# Supplementary material for: LSTM-based sentiment analysis for stock price forecast
Source: PeerJ Comput Sci. 2021 Mar 11;7:e408. doi: 10.7717/peerj-cs.408 (PMC7959635; doi:10.7717/peerj-cs.408)
Supplement: Supplemental Information 1 — sentiment/ The directory including training variation testing data of sentiment analysis in Chinese Using BERT. Codes are also included. BERT Pre-train model is not included. sentiment/data/ The directory including the datasets sentiment/train.sh: Training sentiment/predict.sh: Testing sentiment/intent.py: Using model for single sentence inference sentiment/chinese_-12_H-768_A-12: pretrain model from google (not included) stockPrice/ The directory including training variation testing data of stock information from TWSE open data. Codes are also included. stockPrice/data/ The directory including the datasets of stock information stockPrice/prediction.py Codes of this article. [file peerj-cs-07-408-s001.zip]

Archive with 75 entries (70 files):
- Codes/
- __MACOSX/._Codes
- Codes/Read.me.rtf
- __MACOSX/Codes/._Read.me.rtf
- Codes/.DS_Store
- __MACOSX/Codes/._.DS_Store
- Codes/stockPrice/
- Codes/sentiment/
- __MACOSX/Codes/._sentiment
- Codes/stockPrice/.DS_Store
- __MACOSX/Codes/stockPrice/._.DS_Store
- Codes/stockPrice/prediction.py
- __MACOSX/Codes/stockPrice/._prediction.py
- Codes/stockPrice/data/
- __MACOSX/Codes/stockPrice/._data
- Codes/sentiment/intent.py
- __MACOSX/Codes/sentiment/._intent.py
- Codes/sentiment/single_predict.py
- __MACOSX/Codes/sentiment/._single_predict.py
- Codes/sentiment/.DS_Store
- __MACOSX/Codes/sentiment/._.DS_Store
- Codes/sentiment/train.sh
- __MACOSX/Codes/sentiment/._train.sh
- Codes/sentiment/requirements.txt
- __MACOSX/Codes/sentiment/._requirements.txt
- Codes/sentiment/extract_features.py
- __MACOSX/Codes/sentiment/._extract_features.py
- Codes/sentiment/optimization.py
- __MACOSX/Codes/sentiment/._optimization.py
- Codes/sentiment/run_squad.py
- __MACOSX/Codes/sentiment/._run_squad.py
- Codes/sentiment/__init__.py
- __MACOSX/Codes/sentiment/.___init__.py
- Codes/sentiment/tokenization.py
- __MACOSX/Codes/sentiment/._tokenization.py
- Codes/sentiment/run_pretraining.py
- __MACOSX/Codes/sentiment/._run_pretraining.py
- Codes/sentiment/test.py
- __MACOSX/Codes/sentiment/._test.py
- Codes/sentiment/run_classifier.py
- __MACOSX/Codes/sentiment/._run_classifier.py
- Codes/sentiment/README.md
- __MACOSX/Codes/sentiment/._README.md
- Codes/sentiment/create_pretraining_data.py
- __MACOSX/Codes/sentiment/._create_pretraining_data.py
- Codes/sentiment/predict.sh
- __MACOSX/Codes/sentiment/._predict.sh
- Codes/sentiment/multilingual.md
- __MACOSX/Codes/sentiment/._multilingual.md
- Codes/sentiment/modeling.py
- __MACOSX/Codes/sentiment/._modeling.py
- Codes/sentiment/data/
- __MACOSX/Codes/sentiment/._data
- Codes/stockPrice/data/2317_202001_03_ochlv.csv
- __MACOSX/Codes/stockPrice/data/._2317_202001_03_ochlv.csv
- Codes/stockPrice/data/2330_2015_2019_ochlvNP.csv
- __MACOSX/Codes/stockPrice/data/._2330_2015_2019_ochlvNP.csv
- Codes/stockPrice/data/2330_202001_03_ochlvNP.csv
- __MACOSX/Codes/stockPrice/data/._2330_202001_03_ochlvNP.csv
- Codes/stockPrice/data/2330_2015_2019_ochlv.csv
- __MACOSX/Codes/stockPrice/data/._2330_2015_2019_ochlv.csv
- Codes/stockPrice/data/2317_2015_2019_ochlvNP.csv
- __MACOSX/Codes/stockPrice/data/._2317_2015_2019_ochlvNP.csv
- Codes/stockPrice/data/2330_202001_03_ochlv.csv
- __MACOSX/Codes/stockPrice/data/._2330_202001_03_ochlv.csv
- Codes/stockPrice/data/2317_202001_03_ochlvNP.csv
- __MACOSX/Codes/stockPrice/data/._2317_202001_03_ochlvNP.csv
- Codes/stockPrice/data/2317_2015_2019_ochlv.csv
- __MACOSX/Codes/stockPrice/data/._2317_2015_2019_ochlv.csv
- Codes/sentiment/data/train.tsv
- __MACOSX/Codes/sentiment/data/._train.tsv
- Codes/sentiment/data/dev.tsv
- __MACOSX/Codes/sentiment/data/._dev.tsv
- Codes/sentiment/data/test.tsv
- __MACOSX/Codes/sentiment/data/._test.tsv
