# Supplementary material for: LSTM-based sentiment analysis for stock price forecast
Source: PeerJ Comput Sci. 2021 Mar 11;7:e408. doi: 10.7717/peerj-cs.408 (PMC7959635; doi:10.7717/peerj-cs.408)
Supplement: Supplemental Information 1 — sentiment/ The directory including training variation testing data of sentiment analysis in Chinese Using BERT. Codes are also included. BERT Pre-train model is not included. sentiment/data/ The directory including the datasets sentiment/train.sh: Training sentiment/predict.sh: Testing sentiment/intent.py: Using model for single sentence inference sentiment/chinese_-12_H-768_A-12: pretrain model from google (not included) stockPrice/ The directory including training variation testing data of stock information from TWSE open data. Codes are also included. stockPrice/data/ The directory including the datasets of stock information stockPrice/prediction.py Codes of this article. [file peerj-cs-07-408-s001.zip › Codes/sentiment/intent.py]

from single_predict import predicts


sentences = ['交通方便；环境很好；服务态度很好 房间较小上',
             '太差了，空调的噪音很大，设施也不齐全，携程怎么会选择这样的合作伙伴',
             '台積電（2330）在外資終止近期賣超轉為買超下，今（27）日以284元開高，市值回升至7兆3,642.33億元，一度拉升至286元，但在賣壓出籠下，10時過後由紅翻黑，股價下滑至278.5元，下跌1.5元，盤中跌幅0.35%。','台積電周四ADR收盤上漲1.8%，已連續五日上漲，收在49.87美元，上漲0.87美元，統計外資連續買超3個交易日，合計買超49,472張，早盤股價開高後翻黑。','外資近期雖多數重申買進、加碼評等，但陸續調降台積電目標價，不再出現「4字頭」價位，目標價下調至310~370元間。']
dic = predicts(sentences)
print(dic)
