# Supplementary material for: LSTM-based sentiment analysis for stock price forecast
Source: PeerJ Comput Sci. 2021 Mar 11;7:e408. doi: 10.7717/peerj-cs.408 (PMC7959635; doi:10.7717/peerj-cs.408)
Supplement: Supplemental Information 1 — sentiment/ The directory including training variation testing data of sentiment analysis in Chinese Using BERT. Codes are also included. BERT Pre-train model is not included. sentiment/data/ The directory including the datasets sentiment/train.sh: Training sentiment/predict.sh: Testing sentiment/intent.py: Using model for single sentence inference sentiment/chinese_-12_H-768_A-12: pretrain model from google (not included) stockPrice/ The directory including training variation testing data of stock information from TWSE open data. Codes are also included. stockPrice/data/ The directory including the datasets of stock information stockPrice/prediction.py Codes of this article. [file peerj-cs-07-408-s001.zip › Codes/sentiment/test.py]

import numpy as np
from sklearn.metrics import accuracy_score

f = open('data/test.tsv', 'r')
sentences = []
label = []
i = 0
for line in f.readlines():
    if i == 0:
        i += 1
        continue
    line = line.replace("\n", "").split("\t")
    sentences.append(line[1])
    label.append(line[0])
label = [int(x) for x in label]

f = open('tmp/output/test_results.tsv', 'r')
flag = []
for line in f.readlines():
    line = line.replace("\n", "").split("\t")
    scores = [float(x) for x in line]
    index = np.argmax(np.array(scores))
    flag.append(index)
acc = accuracy_score(np.array(label), np.array(flag))
print("acc is:" + str(acc))
