# Supplementary material for: LSTM-based sentiment analysis for stock price forecast
Source: PeerJ Comput Sci. 2021 Mar 11;7:e408. doi: 10.7717/peerj-cs.408 (PMC7959635; doi:10.7717/peerj-cs.408)
Supplement: Supplemental Information 1 — sentiment/ The directory including training variation testing data of sentiment analysis in Chinese Using BERT. Codes are also included. BERT Pre-train model is not included. sentiment/data/ The directory including the datasets sentiment/train.sh: Training sentiment/predict.sh: Testing sentiment/intent.py: Using model for single sentence inference sentiment/chinese_-12_H-768_A-12: pretrain model from google (not included) stockPrice/ The directory including training variation testing data of stock information from TWSE open data. Codes are also included. stockPrice/data/ The directory including the datasets of stock information stockPrice/prediction.py Codes of this article. [file peerj-cs-07-408-s001.zip › Codes/sentiment/predict.sh]

#!/usr/bin/env bash
python3 run_classifier.py \
  --task_name=sim \
  --do_predict=true \
  --data_dir=data \
  --vocab_file=chinese_L-12_H-768_A-12/vocab.txt \
  --bert_config_file=chinese_L-12_H-768_A-12/bert_config.json \
  --init_checkpoint=tmp/sim_model \
  --max_seq_length=300 \
  --output_dir=tmp/output

python3 test.py
