# Supplementary material for: LSTM-based sentiment analysis for stock price forecast
Source: PeerJ Comput Sci. 2021 Mar 11;7:e408. doi: 10.7717/peerj-cs.408 (PMC7959635; doi:10.7717/peerj-cs.408)
Supplement: Supplemental Information 1 — sentiment/ The directory including training variation testing data of sentiment analysis in Chinese Using BERT. Codes are also included. BERT Pre-train model is not included. sentiment/data/ The directory including the datasets sentiment/train.sh: Training sentiment/predict.sh: Testing sentiment/intent.py: Using model for single sentence inference sentiment/chinese_-12_H-768_A-12: pretrain model from google (not included) stockPrice/ The directory including training variation testing data of stock information from TWSE open data. Codes are also included. stockPrice/data/ The directory including the datasets of stock information stockPrice/prediction.py Codes of this article. [file peerj-cs-07-408-s001.zip › Codes/stockPrice/data/2317_202001_03_ochlv.csv]

date	open	close	high	low	volumeP
1090102	91	90.8	91.5	90.3	1886677519
1090103	91.4	91.6	92.2	90.8	3471335594
1090106	91.1	90.5	91.1	90.1	2388785688
1090107	90.5	89.1	91	88.3	3935667984
1090108	87.9	86.5	88.1	86.5	4891344755
1090109	87.3	87.1	87.7	87	2491571248
1090110	88	89	89	87.5	2852056044
1090113	89.7	89.6	89.7	88.6	2084580613
1090114	90	90	90.1	89.6	1758920258
1090115	90	89.9	90.3	89.5	2141165898
1090116	89.8	90	90.2	89.4	1734134777
1090117	91	92.3	92.4	91	7195625358
1090120	92.7	92.3	93.4	92.1	3266663404
1090130	85.5	83.1	86.2	83.1	12913538375
1090131	83	83.2	84.9	82.6	5823335061
1090203	79.5	82.2	82.3	77.3	5331667770
1090204	82.8	82.2	83.9	81.5	4125328043
1090205	82.2	82.2	82.7	81.6	4053426295
1090206	82.5	83.6	83.6	82.3	3674127347
1090207	83.6	82.9	83.6	82.7	2198259716
1090210	79	82	82.7	78.9	3452575714
1090211	82.6	82.9	83.4	82.1	2343130610
1090212	83	85.5	85.6	83	4848610083
1090213	85.8	84.7	86.3	84.7	3092757614
1090214	84.7	84.9	85.3	84.3	1806237388
1090217	84.2	83.9	84.2	83.8	1408020326
1090218	84	83.4	84.3	83	1887907282
1090219	83	83.8	84.6	82.5	2132686918
1090220	84	82.8	84.1	82.5	2991260607
1090221	82.1	81.7	82.2	81.6	2438828133
1090224	80.6	80.7	81.4	80.2	2650828496
1090225	80.2	82.3	82.7	79.9	3849837516
1090226	81.2	81.1	82.2	80.7	3504698711
1090227	80.8	80.3	81.5	80	4297286977
1090302	78.2	79.2	80.3	78.1	4355555537
1090303	81.1	81	82	80.6	2828098980
1090304	81.5	81.7	81.9	81.1	2438150154
1090305	83.3	82.7	83.6	82.6	3067987721
1090306	81.6	80.8	81.7	80.7	3137596043
1090309	79.2	79.1	80.1	79.1	3574569517
1090310	78.5	79.4	79.8	78.5	3099346390
1090311	79.3	78.6	80.1	78.6	2418343099
1090312	77.4	74.7	77.5	74.5	6495111843
1090313	70	74.6	75	69.9	7771885443
1090316	73.9	71.1	74.3	71.1	4720458460
1090317	70.1	70.6	72.8	70	5158152404
1090318	70.7	70	71.3	70	5378721353
1090319	68.7	66.3	69.3	65.7	7251995017
1090320	68	70.8	71.4	68	7291745045
1090323	67.5	67.5	68.4	67	4526103196
1090324	70.6	69.4	70.7	69.1	2912829700
1090325	71.2	71.4	72.6	71.1	3851366575
1090326	71.5	71	71.7	70.5	2744977279
1090327	71.4	70.1	72.2	70	4243023340
1090330	69.5	70	70.3	69	2344257604
1090331	70.1	69.9	70.5	69.9	2683048464
