# Supplementary material for: LSTM-based sentiment analysis for stock price forecast
Source: PeerJ Comput Sci. 2021 Mar 11;7:e408. doi: 10.7717/peerj-cs.408 (PMC7959635; doi:10.7717/peerj-cs.408)
Supplement: Supplemental Information 1 — sentiment/ The directory including training variation testing data of sentiment analysis in Chinese Using BERT. Codes are also included. BERT Pre-train model is not included. sentiment/data/ The directory including the datasets sentiment/train.sh: Training sentiment/predict.sh: Testing sentiment/intent.py: Using model for single sentence inference sentiment/chinese_-12_H-768_A-12: pretrain model from google (not included) stockPrice/ The directory including training variation testing data of stock information from TWSE open data. Codes are also included. stockPrice/data/ The directory including the datasets of stock information stockPrice/prediction.py Codes of this article. [file peerj-cs-07-408-s001.zip › Codes/stockPrice/data/2330_2015_2019_ochlvNP.csv]

date	open	close	high	low	volumeP	pos	neg	pos	neg
1040105	140.5	139.5	140.5	137.5	4459516134	0.857142857	0.142857143	0.5	0.5
1040106	137.5	133.5	137.5	133	9104346055	0.125	0.875	0.5	0.5
1040107	133.5	134	135	133.5	5887797145	0.777777778	0.222222222	0.5	0.5
1040108	136.5	138	138	136	5839710584	0.75	0.25	0.550165858	0.449834142
1040109	135	134	135.5	133	8308394250	0.714285714	0.285714286	0.337245841	0.662754159
1040112	132.5	132	133.5	132	4031933265	0.375	0.625	0.242175362	0.757824638
1040113	131	132.5	133	130.5	5032758490	0.625	0.375	0.300636085	0.699363915
1040114	132.5	130	133	130	6480574787	0.416666667	0.583333333	0.321955419	0.678044581
1040115	131.5	131.5	133	131.5	5409019683	0.833333333	0.166666667	0.291873095	0.708126905
1040116	140	137	140	136	17798427458	0.821428571	0.178571429	0.355420071	0.644579929
1040119	138.5	139	139.5	137.5	6946057848	0.833333333	0.166666667	0.5	0.5
1040120	139	138	139	137.5	4668853302	0.875	0.125	0.277971888	0.722028112
1040121	139.5	141	141	139.5	10851391010	0.714285714	0.285714286	0.128520733	0.871479267
1040122	141.5	140	142	139.5	6420329920	0.722222222	0.277777778	0.39376087	0.60623913
1040123	142.5	145	145	142.5	11860880764	0.857142857	0.142857143	0.352992102	0.647007898
1040126	145.5	145	145.5	143.5	6773046328	0.75	0.25	0.615673383	0.384326617
1040127	145.5	147	147	144.5	7766942038	0.777777778	0.222222222	0.269169885	0.730830115
1040128	146.5	146.5	147	145.5	7070390708	0.666666667	0.333333333	0.5	0.5
1040129	144	143.5	145	143	5304459221	0.444444444	0.555555556	0.5	0.5
1040130	145	141	145.5	141	6309920080	0.4	0.6	0.5	0.5
1040202	140.5	142.5	143	140.5	4310814470	0.666666667	0.333333333	0.5	0.5
1040203	143	144.5	144.5	142	3911596752	0.833333333	0.166666667	0.5	0.5
1040204	144.5	146	146.5	144	6270013358	0.714285714	0.285714286	0.5	0.5
1040205	145.5	145.5	146	143.5	3661740425	0.857142857	0.142857143	0.279615631	0.720384369
1040206	145.5	143	145.5	143	4131250622	0.714285714	0.285714286	0.250363391	0.749636609
1040209	143	142	143.5	141.5	3790983534	0.5	0.5	0.5	0.5
1040210	142	142.5	143	141.5	4760519217	0.846153846	0.153846154	0.472033808	0.527966192
1040211	146	148	149	146	10550756946	0.666666667	0.333333333	0.5	0.5
1040212	149.5	148.5	149.5	147.5	5193362537	0.84	0.16	0.359643995	0.615965761
1040213	148.5	148.5	150	148	5752407636	0.80952381	0.19047619	0.5	0.5
1040224	149	151	152	148.5	11211962367	0.875	0.125	0.291123725	0.708876275
1040225	152.5	154.5	154.5	152.5	7425359928	0.823529412	0.176470588	0.317515878	0.682484122
1040226	153.5	150.5	154	150.5	8838206759	0.333333333	0.666666667	0.5	0.5
1040302	151.5	149	153	148.5	6260834709	0.333333333	0.666666667	0.5	0.5
1040303	150	150.5	151	148.5	4374634250	0.833333333	0.166666667	0.388748968	0.611251032
1040304	150	150.5	151.5	149	4936813407	0.647058824	0.352941176	0.5	0.5
1040305	150	150	151	148.5	4474822250	0.571428571	0.428571429	0.5	0.5
1040306	149	149	149.5	148.5	4948740906	0.375	0.625	0.5	0.5
1040309	147.5	145.5	147.5	145	9855160676	0.583333333	0.416666667	0.5	0.5
1040310	145	144	145	144	6762792095	1	0	0.266497686	0.733502314
1040311	143.5	146	148	143	7572305994	0.578947368	0.421052632	0.515311543	0.484688457
1040312	147	148	148.5	146.5	4785611312	0.666666667	0.333333333	0.273507683	0.726492317
1040313	148	149	149.5	147	6904477410	0.8125	0.1875	0.270852554	0.729147446
1040316	149	146	149.5	146	5514486291	0.846153846	0.153846154	0.5	0.5
1040317	148.5	149	150	148.5	8326102991	0.9	0.1	0.31262356	0.68737644
1040318	151	153.5	154	150	10852430499	0.8125	0.1875	0.462720829	0.537279171
1040319	152.5	154	155	152.5	6700872109	0.764705882	0.235294118	0.5	0.5
1040320	151.5	154	154	151.5	5909217707	0.777777778	0.222222222	0.146407866	0.853592134
1040323	154	153.5	154	152.5	4049600743	0.818181818	0.181818182	0.5	0.5
1040324	153.5	151.5	153.5	151.5	5811312948	0.833333333	0.166666667	0.373964197	0.626035803
1040325	152	151	152.5	150.5	7584239053	0.777777778	0.222222222	0.342552294	0.657447706
1040326	145.5	145.5	147	144.5	23745941540	0.615384615	0.384615385	0.390877308	0.609122692
1040327	144	142.5	145.5	142.5	16228885022	0.555555556	0.444444444	0.139279547	0.860720453
1040330	142.5	142.5	144	142	9275490102	0.666666667	0.333333333	0.207973945	0.792026055
1040331	144	145.5	145.5	143	8225648688	0.769230769	0.230769231	0.373704272	0.626295728
1040401	145	144	145	143.5	5643680541	0.666666667	0.333333333	0.750768712	0.249231288
1040402	145	147	148	144.5	7651261176	0.5	0.5	0.183013487	0.816986513
1040407	146.5	146	147.5	145	5106814058	0.80952381	0.19047619	0.5	0.5
1040408	145.5	143	146	143	7132875065	0.5	0.5	0.5	0.5
1040409	144	143	145.5	143	6801837297	0.647058824	0.352941176	0.275764387	0.724235613
1040410	146	147	147	145	4948520786	0.633333333	0.366666667	0.291079324	0.708920676
1040413	146.5	147	147.5	146	3876943634	0.555555556	0.444444444	0.308830321	0.691169679
1040414	145	144	145.5	143.5	6021009775	0.642857143	0.357142857	0.5	0.5
1040415	143.5	143	144.5	141.5	10214833004	0.52173913	0.47826087	0.5	0.5
1040416	145	147	147	144.5	8114893484	0.828571429	0.171428571	0.406405266	0.593594734
1040417	143	142.5	144	142.5	11301095708	0.727272727	0.272727273	0.385550517	0.614449483
1040420	142	143	144	141.5	6220438078	0.5	0.5	0.30219022	0.69780978
1040421	142	142.5	143.5	141.5	5824163035	0.666666667	0.333333333	0.293754707	0.706245293
1040422	143.5	143.5	145	143	5844788500	0.833333333	0.166666667	0.5	0.5
1040423	145.5	147	147	145	7010815563	0.733333333	0.266666667	0.045302014	0.954697986
1040424	149	152.5	152.5	148.5	20467883674	0.863636364	0.136363636	0.291887272	0.708112728
1040427	153	151.5	153	150	8802544948	0.6875	0.3125	0.424659229	0.575340771
1040428	153.5	151.5	153.5	150.5	6563481738	0.823529412	0.176470588	0.5	0.5
1040429	150	148.5	151	148	5582483598	0.571428571	0.428571429	0.36395089	0.63604911
1040430	147	147	148.5	146.5	7212381413	0.761904762	0.238095238	0.360699845	0.567871583
1040504	148.5	147.5	148.5	146	4548281580	0.636363636	0.363636364	0.5	0.5
1040505	147.5	147	148	146	4083589300	0.7	0.3	0.5	0.5
1040506	145.5	147.5	148	145.5	2765471076	0.5625	0.4375	0.5	0.5
1040507	146	146.5	147.5	146	3209664442	0.533333333	0.466666667	0.5	0.5
1040508	146	146.5	147.5	146	2938305595	0.705882353	0.294117647	0.16517978	0.83482022
1040511	149	148.5	149	147	3020441292	0.428571429	0.571428571	0.480324919	0.467043502
1040512	147	147.5	148.5	147	3687151073	0.5	0.5	0.5	0.5
1040513	147.5	148	149	147	2880697082	0.7	0.3	0.5	0.5
1040514	148	146	148.5	146	5860602872	0.307692308	0.692307692	0.5	0.5
1040515	147	146.5	147	145	3627515848	0.75	0.25	0.5	0.5
1040518	147	146.5	147	145	3823751806	1	0	0.5	0.5
1040519	145.5	146.5	147.5	145	3852118475	0.636363636	0.363636364	0.5	0.5
1040520	146.5	146.5	147	146	3949956564	0.727272727	0.272727273	0.5	0.5
1040521	146	145.5	146.5	144.5	5995895156	0.5	0.5	0.5	0.5
1040522	146	145.5	147	145	3229666392	1	0	0.5	0.5
1040525	146.5	147.5	147.5	145.5	2396692046	0.647058824	0.352941176	0.299647499	0.700352501
1040526	148.5	146.5	148.5	146.5	2368218823	0.588235294	0.411764706	0.5	0.5
1040527	145.5	145	147	145	3536266849	0.416666667	0.583333333	0.5	0.5
1040528	147	147	147.5	146	5388568653	0.882352941	0.117647059	0.5	0.5
1040529	147	146	147.5	145.5	9053910953	0.8	0.2	0.5	0.5
1040601	145.5	145	146	144	4585709246	0.588235294	0.411764706	0.5	0.5
1040602	144.5	144	144.5	143.5	4812699032	0.363636364	0.636363636	0.384692633	0.615307367
1040603	143.5	143	144.5	143	4333388014	0.461538462	0.538461538	0.265126199	0.734873801
1040604	142	141	142.5	140	8793986209	0.277777778	0.722222222	0.5	0.5
1040605	139.5	140	140.5	139	5990378661	0.294117647	0.705882353	0.368088375	0.631911625
1040608	139.5	138.5	140	138.5	6346411738	0.416666667	0.583333333	0.5	0.5
1040609	138.5	139	140	138	4410907091	0.588235294	0.411764706	0.5	0.5
1040610	141	139.5	141.5	139.5	5235873213	0.71875	0.28125	0.5	0.5
1040611	141	143.5	144	141	6630323144	0.6	0.4	0.5	0.5
1040612	144	144.5	144.5	142.5	5072826832	0.5	0.5	0.5	0.5
1040615	144.5	143	144.5	142.5	3409554790	0.461538462	0.538461538	0.5	0.5
1040616	143	142	143	141	4063948476	0.529411765	0.470588235	0.324748232	0.623969717
1040617	143	142.5	143.5	142	4518862957	0.631578947	0.368421053	0.5	0.5
1040618	142	142	143	142	4072821812	0.4375	0.5625	0.5	0.5
1040622	142	142	143.5	142	4224036248	0.866666667	0.133333333	0.5	0.5
1040623	143	144.5	145	142.5	5454961112	0.764705882	0.235294118	0.5	0.5
1040624	144.5	145	145	143.5	3054456980	0.722222222	0.277777778	0.181565011	0.818434989
1040625	145	146.5	147	145	6670295223	0.85	0.15	0.5	0.5
1040626	147	146	147.5	145.5	4994996846	0.571428571	0.428571429	0.5	0.5
1040629	140.5	138.5	141	138.5	7415992660	0.35	0.65	0.248293947	0.751706053
1040630	139	140.5	140.5	138.5	6336988915	0.47826087	0.52173913	0.5	0.5
1040701	140	141	142.5	139	4704327416	0.529411765	0.470588235	0.447590567	0.278686805
1040702	140.5	141.5	142	140.5	3434751403	0.636363636	0.363636364	0.5	0.5
1040703	141.5	142.5	142.5	140	2414975440	0.578947368	0.421052632	0.251631798	0.735709974
1040706	141	140.5	141.5	140.5	2913509592	0.357142857	0.642857143	0.5	0.5
1040707	141	140.5	142	140.5	3750582962	1	0	0.5	0.5
1040708	140.5	138	141	138	7229638176	0.3	0.7	0.5	0.5
1040709	134	136.5	138	134	7323598974	0.071428571	0.928571429	0.5	0.5
1040713	137	138.5	139.5	137	4886264549	0.727272727	0.272727273	0.5	0.5
1040714	139.5	138.5	140.5	138	3833141080	0.7	0.3	0.5	0.5
1040715	139	138.5	139.5	138	3254659920	0.6	0.4	0.185982596	0.814017404
1040716	140	136.5	140	135.5	5121828673	0.8125	0.1875	0.342854337	0.657145663
1040717	138	140	140	138	7769816420	0.580645161	0.419354839	0.210154078	0.789845922
1040720	141.5	139	142	138.5	3902530824	0.6875	0.3125	0.313700323	0.686299677
1040721	141	140.5	141.5	139.5	3068308230	0.625	0.375	0.5	0.5
1040722	139	139	139.5	138	3802971061	0.25	0.75	0.262877808	0.737122192
1040723	137	136	137.5	136	5216033345	0.4	0.6	0.5	0.5
1040724	138	137	138	136	5342465602	0.647058824	0.352941176	0.5	0.5
1040727	135	134	135.5	134	6060338122	0.333333333	0.666666667	0.25040635	0.74959365
1040728	135	134	136.5	134	4833495065	0.476190476	0.523809524	0.395886514	0.604113486
1040729	135	135.5	136	134.5	4119983712	0.526315789	0.473684211	0.282259896	0.717740104
1040730	136	138.5	139	136	5121289968	0.777777778	0.222222222	0.5	0.5
1040731	140.5	139.5	140.5	137.5	5626919922	0.666666667	0.333333333	0.319234354	0.673673448
1040803	138.5	134.5	138.5	134.5	4581161735	0.176470588	0.823529412	0.5	0.5
1040804	135	136.5	136.5	134.5	3727032372	0.133333333	0.866666667	0.5	0.5
1040805	135.5	134	135.5	134	3847991545	0.428571429	0.571428571	0.5	0.5
1040806	136	134	136	132	5305805578	0.428571429	0.571428571	0.387607426	0.612392574
1040807	133	133	133.5	131.5	4053463871	0.3125	0.6875	0.243210506	0.756789494
1040810	131	129	131	125.5	8428219770	0.523809524	0.476190476	0.155781845	0.844218155
1040811	133.5	130.5	133.5	130.5	8701858164	0.428571429	0.571428571	0.321402879	0.678597121
1040812	129.5	128.5	130	127.5	5897521548	0.294117647	0.705882353	0.401593497	0.598406503
1040813	129	128	130	127.5	5611218672	0.333333333	0.666666667	0.292224648	0.707775352
1040814	128	126	128.5	125	5093780530	0.304347826	0.695652174	0.355489669	0.644510331
1040817	125.5	124	125.5	123	4826111748	0.583333333	0.416666667	0.285429134	0.714570866
1040818	125	126	126.5	125	5252723656	0.357142857	0.642857143	0.5	0.5
1040819	127.5	125	127.5	124	5917827915	0.375	0.625	0.5	0.5
1040820	124.5	126	126	123.5	4841207748	0.266666667	0.733333333	0.5	0.5
1040821	123	121	124.5	121	8241493111	0.315789474	0.684210526	0.5	0.5
1040824	120	115	121	112.5	13766338730	0.192307692	0.807692308	0.274299989	0.725700011
1040825	118	123.5	124	117.5	12096689497	0.270833333	0.729166667	0.378306533	0.621693467
1040826	121	122.5	124.5	119.5	8066184686	0.4375	0.5625	0.317701875	0.414440982
1040827	125	124	125	122	6648501174	0.777777778	0.222222222	0.5	0.5
1040828	127	125	127	124.5	5251054885	0.526315789	0.473684211	0.242976291	0.757023709
1040831	126	129	129	123.5	7220131440	0.272727273	0.727272727	0.326586133	0.673413867
1040901	127.5	124	127.5	124	5307014000	0.3	0.7	0.5	0.5
1040902	123	125.5	127	123	4657522507	0.652173913	0.347826087	0.5	0.5
1040903	127.5	127	127.5	125	3037526707	0.636363636	0.363636364	0.5	0.5
1040904	126.5	125	127	123.5	2886200250	0.625	0.375	0.19940438	0.80059562
1040907	124.5	122.5	126	122	3228675340	0.428571429	0.571428571	0.5	0.5
1040908	122.5	123	123.5	122	1857557798	0.636363636	0.363636364	0.5	0.5
1040909	126.5	129	129	126.5	6910196909	0.777777778	0.222222222	0.5	0.5
1040910	127	125	128	125	4288394042	0.588235294	0.411764706	0.5	0.5
1040911	125.5	127.5	127.5	124	3097236675	0.5	0.5	0.201491639	0.798508361
1040914	128	127.5	129	126	3261310994	0.714285714	0.285714286	0.5	0.5
1040915	127.5	126	128	125.5	2806493840	0.5	0.5	0.5	0.5
1040916	128	129.5	130	127.5	5691421260	0.736842105	0.263157895	0.5	0.5
1040917	130.5	131	131.5	130	6868009789	0.9	0.1	0.5	0.5
1040918	129.5	131.5	131.5	129	4261707884	0.833333333	0.166666667	0.5	0.5
1040921	130	129.5	130	128.5	4552208310	0.538461538	0.461538462	0.5	0.5
1040922	130	129	130	128.5	2374696906	0.75	0.25	0.5	0.5
1040923	127	124.5	127.5	124.5	4465469498	0.421052632	0.578947368	0.384962671	0.615037329
1040924	127	127	128	125.5	5671247864	0.5	0.5	0.365892788	0.634107212
1040925	127	127	127.5	125	3121881939	0.333333333	0.666666667	0.246828442	0.214710019
1040930	128	130	131	127	9885619568	0.357142857	0.642857143	0.28044718	0.71955282
1041001	131	133.5	134	129.5	7046980737	0.692307692	0.307692308	0.203464537	0.796535463
1041002	132.5	132	132.5	131.5	3337391624	0.636363636	0.363636364	0.5	0.5
1041005	133	132.5	133.5	131.5	4096025572	0.44	0.56	0.5	0.5
1041006	135	133	135.5	132.5	6677173341	0.590909091	0.409090909	0.5	0.5
1041007	133.5	135	135	133	4380090918	0.846153846	0.153846154	0.5	0.5
1041008	137	136	137	135	4365954735	0.714285714	0.285714286	0.336266755	0.663733245
1041012	137	138.5	139	136.5	7125126614	0.6	0.4	0.27880899	0.72119101
1041013	138.5	137.5	138.5	136	5105783075	0.5	0.5	0.269546751	0.730453249
1041014	136.5	136.5	137.5	136	8795254492	0.458333333	0.541666667	0.429089604	0.570910396
1041015	139	140	141	139	10255043760	0.619047619	0.380952381	0.311702416	0.688297584
1041016	137	137.5	137.5	136	5091352293	0.583333333	0.416666667	0.375787827	0.624212173
1041019	138.5	138	139	137	3606826449	0.75	0.25	0.271009293	0.728990707
1041020	139	139	139	137.5	3984111090	0.727272727	0.272727273	0.202484022	0.797515978
1041021	139.5	138.5	140	137.5	2770902949	0.4	0.6	0.5	0.5
1041022	138	137.5	138.5	137	2089852382	0.642857143	0.357142857	0.5	0.5
1041023	140	140	140.5	139	4984092182	0.8125	0.1875	0.5	0.5
1041026	140.5	140	140.5	139	3416504880	0.846153846	0.153846154	0.5	0.5
1041027	138.5	139	140	137.5	3679734913	0.857142857	0.142857143	0.5	0.5
1041028	137	138	139	137	3104131564	0.6875	0.3125	0.5	0.5
1041029	139	136.5	139.5	136.5	2815951517	0.785714286	0.214285714	0.251493587	0.748506413
1041030	137	136.5	137.5	136	3870125863	0.583333333	0.416666667	0.5	0.5
1041102	138.5	137.5	138.5	135.5	3118360787	0.5	0.5	0.5	0.5
1041103	138.5	139.5	140	138	5082111090	0.777777778	0.222222222	0.5	0.5
1041104	141.5	144.5	144.5	141	10841451697	0.894736842	0.105263158	0.323604164	0.676395836
1041105	144	142.5	144.5	142.5	5414337809	0.916666667	0.083333333	0.5	0.5
1041106	144	140	144	139	7276506260	0.533333333	0.466666667	0.5	0.5
1041109	141	142	143	140.5	3518529742	0.636363636	0.363636364	0.301198407	0.698801593
1041110	141.5	139.5	141.5	139	3261350610	0.428571429	0.571428571	0.147864868	0.852135132
1041111	140.5	137.5	140.5	136.5	4066008922	0.590909091	0.409090909	0.5	0.5
1041112	138.5	138.5	139	138	2284668490	0.705882353	0.294117647	0.5	0.5
1041113	137.5	136	139	136	3148276101	0.6	0.4	0.5	0.5
1041116	134	135	135.5	134	4335757140	0.571428571	0.428571429	0.5	0.5
1041117	138	138.5	140	137.5	3926485043	0.555555556	0.444444444	0.5	0.5
1041118	139.5	137	140	136.5	4057302068	0.6	0.4	0.5	0.5
1041119	138.5	140.5	140.5	138	4004226290	0.764705882	0.235294118	0.5	0.5
1041120	140.5	141	141	140	3041708710	0.833333333	0.166666667	0.5	0.5
1041123	141	141	141.5	140	2890125945	0.454545455	0.545454545	0.5	0.5
1041124	140	139.5	141.5	139.5	3261352468	0.285714286	0.714285714	0.5	0.5
1041125	139.5	141	141	138.5	4841255700	0.454545455	0.545454545	0.428727243	0.468708654
1041126	141	142.5	142.5	140	4672046212	0.631578947	0.368421053	0.5	0.5
1041127	143	139	143	139	3747289825	0.583333333	0.416666667	0.290340641	0.709659359
1041130	136.5	139	139	136	15219982613	0.571428571	0.428571429	0.5	0.5
1041201	140.5	142.5	142.5	138.5	6882084076	0.733333333	0.266666667	0.5	0.5
1041202	144	142.5	144	142	4545318756	0.833333333	0.166666667	0.5	0.5
1041203	141.5	142.5	143	141.5	4013101755	0.7	0.3	0.5	0.5
1041204	141	140.5	142.5	140.5	4481042445	0.583333333	0.416666667	0.5	0.5
1041207	142	143.5	144.5	142	5902665174	0.793103448	0.206896552	0.5	0.5
1041208	143.5	142.5	144	141	4846422179	0.695652174	0.304347826	0.5	0.5
1041209	142	140.5	142	140.5	4323363409	0.523809524	0.476190476	0.5	0.5
1041210	140.5	141	141.5	139	5817845601	0.739130435	0.260869565	0.269573335	0.730426665
1041211	141	139.5	142	139	4494186536	0.625	0.375	0.5	0.5
1041214	137.5	139	139.5	137.5	5217880999	0.476190476	0.523809524	0.5	0.5
1041215	139.5	138	140.5	138	3891713298	0.55	0.45	0.327962985	0.672037015
1041216	142	143.5	144	141	8381627759	0.8	0.2	0.5	0.5
1041217	144.5	145	145	143	5005823882	0.789473684	0.210526316	0.5	0.5
1041218	143	142	145	142	5964658320	0.6	0.4	0.5	0.5
1041221	141.5	141.5	142.5	140.5	3808022515	0.777777778	0.222222222	0.5	0.5
1041222	141	142	142	140.5	2431736616	0.875	0.125	0.5	0.5
1041223	141	141.5	143	140.5	2576333960	0.375	0.625	0.5	0.5
1041224	143	142	143.5	142	1926688090	0.571428571	0.428571429	0.5	0.5
1041225	142	143	143.5	142	880104962	0.9375	0.0625	0.5	0.5
1041228	143.5	143.5	144	143	1555902665	0.8	0.2	0.5	0.5
1041229	143.5	142	144	141.5	1848992618	0.571428571	0.428571429	0.5	0.5
1041230	142.5	142.5	144	142	2098167063	0.714285714	0.285714286	0.5	0.5
1041231	142	143	144	141	2671826764	0.25	0.75	0.5	0.5
1050104	142.5	139.5	143.5	139	6137797502	0.6	0.4	0.5	0.5
1050105	139	138	140	137	6436850512	0.416666667	0.583333333	0.5	0.5
1050106	138	135.5	138	135	7321139064	0.222222222	0.777777778	0.5	0.5
1050107	134.5	133	135	130.5	8432791819	0.3	0.7	0.5	0.5
1050108	132	134	135	132	7022206705	0.375	0.625	0.5	0.5
1050111	133	133	134.5	130.5	6430758978	0.5	0.5	0.5	0.5
1050112	133	133	134	131.5	4657051312	0.466666667	0.533333333	0.5	0.5
1050113	133.5	133.5	135.5	133	6719817674	0.615384615	0.384615385	0.5	0.5
1050114	130.5	131.5	132	130.5	5177864180	0.78125	0.21875	0.285359006	0.714640994
1050115	137.5	137	138	135.5	10911032870	0.756756757	0.243243243	0.321656613	0.678343387
1050118	135	137	138	134.5	5054777797	0.65	0.35	0.5	0.5
1050119	137.5	138	138	136	3422485906	0.642857143	0.357142857	0.5	0.5
1050120	137.5	134.5	137.5	133.5	6000662670	0.35	0.65	0.5	0.5
1050121	134	135	136.5	134	4320114707	0.454545455	0.545454545	0.5	0.5
1050122	136.5	138.5	138.5	136	4657789586	1	0	0.5	0.5
1050125	140	139.5	140	139	3800915858	0.785714286	0.214285714	0.5	0.5
1050126	137.5	137.5	139	137	3325848455	0.684210526	0.315789474	0.5	0.5
1050127	139	139.5	139.5	138.5	3417457021	0.714285714	0.285714286	0.5	0.5
1050128	138	140	140.5	138	5281967085	0.583333333	0.416666667	0.5	0.5
1050129	138.5	143	143	138	8136870712	0.454545455	0.545454545	0.5	0.5
1050130	142.5	142	143	141	1683794730	0.9	0.1	0.5	0.5
1050201	144	144	144	141.5	6278170924	0.75	0.25	0.5	0.5
1050202	144	142.5	144.5	141.5	3624574210	0.588235294	0.411764706	0.366244793	0.633755207
1050203	145	146	146	144.5	10413868630	0.697674419	0.302325581	0.318530055	0.620863885
1050215	142	145	146.5	142	11147911270	0.666666667	0.333333333	0.393656663	0.606343337
1050216	146	147.5	148	145.5	8269447009	0.695652174	0.304347826	0.5	0.5
1050217	149	148	149	147	5700550482	0.5625	0.4375	0.335085092	0.664914908
1050218	150	151	151	149.5	9304766800	0.807692308	0.192307692	0.5	0.5
1050219	149	151	151	149	5618619050	0.842105263	0.157894737	0.5	0.5
1050222	149.5	151	152.5	149.5	4489653531	0.846153846	0.153846154	0.5	0.5
1050223	150.5	149.5	151	149	3365510724	1	0	0.5	0.5
1050224	149.5	148	150.5	147	3279735952	0.7	0.3	0.5	0.5
1050225	149	150.5	151	148.5	3783097850	0.909090909	0.090909091	0.5	0.5
1050226	151	149	151.5	148	6913777396	0.7	0.3	0.5	0.5
1050301	148.5	152	152	148.5	6637110793	0.705882353	0.294117647	0.5	0.5
1050302	154	153	154.5	153	5548587572	0.909090909	0.090909091	0.5	0.5
1050303	154	154	154.5	153	4438187013	0.625	0.375	0.5	0.5
1050304	153	152.5	153.5	151.5	5763190355	0.625	0.375	0.5	0.5
1050307	152.5	152	153.5	151	3655841160	0.428571429	0.571428571	0.5	0.5
1050308	151	152	152	149.5	6126859884	0.636363636	0.363636364	0.5	0.5
1050309	152	153	153	150.5	3739057432	0.666666667	0.333333333	0.5	0.5
1050310	153	154.5	154.5	151.5	4806652328	0.6	0.4	0.5	0.5
1050311	154.5	155	155	153	4837597155	0.736842105	0.263157895	0.5	0.5
1050314	156.5	156	157.5	155.5	5161781768	0.818181818	0.181818182	0.5	0.5
1050315	155	154.5	156.5	153	4559507978	0.583333333	0.416666667	0.5	0.5
1050316	155.5	156	156	154	4833620497	0.857142857	0.142857143	0.5	0.5
1050317	159.5	158.5	160	157.5	8305206845	1	0	0.5	0.5
1050318	158.5	159.5	159.5	158.5	9212470709	0.7	0.3	0.5	0.5
1050321	160	160	160	158	4409309006	0.428571429	0.571428571	0.5	0.5
1050322	159.5	158.5	159.5	157	4629935904	0.666666667	0.333333333	0.5	0.5
1050323	158.5	159.5	159.5	158	4683223247	0.4	0.6	0.5	0.5
1050324	158	158.5	159	157	3975166192	0.470588235	0.529411765	0.5	0.5
1050325	158.5	158	159	157	1727600287	0.583333333	0.416666667	0.5	0.5
1050328	158	159	159	157	2513686562	0.740740741	0.259259259	0.5	0.5
1050329	158.5	159	159.5	158	3039163868	0.818181818	0.181818182	0.5	0.5
1050330	158.5	161.5	162	158.5	7394950933	0.857142857	0.142857143	0.5	0.5
1050331	162	162	163	159	8719278002	0.9375	0.0625	0.5	0.5
1050401	161	158.5	161	157.5	5490320944	0.526315789	0.473684211	0.5	0.5
1050406	155.5	153.5	156	153.5	9740564255	0.454545455	0.545454545	0.5	0.5
1050407	155	154.5	155	152.5	5527003723	0.615384615	0.384615385	0.5	0.5
1050408	154	157.5	158	154	6638324522	0.590909091	0.409090909	0.5	0.5
1050411	156	158.5	159	155.5	3653174233	0.65	0.35	0.343897289	0.656102711
1050412	157.5	158.5	159.5	157.5	2355629198	0.5	0.5	0.5	0.5
1050413	160	161.5	162	159.5	6494549624	0.846153846	0.153846154	0.5	0.5
1050414	162	161.5	162.5	160	5048472016	0.851851852	0.148148148	0.305680983	0.656819017
1050415	157	159.5	160	156	7971481408	0.58974359	0.41025641	0.339469269	0.660530731
1050418	158	158	158.5	157.5	3294127620	0.647058824	0.352941176	0.5	0.5
1050419	160	157.5	161	157	4378113806	0.714285714	0.285714286	0.5	0.5
1050420	157.5	154	158	154	6743768418	0.523809524	0.476190476	0.5	0.5
1050421	156	157	157	154	4748320930	0.631578947	0.368421053	0.5	0.5
1050422	155.5	156.5	158	155	4585332483	0.461538462	0.538461538	0.5	0.5
1050425	156.5	157.5	157.5	156	2304985871	0.7	0.3	0.5	0.5
1050426	156.5	158	158.5	156.5	2921600608	0.5	0.5	0.5	0.5
1050427	156	156.5	157.5	155.5	5787771232	0.2	0.8	0.530721609	0.469278391
1050428	157.5	153	158	153	7596743626	0.333333333	0.666666667	0.5	0.5
1050429	151	150	151	149	11394504924	0.285714286	0.714285714	0.5	0.5
1050503	148	147.5	148.5	146.5	10159653180	0.411764706	0.588235294	0.5	0.5
1050504	147	147	149	146.5	8191113993	0.413793103	0.586206897	0.5	0.5
1050505	147.5	147.5	148.5	146	5994815468	0.466666667	0.533333333	0.5	0.5
1050506	148.5	148	148.5	147	5824459658	0.5	0.5	0.5	0.5
1050509	148.5	147.5	149	146.5	5865540512	0.8	0.2	0.191056826	0.808943174
1050510	147	147	148	146.5	5773106349	0.583333333	0.416666667	0.5	0.5
1050511	148.5	147	149	146.5	6728618767	0.470588235	0.529411765	0.5	0.5
1050512	147	146	148	146	3525768415	0.363636364	0.636363636	0.5	0.5
1050513	145	144	145.5	143	8748587885	0.304347826	0.695652174	0.5	0.5
1050516	143	144.5	145.5	143	4658963140	0.461538462	0.538461538	0.5	0.5
1050517	145.5	147	147	145	4782396061	0.636363636	0.363636364	0.5	0.5
1050518	146	147	147	145	4552181579	0.333333333	0.666666667	0.5	0.5
1050519	148	147	148.5	145.5	5165152743	0.75	0.25	0.5	0.5
1050520	147.5	148.5	149.5	147	5647033644	0.722222222	0.277777778	0.5	0.5
1050523	150.5	154	154.5	149.5	7660606060	0.631578947	0.368421053	0.5	0.5
1050524	152.5	151	153.5	151	3904883920	0.4	0.6	0.5	0.5
1050525	153.5	154.5	155	152.5	5441691960	0.95	0.05	0.312584244	0.687415756
1050526	154.5	155	155	153.5	2908894278	0.823529412	0.176470588	0.5	0.5
1050527	156	156.5	156.5	154.5	4146288768	0.826086957	0.173913043	0.5	0.5
1050530	157	157	158	155	6001068751	1	0	0.5	0.5
1050531	156.5	156.5	157.5	155	10968771725	0.764705882	0.235294118	0.5	0.5
1050601	156	159	159	156	4386766007	0.8125	0.1875	0.5	0.5
1050602	159	159	160	158	3500288755	0.818181818	0.181818182	0.5	0.5
1050603	159	160.5	160.5	159	5124469706	0.75	0.25	0.5	0.5
1050604	160	160	160	159.5	420392883	0.538461538	0.461538462	0.5	0.5
1050606	161	161	162	160	4651663660	0.454545455	0.545454545	0.5	0.5
1050607	161.5	162	163.5	161	7726094806	0.836734694	0.163265306	0.5	0.5
1050608	164	165.5	166	163.5	7522713617	0.770833333	0.229166667	0.5	0.5
1050613	161	162	162.5	161	8843806836	0.470588235	0.529411765	0.5	0.5
1050614	161	162	163	161	4508801432	0.625	0.375	0.5	0.5
1050615	162	163	163	161	4763332856	0.576923077	0.423076923	0.5	0.5
1050616	161.5	160.5	162.5	159.5	5942664024	0.619047619	0.380952381	0.5	0.5
1050617	162.5	163	164.5	162	5117145004	0.578947368	0.421052632	0.5	0.5
1050620	164.5	163	165	163	4090155341	0.764705882	0.235294118	0.5	0.5
1050621	164	165.5	165.5	163.5	4621986401	0.733333333	0.266666667	0.5	0.5
1050622	164.5	166	166	163.5	5013175385	0.529411765	0.470588235	0.270146312	0.729853688
1050623	165.5	164	166	164	3715357864	0.625	0.375	0.5	0.5
1050624	164	159	164	154.5	13854488100	0.466666667	0.533333333	0.274644242	0.725355758
1050627	154.5	155.5	156	154	6739714431	0.586206897	0.413793103	0.385146382	0.614853618
1050628	155.5	157	157.5	155	6111752511	0.714285714	0.285714286	0.5	0.5
1050629	158.5	159	160	158	5108302566	0.78125	0.21875	0.349268595	0.650731405
1050630	161	162.5	163	159.5	6916567646	0.681818182	0.318181818	0.5	0.5
1050701	164.5	166	166	163.5	6042239175	0.842105263	0.157894737	0.36265773	0.63734227
1050704	165.5	166	166.5	164.5	4302829364	0.736842105	0.263157895	0.5	0.5
1050705	165	164	165.5	164	2697844648	0.523809524	0.476190476	0.5	0.5
1050706	163	161.5	163	160.5	5661722124	0.47826087	0.52173913	0.399981827	0.600018173
1050707	163.5	164.5	165	163	4009459272	0.75	0.25	0.5	0.5
1050711	170	170	170.5	168.5	9066254650	0.857142857	0.142857143	0.5	0.5
1050712	171	171	171.5	169.5	7177356520	0.76	0.24	0.5	0.5
1050713	169.5	168.5	170	167	8708079977	0.631578947	0.368421053	0.5	0.5
1050714	167	169	170	167	6094183541	0.775	0.225	0.364083383	0.635916617
1050715	168	169.5	169.5	166.5	7039081421	0.821428571	0.178571429	0.5	0.5
1050718	168	169.5	170	168	4188965471	0.882352941	0.117647059	0.5	0.5
1050719	170.5	170.5	170.5	169	7424369044	0.894736842	0.105263158	0.5	0.5
1050720	170	170	170.5	169	6633505533	0.555555556	0.444444444	0.278642091	0.721357909
1050721	171	172	172	170	6034355320	0.826086957	0.173913043	0.5	0.5
1050722	172	171	172	170.5	5106380820	0.6	0.4	0.5	0.5
1050725	172	171.5	173	169	4645419181	0.52173913	0.47826087	0.5	0.5
1050726	172	173	173	171.5	5634149876	0.611111111	0.388888889	0.5	0.5
1050727	175	175	176	174.5	6318691514	0.806451613	0.193548387	0.5	0.5
1050728	175	176.5	176.5	173	5464444857	0.8	0.2	0.5	0.5
1050729	177	172.5	177	172.5	5229445495	0.5	0.5	0.5	0.5
1050801	175	177	177	174.5	6112481446	0.7	0.3	0.5	0.5
1050802	177.5	176	177.5	175.5	2707287048	0.619047619	0.380952381	0.5	0.5
1050803	172.5	172.5	174	172	3745324328	0.380952381	0.619047619	0.5	0.5
1050804	173	174.5	174.5	172.5	2481942916	0.75	0.25	0.5	0.5
1050805	175	177	177.5	174	4555686581	0.823529412	0.176470588	0.5	0.5
1050808	178	178	178	176.5	2882438800	0.875	0.125	0.5	0.5
1050809	178.5	178.5	179.5	177	2940137770	0.611111111	0.388888889	0.5	0.5
1050810	179	179.5	179.5	178	3453612114	0.636363636	0.363636364	0.5	0.5
1050811	177.5	176.5	178	175.5	4982106809	0.433333333	0.566666667	0.5	0.5
1050812	178.5	177.5	178.5	177	4264514880	0.727272727	0.272727273	0.5	0.5
1050815	178.5	179	179	177.5	2438220101	0.785714286	0.214285714	0.5	0.5
1050816	178	175.5	179	175	6042810224	0.571428571	0.428571429	0.5	0.5
1050817	177	177	177.5	176	4272164742	0.25	0.75	0.5	0.5
1050818	176	176	176.5	175	4897229556	0.714285714	0.285714286	0.5	0.5
1050819	177	174.5	177.5	174	4116962848	0.578947368	0.421052632	0.5	0.5
1050822	173	173	174	171.5	3765989158	0.153846154	0.846153846	0.5	0.5
1050823	174	174	175	173.5	3742518814	0.6	0.4	0.5	0.5
1050824	175	173.5	175.5	173.5	2182702578	0.571428571	0.428571429	0.5	0.5
1050825	175	177	177	174.5	4223271748	0.857142857	0.142857143	0.5	0.5
1050826	175	177	177	175	2788761532	0.666666667	0.333333333	0.5	0.5
1050829	175	176.5	177	174	2980249547	0.428571429	0.571428571	0.5	0.5
1050830	176	174.5	176.5	174	3452895298	0.555555556	0.444444444	0.5	0.5
1050831	176.5	176	177	174.5	7408331135	0.5	0.5	0.371343982	0.628656018
1050901	176	173.5	176	173	4486398290	0.526315789	0.473684211	0.5	0.5
1050902	176.5	174.5	176.5	174	3368711120	0.285714286	0.714285714	0.156704146	0.843295854
1050905	176.5	176.5	177.5	176.5	4884204996	0.882352941	0.117647059	0.5	0.5
1050906	177	179	179	176.5	5218919616	0.846153846	0.153846154	0.5	0.5
1050907	180.5	184	185	180	9311446211	0.892857143	0.107142857	0.5	0.5
1050908	182.5	183	184.5	182.5	5555013307	0.764705882	0.235294118	0.5	0.5
1050909	181	179.5	181	179.5	5518555160	0.5	0.5	0.339339191	0.62557309
1050910	177	178	179	176	2747098264	0.291666667	0.708333333	0.314535163	0.642607695
1050912	177.5	175	177.5	174	7504512206	0.428571429	0.571428571	0.5	0.5
1050913	176.5	175	176.5	173.5	6736154003	0.545454545	0.454545455	0.5	0.5
1050914	174	173.5	176	173.5	9216408104	0.5	0.5	0.216763726	0.783236274
1050919	179.5	182.5	183	178.5	10375685848	0.75862069	0.24137931	0.313823588	0.686176412
1050920	182	183	183.5	181.5	4319888712	0.909090909	0.090909091	0.5	0.5
1050921	181	184	184	180.5	4805884782	0.7	0.3	0.5	0.5
1050922	185	185.5	185.5	183.5	3921937500	0.666666667	0.333333333	0.5	0.5
1050923	185	187.5	187.5	184.5	4313995664	0.9	0.1	0.5	0.5
1050926	183.5	183	185	183	4635639758	0.5	0.5	0.5	0.5
1050929	185.5	185.5	187.5	185.5	10764097342	0.923076923	0.076923077	0.319694398	0.673638935
1050930	185.5	182.5	186.5	182.5	8309463356	0.363636364	0.636363636	0.5	0.5
1051003	186	186	186.5	184.5	3525971989	0.571428571	0.428571429	0.5	0.5
1051004	185	187	187	185	3191090272	0.454545455	0.545454545	0.5	0.5
1051005	186	186	186	184.5	3549073494	0.384615385	0.615384615	0.5	0.5
1051006	185	187.5	187.5	185	2928528801	0.727272727	0.272727273	0.5	0.5
1051007	188	188	188	186	2969715475	0.590909091	0.409090909	0.5	0.5
1051011	191	187.5	191	186	5874765484	0.5	0.5	0.5	0.5
1051012	186.5	189.5	190	186	4625439668	0.352941176	0.647058824	0.5	0.5
1051013	190.5	188.5	191	187	7675208676	0.837837838	0.162162162	0.433678071	0.566321929
1051014	187	188	189	186.5	6450978969	0.741935484	0.258064516	0.5	0.5
1051017	186.5	186.5	187.5	185	7051992670	0.481481481	0.518518519	0.5	0.5
1051018	186.5	187	187	185.5	7582450283	0.533333333	0.466666667	0.5	0.5
1051019	187.5	189.5	189.5	187.5	7206475473	0.882352941	0.117647059	0.5	0.5
1051020	189.5	190.5	190.5	189	2989556440	0.625	0.375	0.5	0.5
1051021	191	188.5	192	188.5	4246605266	0.7	0.3	0.5	0.5
1051024	191	191	191	189.5	2742131352	0.638888889	0.361111111	0.5	0.5
1051025	192	193	193	191	3680309682	0.75862069	0.24137931	0.5	0.5
1051026	190.5	191.5	192.5	190.5	4758575792	0.651162791	0.348837209	0.5	0.5
1051027	191.5	188.5	191.5	188.5	5089143513	0.611111111	0.388888889	0.5	0.5
1051028	189.5	189.5	190	188.5	6268990744	0.615384615	0.384615385	0.5	0.5
1051031	189	188.5	190.5	186.5	4871340189	0.285714286	0.714285714	0.5	0.5
1051101	188.5	189.5	189.5	187.5	2854597839	0.714285714	0.285714286	0.245945503	0.754054497
1051102	187.5	186	188	186	3085447900	0.407407407	0.592592593	0.5	0.5
1051103	185.5	184.5	186.5	184.5	4724824155	0.266666667	0.733333333	0.5	0.5
1051104	184.5	184.5	186	184	2791857480	0.363636364	0.636363636	0.5	0.5
1051107	186.5	189	189	186	4023208624	0.571428571	0.428571429	0.5	0.5
1051108	190	188.5	190	188	3011077756	0.4375	0.5625	0.5	0.5
1051109	190	182	190.5	182	10245544000	0.363636364	0.636363636	0.5	0.5
1051110	187	185.5	188	185.5	7258713102	0.473684211	0.526315789	0.428838398	0.571161602
1051111	181.5	181.5	183	181	12291321069	0.333333333	0.666666667	0.5	0.5
1051114	181	180.5	182	180	8680850609	0.533333333	0.466666667	0.5	0.5
1051115	179.5	180	182	179	6055348577	0.705882353	0.294117647	0.5	0.5
1051116	180.5	180	183	180	6403374640	0.866666667	0.133333333	0.5	0.5
1051117	182	181.5	182.5	180.5	4214237980	0.692307692	0.307692308	0.5	0.5
1051118	181.5	181	181.5	180	4291503493	0.55	0.45	0.5	0.5
1051121	180.5	181	181.5	180	2824317313	0.666666667	0.333333333	0.320881179	0.679118821
1051122	182	184	185	181.5	5758734362	0.6875	0.3125	0.5	0.5
1051123	184.5	185.5	186.5	184	4278324376	0.761904762	0.238095238	0.5	0.5
1051124	184	183	185	183	3505303784	0.4	0.6	0.322092572	0.677907428
1051125	182.5	182	183.5	182	1866763623	0.571428571	0.428571429	0.5	0.5
1051128	181.5	184	184	181.5	4097502666	0.8	0.2	0.5	0.5
1051129	183.5	182	185	182	4930405401	0.5	0.5	0.5	0.5
1051130	181.5	183	183	181.5	9882147890	0.636363636	0.363636364	0.5	0.5
1051201	182	183	183	181.5	2540480903	0.9	0.1	0.254652702	0.745347298
1051202	179	178	179.5	178	9634395330	0.333333333	0.666666667	0.5	0.5
1051205	178	179	180	178	5771614169	0.555555556	0.444444444	0.5	0.5
1051206	181	182	183	180.5	5051414702	0.739130435	0.260869565	0.403450161	0.596549839
1051207	183	181.5	183.5	181.5	2645149219	0.72	0.28	0.5	0.5
1051208	184	185.5	185.5	183	5030766288	0.625	0.375	0.5	0.5
1051209	186	186	186	184.5	4618750580	0.525	0.475	0.5	0.5
1051212	186	185	187	184	3494579936	0.833333333	0.166666667	0.5	0.5
1051213	186.5	186	186.5	184.5	4398859330	0.75	0.25	0.5	0.5
1051214	186.5	187.5	187.5	185.5	3131823106	0.588235294	0.411764706	0.400766401	0.599233599
1051215	185	187	187.5	184.5	4508246366	0.411764706	0.588235294	0.5	0.5
1051216	185.5	185	187	185	6720634530	0.5625	0.4375	0.5	0.5
1051219	184	182.5	184.5	182.5	3763429465	0.5	0.5	0.5	0.5
1051220	181	182.5	182.5	180	4394840051	0.368421053	0.631578947	0.363215461	0.636784539
1051221	181	180	182	180	5828554894	0.458333333	0.541666667	0.5	0.5
1051222	180	179	180.5	179	4758580950	0.333333333	0.666666667	0.259448494	0.740551506
1051223	179	178.5	180	178.5	4359360001	0.4	0.6	0.138237561	0.861762439
1051226	179	179.5	180	179	1021265940	0.5	0.5	0.5	0.5
1051227	180	180	180.5	179.5	1488495160	0.45	0.55	0.5	0.5
1051228	181	182	182	180.5	3896591783	0.642857143	0.357142857	0.5	0.5
1051229	180	180	181.5	180	5453513284	0.548387097	0.451612903	0.5	0.5
1051230	181	181.5	182.5	180	6647442778	0.75	0.25	0.5	0.5
1060103	181.5	183	183.5	181	4300648272	0.705882353	0.294117647	0.5	0.5
1060104	183	183	184	181.5	4478699942	0.352941176	0.647058824	0.270895047	0.729104953
1060105	182	183.5	183.5	181.5	3913389163	0.684210526	0.315789474	0.5	0.5
1060106	184	184	184.5	183.5	4250912732	0.857142857	0.142857143	0.5	0.5
1060109	184	184	185	183	3419409204	0.666666667	0.333333333	0.5	0.5
1060110	184.5	184	185.5	183.5	3811496280	0.619047619	0.380952381	0.379062744	0.620937256
1060111	185	182	185	181.5	5438136536	0.846153846	0.153846154	0.5	0.5
1060112	182.5	184.5	185.5	182.5	8959263194	0.772727273	0.227272727	0.589372278	0.360627722
1060113	180.5	181.5	182.5	180.5	9622624651	0.680851064	0.319148936	0.410163928	0.589836072
1060116	180	179.5	180.5	179	5545432320	0.333333333	0.666666667	0.5	0.5
1060117	180.5	181	181	179.5	2386575839	0.476190476	0.523809524	0.5	0.5
1060118	180.5	181	181	179.5	4292682797	0.473684211	0.526315789	0.5	0.5
1060119	179.5	180.5	181	179.5	4673783621	0.3125	0.6875	0.5	0.5
1060120	181	181	181.5	180.5	7658563990	0.6	0.4	0.5	0.5
1060123	182.5	185	185	182.5	10699572592	0.6875	0.3125	0.5	0.5
1060124	185	185.5	186.5	184.5	13356900945	0.846153846	0.153846154	0.5	0.5
1060202	188	184.5	188.5	184	28731441750	0.529411765	0.470588235	0.5	0.5
1060203	186	184.5	186	183.5	5604884683	0.357142857	0.642857143	0.5	0.5
1060206	184.5	184.5	185.5	184	5476151588	0.473684211	0.526315789	0.5	0.5
1060207	183.5	184.5	185	183	4418689272	0.65	0.35	0.5	0.5
1060208	183.5	183.5	184.5	183	8371548478	0.8	0.2	0.5	0.5
1060209	184	184	185.5	183.5	4320161722	0.84	0.16	0.5	0.5
1060210	184.5	185.5	185.5	184	9113650300	0.678571429	0.321428571	0.5	0.5
1060213	186.5	187.5	188	186.5	4904437753	0.888888889	0.111111111	0.272415558	0.727584442
1060214	189	187.5	190	187.5	8798947193	0.791666667	0.208333333	0.606688377	0.366995833
1060215	187	189	189.5	186.5	7528270012	0.594594595	0.405405405	0.5	0.5
1060216	190	189	190.5	188	5360502302	0.473684211	0.526315789	0.5	0.5
1060217	190	189.5	190.5	189	3870482337	0.555555556	0.444444444	0.5	0.5
1060218	190	189.5	190.5	189.5	667392778	0.526315789	0.473684211	0.5	0.5
1060220	190	190	190.5	189.5	2523599428	0.533333333	0.466666667	0.5	0.5
1060221	190	190	190	188.5	6058373156	0.470588235	0.529411765	0.5	0.5
1060222	190.5	188.5	191	188.5	4946742296	0.7	0.3	0.5	0.5
1060223	188	188.5	189.5	187	6809495260	0.740740741	0.259259259	0.5	0.5
1060224	187.5	189	190.5	187.5	4945608983	0.684210526	0.315789474	0.5	0.5
1060301	188.5	186	188.5	186	9041728541	0.476190476	0.523809524	0.5	0.5
1060302	188	186	188.5	185	7603470296	0.733333333	0.266666667	0.5	0.5
1060303	184.5	184	185	184	5199920850	0.727272727	0.272727273	0.293452045	0.706547955
1060306	184	183.5	184.5	183.5	2321087036	0.5	0.5	0.5	0.5
1060307	184	185.5	185.5	184	4214029230	0.8125	0.1875	0.394577658	0.605422342
1060308	186	187	188	185.5	7217763409	0.789473684	0.210526316	0.5	0.5
1060309	185.5	184.5	186	184	5750011305	0.5	0.5	0.5	0.5
1060310	184	183.5	184.5	183	4569391905	0.571428571	0.428571429	0.5	0.5
1060313	185	186.5	186.5	185	2048482530	0.818181818	0.181818182	0.5	0.5
1060314	188	186	188	186	4564713486	0.740740741	0.259259259	0.5	0.5
1060315	185.5	186.5	187	185.5	2634475248	0.615384615	0.384615385	0.5	0.5
1060316	188	190	190	188	6143253446	0.866666667	0.133333333	0.5	0.5
1060317	189.5	191.5	191.5	189	7377279160	1	0	0.5	0.5
1060320	191.5	191.5	191.5	189.5	3154243641	0.661290323	0.338709677	0.346552651	0.59222286
1060321	192	195	195	191.5	6523324906	0.8	0.2	0.400717527	0.579282473
1060322	192.5	193.5	193.5	191.5	5349879407	0.48	0.52	0.5	0.5
1060323	192	193.5	193.5	192	3628401625	0.538461538	0.461538462	0.5	0.5
1060324	192	192.5	193	192	3408016684	0.428571429	0.571428571	0.5	0.5
1060327	194.5	193	194.5	192	5766195556	0.5625	0.4375	0.411098332	0.588901668
1060328	195	194.5	195	192.5	7662549266	0.5	0.5	0.235643822	0.764356178
1060329	194.5	191.5	194.5	191	6501685654	0.571428571	0.428571429	0.243069911	0.756930089
1060330	192.5	191.5	193	190.5	5884771607	0.523809524	0.476190476	0.5	0.5
1060331	191	189	192	189	6457321080	0.4375	0.5625	0.5	0.5
1060405	189.5	193	193	189.5	8656195632	0.941176471	0.058823529	0.17282118	0.82717882
1060406	193	191.5	193	191	3337417368	0.384615385	0.615384615	0.302139439	0.697860561
1060407	192	191	192	188.5	3624732655	0.4	0.6	0.365761055	0.582956893
1060410	191	190	191.5	189.5	3307523455	0.368421053	0.631578947	0.5	0.5
1060411	190	191	191	189	1862488347	0.5625	0.4375	0.5	0.5
1060412	190.5	191	191.5	190	3321982188	0.272727273	0.727272727	0.172523526	0.827476474
1060413	189.5	191.5	192	189.5	2829915284	0.575757576	0.424242424	0.459780022	0.540219978
1060414	189.5	189	189.5	188	5909582565	0.5	0.5	0.5	0.5
1060417	189	187.5	189	187.5	3223517863	0.428571429	0.571428571	0.5	0.5
1060418	188	188	189.5	187.5	5411365190	0.9	0.1	0.5	0.5
1060419	187.5	186.5	187.5	186.5	5828201425	0.083333333	0.916666667	0.5	0.5
1060420	186.5	187	188	186.5	6118457114	0.733333333	0.266666667	0.5	0.5
1060421	187.5	190	190	187.5	3603058600	0.8125	0.1875	0.5	0.5
1060424	191	190	191.5	188.5	5612973548	0.307692308	0.692307692	0.5	0.5
1060425	190.5	192	192	189.5	6096631799	0.916666667	0.083333333	0.414418738	0.585581262
1060426	192	191	192	190.5	5951704052	0.76	0.24	0.5	0.5
1060427	192	193	193	190.5	6877484808	0.652173913	0.347826087	0.5	0.5
1060428	193.5	194.5	194.5	193	7446882120	0.818181818	0.181818182	0.5	0.5
1060502	198.5	196.5	199	195.5	9053856108	0.730769231	0.269230769	0.5	0.5
1060503	198	198	198.5	197	5390698304	0.567567568	0.432432432	0.5	0.5
1060504	198.5	198	199	197	4394409518	0.764705882	0.235294118	0.5	0.5
1060505	197	197.5	198.5	197	3484019026	0.590909091	0.409090909	0.5	0.5
1060508	199	202.5	202.5	199	7943498809	0.696969697	0.303030303	0.5	0.5
1060509	205.5	203.5	207	203.5	9920879512	0.531914894	0.468085106	0.293893369	0.688562771
1060510	204	205.5	206	204	6369713620	0.551724138	0.448275862	0.322401393	0.677598607
1060511	204.5	207.5	208.5	204	9144772197	0.512195122	0.487804878	0.246509134	0.753490866
1060512	205	206	207	205	5246098865	0.551724138	0.448275862	0.216287135	0.783712865
1060515	204	206	206	204	5324070590	0.722222222	0.277777778	0.331324859	0.653290526
1060516	205	204.5	205	203.5	7468111624	0.555555556	0.444444444	0.181913332	0.818086668
1060517	203	204	204	203	4599735640	0.352941176	0.647058824	0.165890226	0.834109774
1060518	202.5	203.5	204	201.5	4559780051	0.523809524	0.476190476	0.5	0.5
1060519	203.5	203	204.5	202.5	3490280961	0.733333333	0.266666667	0.34569668	0.65430332
1060522	203.5	205	205	203	3554245920	0.5	0.5	0.5	0.5
1060523	205	205	207	204.5	4738103907	0.545454545	0.454545455	0.5	0.5
1060524	205	205.5	206	205	3760309975	0.5625	0.4375	0.5	0.5
1060525	206	207	207	205.5	5388004408	0.740740741	0.259259259	0.260490144	0.739509856
1060526	205	207	207	205	6794923568	0.678571429	0.321428571	0.5	0.5
1060531	206.5	203	207	203	13853122715	0.32	0.68	0.5	0.5
1060601	205	207	207	204.5	6096361694	0.6	0.4	0.5	0.5
1060602	208.5	209	209	207.5	4845442265	0.952380952	0.047619048	0.5	0.5
1060603	209	209	209	208	320348914	0.733333333	0.266666667	0.331189449	0.635477218
1060605	209.5	212	212	209	4746962354	0.807692308	0.192307692	0.5	0.5
1060606	210.5	210.5	211.5	210.5	3243804586	0.6	0.4	0.5	0.5
1060607	212	211.5	212.5	210	7342424736	0.739130435	0.260869565	0.519385378	0.453587595
1060608	212	213	213	211.5	4599496993	0.76744186	0.23255814	0.4430898	0.5569102
1060609	214.5	212	215	212	7505851237	0.722222222	0.277777778	0.603534332	0.326043133
1060612	207	207.5	210	207	13135046554	0.551724138	0.448275862	0.279133608	0.720866392
1060613	207	208	208.5	206.5	10381567507	0.588235294	0.411764706	0.248505926	0.751494074
1060614	208.5	207	209.5	206	8113132831	0.5	0.5	0.5	0.5
1060615	207.5	208	208	207	4046560581	0.8	0.2	0.5	0.5
1060616	207.5	211.5	212	207	6902455266	0.625	0.375	0.308535475	0.691464525
1060619	211	213	213	210.5	3712290873	0.888888889	0.111111111	0.5	0.5
1060620	215	216.5	218	214.5	6229988043	0.806451613	0.193548387	0.5	0.5
1060621	216	215.5	217	214.5	9793828804	0.454545455	0.545454545	0.5	0.5
1060622	217	218	218	216.5	5674049232	0.705882353	0.294117647	0.5	0.5
1060623	218	217	218.5	217	8627393668	0.611111111	0.388888889	0.5	0.5
1060626	212	215	215	212	12848925735	0.756097561	0.243902439	0.285591489	0.714408511
1060627	214	211.5	214	211	9437315205	0.75	0.25	0.5	0.5
1060628	209.5	208.5	210	208	10919812400	0.485714286	0.514285714	0.5	0.5
1060629	210.5	210	210.5	208.5	5678566197	0.739130435	0.260869565	0.5	0.5
1060630	206.5	208.5	208.5	206.5	6580047422	0.684210526	0.315789474	0.281168935	0.718831065
1060703	207.5	209	209	207	4382736445	0.736842105	0.263157895	0.5	0.5
1060704	208	207	208.5	207	4476915676	0.476190476	0.523809524	0.5	0.5
1060705	207	208.5	208.5	206.5	4868199460	0.545454545	0.454545455	0.5	0.5
1060706	208	207.5	208.5	207	3166474008	0.533333333	0.466666667	0.5	0.5
1060707	207	206	207.5	205.5	4449245335	0.5	0.5	0.5	0.5
1060710	206.5	206	207	206	2749724552	0.708333333	0.291666667	0.210511301	0.789488699
1060711	208	212	212	207.5	7275696778	0.714285714	0.285714286	0.379905023	0.589791946
1060712	211	210.5	212.5	210.5	5690155100	0.52173913	0.47826087	0.224467496	0.775532504
1060713	212	214.5	216	211.5	10735533186	0.872340426	0.127659574	0.225811704	0.774188296
1060714	213	213	214.5	212	4773890099	0.583333333	0.416666667	0.5	0.5
1060717	215	213	215.5	211.5	4566620338	0.538461538	0.461538462	0.5	0.5
1060718	213	214	214	212	3998545790	0.647058824	0.352941176	0.5	0.5
1060719	212.5	214.5	215	212.5	4428023668	0.909090909	0.090909091	0.5	0.5
1060720	215	215.5	215.5	214	4468108550	0.727272727	0.272727273	0.5	0.5
1060721	214	214	215	213.5	3302914894	0.76	0.24	0.5	0.5
1060724	213.5	214.5	214.5	213	4279712228	0.764705882	0.235294118	0.5	0.5
1060725	214	214	214.5	213.5	2965264666	0.6	0.4	0.5	0.5
1060726	215	213	215	212.5	3393269119	0.842105263	0.157894737	0.5	0.5
1060727	213.5	215.5	216	213.5	4959471015	0.9	0.1	0.5	0.5
1060728	213	213	214	212.5	4498197191	0.473684211	0.526315789	0.5	0.5
1060731	211.5	214.5	214.5	211.5	4352541276	0.615384615	0.384615385	0.5	0.5
1060801	212.5	212	214	212	4325934287	0.666666667	0.333333333	0.5	0.5
1060802	214	216	216	214	6574998275	0.727272727	0.272727273	0.5	0.5
1060803	213	213.5	214	212.5	5779905218	0.444444444	0.555555556	0.5	0.5
1060804	213.5	213	214	212.5	4735259954	0.5	0.5	0.5	0.5
1060807	213.5	216	216.5	213.5	4653776958	0.586206897	0.413793103	0.292622131	0.707377869
1060808	217.5	217.5	219	216	5483118368	0.590909091	0.409090909	0.528626309	0.471373691
1060809	215	214.5	215.5	213.5	6035247455	0.36	0.64	0.5	0.5
1060810	215.5	214	215.5	212.5	5866558686	0.352941176	0.647058824	0.317591773	0.682408227
1060811	211	212.5	213.5	210.5	8803564627	0.529411765	0.470588235	0.5	0.5
1060814	213.5	211	214	210	6233486198	0.444444444	0.555555556	0.374897491	0.603825913
1060815	213	214	214.5	213	3073117310	0.52	0.48	0.199366017	0.763596946
1060816	214.5	213	214.5	211	5357190370	0.3	0.7	0.206018902	0.793981098
1060817	213.5	214	214	213	1785167148	0.68	0.32	0.5	0.5
1060818	212	212.5	213	211	3043468038	0.285714286	0.714285714	0.5	0.5
1060821	212.5	211.5	213	211.5	2934064688	0.333333333	0.666666667	0.5	0.5
1060822	213.5	214.5	214.5	213	3710809960	0.807692308	0.192307692	0.203436915	0.796563085
1060823	215.5	215.5	216	214	2531926275	0.772727273	0.227272727	0.5	0.5
1060824	216	217	217	215.5	3341510582	0.5	0.5	0.294249374	0.705750626
1060825	217.5	217.5	217.5	216	2384766481	0.733333333	0.266666667	0.5	0.5
1060828	215	216	216.5	215	3564102094	0.8	0.2	0.5	0.5
1060829	216	216	216	215	3569385647	0.428571429	0.571428571	0.5	0.5
1060830	216	217.5	218	216	4274683770	0.866666667	0.133333333	0.5	0.5
1060831	217.5	216.5	218	215.5	5837056904	0.95	0.05	0.5	0.5
1060901	215	216.5	217.5	215	3851834126	0.625	0.375	0.297894001	0.702105999
1060904	216.5	217.5	218	215.5	3273164145	0.666666667	0.333333333	0.5	0.5
1060905	218	218	218	216.5	7503488603	0.8	0.2	0.5	0.5
1060906	216.5	217	218	216	6117444609	0.52173913	0.47826087	0.230465273	0.769534727
1060907	218	217	218.5	216	4170321680	0.666666667	0.333333333	0.5	0.5
1060908	217	218	218	216.5	5549520265	0.869565217	0.130434783	0.399710808	0.600289192
1060911	219	217	219.5	216.5	4215723762	0.80952381	0.19047619	0.233352648	0.736344321
1060912	219	219	219.5	217.5	5437521978	0.65	0.35	0.5	0.5
1060913	217.5	218	219	217.5	3998984438	0.625	0.375	0.5	0.5
1060914	218.5	218.5	219	217.5	4701852606	0.75	0.25	0.5	0.5
1060915	218.5	218.5	219	217	10668230939	0.722222222	0.277777778	0.5	0.5
1060918	219	219.5	220	218	3905801892	0.642857143	0.357142857	0.445143561	0.554856439
1060919	221.5	221.5	221.5	220	5742129525	0.761904762	0.238095238	0.5	0.5
1060920	221	221.5	222	220	5179958449	0.5	0.5	0.472361037	0.527638963
1060921	221	221	223	220	4125047365	0.523809524	0.476190476	0.5	0.5
1060922	221.5	218.5	222	218.5	4930530220	0.518518519	0.481481481	0.323814977	0.676185023
1060925	217.5	217	218.5	217	3797761662	0.4	0.6	0.438953013	0.561046987
1060926	217.5	214	218	214	5392244669	0.4	0.6	0.5	0.5
1060927	217.5	215	217.5	215	5353580844	0.7	0.3	0.5	0.5
1060928	215	214	216	213.5	6788534834	0.65	0.35	0.5	0.5
1060929	216	216.5	217.5	215.5	5184362760	0.901960784	0.098039216	0.5	0.5
1060930	218	216.5	218.5	216.5	924823765	0.770833333	0.229166667	0.268585742	0.731414258
1061002	219.5	220.5	220.5	218.5	6233064680	0.693181818	0.306818182	0.308525194	0.681950996
1061003	219	222.5	223	219	8497244691	0.641025641	0.358974359	0.5	0.5
1061005	222	224.5	225.5	222	5691251336	0.5	0.5	0.319422869	0.680577131
1061006	225	224.5	225.5	223.5	3604683862	0.659574468	0.340425532	0.383779831	0.616220169
1061011	226.5	233	233.5	226.5	15633206754	0.972972973	0.027027027	0.411694478	0.588305522
1061012	235	237.5	237.5	234.5	10450920432	0.736842105	0.263157895	0.334918354	0.665081646
1061013	237.5	237.5	237.5	234.5	5465540327	0.774193548	0.225806452	0.332253839	0.667746161
1061016	237.5	238	238	236	4906963355	0.861111111	0.138888889	0.5	0.5
1061017	238	235.5	238	235	4171891244	0.535714286	0.464285714	0.273551039	0.726448961
1061018	239.5	237.5	239.5	237	6901364183	0.76	0.24	0.5	0.5
1061019	239.5	239	241.5	239	5636769464	0.837209302	0.162790698	0.309941494	0.690058506
1061020	238	237.5	239.5	237.5	6456386670	0.64516129	0.35483871	0.317859189	0.682140811
1061023	239	239	240	238.5	3820927681	0.78	0.22	0.414509393	0.585490607
1061024	240	238	240	238	3842463252	0.677419355	0.322580645	0.5	0.5
1061025	238.5	238	239	237.5	4099505436	0.863636364	0.136363636	0.5	0.5
1061026	237	236	238	236	3069618429	0.739130435	0.260869565	0.5	0.5
1061027	237.5	239	240	237.5	4304460160	0.869565217	0.130434783	0.5	0.5
1061030	242	243	245	241.5	7358619170	0.636363636	0.363636364	0.5	0.5
1061031	243.5	243	245	241.5	5497062659	0.791666667	0.208333333	0.5	0.5
1061101	243.5	242.5	245	241.5	4975624502	0.769230769	0.230769231	0.5	0.5
1061102	242	241	242.5	240.5	3940181714	0.65	0.35	0.5	0.5
1061103	240.5	239	241	238.5	4386122470	0.708333333	0.291666667	0.5	0.5
1061106	243.5	239.5	244	239	5063670900	0.64	0.36	0.5	0.5
1061107	242	244	244	241.5	5266500464	0.904761905	0.095238095	0.328729667	0.671270333
1061108	243	242.5	243.5	242	3536455029	0.75	0.25	0.5	0.5
1061109	240.5	241	243	240	5151628572	0.615384615	0.384615385	0.5	0.5
1061110	240	240.5	242	239.5	3629826936	0.5625	0.4375	0.295882368	0.704117632
1061113	240	239.5	241.5	239.5	2904559294	0.533333333	0.466666667	0.5	0.5
1061114	241	240	241	239	4132433432	0.857142857	0.142857143	0.5	0.5
1061115	239	237.5	239.5	236	7063591898	0.766666667	0.233333333	0.363732312	0.636267688
1061116	238	238	240	237.5	4118927788	0.68	0.32	0.5	0.5
1061117	240.5	241.5	242.5	240.5	4528440917	0.608695652	0.391304348	0.174865543	0.825134457
1061120	241	238.5	241.5	238	4744311377	0.631578947	0.368421053	0.305736683	0.65722628
1061121	240	243	243	239.5	5529803248	0.789473684	0.210526316	0.321932687	0.678067313
1061122	244.5	242	244.5	242	6631376152	0.769230769	0.230769231	0.5	0.5
1061123	242	242.5	243.5	241.5	2320934646	0.923076923	0.076923077	0.5	0.5
1061124	242	244	244.5	241.5	2777319771	0.636363636	0.363636364	0.325216975	0.674783025
1061127	240	237	240	237	7696717391	0.5	0.5	0.302503649	0.697496351
1061128	234.5	234	235	233	11198457400	0.517241379	0.482758621	0.296708442	0.703291558
1061129	235	234.5	236	234.5	6234161137	0.642857143	0.357142857	0.5	0.5
1061130	226.5	226	230.5	226	25539072296	0.333333333	0.666666667	0.220686042	0.779313958
1061201	228.5	231	233.5	227.5	8830392980	0.517241379	0.482758621	0.149525919	0.850474081
1061204	232.5	234	234.5	231	5347622547	0.583333333	0.416666667	0.5	0.5
1061205	231	229.5	231	228.5	6938661754	0.464285714	0.535714286	0.281554862	0.718445138
1061206	228	227	229.5	226.5	7752572207	0.238095238	0.761904762	0.513297936	0.486702064
1061207	226.5	226.5	226.5	222.5	9349711831	0.413793103	0.586206897	0.299350562	0.678910307
1061208	231	227	231	224.5	8678808540	0.71875	0.28125	0.259910049	0.740089951
1061211	228.5	227.5	229	227	4706571094	0.9375	0.0625	0.5	0.5
1061212	229.5	227.5	229.5	225	6399536562	0.657142857	0.342857143	0.36432446	0.63567554
1061213	227.5	227	228	226.5	4454578768	0.576923077	0.423076923	0.5	0.5
1061214	228	230.5	230.5	227.5	3956456249	0.869565217	0.130434783	0.5	0.5
1061215	228.5	230	230	226.5	9781791170	0.541666667	0.458333333	0.283214551	0.716785449
1061218	227	227	228	226.5	3565805928	0.545454545	0.454545455	0.518565848	0.481434152
1061219	226.5	225	228.5	224	5844605314	0.545454545	0.454545455	0.567562908	0.432437092
1061220	225	224.5	225.5	223.5	7748610375	0.56	0.44	0.267739607	0.732260393
1061221	226.5	225	227	224.5	4696105505	0.392857143	0.607142857	0.5	0.5
1061222	225	227.5	227.5	224	4315809802	0.47826087	0.52173913	0.5	0.5
1061225	228	228.5	229.5	226.5	1045118165	0.681818182	0.318181818	0.5	0.5
1061226	229	226	229	225	3118538018	0.266666667	0.733333333	0.337269804	0.662730196
1061227	225	225	226	225	2820168625	0.588235294	0.411764706	0.5	0.5
1061228	226.5	226	228	225	5521736966	0.64	0.36	0.34471926	0.620797981
1061229	227.5	229.5	230	226.5	5861624377	0.894736842	0.105263158	0.492581237	0.507418763
1070102	231.5	232.5	232.5	231	4188555408	0.769230769	0.230769231	0.5	0.5
1070103	236	237	238	235.5	7504382512	0.904761905	0.095238095	0.5	0.5
1070104	240	239.5	240	236.5	6963192636	0.586206897	0.413793103	0.5	0.5
1070105	240	240	240	238	5681934695	0.625	0.375	0.5	0.5
1070108	242	242	242.5	240.5	5281823362	0.769230769	0.230769231	0.209297183	0.790702817
1070109	242	242	242	239.5	4588314012	0.684210526	0.315789474	0.5	0.5
1070110	241.5	236.5	242	236	6118683273	0.761904762	0.238095238	0.356100995	0.643899005
1070111	235	235	236	232.5	7500674455	0.736842105	0.263157895	0.5	0.5
1070112	234.5	237	238	233.5	5463302207	0.875	0.125	0.5	0.5
1070115	240	240	240	238	6832851887	0.782608696	0.217391304	0.5	0.5
1070116	240	240.5	240.5	238	5609009540	0.8	0.2	0.5	0.5
1070117	240.5	242	243	239	9207582787	0.6	0.4	0.5	0.5
1070118	245	248.5	250	245	12406562364	0.909090909	0.090909091	0.446318783	0.553681217
1070119	253.5	255.5	255.5	251.5	13975174348	0.790322581	0.209677419	0.306231233	0.648314221
1070122	257.5	261.5	262	257	11934882643	0.837837838	0.162162162	0.325073742	0.674926258
1070123	262.5	266	266	262.5	9155080569	0.615384615	0.384615385	0.209385511	0.790614489
1070124	263	258	263	256.5	11022372004	0.55	0.45	0.235528066	0.764471934
1070125	258	258	264	256.5	11981089514	0.542857143	0.457142857	0.284187867	0.715812133
1070126	256.5	255	257.5	253.5	11101977348	0.765957447	0.234042553	0.29565366	0.70434634
1070129	259	258.5	261.5	255	8067780117	0.709677419	0.290322581	0.5	0.5
1070130	256	253	257.5	252.5	9523980994	0.4	0.6	0.330906786	0.669093214
1070131	253	255	257.5	252	11670582000	0.363636364	0.636363636	0.5	0.5
1070201	257.5	259.5	261	257	8022694430	0.695652174	0.304347826	0.288746255	0.711253745
1070202	259	259.5	260	255	6633344540	0.652173913	0.347826087	0.209799072	0.790200928
1070205	251	253	254.5	250.5	11742299859	0.37037037	0.62962963	0.5	0.5
1070206	242.5	239	243.5	234	24944565955	0.255319149	0.744680851	0.240002352	0.759997648
1070207	245	240	245.5	239.5	19903032966	0.393939394	0.606060606	0.5	0.5
1070208	239.5	238.5	242	238	7468970072	0.72	0.28	0.5	0.5
1070209	230	232.5	233	228.5	15227192540	0.444444444	0.555555556	0.455924363	0.544075637
1070212	235.5	236.5	237.5	235	10113012768	0.757575758	0.242424242	0.5	0.5
1070221	244.5	242.5	244.5	242	18582475956	0.75862069	0.24137931	0.445315608	0.388017725
1070222	244	239.5	244	239	10977665819	0.75	0.25	0.5	0.5
1070223	241	245	245	241	6578657620	0.526315789	0.473684211	0.5	0.5
1070226	247	246.5	247.5	245	8910352170	0.777777778	0.222222222	0.5	0.5
1070227	250.5	246	250.5	246	11061945363	0.555555556	0.444444444	0.28399746	0.71600254
1070301	244	243	245	242	10669194561	0.5	0.5	0.5	0.5
1070302	240	240	241	238.5	8453712014	0.6	0.4	0.170022246	0.829977754
1070305	242.5	241.5	243	240.5	6607367732	0.411764706	0.588235294	0.321578005	0.678421995
1070306	245.5	250	250	245.5	9155812210	0.882352941	0.117647059	0.5	0.5
1070307	248	247	248.5	246	7525601638	0.458333333	0.541666667	0.5	0.5
1070308	249.5	249.5	251.5	249	5172732531	0.571428571	0.428571429	0.20109483	0.79890517
1070309	250	250.5	251	248.5	5723277170	0.818181818	0.181818182	0.246045571	0.753954429
1070312	252	254	255	251.5	6370529728	0.684210526	0.315789474	0.5	0.5
1070313	255.5	259	259	255	8816553606	0.730769231	0.269230769	0.5	0.5
1070314	256.5	257	257.5	255.5	6220805864	0.6	0.4	0.5	0.5
1070315	258	255	258	255	4965546715	0.4375	0.5625	0.5	0.5
1070316	253	255	256	249.5	15930805360	0.571428571	0.428571429	0.5	0.5
1070319	252.5	255	255.5	251	5679567964	0.722222222	0.277777778	0.404851874	0.595148126
1070320	253	253	254	251.5	5640426203	0.571428571	0.428571429	0.383951965	0.616048035
1070321	255	252.5	255	251	8325162114	0.6	0.4	0.5	0.5
1070322	254.5	251.5	254.5	249.5	6797045014	0.666666667	0.333333333	0.5	0.5
1070323	245	245	247	244	12994667867	0.4	0.6	0.5	0.5
1070326	241.5	243.5	244.5	241.5	9582954454	0.375	0.625	0.5	0.5
1070327	248	251	251	247	7732298021	0.434782609	0.565217391	0.5	0.5
1070328	247.5	245	248	244	7349468217	0.482758621	0.517241379	0.218096244	0.781903756
1070329	243	244	247	242.5	8888435870	0.409090909	0.590909091	0.5	0.5
1070330	247.5	246	249.5	246	4212690462	0.611111111	0.388888889	0.291482343	0.708517657
1070331	247.5	247.5	249	246.5	893664176	0.692307692	0.307692308	0.5	0.5
1070402	248.5	246.5	249	245	4702581241	0.5	0.5	0.43748765	0.56251235
1070403	243	244	244.5	242	8710200224	0.4	0.6	0.5	0.5
1070409	248	245	248	243.5	8716801768	0.526315789	0.473684211	0.464729091	0.368604243
1070410	244.5	245.5	249	243.5	6231896018	0.52	0.48	0.250129623	0.749870377
1070411	246.5	248	248.5	246.5	5391978180	0.782608696	0.217391304	0.5	0.5
1070412	248.5	245	248.5	244	5028226522	0.454545455	0.545454545	0.5	0.5
1070413	246	244.5	246	244	4885963546	0.769230769	0.230769231	0.5	0.5
1070416	243	243.5	244	242	5251556179	0.703703704	0.296296296	0.271023061	0.728976939
1070417	243	238	243.5	237.5	10232256860	0.678571429	0.321428571	0.255584601	0.744415399
1070418	239.5	238	241.5	236.5	10668587090	0.5	0.5	0.5	0.5
1070419	242	244.5	244.5	241	8081404960	0.58	0.42	0.248606614	0.751393386
1070420	228	229	231.5	228	29837344632	0.315789474	0.684210526	0.171245133	0.828754867
1070423	226.5	226.5	227.5	225	16282275410	0.534883721	0.465116279	0.373722758	0.626277242
1070424	225	227	227.5	225	10233860296	0.27027027	0.72972973	0.5	0.5
1070425	225.5	225	226	224	11032111105	0.357142857	0.642857143	0.251230129	0.703315326
1070426	225	222	225.5	221	10766085521	0.576923077	0.423076923	0.239333457	0.760666543
1070427	225	223.5	225.5	221	7679131764	0.625	0.375	0.5	0.5
1070430	224.5	227	228	222.5	6448117416	0.47826087	0.52173913	0.351102796	0.648897204
1070502	227	223	227.5	222.5	8633492540	0.782608696	0.217391304	0.5	0.5
1070503	221	220.5	222.5	220	7399813831	0.448275862	0.551724138	0.269065571	0.707124905
1070504	221	223	224	220.5	6330594053	0.296296296	0.703703704	0.491050538	0.508949462
1070507	225	223.5	225.5	221.5	5309421525	0.538461538	0.461538462	0.5	0.5
1070508	224	228	228.5	223.5	9146327464	0.772727273	0.227272727	0.398684621	0.601315379
1070509	228.5	229.5	232	228.5	8188991070	0.666666667	0.333333333	0.347754634	0.652245366
1070510	231	229.5	231.5	229	6337230710	0.586206897	0.413793103	0.5	0.5
1070511	232	233	234	230.5	7138428530	0.761904762	0.238095238	0.5	0.5
1070514	234.5	233	234.5	232.5	5502726121	0.823529412	0.176470588	0.5	0.5
1070515	233.5	230.5	234	229.5	5493470187	0.590909091	0.409090909	0.5	0.5
1070516	229.5	230.5	230.5	228.5	3408682013	0.526315789	0.473684211	0.361032773	0.638967227
1070517	231	226.5	231.5	226.5	6322484836	0.652173913	0.347826087	0.349770483	0.650229517
1070518	225.5	223.5	227.5	223.5	6327474145	0.4	0.6	0.245656184	0.754343816
1070521	225	229	230	225	3751438835	0.8	0.2	0.499406408	0.485442077
1070522	230	229	233.5	229	5175634112	0.724137931	0.275862069	0.5	0.5
1070523	231.5	228.5	231.5	228.5	6146178621	0.380952381	0.619047619	0.27875812	0.686759121
1070524	229.5	229	230	228.5	3082675140	0.823529412	0.176470588	0.5	0.5
1070525	228.5	228.5	229.5	228	3769909946	0.681818182	0.318181818	0.332866782	0.667133218
1070528	229.5	227	230	226.5	4020203060	0.611111111	0.388888889	0.5	0.5
1070529	226.5	225	226.5	223.5	5782293276	0.538461538	0.461538462	0.312105988	0.687894012
1070530	224	221	224	220.5	10997306304	0.25	0.75	0.5	0.5
1070531	221.5	224	224	220.5	21553655265	0.52173913	0.47826087	0.5	0.5
1070601	224.5	224	226.5	224	8209412370	0.75	0.25	0.5	0.5
1070604	227.5	229	229	227	7131988670	0.875	0.125	0.5	0.5
1070605	230	229	230	226.5	6329201896	0.789473684	0.210526316	0.241103278	0.748144034
1070606	229	230	230	227	6961135060	0.75	0.25	0.5	0.5
1070607	231	230	231.5	228	5809345446	0.666666667	0.333333333	0.5	0.5
1070608	229	227	229	226	5493234408	0.583333333	0.416666667	0.28690025	0.71309975
1070611	226.5	226	227	225	4980629259	0.526315789	0.473684211	0.5	0.5
1070612	225	229	229	224	6837374510	0.5	0.5	0.499039355	0.500960645
1070613	229	232	232	228	8311856296	0.842105263	0.157894737	0.5	0.5
1070614	230	226.5	230	226.5	8423126398	0.565217391	0.434782609	0.5	0.5
1070615	225	231	231	224	11291127719	0.48	0.52	0.5	0.5
1070619	225.5	225	226	224	13754800554	0.291666667	0.708333333	0.452767103	0.547232897
1070620	224.5	226	227.5	223.5	9175159127	0.25	0.75	0.5	0.5
1070621	227.5	226.5	228	226	7379769339	0.655172414	0.344827586	0.263945841	0.736054159
1070622	224.5	227.5	227.5	224	9994644852	0.423076923	0.576923077	0.5	0.5
1070625	220	218	220.5	218	10749795782	0.475	0.525	0.192035364	0.807964636
1070626	215.5	214.5	216	212.5	9242648746	0.296296296	0.703703704	0.240459777	0.759540223
1070627	216	213	216	212.5	8742004301	0.5	0.5	0.5	0.5
1070628	211	212	214.5	210	8231075920	0.379310345	0.620689655	0.410224605	0.589775395
1070629	212	216.5	217	212	7919779720	0.68	0.32	0.5	0.5
1070702	218.5	214	219	214	7257081470	0.55	0.45	0.5	0.5
1070703	215.5	214.5	218	213.5	6173115899	0.625	0.375	0.5	0.5
1070704	217	216	217.5	215.5	3324927032	0.19047619	0.80952381	0.5	0.5
1070705	214	214.5	215	213	3904832940	0.5	0.5	0.5	0.5
1070706	217.5	217	217.5	215	6779063394	0.473684211	0.526315789	0.5	0.5
1070709	219.5	221.5	223	218.5	9100880393	0.7	0.3	0.5	0.5
1070710	223	222	224	222	4498264914	0.757575758	0.242424242	0.31651224	0.655118966
1070711	220	220	220	218	4355547100	0.357142857	0.642857143	0.360266184	0.639733816
1070712	218	220.5	222	218	5246628771	0.75	0.25	0.5	0.5
1070713	222.5	224.5	224.5	222.5	6799894334	0.818181818	0.181818182	0.5	0.5
1070716	224.5	223.5	225	223.5	3612296896	0.588235294	0.411764706	0.5	0.5
1070717	222.5	221.5	223.5	221	5003028272	0.380952381	0.619047619	0.304140359	0.660145355
1070718	223	223	224	222	10221407834	0.72	0.28	0.332858717	0.667141283
1070719	225.5	224.5	227	224.5	9930715930	0.738095238	0.261904762	0.306255745	0.693744255
1070720	235	237.5	237.5	233	24367904428	0.675	0.325	0.611255147	0.388744853
1070723	239	241	245	238.5	12621500480	0.52173913	0.47826087	0.5	0.5
1070724	240	241	241.5	238.5	6599675515	0.375	0.625	0.5	0.5
1070725	239	240.5	241	239	5173924310	0.615384615	0.384615385	0.5	0.5
1070726	241	241	242.5	239.5	7435261120	0.869565217	0.130434783	0.5	0.5
1070727	242	244.5	244.5	241	6605479210	0.857142857	0.142857143	0.5	0.5
1070730	244.5	245.5	245.5	244	5585710909	0.666666667	0.333333333	0.5	0.5
1070731	243.5	246	246	242	6912550610	0.464285714	0.535714286	0.5	0.5
1070801	247	248	248	246.5	7375488342	0.652173913	0.347826087	0.5	0.5
1070802	249	244.5	249.5	243.5	5611725541	0.523809524	0.476190476	0.348018561	0.651981439
1070803	246	247	248	245	6205758662	0.823529412	0.176470588	0.5	0.5
1070806	245	245.5	247	244	5487396854	0.31884058	0.68115942	0.303422299	0.696577701
1070807	245	241.5	245.5	241.5	5922738042	0.113636364	0.886363636	0.1576481	0.8423519
1070808	245	247.5	247.5	244.5	6011480272	0.545454545	0.454545455	0.5	0.5
1070809	247	247	248	246	3740736404	0.461538462	0.538461538	0.178359811	0.821640189
1070810	246.5	245	247	244.5	3961311040	0.476190476	0.523809524	0.5	0.5
1070813	241.5	240.5	243	239	4302280285	0.117647059	0.882352941	0.5	0.5
1070814	245	243.5	245	242.5	4262753253	0.56	0.44	0.5	0.5
1070815	244.5	241.5	244.5	239.5	4642117523	0.34375	0.65625	0.352731512	0.647268488
1070816	238	239	241.5	238	4587260340	0.5	0.5	0.5	0.5
1070817	239.5	239.5	241	239	4707354383	0.3	0.7	0.5	0.5
1070820	239.5	239.5	240	238	4068729103	0.933333333	0.066666667	0.295423952	0.704576048
1070821	239	241	241	238.5	3328215657	0.764705882	0.235294118	0.386546288	0.613453712
1070822	241.5	242	242.5	240.5	3063201922	0.681818182	0.318181818	0.5	0.5
1070823	243	244.5	244.5	243	4200671070	0.6	0.4	0.18586645	0.81413355
1070824	245.5	243.5	246	243	3772959070	0.48	0.52	0.5	0.5
1070827	246	245	246.5	244.5	3825736755	0.833333333	0.166666667	0.397375829	0.602624171
1070828	248.5	249.5	250	248	10075613779	0.90625	0.09375	0.280275859	0.719724141
1070829	253.5	259	259	253.5	14784556456	0.88372093	0.11627907	0.451015902	0.548984098
1070830	264.5	263.5	268	262.5	13914404873	0.8	0.2	0.167986074	0.832013926
1070831	257.5	256	259	254	17920548387	0.558139535	0.441860465	0.20065997	0.79934003
1070903	259	257	260	256.5	8901193266	0.5625	0.4375	0.692777514	0.307222486
1070904	258.5	257.5	259.5	255.5	10654493061	0.869565217	0.130434783	0.5	0.5
1070905	260	264	264.5	259	13833360422	0.793103448	0.206896552	0.330424309	0.669575691
1070906	268	261	268	261	10467251488	0.513513514	0.486486486	0.318972174	0.681027826
1070907	263	264	264	260.5	11753033262	0.4	0.6	0.243315046	0.756684954
1070910	266.5	264.5	266.5	262.5	16669866076	0.565217391	0.434782609	0.092614885	0.907385115
1070911	263	260	263.5	258	11709484991	0.653846154	0.346153846	0.336546345	0.663453655
1070912	261	260.5	262	258	9987682900	0.458333333	0.541666667	0.221792972	0.778207028
1070913	260	255	260	253.5	9721989110	0.5	0.5	0.425732641	0.574267359
1070914	257	261	261.5	257	10379404959	0.8	0.2	0.5	0.5
1070917	262.5	258	262.5	257	6483537091	0.642857143	0.357142857	0.5	0.5
1070918	256.5	254.5	257	254	8771502830	0.533333333	0.466666667	0.273935695	0.726064305
1070919	258	258	260	257	18074954749	0.590909091	0.409090909	0.245306881	0.754693119
1070920	261.5	260	261.5	257.5	9225009310	0.571428571	0.428571429	0.5	0.5
1070921	261.5	261.5	261.5	258	9510363894	0.75	0.25	0.301500935	0.698499065
1070925	261.5	263.5	264	260.5	6552894296	0.666666667	0.333333333	0.549801139	0.450198861
1070926	263	263.5	263.5	261	6577367245	0.684210526	0.315789474	0.308364385	0.691635615
1070927	264	265	266	262	10185827315	0.590909091	0.409090909	0.5	0.5
1070928	266	262.5	266	260	10412455506	0.708333333	0.291666667	0.5	0.5
1071001	262	263	264	261	5882532290	0.764705882	0.235294118	0.441697379	0.547993342
1071002	262	257.5	263	257	9926505357	0.684210526	0.315789474	0.324297538	0.675702462
1071003	257.5	260	260	257	6527393860	0.761904762	0.238095238	0.307851686	0.692148314
1071004	257	254	257.5	254	9690178362	0.574468085	0.425531915	0.506337942	0.493662058
1071005	250	250	253	248.5	10101451270	0.296296296	0.703703704	0.35555194	0.64444806
1071008	245.5	243.5	246.5	241	12426290240	0.342857143	0.657142857	0.333643266	0.666356734
1071009	243.5	244	245	242	7051600725	0.5	0.5	0.297910639	0.702089361
1071011	233.5	227.5	233.5	227	22115862239	0.333333333	0.666666667	0.368114654	0.631885346
1071012	231	237	237	229	12650322522	0.368421053	0.631578947	0.5	0.5
1071015	234	230.5	234	230.5	10766953220	0.457142857	0.542857143	0.5	0.5
1071016	229.5	237	237	229	9155829047	0.516129032	0.483870968	0.5	0.5
1071017	241.5	238.5	243	238	10318955161	0.606060606	0.393939394	0.52635695	0.47364305
1071018	238	236.5	239	235.5	6587887632	0.722222222	0.277777778	0.330434131	0.642042933
1071019	231	236	236.5	230	6927405460	0.565217391	0.434782609	0.487415098	0.512584902
1071022	232.5	237	238	231.5	6872467149	0.391304348	0.608695652	0.5	0.5
1071023	232	230	234	230	8538586595	0.352941176	0.647058824	0.5	0.5
1071024	230	229.5	231	227	10426514872	0.409090909	0.590909091	0.314333543	0.685666457
1071025	220.5	219.5	222	219.5	16643542368	0.25	0.75	0.33338006	0.66661994
1071026	223	221	224	217	11941421696	0.566666667	0.433333333	0.266920235	0.733079765
1071029	223	222.5	224	221	4107663616	0.444444444	0.555555556	0.5	0.5
1071030	221	223	225	220.5	6487213284	0.583333333	0.416666667	0.5	0.5
1071031	228	234	234	228	13844478353	0.666666667	0.333333333	0.405411328	0.594588672
1071101	236	235.5	237	233	10480329245	0.571428571	0.428571429	0.5	0.5
1071102	236.5	236.5	236.5	233.5	7249667833	0.571428571	0.428571429	0.5	0.5
1071105	233	235	235.5	232	6592130635	0.461538462	0.538461538	0.5	0.5
1071106	234	234.5	235.5	232.5	8311988968	0.47826087	0.52173913	0.5	0.5
1071107	233	234	236	232.5	9337023278	0.631578947	0.368421053	0.5	0.5
1071108	237.5	236.5	237.5	236	6645771069	0.8125	0.1875	0.339904033	0.660095967
1071109	234.5	231	234.5	231	5526997792	0.6	0.4	0.228328003	0.771671997
1071112	230	231.5	234.5	230	6101377163	0.523809524	0.476190476	0.283044666	0.716955334
1071113	224.5	227.5	228	224.5	8504691960	0.384615385	0.615384615	0.5	0.5
1071114	230	228.5	231	228.5	5639284241	0.52	0.48	0.5	0.5
1071115	229.5	231	232	228.5	5124189444	0.52	0.48	0.220087496	0.779912504
1071116	229	226	229	225	10696822542	0.344827586	0.655172414	0.442391493	0.557608507
1071119	225	222	225	221	11355347628	0.5	0.5	0.276772634	0.723227366
1071120	219	218	220.5	218	9995960780	0.425	0.575	0.187909358	0.812090642
1071121	214.5	219	220	214	8361178460	0.277777778	0.722222222	0.20133311	0.79866689
1071122	221.5	219	222	219	4867686945	0.230769231	0.769230769	0.304896629	0.695103371
1071123	220.5	218.5	220.5	217	3406422046	0.555555556	0.444444444	0.5	0.5
1071126	219	223	224	218.5	7847501792	0.333333333	0.666666667	0.318797895	0.681202105
1071127	220	224	224.5	219	7239283641	0.5	0.5	0.392129737	0.607870263
1071128	222.5	226.5	227	222	5560623349	0.8125	0.1875	0.5	0.5
1071129	231.5	229	231.5	229	10629450003	0.65	0.35	0.5	0.5
1071130	229.5	225.5	231	225.5	12995823319	0.555555556	0.444444444	0.227399382	0.772600618
1071203	231	235	235	231	11579966474	0.708333333	0.291666667	0.471012023	0.528987977
1071204	233	234	234.5	231	9791147799	0.5	0.5	0.5	0.5
1071205	226.5	226	227.5	225	10316394736	0.269230769	0.730769231	0.18254096	0.81745904
1071206	220	220	222	219.5	8853295746	0.325581395	0.674418605	0.340789246	0.659210754
1071207	222.5	221	223.5	220.5	7097739916	0.392857143	0.607142857	0.231315618	0.768684382
1071210	219.5	219	220	218.5	5744814170	0.481481481	0.518518519	0.274520957	0.725479043
1071211	220	222.5	223	219	6067551383	0.608695652	0.391304348	0.5	0.5
1071212	223.5	226.5	227	222.5	7418108779	0.6875	0.3125	0.368712518	0.631287482
1071213	227	226	227.5	225	7345479366	0.666666667	0.333333333	0.5	0.5
1071214	223	222.5	223.5	220.5	9570070114	0.555555556	0.444444444	0.5	0.5
1071217	221	223.5	225	220	4229977248	0.4	0.6	0.5	0.5
1071218	221	222.5	223	220.5	6713448829	0.4	0.6	0.23582792	0.722792769
1071219	222	225.5	225.5	222	5255393450	0.76	0.24	0.36651173	0.63348827
1071220	221	221	222.5	221	8573665030	0.48	0.52	0.525177518	0.474822482
1071221	219	223.5	224	219	10401202852	0.416666667	0.583333333	0.5	0.5
1071222	220	221.5	221.5	220	1145814834	0.473684211	0.526315789	0.5	0.5
1071224	221.5	220	221.5	219.5	5151549100	0.55	0.45	0.5	0.5
1071225	215.5	217.5	218	215	4198767163	0.2	0.8	0.5	0.5
1071226	218.5	216.5	219.5	216	3678108462	0.3125	0.6875	0.5	0.5
1071227	222	223	224	220.5	4874845852	0.473684211	0.526315789	0.5	0.5
1071228	223.5	225.5	225.5	222.5	6762447425	0.461538462	0.538461538	0.317896454	0.682103546
1080102	226.5	219.5	226.5	219	7276419230	0.416666667	0.583333333	0.5	0.5
1080103	214	215.5	218	214	7459051790	0.333333333	0.666666667	0.282174665	0.717825335
1080104	211.5	208	211.5	206.5	13987136785	0.185185185	0.814814815	0.243246435	0.756753565
1080107	212	213	214	211	7591116569	0.605263158	0.394736842	0.132932467	0.867067533
1080108	212	211	212.5	210	5019703557	0.526315789	0.473684211	0.5	0.5
1080109	212	215.5	216.5	211	11006827093	0.736842105	0.263157895	0.5	0.5
1080110	216	216	216.5	214.5	4491377349	0.583333333	0.416666667	0.370424346	0.629575654
1080111	219	220.5	220.5	218	6296719320	0.777777778	0.222222222	0.5	0.5
1080114	218.5	218.5	220	217	3844735324	0.586206897	0.413793103	0.257241873	0.742758127
1080115	216.5	221	221	215.5	9399209983	0.303030303	0.696969697	0.363181173	0.636818827
1080116	218.5	217.5	220	217.5	6563789758	0.466666667	0.533333333	0.32936283	0.67063717
1080117	218	220.5	221	218	4646131841	0.65	0.35	0.169174277	0.830825723
1080118	219	218.5	220	217.5	11530053787	0.577777778	0.422222222	0.301174975	0.698825025
1080121	220	221	223	220	7208829658	0.727272727	0.272727273	0.5	0.5
1080122	220	223	223	219	6854867566	0.5	0.5	0.339008162	0.660991838
1080123	221.5	220.5	222	220	4121110926	0.473684211	0.526315789	0.5	0.5
1080124	222.5	222.5	222.5	220.5	6958753608	0.454545455	0.545454545	0.329129216	0.670499726
1080125	226.5	226	227	225	10870045150	0.774193548	0.225806452	0.431841508	0.568158492
1080128	229.5	229	229.5	228	6665379096	0.5	0.5	0.266311405	0.733688595
1080129	222.5	222.5	225	222	9486156460	0.298245614	0.701754386	0.255085239	0.744914761
1080130	220.5	221	221.5	220	11453957730	0.446808511	0.553191489	0.179731212	0.820268788
1080211	228	228	229	226.5	18546167132	0.470588235	0.529411765	0.5	0.5
1080212	230	230	230	229	6921488930	0.692307692	0.307692308	0.398933707	0.601066293
1080213	232	229	232	228.5	6575201825	0.625	0.375	0.5	0.5
1080214	229.5	227	230	226	5392943977	0.444444444	0.555555556	0.5	0.5
1080215	229	227	229	226.5	5093773373	0.653846154	0.346153846	0.193552466	0.806447534
1080218	229	230	230.5	228.5	4169729625	0.666666667	0.333333333	0.385856546	0.614143454
1080219	230	229	230.5	229	4228108427	0.735294118	0.264705882	0.367038455	0.625385788
1080220	231.5	234.5	234.5	231	7430197670	0.775	0.225	0.406272799	0.593727201
1080221	235.5	236.5	236.5	234.5	8013908284	0.615384615	0.384615385	0.5	0.5
1080222	235.5	236.5	236.5	234	5187054985	0.6	0.4	0.5	0.5
1080225	237.5	238	239	236	5995746054	0.714285714	0.285714286	0.5	0.5
1080226	239	239.5	240	236.5	5864298571	0.733333333	0.266666667	0.5	0.5
1080227	238.5	239	239.5	237	9052540803	0.285714286	0.714285714	0.5	0.5
1080304	239.5	235.5	239.5	234.5	10691130829	0.8	0.2	0.5	0.5
1080305	234	233	234.5	232.5	5533050748	0.75	0.25	0.5	0.5
1080306	235	234	235.5	233.5	4872352124	0.588235294	0.411764706	0.251600484	0.748399516
1080307	235	234	235	233	4029782428	0.642857143	0.357142857	0.5	0.5
1080308	231	230	231.5	229	5183171608	0.266666667	0.733333333	0.348639753	0.651360247
1080311	228	230.5	230.5	227.5	7835079913	0.333333333	0.666666667	0.269179999	0.730820001
1080312	233	235.5	237	232.5	5601351324	0.8	0.2	0.5	0.5
1080313	234	237	237	234	5308051755	0.52173913	0.47826087	0.5	0.5
1080314	239	234.5	239	234	4077045380	0.705882353	0.294117647	0.5	0.5
1080315	237	239	239.5	235.5	8231572752	0.85	0.15	0.5	0.5
1080318	239.5	241	241	239	6493129050	0.705882353	0.294117647	0.183715852	0.816284148
1080319	239	240.5	240.5	238	3496720720	0.428571429	0.571428571	0.5	0.5
1080320	242	242	242	239.5	5563557011	0.733333333	0.266666667	0.450816772	0.549183228
1080321	242.5	245.5	245.5	241	6710510004	0.76	0.24	0.369003925	0.630996075
1080322	248	248.5	248.5	244.5	5680726299	0.612903226	0.387096774	0.192889177	0.807110823
1080325	240.5	241.5	243.5	240.5	4662705968	0.461538462	0.538461538	0.5	0.5
1080326	243	244	244	241	5109273236	0.842105263	0.157894737	0.5	0.5
1080327	242	241.5	242.5	240.5	5703467700	0.55	0.45	0.236457398	0.733239571
1080328	240.5	242	242.5	240	3379510718	0.588235294	0.411764706	0.5	0.5
1080329	243	245.5	245.5	240.5	7568601014	0.8	0.2	0.502555546	0.397444454
1080401	251	245.5	251	245	8758161220	0.764705882	0.235294118	0.5	0.5
1080402	249.5	246	249.5	246	6226523038	0.888888889	0.111111111	0.330995923	0.597575506
1080403	249	246.5	249	246.5	7075597562	0.75	0.25	0.5	0.5
1080408	251	253	253	250.5	11682512762	0.8	0.2	0.5	0.5
1080409	253	254	254	252	5760337782	0.866666667	0.133333333	0.539778904	0.460221096
1080410	253	254	254.5	252	8403528302	0.594594595	0.405405405	0.350720376	0.649279624
1080411	253	252	254	251.5	6347861680	0.780487805	0.219512195	0.455407404	0.52160409
1080412	251.5	252	253	251	3496444666	0.657142857	0.342857143	0.5	0.5
1080415	255	255.5	256	254	4403988510	0.913793103	0.086206897	0.5	0.5
1080416	257	257	257	255.5	5185697928	0.68	0.32	0.309853739	0.690146261
1080417	260	261.5	263	259.5	10202504410	0.787878788	0.212121212	0.350605032	0.649394968
1080418	264	264.5	266	263.5	12836006732	0.652631579	0.347368421	0.339617083	0.660382917
1080419	269	264.5	269.5	263.5	12712409558	0.773333333	0.226666667	0.372306103	0.617792907
1080422	266.5	266	267.5	265	6635995145	0.645833333	0.354166667	0.5	0.5
1080423	266.5	268	268	266	7017363629	0.75	0.25	0.5	0.5
1080424	270	269	270	267.5	10044241090	0.841269841	0.158730159	0.302380535	0.697619465
1080425	268.5	267.5	269	267	9800038536	0.608695652	0.391304348	0.5	0.5
1080426	262	260	263	257.5	13459329059	0.470588235	0.529411765	0.347594098	0.62065987
1080429	260	259.5	262	258.5	8477117257	0.571428571	0.428571429	0.5	0.5
1080430	260	259	260.5	258	10484399861	0.714285714	0.285714286	0.326398305	0.673601695
1080502	261.5	259	262.5	258.5	7122135656	0.74	0.26	0.5	0.5
1080503	262	265	265	260.5	7940572444	0.789473684	0.210526316	0.145880696	0.854119304
1080506	260	259	260	258	8717053470	0.309090909	0.690909091	0.5	0.5
1080507	259.5	262.5	263	259	6719199455	0.595238095	0.404761905	0.5	0.5
1080508	260	260	261.5	259.5	6750083504	0.488888889	0.511111111	0.5	0.5
1080509	259.5	256.5	259.5	256	8798140796	0.307692308	0.692307692	0.161270116	0.838729884
1080510	257	256	259	255	4844594484	0.380952381	0.619047619	0.5	0.5
1080513	253	250.5	254	249.5	7374249589	0.371428571	0.628571429	0.341934754	0.658065246
1080514	247.5	248.5	251	245	11345067455	0.380952381	0.619047619	0.5	0.5
1080515	251	249	252	249	9327051888	0.6	0.4	0.287242025	0.712757975
1080516	248.5	247	249.5	246	7520908612	0.305555556	0.694444444	0.150873551	0.849126449
1080517	249	241.5	249	241.5	9775372898	0.350877193	0.649122807	0.193064985	0.806935015
1080520	242.5	238	243	238	11303513908	0.23255814	0.76744186	0.304710116	0.695289884
1080521	233.5	234	236	232.5	19418705158	0.370967742	0.629032258	0.257310494	0.742689506
1080522	236.5	238	240.5	235.5	8669172710	0.355932203	0.644067797	0.5	0.5
1080523	233.5	230	233.5	230	14379543985	0.284482759	0.715517241	0.144184838	0.855815162
1080524	230	233	234	230	8866253632	0.447761194	0.552238806	0.187453116	0.812546884
1080527	234	231	235	231	8697538216	0.5	0.5	0.448210433	0.551789567
1080528	232	230.5	232	230.5	22910765567	0.375	0.625	0.151814955	0.848185045
1080529	228	229.5	230.5	227	7385029780	0.482142857	0.517857143	0.31893622	0.68106378
1080530	230	231	231.5	229	9292745636	0.538461538	0.461538462	0.325431046	0.662592906
1080531	232	235.5	237.5	231	11559578381	0.59375	0.40625	0.405551735	0.594448265
1080603	235.5	238	238.5	232	8651389851	0.310344828	0.689655172	0.417814247	0.582185753
1080604	237.5	233	238	233	5745045809	0.328125	0.671875	0.225667516	0.774332484
1080605	238	235	238	234	8461930934	0.64516129	0.35483871	0.254531163	0.745468837
1080606	231.5	232	232	229.5	8008768323	0.473684211	0.526315789	0.255529563	0.744470437
1080610	237.5	240	240	234.5	8442986620	0.6	0.4	0.353824604	0.646175396
1080611	240	244.5	246	239	8448805962	0.639344262	0.360655738	0.085931253	0.914068747
1080612	244.5	246	247.5	243	7469805086	0.46	0.54	0.322312641	0.677687359
1080613	242.5	240	244	240	8136137708	0.459459459	0.540540541	0.352349152	0.647650848
1080614	238.5	236	239.5	236	8396819832	0.314285714	0.685714286	0.347114755	0.652885245
1080617	231.5	233	235	230.5	12043369475	0.466666667	0.533333333	0.33735206	0.66264794
1080618	234	235.5	235.5	233	6758454612	0.407407407	0.592592593	0.302964452	0.680506622
1080619	242.5	244	244	240.5	12181979568	0.796296296	0.203703704	0.5	0.5
1080620	242	245	245.5	241	9697726719	0.564102564	0.435897436	0.384654473	0.615345527
1080621	248	248.5	248.5	246	15398139830	0.75	0.25	0.3365939	0.6634061
1080624	241	241	242	240	10476936660	0.767123288	0.232876712	0.112889127	0.887110873
1080625	241	238.5	241.5	237	7118002390	0.603773585	0.396226415	0.5	0.5
1080626	235	234.5	236.5	234	6757991717	0.264705882	0.735294118	0.325117481	0.623927105
1080627	236	240.5	241.5	236	10063332494	0.711538462	0.288461538	0.5	0.5
1080628	241.5	239	241.5	238	6715488371	0.6875	0.3125	0.5	0.5
1080701	245.5	248.5	250	245	16445222750	0.696202532	0.303797468	0.213899085	0.786100915
1080702	249.5	249	250	247.5	6671951743	0.573770492	0.426229508	0.219546556	0.75104168
1080703	244	242.5	245	242	7190777082	0.47826087	0.52173913	0.284560388	0.715439612
1080704	244.5	244	245	242.5	4561556160	0.633333333	0.366666667	0.321400863	0.55441613
1080705	244.5	243	245	241.5	6624379927	0.642857143	0.357142857	0.257009201	0.702990799
1080708	240	242.5	244.5	240	7057462187	0.441860465	0.558139535	0.216611742	0.783388258
1080709	241.5	242	243	240.5	3998096596	0.484375	0.515625	0.304109136	0.695890864
1080710	243	247	247	243	5839691357	0.736842105	0.263157895	0.282129462	0.293528433
1080711	250	250	250	247.5	7809358257	0.827160494	0.172839506	0.260447159	0.683997286
1080712	252	250.5	252	249.5	5984689000	0.603773585	0.396226415	0.300035603	0.699964397
1080715	251	254.5	254.5	249.5	8663129910	0.666666667	0.333333333	0.187881852	0.812118148
1080716	254	256	256.5	253.5	6678755679	0.763636364	0.236363636	0.5	0.5
1080717	254	252	254	251	8686815824	0.553571429	0.446428571	0.250330212	0.749669788
1080718	252	254	254.5	251.5	5300082470	0.635294118	0.364705882	0.393291281	0.606708719
1080719	259.5	259	261	259	15573278932	0.847826087	0.152173913	0.413061018	0.569547678
1080722	263	264	264	262	8385222407	0.894736842	0.105263158	0.303549773	0.631232836
1080723	265.5	264	266.5	262.5	7734089131	0.779661017	0.220338983	0.5	0.5
1080724	266.5	265	266.5	263	6484708226	0.79245283	0.20754717	0.5	0.5
1080725	264	265	265	261.5	8091922380	0.564102564	0.435897436	0.5	0.5
1080726	261	261	262.5	261	5434082968	0.731343284	0.268656716	0.361618368	0.638381632
1080729	260	261	262	259.5	4822762518	0.72	0.28	0.5	0.5
1080730	262.5	260	263	260	5975389270	0.68	0.32	0.5	0.5
1080731	260	259.5	260	257	9413416604	0.537037037	0.462962963	0.306609388	0.693390612
1080801	257.5	256.5	257.5	255.5	7722031382	0.529411765	0.470588235	0.330699142	0.660126546
1080802	252	251.5	253.5	250.5	13627068452	0.442307692	0.557692308	0.247411663	0.752588337
1080805	251	246.5	252	245.5	13092403583	0.414634146	0.585365854	0.5	0.5
1080806	240	248.5	250	240	14440787992	0.4	0.6	0.349608962	0.650391038
1080807	250	248	250.5	246.5	7305272500	0.326530612	0.673469388	0.5	0.5
1080808	248	253.5	254	248	7599200564	0.583333333	0.416666667	0.5	0.5
1080812	254.5	251	254.5	251	6242935989	0.644444444	0.355555556	0.188191249	0.811808751
1080813	249	246.5	249.5	246.5	6204239476	0.62745098	0.37254902	0.495328991	0.504671009
1080814	252.5	249.5	254	249.5	9142333535	0.694915254	0.305084746	0.5	0.5
1080815	247	248	248.5	246	6994442633	0.409090909	0.590909091	0.5	0.5
1080816	249.5	250	252	248	6420744887	0.717391304	0.282608696	0.5	0.5
1080819	251.5	252	253	250.5	6326683127	0.641025641	0.358974359	0.286349148	0.713650852
1080820	254	254.5	254.5	252.5	5233263533	0.739130435	0.260869565	0.5	0.5
1080821	254.5	254.5	255	253	5152545480	0.511627907	0.488372093	0.5	0.5
1080822	257	254	257.5	254	5659296700	0.633333333	0.366666667	0.5	0.5
1080823	253.5	254	254.5	253	3748071178	0.56	0.44	0.5	0.5
1080826	249	248.5	250.5	248.5	7910873500	0.2	0.8	0.208237731	0.791762269
1080827	250.5	250	251	248.5	13410582151	0.4375	0.5625	0.304767324	0.679359661
1080828	250.5	252	253	250.5	3852096070	0.534482759	0.465517241	0.266601956	0.733398044
1080829	253	254	254	251	5078703588	0.568181818	0.431818182	0.299132779	0.700867221
1080830	256.5	259	259	256	9092482858	0.720930233	0.279069767	0.311710456	0.688289544
1080902	258	257.5	258	256	3800453292	0.525	0.475	0.5	0.5
1080903	256.5	254	258	253	6642868555	0.611111111	0.388888889	0.261620107	0.738379893
1080904	254	257.5	258	254	6081456520	0.755555556	0.244444444	0.225003729	0.774996271
1080905	263	263	263	260.5	12869665251	0.833333333	0.166666667	0.501664234	0.476596635
1080906	265	263.5	265	263	7016868801	0.891304348	0.108695652	0.5	0.5
1080909	265.5	265	266	263.5	4585545966	0.842105263	0.157894737	0.5	0.5
1080910	263.5	261.5	264	260.5	7862297242	0.740740741	0.259259259	0.360406413	0.639593587
1080911	264	263	264.5	260.5	9508884445	0.724637681	0.275362319	0.5	0.5
1080912	265	262.5	265	261.5	10198483555	0.911764706	0.088235294	0.5	0.5
1080916	262	265.5	265.5	261.5	10258240252	0.612903226	0.387096774	0.5	0.5
1080917	266.5	265	266.5	264.5	7979032930	0.464285714	0.535714286	0.5	0.5
1080918	267	267	269.5	266.5	13754334364	0.839506173	0.160493827	0.418528497	0.581471503
1080919	268	265	268	264	7216457755	0.784615385	0.215384615	0.237595657	0.762404343
1080920	266	264	266.5	264	11785924559	0.833333333	0.166666667	0.5	0.5
1080923	264	264	264	263	3749146092	0.564102564	0.435897436	0.5	0.5
1080924	263.5	265	265.5	262	6419420695	0.657894737	0.342105263	0.330457395	0.669542605
1080925	262.5	266	266	262	6144037875	0.479166667	0.520833333	0.324604207	0.675395793
1080926	269	268	269.5	266.5	9139219995	0.854166667	0.145833333	0.5	0.5
1080927	271.5	272	272.5	271	12021629536	0.714285714	0.285714286	0.331608331	0.668391669
1081001	273	280	280.5	273	20886838992	0.708860759	0.291139241	0.541588017	0.458411983
1081002	280	279.5	281	279	8553297334	0.606060606	0.393939394	0.5	0.5
1081003	274	276.5	277.5	274	9891620358	0.607142857	0.392857143	0.5	0.5
1081004	279.5	276.5	280	275	9924872301	0.709677419	0.290322581	0.5	0.5
1081007	279	278	279.5	277.5	4944376000	0.849056604	0.150943396	0.263956827	0.736043173
1081008	283.5	286.5	286.5	282.5	11341522526	0.82	0.18	0.353183126	0.646816874
1081009	283.5	282	286	282	9890256397	0.59375	0.40625	0.489468279	0.510531721
1081014	291.5	290	291.5	288.5	15508059122	0.869918699	0.130081301	0.415427918	0.584572082
1081015	293.5	293.5	296	292	16088110873	0.833333333	0.166666667	0.380239671	0.619760329
1081016	298	296.5	298	293.5	12670374493	0.806451613	0.193548387	0.5	0.5
1081017	295	293.5	295.5	292	12296120182	0.826446281	0.173553719	0.279132712	0.720867288
1081018	293	293	295.5	291	13299843176	0.775510204	0.224489796	0.32325408	0.67674592
1081021	291	290	291	288.5	10389254035	0.737704918	0.262295082	0.31928745	0.68071255
1081022	292.5	294	294	291.5	7767636380	0.90625	0.09375	0.382166326	0.617833674
1081023	293.5	293	293.5	290.5	8877572772	0.75	0.25	0.421023942	0.578976058
1081024	294.5	293	294.5	291	8488069650	0.772727273	0.227272727	0.5	0.5
1081025	294.5	293.5	294.5	292.5	7362074526	0.781818182	0.218181818	0.5	0.5
1081028	295	294.5	295.5	294	5958714595	0.941176471	0.058823529	0.403027674	0.596972326
1081029	297	298.5	298.5	296.5	11044649541	0.813333333	0.186666667	0.26408582	0.73591418
1081030	298.5	299.5	299.5	296.5	9646551600	0.739130435	0.260869565	0.251595892	0.748404108
1081031	300	298.5	301.5	298.5	12921309531	0.810526316	0.189473684	0.256464853	0.743535147
1081101	299.5	299	299.5	296.5	8998151212	0.861111111	0.138888889	0.410589218	0.589410782
1081104	302.5	307	308	301	13767873778	0.708737864	0.291262136	0.262187374	0.737812626
1081105	307.5	310.5	310.5	307	9965563625	0.774509804	0.225490196	0.288372016	0.711627984
1081106	309	311	311.5	308	6864516290	0.839506173	0.160493827	0.363338165	0.636661835
1081107	310	309	310	306.5	8769417841	0.517241379	0.482758621	0.349157146	0.650842854
1081108	308.5	305.5	309	305.5	8040782450	0.662337662	0.337662338	0.394013159	0.561869194
1081111	305	301	305	300	10660082266	0.4	0.6	0.333204913	0.666795087
1081112	302.5	305	305	302	5774255431	0.839285714	0.160714286	0.225251954	0.774748046
1081113	303	304	304	301.5	5583245970	0.489795918	0.510204082	0.5	0.5
1081114	304.5	303.5	305	302	4776767840	0.659574468	0.340425532	0.384642826	0.615357174
1081115	305.5	307	307.5	304.5	8891701115	0.785714286	0.214285714	0.231721743	0.768278257
1081118	308.5	311	311	307	5796331075	0.854545455	0.145454545	0.298607157	0.701392843
1081119	312.5	315	315	311	10365611120	0.819444444	0.180555556	0.342795076	0.657204924
1081120	314	313.5	314	312	7681229345	0.561403509	0.438596491	0.433047922	0.566952078
1081121	309.5	311	311	307	9329845096	0.549019608	0.450980392	0.634312844	0.365687156
1081122	310	309	310.5	308	8188665024	0.510638298	0.489361702	0.5	0.5
1081125	310.5	307	310.5	307	6133713443	0.754098361	0.245901639	0.343003962	0.656996038
1081126	310	307	310.5	307	31332308518	0.760869565	0.239130435	0.315943172	0.654645064
1081127	307.5	311	311.5	307.5	5732316828	0.795918367	0.204081633	0.5	0.5
1081128	310	309.5	312	308.5	6111322584	0.672413793	0.327586207	0.191973151	0.808026849
1081129	309	305	309.5	305	9922872967	0.568965517	0.431034483	0.351937893	0.648062107
1081202	307	307.5	308	306.5	7844458306	0.677966102	0.322033898	0.5	0.5
1081203	305	307	307	305	8472595177	0.534883721	0.465116279	0.5	0.5
1081204	305	306	306	304	10652239802	0.637931034	0.362068966	0.5	0.5
1081205	309	312	312	309	12240671524	0.853932584	0.146067416	0.339665191	0.660334809
1081206	315	313	316	311	5771010050	0.852941176	0.147058824	0.357430745	0.642569255
1081209	314	316	316.5	314	7433484496	0.852941176	0.147058824	0.333412554	0.666587446
1081210	315	313.5	315.5	312.5	6540475540	0.776119403	0.223880597	0.400520812	0.510871594
1081211	314	319	319	313	10866410212	0.835051546	0.164948454	0.24973992	0.75026008
1081212	325	331.5	334.5	324	17446169339	0.809090909	0.190909091	0.31068775	0.670081481
1081213	340	339	343	338	20697194061	0.75	0.25	0.469395773	0.530604227
1081216	336.5	336	338.5	336	16272523200	0.78	0.22	0.272483949	0.727516051
1081217	335	345	345	335	14153896438	0.857142857	0.142857143	0.41311286	0.58688714
1081218	341.5	344.5	345	341.5	14594689501	0.756756757	0.243243243	0.316135741	0.683864259
1081219	340	335	342	335	18774880620	0.575	0.425	0.292214842	0.674672575
1081220	332	329	333	328.5	28483237354	0.597402597	0.402597403	0.405368372	0.594631628
1081223	329.5	334	334	329.5	8923609754	0.614035088	0.385964912	0.303643243	0.696356757
1081224	334	332	334.5	332	4591661991	0.64516129	0.35483871	0.613808399	0.354941601
1081225	332	333	334.5	331	4075131136	0.5	0.5	0.5	0.5
1081226	333	333	334	331.5	3803665702	0.666666667	0.333333333	0.5	0.5
1081227	335	338	338	335	5624251712	0.853658537	0.146341463	0.5	0.5
1081230	338	334.5	339	334	7270827164	0.586206897	0.413793103	0.349583058	0.62768967
1081231	331	331	333.5	331	7614538961	0.635135135	0.364864865	0.320558889	0.679441111
