# Supplementary material for: LSTM-based sentiment analysis for stock price forecast
Source: PeerJ Comput Sci. 2021 Mar 11;7:e408. doi: 10.7717/peerj-cs.408 (PMC7959635; doi:10.7717/peerj-cs.408)
Supplement: Supplemental Information 1 — sentiment/ The directory including training variation testing data of sentiment analysis in Chinese Using BERT. Codes are also included. BERT Pre-train model is not included. sentiment/data/ The directory including the datasets sentiment/train.sh: Training sentiment/predict.sh: Testing sentiment/intent.py: Using model for single sentence inference sentiment/chinese_-12_H-768_A-12: pretrain model from google (not included) stockPrice/ The directory including training variation testing data of stock information from TWSE open data. Codes are also included. stockPrice/data/ The directory including the datasets of stock information stockPrice/prediction.py Codes of this article. [file peerj-cs-07-408-s001.zip › Codes/stockPrice/data/2330_202001_03_ochlvNP.csv]

date	open	close	high	low	volumeP	pos	neg	pos	neg
1090102	332.5	339	339	332.5	11224165450	0.777777778	0.222222222	0.073430752	0.926569248
1090103	344	339.5	345	335.5	14295651580	0.76119403	0.23880597	0.410357328	0.589642672
1090106	333	332	334.5	332	15210531318	0.471698113	0.528301887	0.5	0.5
1090107	332.5	329.5	333	326.5	17053282011	0.5	0.5	0.347447266	0.652552734
1090108	325	329.5	333	325	12484410088	0.385964912	0.614035088	0.350723889	0.649276111
1090109	335	337.5	337.5	333.5	10890847940	0.686567164	0.313432836	0.5	0.5
1090110	340.5	339.5	341	336	9432320316	0.75	0.25	0.350335116	0.649664884
1090113	342	341.5	342	339	10455852739	0.803278689	0.196721311	0.228097971	0.771902029
1090114	345.5	346	346	344.5	10488360978	0.792207792	0.207792208	0.451215003	0.38211833
1090115	345	340	345	337.5	18590754206	0.5625	0.4375	0.396244355	0.603755645
1090116	330	334.5	336.5	330	19431133895	0.581632653	0.418367347	0.318733045	0.663875651
1090117	334	333	335.5	332	17977119406	0.689655172	0.310344828	0.388725075	0.604608258
1090120	334	333	335.5	333	11865436839	0.776119403	0.223880597	0.465729733	0.534270267
1090130	326	316.5	326	316.5	40734449874	0.358974359	0.641025641	0.5	0.5
1090131	323	320	323.5	319	20205365710	0.395833333	0.604166667	0.1442534	0.832490786
1090203	315	315	316.5	312	18782694826	0.195652174	0.804347826	0.262125156	0.737874844
1090204	319	325	326	318	16882411296	0.550724638	0.449275362	0.5	0.5
1090205	329	327.5	329.5	324.5	11985817083	0.482758621	0.517241379	0.195628949	0.804371051
1090206	329.5	332.5	332.5	329	9803038836	0.666666667	0.333333333	0.128523491	0.871476509
1090207	330	328	330.5	326	9869903253	0.56097561	0.43902439	0.5	0.5
1090210	321.5	327.5	328	321	10024967927	0.551724138	0.448275862	0.353106969	0.639540089
1090211	330.5	331.5	332.5	330	9629938182	0.767123288	0.232876712	0.5	0.5
1090212	333.5	335	336	333	12593082711	0.714285714	0.285714286	0.412443129	0.587556871
1090213	338	335	338	335	7805299096	0.823529412	0.176470588	0.5	0.5
1090214	337	335	337	334.5	6155862838	0.6	0.4	0.5	0.5
1090217	331.5	331.5	333	330.5	5354339726	0.275	0.725	0.5	0.5
1090218	324.5	322	326.5	322	20957801150	0.306122449	0.693877551	0.268013096	0.731986904
1090219	322.5	326.5	327	322	15881609046	0.457831325	0.542168675	0.275830013	0.724169987
1090220	328	325.5	329	325	8832642641	0.45	0.55	0.308738306	0.691261694
1090221	325.5	325	326.5	323	7463007621	0.519230769	0.480769231	0.425909746	0.574090254
1090224	319.5	320	321.5	319.5	13754512932	0.347826087	0.652173913	0.356437296	0.643562704
1090225	320	322	323.5	317.5	12425785349	0.45	0.55	0.303191944	0.696808056
1090226	317	318.5	320.5	316.5	19341695595	0.380952381	0.619047619	0.178498781	0.821501219
1090227	319	316	320	315	19756146876	0.358974359	0.641025641	0.538806969	0.461193031
1090302	308	311	317	308	26864484400	0.369863014	0.630136986	0.5	0.5
1090303	318.5	317.5	320	316	17534766696	0.6	0.4	0.5	0.5
1090304	322	320.5	322	317	14304795666	0.636363636	0.363636364	0.3271702	0.667727759
1090305	325	323	326	323	12392618100	0.795918367	0.204081633	0.258906356	0.741093644
1090306	320	315	320.5	315	16733485610	0.5	0.5	0.346870285	0.645065199
1090309	307.5	305.5	310	305.5	27236002054	0.342857143	0.657142857	0.356501872	0.643498128
1090310	301.5	307	309	301	22727941511	0.477777778	0.522222222	0.330167716	0.648093154
1090311	309	302	310.5	302	19913151529	0.514285714	0.485714286	0.104281992	0.840162452
1090312	299	294	299	287	33544278206	0.313432836	0.686567164	0.334999568	0.618488804
1090313	275	290	294	272.5	42448997546	0.171052632	0.828947368	0.304522361	0.63096151
1090316	285	276.5	291	275.5	29343288916	0.313432836	0.686567164	0.341548238	0.658451762
1090317	265	268	276.5	265	32936712540	0.246575342	0.753424658	0.320149405	0.679850595
1090318	269.5	260	272.5	260	31555231792	0.380952381	0.619047619	0.380434675	0.619565325
1090319	252	248	253	235.5	39559889553	0.182539683	0.817460317	0.313583347	0.664677523
1090320	258.5	270	270	256	42110816042	0.466666667	0.533333333	0.41023093	0.58976907
1090323	257	255	262.5	252	19851467203	0.4	0.6	0.278374419	0.644702504
1090324	268	267.5	274	266	22207033614	0.434782609	0.565217391	0.419815408	0.580184592
1090325	276.5	277	280	274	22368633590	0.491803279	0.508196721	0.440987724	0.559012276
1090326	279.5	280	280	275.5	15108299935	0.466666667	0.533333333	0.339960841	0.660039159
1090327	284	273	286	273	19324060590	0.28358209	0.71641791	0.597492556	0.402507444
1090330	263.5	267.5	269	262.5	14205364184	0.388888889	0.611111111	0.380452708	0.551750682
1090331	273	274	274	269.5	14712557472	0.451219512	0.548780488	0.40991707	0.59008293
