# Supplementary material for: LSTM-based sentiment analysis for stock price forecast
Source: PeerJ Comput Sci. 2021 Mar 11;7:e408. doi: 10.7717/peerj-cs.408 (PMC7959635; doi:10.7717/peerj-cs.408)
Supplement: Supplemental Information 1 — sentiment/ The directory including training variation testing data of sentiment analysis in Chinese Using BERT. Codes are also included. BERT Pre-train model is not included. sentiment/data/ The directory including the datasets sentiment/train.sh: Training sentiment/predict.sh: Testing sentiment/intent.py: Using model for single sentence inference sentiment/chinese_-12_H-768_A-12: pretrain model from google (not included) stockPrice/ The directory including training variation testing data of stock information from TWSE open data. Codes are also included. stockPrice/data/ The directory including the datasets of stock information stockPrice/prediction.py Codes of this article. [file peerj-cs-07-408-s001.zip › Codes/stockPrice/data/2330_2015_2019_ochlv.csv]

date	open	close	high	low	volumeP
1040105	140.5	139.5	140.5	137.5	4459516134
1040106	137.5	133.5	137.5	133	9104346055
1040107	133.5	134	135	133.5	5887797145
1040108	136.5	138	138	136	5839710584
1040109	135	134	135.5	133	8308394250
1040112	132.5	132	133.5	132	4031933265
1040113	131	132.5	133	130.5	5032758490
1040114	132.5	130	133	130	6480574787
1040115	131.5	131.5	133	131.5	5409019683
1040116	140	137	140	136	17798427458
1040119	138.5	139	139.5	137.5	6946057848
1040120	139	138	139	137.5	4668853302
1040121	139.5	141	141	139.5	10851391010
1040122	141.5	140	142	139.5	6420329920
1040123	142.5	145	145	142.5	11860880764
1040126	145.5	145	145.5	143.5	6773046328
1040127	145.5	147	147	144.5	7766942038
1040128	146.5	146.5	147	145.5	7070390708
1040129	144	143.5	145	143	5304459221
1040130	145	141	145.5	141	6309920080
1040202	140.5	142.5	143	140.5	4310814470
1040203	143	144.5	144.5	142	3911596752
1040204	144.5	146	146.5	144	6270013358
1040205	145.5	145.5	146	143.5	3661740425
1040206	145.5	143	145.5	143	4131250622
1040209	143	142	143.5	141.5	3790983534
1040210	142	142.5	143	141.5	4760519217
1040211	146	148	149	146	10550756946
1040212	149.5	148.5	149.5	147.5	5193362537
1040213	148.5	148.5	150	148	5752407636
1040224	149	151	152	148.5	11211962367
1040225	152.5	154.5	154.5	152.5	7425359928
1040226	153.5	150.5	154	150.5	8838206759
1040302	151.5	149	153	148.5	6260834709
1040303	150	150.5	151	148.5	4374634250
1040304	150	150.5	151.5	149	4936813407
1040305	150	150	151	148.5	4474822250
1040306	149	149	149.5	148.5	4948740906
1040309	147.5	145.5	147.5	145	9855160676
1040310	145	144	145	144	6762792095
1040311	143.5	146	148	143	7572305994
1040312	147	148	148.5	146.5	4785611312
1040313	148	149	149.5	147	6904477410
1040316	149	146	149.5	146	5514486291
1040317	148.5	149	150	148.5	8326102991
1040318	151	153.5	154	150	10852430499
1040319	152.5	154	155	152.5	6700872109
1040320	151.5	154	154	151.5	5909217707
1040323	154	153.5	154	152.5	4049600743
1040324	153.5	151.5	153.5	151.5	5811312948
1040325	152	151	152.5	150.5	7584239053
1040326	145.5	145.5	147	144.5	23745941540
1040327	144	142.5	145.5	142.5	16228885022
1040330	142.5	142.5	144	142	9275490102
1040331	144	145.5	145.5	143	8225648688
1040401	145	144	145	143.5	5643680541
1040402	145	147	148	144.5	7651261176
1040407	146.5	146	147.5	145	5106814058
1040408	145.5	143	146	143	7132875065
1040409	144	143	145.5	143	6801837297
1040410	146	147	147	145	4948520786
1040413	146.5	147	147.5	146	3876943634
1040414	145	144	145.5	143.5	6021009775
1040415	143.5	143	144.5	141.5	10214833004
1040416	145	147	147	144.5	8114893484
1040417	143	142.5	144	142.5	11301095708
1040420	142	143	144	141.5	6220438078
1040421	142	142.5	143.5	141.5	5824163035
1040422	143.5	143.5	145	143	5844788500
1040423	145.5	147	147	145	7010815563
1040424	149	152.5	152.5	148.5	20467883674
1040427	153	151.5	153	150	8802544948
1040428	153.5	151.5	153.5	150.5	6563481738
1040429	150	148.5	151	148	5582483598
1040430	147	147	148.5	146.5	7212381413
1040504	148.5	147.5	148.5	146	4548281580
1040505	147.5	147	148	146	4083589300
1040506	145.5	147.5	148	145.5	2765471076
1040507	146	146.5	147.5	146	3209664442
1040508	146	146.5	147.5	146	2938305595
1040511	149	148.5	149	147	3020441292
1040512	147	147.5	148.5	147	3687151073
1040513	147.5	148	149	147	2880697082
1040514	148	146	148.5	146	5860602872
1040515	147	146.5	147	145	3627515848
1040518	147	146.5	147	145	3823751806
1040519	145.5	146.5	147.5	145	3852118475
1040520	146.5	146.5	147	146	3949956564
1040521	146	145.5	146.5	144.5	5995895156
1040522	146	145.5	147	145	3229666392
1040525	146.5	147.5	147.5	145.5	2396692046
1040526	148.5	146.5	148.5	146.5	2368218823
1040527	145.5	145	147	145	3536266849
1040528	147	147	147.5	146	5388568653
1040529	147	146	147.5	145.5	9053910953
1040601	145.5	145	146	144	4585709246
1040602	144.5	144	144.5	143.5	4812699032
1040603	143.5	143	144.5	143	4333388014
1040604	142	141	142.5	140	8793986209
1040605	139.5	140	140.5	139	5990378661
1040608	139.5	138.5	140	138.5	6346411738
1040609	138.5	139	140	138	4410907091
1040610	141	139.5	141.5	139.5	5235873213
1040611	141	143.5	144	141	6630323144
1040612	144	144.5	144.5	142.5	5072826832
1040615	144.5	143	144.5	142.5	3409554790
1040616	143	142	143	141	4063948476
1040617	143	142.5	143.5	142	4518862957
1040618	142	142	143	142	4072821812
1040622	142	142	143.5	142	4224036248
1040623	143	144.5	145	142.5	5454961112
1040624	144.5	145	145	143.5	3054456980
1040625	145	146.5	147	145	6670295223
1040626	147	146	147.5	145.5	4994996846
1040629	140.5	138.5	141	138.5	7415992660
1040630	139	140.5	140.5	138.5	6336988915
1040701	140	141	142.5	139	4704327416
1040702	140.5	141.5	142	140.5	3434751403
1040703	141.5	142.5	142.5	140	2414975440
1040706	141	140.5	141.5	140.5	2913509592
1040707	141	140.5	142	140.5	3750582962
1040708	140.5	138	141	138	7229638176
1040709	134	136.5	138	134	7323598974
1040713	137	138.5	139.5	137	4886264549
1040714	139.5	138.5	140.5	138	3833141080
1040715	139	138.5	139.5	138	3254659920
1040716	140	136.5	140	135.5	5121828673
1040717	138	140	140	138	7769816420
1040720	141.5	139	142	138.5	3902530824
1040721	141	140.5	141.5	139.5	3068308230
1040722	139	139	139.5	138	3802971061
1040723	137	136	137.5	136	5216033345
1040724	138	137	138	136	5342465602
1040727	135	134	135.5	134	6060338122
1040728	135	134	136.5	134	4833495065
1040729	135	135.5	136	134.5	4119983712
1040730	136	138.5	139	136	5121289968
1040731	140.5	139.5	140.5	137.5	5626919922
1040803	138.5	134.5	138.5	134.5	4581161735
1040804	135	136.5	136.5	134.5	3727032372
1040805	135.5	134	135.5	134	3847991545
1040806	136	134	136	132	5305805578
1040807	133	133	133.5	131.5	4053463871
1040810	131	129	131	125.5	8428219770
1040811	133.5	130.5	133.5	130.5	8701858164
1040812	129.5	128.5	130	127.5	5897521548
1040813	129	128	130	127.5	5611218672
1040814	128	126	128.5	125	5093780530
1040817	125.5	124	125.5	123	4826111748
1040818	125	126	126.5	125	5252723656
1040819	127.5	125	127.5	124	5917827915
1040820	124.5	126	126	123.5	4841207748
1040821	123	121	124.5	121	8241493111
1040824	120	115	121	112.5	13766338730
1040825	118	123.5	124	117.5	12096689497
1040826	121	122.5	124.5	119.5	8066184686
1040827	125	124	125	122	6648501174
1040828	127	125	127	124.5	5251054885
1040831	126	129	129	123.5	7220131440
1040901	127.5	124	127.5	124	5307014000
1040902	123	125.5	127	123	4657522507
1040903	127.5	127	127.5	125	3037526707
1040904	126.5	125	127	123.5	2886200250
1040907	124.5	122.5	126	122	3228675340
1040908	122.5	123	123.5	122	1857557798
1040909	126.5	129	129	126.5	6910196909
1040910	127	125	128	125	4288394042
1040911	125.5	127.5	127.5	124	3097236675
1040914	128	127.5	129	126	3261310994
1040915	127.5	126	128	125.5	2806493840
1040916	128	129.5	130	127.5	5691421260
1040917	130.5	131	131.5	130	6868009789
1040918	129.5	131.5	131.5	129	4261707884
1040921	130	129.5	130	128.5	4552208310
1040922	130	129	130	128.5	2374696906
1040923	127	124.5	127.5	124.5	4465469498
1040924	127	127	128	125.5	5671247864
1040925	127	127	127.5	125	3121881939
1040930	128	130	131	127	9885619568
1041001	131	133.5	134	129.5	7046980737
1041002	132.5	132	132.5	131.5	3337391624
1041005	133	132.5	133.5	131.5	4096025572
1041006	135	133	135.5	132.5	6677173341
1041007	133.5	135	135	133	4380090918
1041008	137	136	137	135	4365954735
1041012	137	138.5	139	136.5	7125126614
1041013	138.5	137.5	138.5	136	5105783075
1041014	136.5	136.5	137.5	136	8795254492
1041015	139	140	141	139	10255043760
1041016	137	137.5	137.5	136	5091352293
1041019	138.5	138	139	137	3606826449
1041020	139	139	139	137.5	3984111090
1041021	139.5	138.5	140	137.5	2770902949
1041022	138	137.5	138.5	137	2089852382
1041023	140	140	140.5	139	4984092182
1041026	140.5	140	140.5	139	3416504880
1041027	138.5	139	140	137.5	3679734913
1041028	137	138	139	137	3104131564
1041029	139	136.5	139.5	136.5	2815951517
1041030	137	136.5	137.5	136	3870125863
1041102	138.5	137.5	138.5	135.5	3118360787
1041103	138.5	139.5	140	138	5082111090
1041104	141.5	144.5	144.5	141	10841451697
1041105	144	142.5	144.5	142.5	5414337809
1041106	144	140	144	139	7276506260
1041109	141	142	143	140.5	3518529742
1041110	141.5	139.5	141.5	139	3261350610
1041111	140.5	137.5	140.5	136.5	4066008922
1041112	138.5	138.5	139	138	2284668490
1041113	137.5	136	139	136	3148276101
1041116	134	135	135.5	134	4335757140
1041117	138	138.5	140	137.5	3926485043
1041118	139.5	137	140	136.5	4057302068
1041119	138.5	140.5	140.5	138	4004226290
1041120	140.5	141	141	140	3041708710
1041123	141	141	141.5	140	2890125945
1041124	140	139.5	141.5	139.5	3261352468
1041125	139.5	141	141	138.5	4841255700
1041126	141	142.5	142.5	140	4672046212
1041127	143	139	143	139	3747289825
1041130	136.5	139	139	136	15219982613
1041201	140.5	142.5	142.5	138.5	6882084076
1041202	144	142.5	144	142	4545318756
1041203	141.5	142.5	143	141.5	4013101755
1041204	141	140.5	142.5	140.5	4481042445
1041207	142	143.5	144.5	142	5902665174
1041208	143.5	142.5	144	141	4846422179
1041209	142	140.5	142	140.5	4323363409
1041210	140.5	141	141.5	139	5817845601
1041211	141	139.5	142	139	4494186536
1041214	137.5	139	139.5	137.5	5217880999
1041215	139.5	138	140.5	138	3891713298
1041216	142	143.5	144	141	8381627759
1041217	144.5	145	145	143	5005823882
1041218	143	142	145	142	5964658320
1041221	141.5	141.5	142.5	140.5	3808022515
1041222	141	142	142	140.5	2431736616
1041223	141	141.5	143	140.5	2576333960
1041224	143	142	143.5	142	1926688090
1041225	142	143	143.5	142	880104962
1041228	143.5	143.5	144	143	1555902665
1041229	143.5	142	144	141.5	1848992618
1041230	142.5	142.5	144	142	2098167063
1041231	142	143	144	141	2671826764
1050104	142.5	139.5	143.5	139	6137797502
1050105	139	138	140	137	6436850512
1050106	138	135.5	138	135	7321139064
1050107	134.5	133	135	130.5	8432791819
1050108	132	134	135	132	7022206705
1050111	133	133	134.5	130.5	6430758978
1050112	133	133	134	131.5	4657051312
1050113	133.5	133.5	135.5	133	6719817674
1050114	130.5	131.5	132	130.5	5177864180
1050115	137.5	137	138	135.5	10911032870
1050118	135	137	138	134.5	5054777797
1050119	137.5	138	138	136	3422485906
1050120	137.5	134.5	137.5	133.5	6000662670
1050121	134	135	136.5	134	4320114707
1050122	136.5	138.5	138.5	136	4657789586
1050125	140	139.5	140	139	3800915858
1050126	137.5	137.5	139	137	3325848455
1050127	139	139.5	139.5	138.5	3417457021
1050128	138	140	140.5	138	5281967085
1050129	138.5	143	143	138	8136870712
1050130	142.5	142	143	141	1683794730
1050201	144	144	144	141.5	6278170924
1050202	144	142.5	144.5	141.5	3624574210
1050203	145	146	146	144.5	10413868630
1050215	142	145	146.5	142	11147911270
1050216	146	147.5	148	145.5	8269447009
1050217	149	148	149	147	5700550482
1050218	150	151	151	149.5	9304766800
1050219	149	151	151	149	5618619050
1050222	149.5	151	152.5	149.5	4489653531
1050223	150.5	149.5	151	149	3365510724
1050224	149.5	148	150.5	147	3279735952
1050225	149	150.5	151	148.5	3783097850
1050226	151	149	151.5	148	6913777396
1050301	148.5	152	152	148.5	6637110793
1050302	154	153	154.5	153	5548587572
1050303	154	154	154.5	153	4438187013
1050304	153	152.5	153.5	151.5	5763190355
1050307	152.5	152	153.5	151	3655841160
1050308	151	152	152	149.5	6126859884
1050309	152	153	153	150.5	3739057432
1050310	153	154.5	154.5	151.5	4806652328
1050311	154.5	155	155	153	4837597155
1050314	156.5	156	157.5	155.5	5161781768
1050315	155	154.5	156.5	153	4559507978
1050316	155.5	156	156	154	4833620497
1050317	159.5	158.5	160	157.5	8305206845
1050318	158.5	159.5	159.5	158.5	9212470709
1050321	160	160	160	158	4409309006
1050322	159.5	158.5	159.5	157	4629935904
1050323	158.5	159.5	159.5	158	4683223247
1050324	158	158.5	159	157	3975166192
1050325	158.5	158	159	157	1727600287
1050328	158	159	159	157	2513686562
1050329	158.5	159	159.5	158	3039163868
1050330	158.5	161.5	162	158.5	7394950933
1050331	162	162	163	159	8719278002
1050401	161	158.5	161	157.5	5490320944
1050406	155.5	153.5	156	153.5	9740564255
1050407	155	154.5	155	152.5	5527003723
1050408	154	157.5	158	154	6638324522
1050411	156	158.5	159	155.5	3653174233
1050412	157.5	158.5	159.5	157.5	2355629198
1050413	160	161.5	162	159.5	6494549624
1050414	162	161.5	162.5	160	5048472016
1050415	157	159.5	160	156	7971481408
1050418	158	158	158.5	157.5	3294127620
1050419	160	157.5	161	157	4378113806
1050420	157.5	154	158	154	6743768418
1050421	156	157	157	154	4748320930
1050422	155.5	156.5	158	155	4585332483
1050425	156.5	157.5	157.5	156	2304985871
1050426	156.5	158	158.5	156.5	2921600608
1050427	156	156.5	157.5	155.5	5787771232
1050428	157.5	153	158	153	7596743626
1050429	151	150	151	149	11394504924
1050503	148	147.5	148.5	146.5	10159653180
1050504	147	147	149	146.5	8191113993
1050505	147.5	147.5	148.5	146	5994815468
1050506	148.5	148	148.5	147	5824459658
1050509	148.5	147.5	149	146.5	5865540512
1050510	147	147	148	146.5	5773106349
1050511	148.5	147	149	146.5	6728618767
1050512	147	146	148	146	3525768415
1050513	145	144	145.5	143	8748587885
1050516	143	144.5	145.5	143	4658963140
1050517	145.5	147	147	145	4782396061
1050518	146	147	147	145	4552181579
1050519	148	147	148.5	145.5	5165152743
1050520	147.5	148.5	149.5	147	5647033644
1050523	150.5	154	154.5	149.5	7660606060
1050524	152.5	151	153.5	151	3904883920
1050525	153.5	154.5	155	152.5	5441691960
1050526	154.5	155	155	153.5	2908894278
1050527	156	156.5	156.5	154.5	4146288768
1050530	157	157	158	155	6001068751
1050531	156.5	156.5	157.5	155	10968771725
1050601	156	159	159	156	4386766007
1050602	159	159	160	158	3500288755
1050603	159	160.5	160.5	159	5124469706
1050604	160	160	160	159.5	420392883
1050606	161	161	162	160	4651663660
1050607	161.5	162	163.5	161	7726094806
1050608	164	165.5	166	163.5	7522713617
1050613	161	162	162.5	161	8843806836
1050614	161	162	163	161	4508801432
1050615	162	163	163	161	4763332856
1050616	161.5	160.5	162.5	159.5	5942664024
1050617	162.5	163	164.5	162	5117145004
1050620	164.5	163	165	163	4090155341
1050621	164	165.5	165.5	163.5	4621986401
1050622	164.5	166	166	163.5	5013175385
1050623	165.5	164	166	164	3715357864
1050624	164	159	164	154.5	13854488100
1050627	154.5	155.5	156	154	6739714431
1050628	155.5	157	157.5	155	6111752511
1050629	158.5	159	160	158	5108302566
1050630	161	162.5	163	159.5	6916567646
1050701	164.5	166	166	163.5	6042239175
1050704	165.5	166	166.5	164.5	4302829364
1050705	165	164	165.5	164	2697844648
1050706	163	161.5	163	160.5	5661722124
1050707	163.5	164.5	165	163	4009459272
1050711	170	170	170.5	168.5	9066254650
1050712	171	171	171.5	169.5	7177356520
1050713	169.5	168.5	170	167	8708079977
1050714	167	169	170	167	6094183541
1050715	168	169.5	169.5	166.5	7039081421
1050718	168	169.5	170	168	4188965471
1050719	170.5	170.5	170.5	169	7424369044
1050720	170	170	170.5	169	6633505533
1050721	171	172	172	170	6034355320
1050722	172	171	172	170.5	5106380820
1050725	172	171.5	173	169	4645419181
1050726	172	173	173	171.5	5634149876
1050727	175	175	176	174.5	6318691514
1050728	175	176.5	176.5	173	5464444857
1050729	177	172.5	177	172.5	5229445495
1050801	175	177	177	174.5	6112481446
1050802	177.5	176	177.5	175.5	2707287048
1050803	172.5	172.5	174	172	3745324328
1050804	173	174.5	174.5	172.5	2481942916
1050805	175	177	177.5	174	4555686581
1050808	178	178	178	176.5	2882438800
1050809	178.5	178.5	179.5	177	2940137770
1050810	179	179.5	179.5	178	3453612114
1050811	177.5	176.5	178	175.5	4982106809
1050812	178.5	177.5	178.5	177	4264514880
1050815	178.5	179	179	177.5	2438220101
1050816	178	175.5	179	175	6042810224
1050817	177	177	177.5	176	4272164742
1050818	176	176	176.5	175	4897229556
1050819	177	174.5	177.5	174	4116962848
1050822	173	173	174	171.5	3765989158
1050823	174	174	175	173.5	3742518814
1050824	175	173.5	175.5	173.5	2182702578
1050825	175	177	177	174.5	4223271748
1050826	175	177	177	175	2788761532
1050829	175	176.5	177	174	2980249547
1050830	176	174.5	176.5	174	3452895298
1050831	176.5	176	177	174.5	7408331135
1050901	176	173.5	176	173	4486398290
1050902	176.5	174.5	176.5	174	3368711120
1050905	176.5	176.5	177.5	176.5	4884204996
1050906	177	179	179	176.5	5218919616
1050907	180.5	184	185	180	9311446211
1050908	182.5	183	184.5	182.5	5555013307
1050909	181	179.5	181	179.5	5518555160
1050910	177	178	179	176	2747098264
1050912	177.5	175	177.5	174	7504512206
1050913	176.5	175	176.5	173.5	6736154003
1050914	174	173.5	176	173.5	9216408104
1050919	179.5	182.5	183	178.5	10375685848
1050920	182	183	183.5	181.5	4319888712
1050921	181	184	184	180.5	4805884782
1050922	185	185.5	185.5	183.5	3921937500
1050923	185	187.5	187.5	184.5	4313995664
1050926	183.5	183	185	183	4635639758
1050929	185.5	185.5	187.5	185.5	10764097342
1050930	185.5	182.5	186.5	182.5	8309463356
1051003	186	186	186.5	184.5	3525971989
1051004	185	187	187	185	3191090272
1051005	186	186	186	184.5	3549073494
1051006	185	187.5	187.5	185	2928528801
1051007	188	188	188	186	2969715475
1051011	191	187.5	191	186	5874765484
1051012	186.5	189.5	190	186	4625439668
1051013	190.5	188.5	191	187	7675208676
1051014	187	188	189	186.5	6450978969
1051017	186.5	186.5	187.5	185	7051992670
1051018	186.5	187	187	185.5	7582450283
1051019	187.5	189.5	189.5	187.5	7206475473
1051020	189.5	190.5	190.5	189	2989556440
1051021	191	188.5	192	188.5	4246605266
1051024	191	191	191	189.5	2742131352
1051025	192	193	193	191	3680309682
1051026	190.5	191.5	192.5	190.5	4758575792
1051027	191.5	188.5	191.5	188.5	5089143513
1051028	189.5	189.5	190	188.5	6268990744
1051031	189	188.5	190.5	186.5	4871340189
1051101	188.5	189.5	189.5	187.5	2854597839
1051102	187.5	186	188	186	3085447900
1051103	185.5	184.5	186.5	184.5	4724824155
1051104	184.5	184.5	186	184	2791857480
1051107	186.5	189	189	186	4023208624
1051108	190	188.5	190	188	3011077756
1051109	190	182	190.5	182	10245544000
1051110	187	185.5	188	185.5	7258713102
1051111	181.5	181.5	183	181	12291321069
1051114	181	180.5	182	180	8680850609
1051115	179.5	180	182	179	6055348577
1051116	180.5	180	183	180	6403374640
1051117	182	181.5	182.5	180.5	4214237980
1051118	181.5	181	181.5	180	4291503493
1051121	180.5	181	181.5	180	2824317313
1051122	182	184	185	181.5	5758734362
1051123	184.5	185.5	186.5	184	4278324376
1051124	184	183	185	183	3505303784
1051125	182.5	182	183.5	182	1866763623
1051128	181.5	184	184	181.5	4097502666
1051129	183.5	182	185	182	4930405401
1051130	181.5	183	183	181.5	9882147890
1051201	182	183	183	181.5	2540480903
1051202	179	178	179.5	178	9634395330
1051205	178	179	180	178	5771614169
1051206	181	182	183	180.5	5051414702
1051207	183	181.5	183.5	181.5	2645149219
1051208	184	185.5	185.5	183	5030766288
1051209	186	186	186	184.5	4618750580
1051212	186	185	187	184	3494579936
1051213	186.5	186	186.5	184.5	4398859330
1051214	186.5	187.5	187.5	185.5	3131823106
1051215	185	187	187.5	184.5	4508246366
1051216	185.5	185	187	185	6720634530
1051219	184	182.5	184.5	182.5	3763429465
1051220	181	182.5	182.5	180	4394840051
1051221	181	180	182	180	5828554894
1051222	180	179	180.5	179	4758580950
1051223	179	178.5	180	178.5	4359360001
1051226	179	179.5	180	179	1021265940
1051227	180	180	180.5	179.5	1488495160
1051228	181	182	182	180.5	3896591783
1051229	180	180	181.5	180	5453513284
1051230	181	181.5	182.5	180	6647442778
1060103	181.5	183	183.5	181	4300648272
1060104	183	183	184	181.5	4478699942
1060105	182	183.5	183.5	181.5	3913389163
1060106	184	184	184.5	183.5	4250912732
1060109	184	184	185	183	3419409204
1060110	184.5	184	185.5	183.5	3811496280
1060111	185	182	185	181.5	5438136536
1060112	182.5	184.5	185.5	182.5	8959263194
1060113	180.5	181.5	182.5	180.5	9622624651
1060116	180	179.5	180.5	179	5545432320
1060117	180.5	181	181	179.5	2386575839
1060118	180.5	181	181	179.5	4292682797
1060119	179.5	180.5	181	179.5	4673783621
1060120	181	181	181.5	180.5	7658563990
1060123	182.5	185	185	182.5	10699572592
1060124	185	185.5	186.5	184.5	13356900945
1060202	188	184.5	188.5	184	28731441750
1060203	186	184.5	186	183.5	5604884683
1060206	184.5	184.5	185.5	184	5476151588
1060207	183.5	184.5	185	183	4418689272
1060208	183.5	183.5	184.5	183	8371548478
1060209	184	184	185.5	183.5	4320161722
1060210	184.5	185.5	185.5	184	9113650300
1060213	186.5	187.5	188	186.5	4904437753
1060214	189	187.5	190	187.5	8798947193
1060215	187	189	189.5	186.5	7528270012
1060216	190	189	190.5	188	5360502302
1060217	190	189.5	190.5	189	3870482337
1060218	190	189.5	190.5	189.5	667392778
1060220	190	190	190.5	189.5	2523599428
1060221	190	190	190	188.5	6058373156
1060222	190.5	188.5	191	188.5	4946742296
1060223	188	188.5	189.5	187	6809495260
1060224	187.5	189	190.5	187.5	4945608983
1060301	188.5	186	188.5	186	9041728541
1060302	188	186	188.5	185	7603470296
1060303	184.5	184	185	184	5199920850
1060306	184	183.5	184.5	183.5	2321087036
1060307	184	185.5	185.5	184	4214029230
1060308	186	187	188	185.5	7217763409
1060309	185.5	184.5	186	184	5750011305
1060310	184	183.5	184.5	183	4569391905
1060313	185	186.5	186.5	185	2048482530
1060314	188	186	188	186	4564713486
1060315	185.5	186.5	187	185.5	2634475248
1060316	188	190	190	188	6143253446
1060317	189.5	191.5	191.5	189	7377279160
1060320	191.5	191.5	191.5	189.5	3154243641
1060321	192	195	195	191.5	6523324906
1060322	192.5	193.5	193.5	191.5	5349879407
1060323	192	193.5	193.5	192	3628401625
1060324	192	192.5	193	192	3408016684
1060327	194.5	193	194.5	192	5766195556
1060328	195	194.5	195	192.5	7662549266
1060329	194.5	191.5	194.5	191	6501685654
1060330	192.5	191.5	193	190.5	5884771607
1060331	191	189	192	189	6457321080
1060405	189.5	193	193	189.5	8656195632
1060406	193	191.5	193	191	3337417368
1060407	192	191	192	188.5	3624732655
1060410	191	190	191.5	189.5	3307523455
1060411	190	191	191	189	1862488347
1060412	190.5	191	191.5	190	3321982188
1060413	189.5	191.5	192	189.5	2829915284
1060414	189.5	189	189.5	188	5909582565
1060417	189	187.5	189	187.5	3223517863
1060418	188	188	189.5	187.5	5411365190
1060419	187.5	186.5	187.5	186.5	5828201425
1060420	186.5	187	188	186.5	6118457114
1060421	187.5	190	190	187.5	3603058600
1060424	191	190	191.5	188.5	5612973548
1060425	190.5	192	192	189.5	6096631799
1060426	192	191	192	190.5	5951704052
1060427	192	193	193	190.5	6877484808
1060428	193.5	194.5	194.5	193	7446882120
1060502	198.5	196.5	199	195.5	9053856108
1060503	198	198	198.5	197	5390698304
1060504	198.5	198	199	197	4394409518
1060505	197	197.5	198.5	197	3484019026
1060508	199	202.5	202.5	199	7943498809
1060509	205.5	203.5	207	203.5	9920879512
1060510	204	205.5	206	204	6369713620
1060511	204.5	207.5	208.5	204	9144772197
1060512	205	206	207	205	5246098865
1060515	204	206	206	204	5324070590
1060516	205	204.5	205	203.5	7468111624
1060517	203	204	204	203	4599735640
1060518	202.5	203.5	204	201.5	4559780051
1060519	203.5	203	204.5	202.5	3490280961
1060522	203.5	205	205	203	3554245920
1060523	205	205	207	204.5	4738103907
1060524	205	205.5	206	205	3760309975
1060525	206	207	207	205.5	5388004408
1060526	205	207	207	205	6794923568
1060531	206.5	203	207	203	13853122715
1060601	205	207	207	204.5	6096361694
1060602	208.5	209	209	207.5	4845442265
1060603	209	209	209	208	320348914
1060605	209.5	212	212	209	4746962354
1060606	210.5	210.5	211.5	210.5	3243804586
1060607	212	211.5	212.5	210	7342424736
1060608	212	213	213	211.5	4599496993
1060609	214.5	212	215	212	7505851237
1060612	207	207.5	210	207	13135046554
1060613	207	208	208.5	206.5	10381567507
1060614	208.5	207	209.5	206	8113132831
1060615	207.5	208	208	207	4046560581
1060616	207.5	211.5	212	207	6902455266
1060619	211	213	213	210.5	3712290873
1060620	215	216.5	218	214.5	6229988043
1060621	216	215.5	217	214.5	9793828804
1060622	217	218	218	216.5	5674049232
1060623	218	217	218.5	217	8627393668
1060626	212	215	215	212	12848925735
1060627	214	211.5	214	211	9437315205
1060628	209.5	208.5	210	208	10919812400
1060629	210.5	210	210.5	208.5	5678566197
1060630	206.5	208.5	208.5	206.5	6580047422
1060703	207.5	209	209	207	4382736445
1060704	208	207	208.5	207	4476915676
1060705	207	208.5	208.5	206.5	4868199460
1060706	208	207.5	208.5	207	3166474008
1060707	207	206	207.5	205.5	4449245335
1060710	206.5	206	207	206	2749724552
1060711	208	212	212	207.5	7275696778
1060712	211	210.5	212.5	210.5	5690155100
1060713	212	214.5	216	211.5	10735533186
1060714	213	213	214.5	212	4773890099
1060717	215	213	215.5	211.5	4566620338
1060718	213	214	214	212	3998545790
1060719	212.5	214.5	215	212.5	4428023668
1060720	215	215.5	215.5	214	4468108550
1060721	214	214	215	213.5	3302914894
1060724	213.5	214.5	214.5	213	4279712228
1060725	214	214	214.5	213.5	2965264666
1060726	215	213	215	212.5	3393269119
1060727	213.5	215.5	216	213.5	4959471015
1060728	213	213	214	212.5	4498197191
1060731	211.5	214.5	214.5	211.5	4352541276
1060801	212.5	212	214	212	4325934287
1060802	214	216	216	214	6574998275
1060803	213	213.5	214	212.5	5779905218
1060804	213.5	213	214	212.5	4735259954
1060807	213.5	216	216.5	213.5	4653776958
1060808	217.5	217.5	219	216	5483118368
1060809	215	214.5	215.5	213.5	6035247455
1060810	215.5	214	215.5	212.5	5866558686
1060811	211	212.5	213.5	210.5	8803564627
1060814	213.5	211	214	210	6233486198
1060815	213	214	214.5	213	3073117310
1060816	214.5	213	214.5	211	5357190370
1060817	213.5	214	214	213	1785167148
1060818	212	212.5	213	211	3043468038
1060821	212.5	211.5	213	211.5	2934064688
1060822	213.5	214.5	214.5	213	3710809960
1060823	215.5	215.5	216	214	2531926275
1060824	216	217	217	215.5	3341510582
1060825	217.5	217.5	217.5	216	2384766481
1060828	215	216	216.5	215	3564102094
1060829	216	216	216	215	3569385647
1060830	216	217.5	218	216	4274683770
1060831	217.5	216.5	218	215.5	5837056904
1060901	215	216.5	217.5	215	3851834126
1060904	216.5	217.5	218	215.5	3273164145
1060905	218	218	218	216.5	7503488603
1060906	216.5	217	218	216	6117444609
1060907	218	217	218.5	216	4170321680
1060908	217	218	218	216.5	5549520265
1060911	219	217	219.5	216.5	4215723762
1060912	219	219	219.5	217.5	5437521978
1060913	217.5	218	219	217.5	3998984438
1060914	218.5	218.5	219	217.5	4701852606
1060915	218.5	218.5	219	217	10668230939
1060918	219	219.5	220	218	3905801892
1060919	221.5	221.5	221.5	220	5742129525
1060920	221	221.5	222	220	5179958449
1060921	221	221	223	220	4125047365
1060922	221.5	218.5	222	218.5	4930530220
1060925	217.5	217	218.5	217	3797761662
1060926	217.5	214	218	214	5392244669
1060927	217.5	215	217.5	215	5353580844
1060928	215	214	216	213.5	6788534834
1060929	216	216.5	217.5	215.5	5184362760
1060930	218	216.5	218.5	216.5	924823765
1061002	219.5	220.5	220.5	218.5	6233064680
1061003	219	222.5	223	219	8497244691
1061005	222	224.5	225.5	222	5691251336
1061006	225	224.5	225.5	223.5	3604683862
1061011	226.5	233	233.5	226.5	15633206754
1061012	235	237.5	237.5	234.5	10450920432
1061013	237.5	237.5	237.5	234.5	5465540327
1061016	237.5	238	238	236	4906963355
1061017	238	235.5	238	235	4171891244
1061018	239.5	237.5	239.5	237	6901364183
1061019	239.5	239	241.5	239	5636769464
1061020	238	237.5	239.5	237.5	6456386670
1061023	239	239	240	238.5	3820927681
1061024	240	238	240	238	3842463252
1061025	238.5	238	239	237.5	4099505436
1061026	237	236	238	236	3069618429
1061027	237.5	239	240	237.5	4304460160
1061030	242	243	245	241.5	7358619170
1061031	243.5	243	245	241.5	5497062659
1061101	243.5	242.5	245	241.5	4975624502
1061102	242	241	242.5	240.5	3940181714
1061103	240.5	239	241	238.5	4386122470
1061106	243.5	239.5	244	239	5063670900
1061107	242	244	244	241.5	5266500464
1061108	243	242.5	243.5	242	3536455029
1061109	240.5	241	243	240	5151628572
1061110	240	240.5	242	239.5	3629826936
1061113	240	239.5	241.5	239.5	2904559294
1061114	241	240	241	239	4132433432
1061115	239	237.5	239.5	236	7063591898
1061116	238	238	240	237.5	4118927788
1061117	240.5	241.5	242.5	240.5	4528440917
1061120	241	238.5	241.5	238	4744311377
1061121	240	243	243	239.5	5529803248
1061122	244.5	242	244.5	242	6631376152
1061123	242	242.5	243.5	241.5	2320934646
1061124	242	244	244.5	241.5	2777319771
1061127	240	237	240	237	7696717391
1061128	234.5	234	235	233	11198457400
1061129	235	234.5	236	234.5	6234161137
1061130	226.5	226	230.5	226	25539072296
1061201	228.5	231	233.5	227.5	8830392980
1061204	232.5	234	234.5	231	5347622547
1061205	231	229.5	231	228.5	6938661754
1061206	228	227	229.5	226.5	7752572207
1061207	226.5	226.5	226.5	222.5	9349711831
1061208	231	227	231	224.5	8678808540
1061211	228.5	227.5	229	227	4706571094
1061212	229.5	227.5	229.5	225	6399536562
1061213	227.5	227	228	226.5	4454578768
1061214	228	230.5	230.5	227.5	3956456249
1061215	228.5	230	230	226.5	9781791170
1061218	227	227	228	226.5	3565805928
1061219	226.5	225	228.5	224	5844605314
1061220	225	224.5	225.5	223.5	7748610375
1061221	226.5	225	227	224.5	4696105505
1061222	225	227.5	227.5	224	4315809802
1061225	228	228.5	229.5	226.5	1045118165
1061226	229	226	229	225	3118538018
1061227	225	225	226	225	2820168625
1061228	226.5	226	228	225	5521736966
1061229	227.5	229.5	230	226.5	5861624377
1070102	231.5	232.5	232.5	231	4188555408
1070103	236	237	238	235.5	7504382512
1070104	240	239.5	240	236.5	6963192636
1070105	240	240	240	238	5681934695
1070108	242	242	242.5	240.5	5281823362
1070109	242	242	242	239.5	4588314012
1070110	241.5	236.5	242	236	6118683273
1070111	235	235	236	232.5	7500674455
1070112	234.5	237	238	233.5	5463302207
1070115	240	240	240	238	6832851887
1070116	240	240.5	240.5	238	5609009540
1070117	240.5	242	243	239	9207582787
1070118	245	248.5	250	245	12406562364
1070119	253.5	255.5	255.5	251.5	13975174348
1070122	257.5	261.5	262	257	11934882643
1070123	262.5	266	266	262.5	9155080569
1070124	263	258	263	256.5	11022372004
1070125	258	258	264	256.5	11981089514
1070126	256.5	255	257.5	253.5	11101977348
1070129	259	258.5	261.5	255	8067780117
1070130	256	253	257.5	252.5	9523980994
1070131	253	255	257.5	252	11670582000
1070201	257.5	259.5	261	257	8022694430
1070202	259	259.5	260	255	6633344540
1070205	251	253	254.5	250.5	11742299859
1070206	242.5	239	243.5	234	24944565955
1070207	245	240	245.5	239.5	19903032966
1070208	239.5	238.5	242	238	7468970072
1070209	230	232.5	233	228.5	15227192540
1070212	235.5	236.5	237.5	235	10113012768
1070221	244.5	242.5	244.5	242	18582475956
1070222	244	239.5	244	239	10977665819
1070223	241	245	245	241	6578657620
1070226	247	246.5	247.5	245	8910352170
1070227	250.5	246	250.5	246	11061945363
1070301	244	243	245	242	10669194561
1070302	240	240	241	238.5	8453712014
1070305	242.5	241.5	243	240.5	6607367732
1070306	245.5	250	250	245.5	9155812210
1070307	248	247	248.5	246	7525601638
1070308	249.5	249.5	251.5	249	5172732531
1070309	250	250.5	251	248.5	5723277170
1070312	252	254	255	251.5	6370529728
1070313	255.5	259	259	255	8816553606
1070314	256.5	257	257.5	255.5	6220805864
1070315	258	255	258	255	4965546715
1070316	253	255	256	249.5	15930805360
1070319	252.5	255	255.5	251	5679567964
1070320	253	253	254	251.5	5640426203
1070321	255	252.5	255	251	8325162114
1070322	254.5	251.5	254.5	249.5	6797045014
1070323	245	245	247	244	12994667867
1070326	241.5	243.5	244.5	241.5	9582954454
1070327	248	251	251	247	7732298021
1070328	247.5	245	248	244	7349468217
1070329	243	244	247	242.5	8888435870
1070330	247.5	246	249.5	246	4212690462
1070331	247.5	247.5	249	246.5	893664176
1070402	248.5	246.5	249	245	4702581241
1070403	243	244	244.5	242	8710200224
1070409	248	245	248	243.5	8716801768
1070410	244.5	245.5	249	243.5	6231896018
1070411	246.5	248	248.5	246.5	5391978180
1070412	248.5	245	248.5	244	5028226522
1070413	246	244.5	246	244	4885963546
1070416	243	243.5	244	242	5251556179
1070417	243	238	243.5	237.5	10232256860
1070418	239.5	238	241.5	236.5	10668587090
1070419	242	244.5	244.5	241	8081404960
1070420	228	229	231.5	228	29837344632
1070423	226.5	226.5	227.5	225	16282275410
1070424	225	227	227.5	225	10233860296
1070425	225.5	225	226	224	11032111105
1070426	225	222	225.5	221	10766085521
1070427	225	223.5	225.5	221	7679131764
1070430	224.5	227	228	222.5	6448117416
1070502	227	223	227.5	222.5	8633492540
1070503	221	220.5	222.5	220	7399813831
1070504	221	223	224	220.5	6330594053
1070507	225	223.5	225.5	221.5	5309421525
1070508	224	228	228.5	223.5	9146327464
1070509	228.5	229.5	232	228.5	8188991070
1070510	231	229.5	231.5	229	6337230710
1070511	232	233	234	230.5	7138428530
1070514	234.5	233	234.5	232.5	5502726121
1070515	233.5	230.5	234	229.5	5493470187
1070516	229.5	230.5	230.5	228.5	3408682013
1070517	231	226.5	231.5	226.5	6322484836
1070518	225.5	223.5	227.5	223.5	6327474145
1070521	225	229	230	225	3751438835
1070522	230	229	233.5	229	5175634112
1070523	231.5	228.5	231.5	228.5	6146178621
1070524	229.5	229	230	228.5	3082675140
1070525	228.5	228.5	229.5	228	3769909946
1070528	229.5	227	230	226.5	4020203060
1070529	226.5	225	226.5	223.5	5782293276
1070530	224	221	224	220.5	10997306304
1070531	221.5	224	224	220.5	21553655265
1070601	224.5	224	226.5	224	8209412370
1070604	227.5	229	229	227	7131988670
1070605	230	229	230	226.5	6329201896
1070606	229	230	230	227	6961135060
1070607	231	230	231.5	228	5809345446
1070608	229	227	229	226	5493234408
1070611	226.5	226	227	225	4980629259
1070612	225	229	229	224	6837374510
1070613	229	232	232	228	8311856296
1070614	230	226.5	230	226.5	8423126398
1070615	225	231	231	224	11291127719
1070619	225.5	225	226	224	13754800554
1070620	224.5	226	227.5	223.5	9175159127
1070621	227.5	226.5	228	226	7379769339
1070622	224.5	227.5	227.5	224	9994644852
1070625	220	218	220.5	218	10749795782
1070626	215.5	214.5	216	212.5	9242648746
1070627	216	213	216	212.5	8742004301
1070628	211	212	214.5	210	8231075920
1070629	212	216.5	217	212	7919779720
1070702	218.5	214	219	214	7257081470
1070703	215.5	214.5	218	213.5	6173115899
1070704	217	216	217.5	215.5	3324927032
1070705	214	214.5	215	213	3904832940
1070706	217.5	217	217.5	215	6779063394
1070709	219.5	221.5	223	218.5	9100880393
1070710	223	222	224	222	4498264914
1070711	220	220	220	218	4355547100
1070712	218	220.5	222	218	5246628771
1070713	222.5	224.5	224.5	222.5	6799894334
1070716	224.5	223.5	225	223.5	3612296896
1070717	222.5	221.5	223.5	221	5003028272
1070718	223	223	224	222	10221407834
1070719	225.5	224.5	227	224.5	9930715930
1070720	235	237.5	237.5	233	24367904428
1070723	239	241	245	238.5	12621500480
1070724	240	241	241.5	238.5	6599675515
1070725	239	240.5	241	239	5173924310
1070726	241	241	242.5	239.5	7435261120
1070727	242	244.5	244.5	241	6605479210
1070730	244.5	245.5	245.5	244	5585710909
1070731	243.5	246	246	242	6912550610
1070801	247	248	248	246.5	7375488342
1070802	249	244.5	249.5	243.5	5611725541
1070803	246	247	248	245	6205758662
1070806	245	245.5	247	244	5487396854
1070807	245	241.5	245.5	241.5	5922738042
1070808	245	247.5	247.5	244.5	6011480272
1070809	247	247	248	246	3740736404
1070810	246.5	245	247	244.5	3961311040
1070813	241.5	240.5	243	239	4302280285
1070814	245	243.5	245	242.5	4262753253
1070815	244.5	241.5	244.5	239.5	4642117523
1070816	238	239	241.5	238	4587260340
1070817	239.5	239.5	241	239	4707354383
1070820	239.5	239.5	240	238	4068729103
1070821	239	241	241	238.5	3328215657
1070822	241.5	242	242.5	240.5	3063201922
1070823	243	244.5	244.5	243	4200671070
1070824	245.5	243.5	246	243	3772959070
1070827	246	245	246.5	244.5	3825736755
1070828	248.5	249.5	250	248	10075613779
1070829	253.5	259	259	253.5	14784556456
1070830	264.5	263.5	268	262.5	13914404873
1070831	257.5	256	259	254	17920548387
1070903	259	257	260	256.5	8901193266
1070904	258.5	257.5	259.5	255.5	10654493061
1070905	260	264	264.5	259	13833360422
1070906	268	261	268	261	10467251488
1070907	263	264	264	260.5	11753033262
1070910	266.5	264.5	266.5	262.5	16669866076
1070911	263	260	263.5	258	11709484991
1070912	261	260.5	262	258	9987682900
1070913	260	255	260	253.5	9721989110
1070914	257	261	261.5	257	10379404959
1070917	262.5	258	262.5	257	6483537091
1070918	256.5	254.5	257	254	8771502830
1070919	258	258	260	257	18074954749
1070920	261.5	260	261.5	257.5	9225009310
1070921	261.5	261.5	261.5	258	9510363894
1070925	261.5	263.5	264	260.5	6552894296
1070926	263	263.5	263.5	261	6577367245
1070927	264	265	266	262	10185827315
1070928	266	262.5	266	260	10412455506
1071001	262	263	264	261	5882532290
1071002	262	257.5	263	257	9926505357
1071003	257.5	260	260	257	6527393860
1071004	257	254	257.5	254	9690178362
1071005	250	250	253	248.5	10101451270
1071008	245.5	243.5	246.5	241	12426290240
1071009	243.5	244	245	242	7051600725
1071011	233.5	227.5	233.5	227	22115862239
1071012	231	237	237	229	12650322522
1071015	234	230.5	234	230.5	10766953220
1071016	229.5	237	237	229	9155829047
1071017	241.5	238.5	243	238	10318955161
1071018	238	236.5	239	235.5	6587887632
1071019	231	236	236.5	230	6927405460
1071022	232.5	237	238	231.5	6872467149
1071023	232	230	234	230	8538586595
1071024	230	229.5	231	227	10426514872
1071025	220.5	219.5	222	219.5	16643542368
1071026	223	221	224	217	11941421696
1071029	223	222.5	224	221	4107663616
1071030	221	223	225	220.5	6487213284
1071031	228	234	234	228	13844478353
1071101	236	235.5	237	233	10480329245
1071102	236.5	236.5	236.5	233.5	7249667833
1071105	233	235	235.5	232	6592130635
1071106	234	234.5	235.5	232.5	8311988968
1071107	233	234	236	232.5	9337023278
1071108	237.5	236.5	237.5	236	6645771069
1071109	234.5	231	234.5	231	5526997792
1071112	230	231.5	234.5	230	6101377163
1071113	224.5	227.5	228	224.5	8504691960
1071114	230	228.5	231	228.5	5639284241
1071115	229.5	231	232	228.5	5124189444
1071116	229	226	229	225	10696822542
1071119	225	222	225	221	11355347628
1071120	219	218	220.5	218	9995960780
1071121	214.5	219	220	214	8361178460
1071122	221.5	219	222	219	4867686945
1071123	220.5	218.5	220.5	217	3406422046
1071126	219	223	224	218.5	7847501792
1071127	220	224	224.5	219	7239283641
1071128	222.5	226.5	227	222	5560623349
1071129	231.5	229	231.5	229	10629450003
1071130	229.5	225.5	231	225.5	12995823319
1071203	231	235	235	231	11579966474
1071204	233	234	234.5	231	9791147799
1071205	226.5	226	227.5	225	10316394736
1071206	220	220	222	219.5	8853295746
1071207	222.5	221	223.5	220.5	7097739916
1071210	219.5	219	220	218.5	5744814170
1071211	220	222.5	223	219	6067551383
1071212	223.5	226.5	227	222.5	7418108779
1071213	227	226	227.5	225	7345479366
1071214	223	222.5	223.5	220.5	9570070114
1071217	221	223.5	225	220	4229977248
1071218	221	222.5	223	220.5	6713448829
1071219	222	225.5	225.5	222	5255393450
1071220	221	221	222.5	221	8573665030
1071221	219	223.5	224	219	10401202852
1071222	220	221.5	221.5	220	1145814834
1071224	221.5	220	221.5	219.5	5151549100
1071225	215.5	217.5	218	215	4198767163
1071226	218.5	216.5	219.5	216	3678108462
1071227	222	223	224	220.5	4874845852
1071228	223.5	225.5	225.5	222.5	6762447425
1080102	226.5	219.5	226.5	219	7276419230
1080103	214	215.5	218	214	7459051790
1080104	211.5	208	211.5	206.5	13987136785
1080107	212	213	214	211	7591116569
1080108	212	211	212.5	210	5019703557
1080109	212	215.5	216.5	211	11006827093
1080110	216	216	216.5	214.5	4491377349
1080111	219	220.5	220.5	218	6296719320
1080114	218.5	218.5	220	217	3844735324
1080115	216.5	221	221	215.5	9399209983
1080116	218.5	217.5	220	217.5	6563789758
1080117	218	220.5	221	218	4646131841
1080118	219	218.5	220	217.5	11530053787
1080121	220	221	223	220	7208829658
1080122	220	223	223	219	6854867566
1080123	221.5	220.5	222	220	4121110926
1080124	222.5	222.5	222.5	220.5	6958753608
1080125	226.5	226	227	225	10870045150
1080128	229.5	229	229.5	228	6665379096
1080129	222.5	222.5	225	222	9486156460
1080130	220.5	221	221.5	220	11453957730
1080211	228	228	229	226.5	18546167132
1080212	230	230	230	229	6921488930
1080213	232	229	232	228.5	6575201825
1080214	229.5	227	230	226	5392943977
1080215	229	227	229	226.5	5093773373
1080218	229	230	230.5	228.5	4169729625
1080219	230	229	230.5	229	4228108427
1080220	231.5	234.5	234.5	231	7430197670
1080221	235.5	236.5	236.5	234.5	8013908284
1080222	235.5	236.5	236.5	234	5187054985
1080225	237.5	238	239	236	5995746054
1080226	239	239.5	240	236.5	5864298571
1080227	238.5	239	239.5	237	9052540803
1080304	239.5	235.5	239.5	234.5	10691130829
1080305	234	233	234.5	232.5	5533050748
1080306	235	234	235.5	233.5	4872352124
1080307	235	234	235	233	4029782428
1080308	231	230	231.5	229	5183171608
1080311	228	230.5	230.5	227.5	7835079913
1080312	233	235.5	237	232.5	5601351324
1080313	234	237	237	234	5308051755
1080314	239	234.5	239	234	4077045380
1080315	237	239	239.5	235.5	8231572752
1080318	239.5	241	241	239	6493129050
1080319	239	240.5	240.5	238	3496720720
1080320	242	242	242	239.5	5563557011
1080321	242.5	245.5	245.5	241	6710510004
1080322	248	248.5	248.5	244.5	5680726299
1080325	240.5	241.5	243.5	240.5	4662705968
1080326	243	244	244	241	5109273236
1080327	242	241.5	242.5	240.5	5703467700
1080328	240.5	242	242.5	240	3379510718
1080329	243	245.5	245.5	240.5	7568601014
1080401	251	245.5	251	245	8758161220
1080402	249.5	246	249.5	246	6226523038
1080403	249	246.5	249	246.5	7075597562
1080408	251	253	253	250.5	11682512762
1080409	253	254	254	252	5760337782
1080410	253	254	254.5	252	8403528302
1080411	253	252	254	251.5	6347861680
1080412	251.5	252	253	251	3496444666
1080415	255	255.5	256	254	4403988510
1080416	257	257	257	255.5	5185697928
1080417	260	261.5	263	259.5	10202504410
1080418	264	264.5	266	263.5	12836006732
1080419	269	264.5	269.5	263.5	12712409558
1080422	266.5	266	267.5	265	6635995145
1080423	266.5	268	268	266	7017363629
1080424	270	269	270	267.5	10044241090
1080425	268.5	267.5	269	267	9800038536
1080426	262	260	263	257.5	13459329059
1080429	260	259.5	262	258.5	8477117257
1080430	260	259	260.5	258	10484399861
1080502	261.5	259	262.5	258.5	7122135656
1080503	262	265	265	260.5	7940572444
1080506	260	259	260	258	8717053470
1080507	259.5	262.5	263	259	6719199455
1080508	260	260	261.5	259.5	6750083504
1080509	259.5	256.5	259.5	256	8798140796
1080510	257	256	259	255	4844594484
1080513	253	250.5	254	249.5	7374249589
1080514	247.5	248.5	251	245	11345067455
1080515	251	249	252	249	9327051888
1080516	248.5	247	249.5	246	7520908612
1080517	249	241.5	249	241.5	9775372898
1080520	242.5	238	243	238	11303513908
1080521	233.5	234	236	232.5	19418705158
1080522	236.5	238	240.5	235.5	8669172710
1080523	233.5	230	233.5	230	14379543985
1080524	230	233	234	230	8866253632
1080527	234	231	235	231	8697538216
1080528	232	230.5	232	230.5	22910765567
1080529	228	229.5	230.5	227	7385029780
1080530	230	231	231.5	229	9292745636
1080531	232	235.5	237.5	231	11559578381
1080603	235.5	238	238.5	232	8651389851
1080604	237.5	233	238	233	5745045809
1080605	238	235	238	234	8461930934
1080606	231.5	232	232	229.5	8008768323
1080610	237.5	240	240	234.5	8442986620
1080611	240	244.5	246	239	8448805962
1080612	244.5	246	247.5	243	7469805086
1080613	242.5	240	244	240	8136137708
1080614	238.5	236	239.5	236	8396819832
1080617	231.5	233	235	230.5	12043369475
1080618	234	235.5	235.5	233	6758454612
1080619	242.5	244	244	240.5	12181979568
1080620	242	245	245.5	241	9697726719
1080621	248	248.5	248.5	246	15398139830
1080624	241	241	242	240	10476936660
1080625	241	238.5	241.5	237	7118002390
1080626	235	234.5	236.5	234	6757991717
1080627	236	240.5	241.5	236	10063332494
1080628	241.5	239	241.5	238	6715488371
1080701	245.5	248.5	250	245	16445222750
1080702	249.5	249	250	247.5	6671951743
1080703	244	242.5	245	242	7190777082
1080704	244.5	244	245	242.5	4561556160
1080705	244.5	243	245	241.5	6624379927
1080708	240	242.5	244.5	240	7057462187
1080709	241.5	242	243	240.5	3998096596
1080710	243	247	247	243	5839691357
1080711	250	250	250	247.5	7809358257
1080712	252	250.5	252	249.5	5984689000
1080715	251	254.5	254.5	249.5	8663129910
1080716	254	256	256.5	253.5	6678755679
1080717	254	252	254	251	8686815824
1080718	252	254	254.5	251.5	5300082470
1080719	259.5	259	261	259	15573278932
1080722	263	264	264	262	8385222407
1080723	265.5	264	266.5	262.5	7734089131
1080724	266.5	265	266.5	263	6484708226
1080725	264	265	265	261.5	8091922380
1080726	261	261	262.5	261	5434082968
1080729	260	261	262	259.5	4822762518
1080730	262.5	260	263	260	5975389270
1080731	260	259.5	260	257	9413416604
1080801	257.5	256.5	257.5	255.5	7722031382
1080802	252	251.5	253.5	250.5	13627068452
1080805	251	246.5	252	245.5	13092403583
1080806	240	248.5	250	240	14440787992
1080807	250	248	250.5	246.5	7305272500
1080808	248	253.5	254	248	7599200564
1080812	254.5	251	254.5	251	6242935989
1080813	249	246.5	249.5	246.5	6204239476
1080814	252.5	249.5	254	249.5	9142333535
1080815	247	248	248.5	246	6994442633
1080816	249.5	250	252	248	6420744887
1080819	251.5	252	253	250.5	6326683127
1080820	254	254.5	254.5	252.5	5233263533
1080821	254.5	254.5	255	253	5152545480
1080822	257	254	257.5	254	5659296700
1080823	253.5	254	254.5	253	3748071178
1080826	249	248.5	250.5	248.5	7910873500
1080827	250.5	250	251	248.5	13410582151
1080828	250.5	252	253	250.5	3852096070
1080829	253	254	254	251	5078703588
1080830	256.5	259	259	256	9092482858
1080902	258	257.5	258	256	3800453292
1080903	256.5	254	258	253	6642868555
1080904	254	257.5	258	254	6081456520
1080905	263	263	263	260.5	12869665251
1080906	265	263.5	265	263	7016868801
1080909	265.5	265	266	263.5	4585545966
1080910	263.5	261.5	264	260.5	7862297242
1080911	264	263	264.5	260.5	9508884445
1080912	265	262.5	265	261.5	10198483555
1080916	262	265.5	265.5	261.5	10258240252
1080917	266.5	265	266.5	264.5	7979032930
1080918	267	267	269.5	266.5	13754334364
1080919	268	265	268	264	7216457755
1080920	266	264	266.5	264	11785924559
1080923	264	264	264	263	3749146092
1080924	263.5	265	265.5	262	6419420695
1080925	262.5	266	266	262	6144037875
1080926	269	268	269.5	266.5	9139219995
1080927	271.5	272	272.5	271	12021629536
1081001	273	280	280.5	273	20886838992
1081002	280	279.5	281	279	8553297334
1081003	274	276.5	277.5	274	9891620358
1081004	279.5	276.5	280	275	9924872301
1081007	279	278	279.5	277.5	4944376000
1081008	283.5	286.5	286.5	282.5	11341522526
1081009	283.5	282	286	282	9890256397
1081014	291.5	290	291.5	288.5	15508059122
1081015	293.5	293.5	296	292	16088110873
1081016	298	296.5	298	293.5	12670374493
1081017	295	293.5	295.5	292	12296120182
1081018	293	293	295.5	291	13299843176
1081021	291	290	291	288.5	10389254035
1081022	292.5	294	294	291.5	7767636380
1081023	293.5	293	293.5	290.5	8877572772
1081024	294.5	293	294.5	291	8488069650
1081025	294.5	293.5	294.5	292.5	7362074526
1081028	295	294.5	295.5	294	5958714595
1081029	297	298.5	298.5	296.5	11044649541
1081030	298.5	299.5	299.5	296.5	9646551600
1081031	300	298.5	301.5	298.5	12921309531
1081101	299.5	299	299.5	296.5	8998151212
1081104	302.5	307	308	301	13767873778
1081105	307.5	310.5	310.5	307	9965563625
1081106	309	311	311.5	308	6864516290
1081107	310	309	310	306.5	8769417841
1081108	308.5	305.5	309	305.5	8040782450
1081111	305	301	305	300	10660082266
1081112	302.5	305	305	302	5774255431
1081113	303	304	304	301.5	5583245970
1081114	304.5	303.5	305	302	4776767840
1081115	305.5	307	307.5	304.5	8891701115
1081118	308.5	311	311	307	5796331075
1081119	312.5	315	315	311	10365611120
1081120	314	313.5	314	312	7681229345
1081121	309.5	311	311	307	9329845096
1081122	310	309	310.5	308	8188665024
1081125	310.5	307	310.5	307	6133713443
1081126	310	307	310.5	307	31332308518
1081127	307.5	311	311.5	307.5	5732316828
1081128	310	309.5	312	308.5	6111322584
1081129	309	305	309.5	305	9922872967
1081202	307	307.5	308	306.5	7844458306
1081203	305	307	307	305	8472595177
1081204	305	306	306	304	10652239802
1081205	309	312	312	309	12240671524
1081206	315	313	316	311	5771010050
1081209	314	316	316.5	314	7433484496
1081210	315	313.5	315.5	312.5	6540475540
1081211	314	319	319	313	10866410212
1081212	325	331.5	334.5	324	17446169339
1081213	340	339	343	338	20697194061
1081216	336.5	336	338.5	336	16272523200
1081217	335	345	345	335	14153896438
1081218	341.5	344.5	345	341.5	14594689501
1081219	340	335	342	335	18774880620
1081220	332	329	333	328.5	28483237354
1081223	329.5	334	334	329.5	8923609754
1081224	334	332	334.5	332	4591661991
1081225	332	333	334.5	331	4075131136
1081226	333	333	334	331.5	3803665702
1081227	335	338	338	335	5624251712
1081230	338	334.5	339	334	7270827164
1081231	331	331	333.5	331	7614538961
