# Supplementary material for: LSTM-based sentiment analysis for stock price forecast
Source: PeerJ Comput Sci. 2021 Mar 11;7:e408. doi: 10.7717/peerj-cs.408 (PMC7959635; doi:10.7717/peerj-cs.408)
Supplement: Supplemental Information 1 — sentiment/ The directory including training variation testing data of sentiment analysis in Chinese Using BERT. Codes are also included. BERT Pre-train model is not included. sentiment/data/ The directory including the datasets sentiment/train.sh: Training sentiment/predict.sh: Testing sentiment/intent.py: Using model for single sentence inference sentiment/chinese_-12_H-768_A-12: pretrain model from google (not included) stockPrice/ The directory including training variation testing data of stock information from TWSE open data. Codes are also included. stockPrice/data/ The directory including the datasets of stock information stockPrice/prediction.py Codes of this article. [file peerj-cs-07-408-s001.zip › Codes/stockPrice/data/2317_2015_2019_ochlvNP.csv]

date	open	close	high	low	volumeP	pos	neg	pos	neg
1040105	87.8	87.2	87.8	86.9	2210737580	0.8	0.2	0.5	0.5
1040106	86	84.5	86	84.5	5611395850	0.571428571	0.428571429	0.5	0.5
1040107	84.3	85.2	85.8	84.3	2884075500	0.666666667	0.333333333	0.401237671	0.598762329
1040108	85.9	86.9	87	85.7	2683506287	0.571428571	0.428571429	0.5	0.5
1040109	87.3	86.5	87.8	86.5	1984878503	0.714285714	0.285714286	0.5	0.5
1040112	86.5	85.7	87.2	85.7	1986395964	0.9	0.1	0.5	0.5
1040113	85	86.3	86.3	85	2268498342	0.625	0.375	0.5	0.5
1040114	86.5	85.3	86.5	85.2	1927952125	0.428571429	0.571428571	0.366618693	0.633381307
1040115	85.3	84.8	85.7	84.7	2755105791	0.4	0.6	0.5	0.5
1040116	84.8	84.1	84.9	84	3535425223	0.238095238	0.761904762	0.5	0.5
1040119	84.2	83.7	84.9	83	2526370052	0.227272727	0.772727273	0.329182624	0.670817376
1040120	83.7	84.7	85	83.3	2350704232	0.117647059	0.882352941	0.265200721	0.734799279
1040121	85.2	85.3	85.5	84.7	2708110544	0.24	0.76	0.5	0.5
1040122	85.6	85.5	85.7	84.8	2209612955	0.3	0.7	0.5	0.5
1040123	85.8	87.8	87.8	85.7	6246004009	0.333333333	0.666666667	0.5	0.5
1040126	87.8	88.8	89.1	87.2	5686685672	0.6	0.4	0.345627627	0.627345346
1040127	89.4	88.8	89.4	87.8	3527873796	0.368421053	0.631578947	0.5	0.5
1040128	88.5	87.9	88.6	87.9	2447348983	0	1	0.5	0.5
1040129	87.8	86.7	87.8	86.5	2863320954	0.578947368	0.421052632	0.5	0.5
1040130	87.7	86.7	87.7	86.7	2264270652	0.7	0.3	0.5	0.5
1040202	87.2	86.5	87.3	85.8	2609671818	0.6	0.4	0.5	0.5
1040203	86.5	87.4	87.8	86.3	2102157395	0.5	0.5	0.5	0.5
1040204	87.7	87.5	88.4	87.5	3168896579	0.333333333	0.666666667	0.5	0.5
1040205	87.6	87.3	87.6	86.8	1789046541	0.666666667	0.333333333	0.5	0.5
1040206	87.7	87.3	87.7	86.8	1498692494	0.545454545	0.454545455	0.5	0.5
1040209	87.4	87	87.4	86.9	1440316062	0.5	0.5	0.5	0.5
1040210	86.5	85.5	86.7	85.5	3196282013	0.846153846	0.153846154	0.254350512	0.745649488
1040211	85	84.8	85.5	84.7	3621198415	0.75	0.25	0.5	0.5
1040212	85.2	86.2	86.4	84.5	3485381753	0.75	0.25	0.342654131	0.657345869
1040213	86	85.8	86.4	85.7	2439563444	0.7	0.3	0.5	0.5
1040224	86.1	85.8	86.8	85.8	5046339202	1	0	0.5	0.5
1040225	85.8	86.3	86.5	85.5	2378511938	1	0	0.5	0.5
1040226	86.5	87.1	87.7	86.1	3964463308	1	0	0.5	0.5
1040302	87.7	87.1	88.4	87	2792956361	0.875	0.125	0.254434647	0.745565353
1040303	87.1	86.3	87.5	86.2	1884209619	1	0	0.5	0.5
1040304	87	88.3	88.8	86.7	5404832606	0.588235294	0.411764706	0.5	0.5
1040305	88.6	88.5	89.4	87.7	5067475602	0.7	0.3	0.5	0.5
1040306	88.5	88.8	89.1	88	3249549809	0.666666667	0.333333333	0.5	0.5
1040309	88.4	87.8	88.6	87.8	2226371904	0.6	0.4	0.5	0.5
1040310	87.9	87.1	88.2	87.1	2081514048	1	0	0.5	0.5
1040311	86.5	87.3	88	86.4	2728117774	0.636363636	0.363636364	0.5	0.5
1040312	87	87.1	87.8	87	3346703565	0.571428571	0.428571429	0.5	0.5
1040313	87.3	88	88.6	87.3	3176148460	0.2	0.8	0.5	0.5
1040316	88	87.3	88.4	87.3	3203439385	0.5	0.5	0.5	0.5
1040317	87.3	87.3	88.2	87.3	2728409594	1	0	0.5	0.5
1040318	87.3	87.9	88.3	87.3	3639266445	0.875	0.125	0.5	0.5
1040319	88.3	91.1	91.2	88.3	11865473696	0.4	0.6	0.5	0.5
1040320	91.4	93	93.5	91	10859059949	0.5	0.5	0.110681717	0.889318283
1040323	93.5	93.5	94.7	93.1	7371146715	0.722222222	0.277777778	0.223385925	0.776614075
1040324	93.7	93.3	94.4	93	4635114209	0.75	0.25	0.290367809	0.709632191
1040325	94	94.4	94.8	93.4	4460908574	0.363636364	0.636363636	0.336903377	0.663096623
1040326	93.9	94.4	94.4	93	4577960527	0.785714286	0.214285714	0.5	0.5
1040327	94.4	93	94.4	92.4	4935494321	0.769230769	0.230769231	0.5	0.5
1040330	94	94	94.6	93.5	4015352182	0.888888889	0.111111111	0.36909843	0.63090157
1040331	94.5	91.6	94.9	91	10178082035	0.85	0.15	0.209009387	0.790990613
1040401	91.6	91.7	92.5	90.5	3794649871	0.833333333	0.166666667	0.5	0.5
1040402	92.9	93.2	93.5	92.5	3925799275	0.9	0.1	0.5	0.5
1040407	93.8	93.6	93.9	92.8	2266576663	1	0	0.5	0.5
1040408	94	93.7	94	92.6	3009912793	0.363636364	0.636363636	0.5	0.5
1040409	93.7	93	93.8	92.6	3206526660	0	1	0.5	0.5
1040410	93.8	93.1	93.8	92.6	3184761363	0.444444444	0.555555556	0.234936314	0.765063686
1040413	93.2	92.9	93.5	92.6	1816390152	0.227272727	0.772727273	0.411252717	0.588747283
1040414	93	93.8	93.8	92.6	2827521730	0.25	0.75	0.5	0.5
1040415	93.5	92.1	93.9	91.8	4455823474	0.391304348	0.608695652	0.5	0.5
1040416	92.9	93.3	93.4	92.6	2304883867	0.466666667	0.533333333	0.5	0.5
1040417	93.3	92.3	93.3	92.2	2332572334	0.25	0.75	0.5	0.5
1040420	91.4	92.8	93.2	91.4	2371914613	0.6	0.4	0.5	0.5
1040421	92.8	92.1	93.2	92	2098024094	0.666666667	0.333333333	0.5	0.5
1040422	91.8	92	93	91.8	2643434032	1	0	0.5	0.5
1040423	92.5	93.3	94	92.5	5330988269	0.6	0.4	0.5	0.5
1040424	94	94.6	95.3	93.8	8355807785	0.714285714	0.285714286	0.5	0.5
1040427	95.1	94.7	95.4	94.6	4263924318	0.333333333	0.666666667	0.48591318	0.51408682
1040428	95	93.6	95.4	93.3	4746356876	0.333333333	0.666666667	0.5	0.5
1040429	93.6	92.1	93.8	92	3957466187	0.333333333	0.666666667	0.287376181	0.712623819
1040430	92.1	92	93.1	91.9	2961576643	0.75	0.25	0.5	0.5
1040504	93	93.1	93.2	92.3	2152484224	0.666666667	0.333333333	0.5	0.5
1040505	93.5	93.1	93.8	92.4	1825886684	0.5	0.5	0.5	0.5
1040506	92.8	93	93.4	92.4	2081147091	0.75	0.25	0.5	0.5
1040507	93	92.1	93	92.1	2233090068	0.75	0.25	0.5	0.5
1040508	92.3	92.7	93.3	92.2	2636425463	0.454545455	0.545454545	0.5	0.5
1040511	93.8	93.2	93.9	92.3	2738926713	0.666666667	0.333333333	0.5	0.5
1040512	92.8	92.7	93.4	92.5	1430331428	0.545454545	0.454545455	0.5	0.5
1040513	93.5	94.5	94.5	93.1	3925118039	0.769230769	0.230769231	0.5	0.5
1040514	94.5	93.7	94.5	93.4	2440722203	0.5	0.5	0.5	0.5
1040515	93.7	93.1	93.9	92.9	2013745665	0.933333333	0.066666667	0.322961663	0.677038337
1040518	95.2	96.8	96.8	95.1	12114539089	0.777777778	0.222222222	0.583609861	0.416390139
1040519	97.8	98.4	98.9	97.8	9826694855	0.764705882	0.235294118	0.5	0.5
1040520	98.5	97.5	98.5	97	4359377590	0.714285714	0.285714286	0.5	0.5
1040521	97	97	97.4	96.5	4234665601	0.714285714	0.285714286	0.5	0.5
1040522	97.2	96.5	97.9	96.3	3302606771	1	0	0.5	0.5
1040525	97.5	96.9	97.7	96.6	2875561167	0.75	0.25	0.5	0.5
1040526	97.8	97.4	98.3	97.3	2233971534	0.636363636	0.363636364	0.5	0.5
1040527	97.8	97.4	98	97	2956525360	0.769230769	0.230769231	0.5	0.5
1040528	98.3	98.3	98.9	98	5453226906	0.777777778	0.222222222	0.5	0.5
1040529	98.7	99.1	99.3	98.3	8568091928	0.583333333	0.416666667	0.5	0.5
1040601	99.1	97.3	99.1	97.3	3525752478	0.5	0.5	0.5	0.5
1040602	97	97.8	98.3	96.7	3510162846	0.5	0.5	0.5	0.5
1040603	97.5	97	98	96.8	2365790919	0	1	0.5	0.5
1040604	97	94.5	97.1	94.4	5614439163	0.230769231	0.769230769	0.5	0.5
1040605	94	94.3	95.4	93.5	3981756910	0.5	0.5	0.5	0.5
1040608	94.7	94.9	95.4	93.8	2926560889	0.444444444	0.555555556	0.5	0.5
1040609	94.9	93.2	95	93.1	2657562632	0.571428571	0.428571429	0.5	0.5
1040610	95	95.6	95.6	94.5	3512862247	0.75	0.25	0.381368226	0.618631774
1040611	96.3	95.8	96.7	94.5	3602137890	0.727272727	0.272727273	0.5	0.5
1040612	95.8	95	95.8	94.9	1477377095	0.777777778	0.222222222	0.5	0.5
1040615	94.5	94	95.1	94	1799179136	0.769230769	0.230769231	0.5	0.5
1040616	94.9	94.8	94.9	93.6	2192647188	0.444444444	0.555555556	0.5	0.5
1040617	95	94.4	95	93.9	2493995347	0.555555556	0.444444444	0.5	0.5
1040618	94.6	94.6	95	94	2433827978	0.75	0.25	0.046765113	0.953234887
1040622	95.5	97.2	97.3	95.5	3831081444	0.818181818	0.181818182	0.5	0.5
1040623	97.7	97.1	98.3	97	3087370084	0.578947368	0.421052632	0.284465931	0.715534069
1040624	96.9	97.6	97.7	96.9	2244628166	0.296296296	0.703703704	0.226875904	0.773124096
1040625	98.8	99	99.7	98.4	7635548061	0.507042254	0.492957746	0.342051942	0.657948058
1040626	99.3	99.2	99.3	98.5	4384863495	0.552631579	0.447368421	0.289971689	0.710028311
1040629	98.1	96.9	98.1	96.6	3585039948	0.7	0.3	0.5	0.5
1040630	96.9	97	97.4	96.5	2610964540	0.6875	0.3125	0.2906354	0.625395135
1040701	97.4	98	98.3	97	2484753850	0.9	0.1	0.5	0.5
1040702	97.9	98	98.3	97.6	2033316903	0.75	0.25	0.5	0.5
1040703	97.7	97.3	97.7	97	1246066258	1	0	0.5	0.5
1040706	96.3	96.3	97.3	95.9	2225851983	0.625	0.375	0.5	0.5
1040707	97.5	97.3	97.8	96.9	1628259115	0.666666667	0.333333333	0.5	0.5
1040708	97.3	94.5	97.4	94	4850678809	0.375	0.625	0.215265383	0.784734617
1040709	91.5	93.4	94.3	91.5	3977903672	0.461538462	0.538461538	0.143101565	0.856898435
1040713	94.5	96.2	96.2	94.4	2965898730	0.875	0.125	0.5	0.5
1040714	96.8	94.7	97.2	94.7	3535155650	0.666666667	0.333333333	0.5	0.5
1040715	95.9	95.7	96	94.6	2221229951	0.35	0.65	0.5	0.5
1040716	96.5	96	96.5	95.3	1673028310	0.444444444	0.555555556	0.5	0.5
1040717	96	95.1	96.1	95.1	1908646515	0.636363636	0.363636364	0.275726199	0.715424244
1040720	95.9	95.1	96.1	94.9	1499989072	0.833333333	0.166666667	0.5	0.5
1040721	95.8	96.3	96.3	95.1	1513555268	0.714285714	0.285714286	0.5	0.5
1040722	95	94.8	95.8	94.7	2750387594	0.583333333	0.416666667	0.5	0.5
1040723	93.5	90.5	94.3	90.5	7600563520	0.636363636	0.363636364	0.270443408	0.729556592
1040724	90.7	90.5	91.5	89.5	3833691082	0.8	0.2	0.5	0.5
1040727	90.4	90.1	91.1	90	2377556457	0.4375	0.5625	0.5	0.5
1040728	90.1	90	91	90	2508598179	0.666666667	0.333333333	0.5	0.5
1040729	90	91.5	91.5	87.5	4535532089	0.571428571	0.428571429	0.168619587	0.831380413
1040730	91.5	90.9	92.1	90.5	2667853099	0.75	0.25	0.415454716	0.584545284
1040731	91.1	90.7	91.3	90.3	2529515615	0.571428571	0.428571429	0.5	0.5
1040803	91	89.2	91	88.3	3153226088	0.571428571	0.428571429	0.242069145	0.757930855
1040804	89.2	89.5	90.3	88.1	2908040828	0.333333333	0.666666667	0.5	0.5
1040805	88.6	89	89.5	88.6	2692998724	0.636363636	0.363636364	0.5	0.5
1040806	89	88.5	89.6	88.1	2817623284	0.636363636	0.363636364	0.5	0.5
1040807	88.2	88.5	88.9	87.6	1944425995	0.416666667	0.583333333	0.333561578	0.666438422
1040810	88.5	88.5	89.2	87.8	1975040389	0.875	0.125	0.439331653	0.560668347
1040811	90	88.5	90.5	88.4	3386727039	0.75	0.25	0.5	0.5
1040812	87.5	86.5	88.2	86.5	3719183409	0.333333333	0.666666667	0.473488712	0.526511288
1040813	86.5	87.4	87.5	86.4	2601705982	0.571428571	0.428571429	0.5	0.5
1040814	88.1	88.7	89.4	88.1	3315900319	0.7	0.3	0.5	0.5
1040817	89	88.2	89	88	1635590700	0.2	0.8	0.5	0.5
1040818	89	88.3	89.3	88.2	1622453875	0.375	0.625	0.5	0.5
1040819	88.3	88.1	88.8	87.6	2648943478	0.272727273	0.727272727	0.346572723	0.653427277
1040820	87.7	87.4	88.4	87.1	2419306775	0.333333333	0.666666667	0.5	0.5
1040821	86.3	85.5	87.2	85.5	3963365613	0.157894737	0.842105263	0.5	0.5
1040824	83	81.6	84.9	77.9	7213060618	0.4375	0.5625	0.5	0.5
1040825	81	85	85	81	5087320875	0.285714286	0.714285714	0.5	0.5
1040826	84	83.5	84.7	83.1	4911008860	0.666666667	0.333333333	0.5	0.5
1040827	84	84.6	85.3	84	5813258360	0.857142857	0.142857143	0.733568673	0.266431327
1040828	86.9	88.6	89.2	86.2	5730492576	0.814814815	0.185185185	0.441808209	0.558191791
1040831	89.5	92.5	92.5	88.8	5657867812	0.708333333	0.291666667	0.5	0.5
1040901	91.5	89.8	91.5	89.4	5493452850	0.576923077	0.423076923	0.299720685	0.700279315
1040902	89.4	90.6	91.2	89.1	9552235467	0.642857143	0.357142857	0.5	0.5
1040903	84	83.9	84.7	83.5	8666817257	0.827586207	0.172413793	0.068159473	0.931840527
1040904	84	83	84.3	83	3618908584	0.666666667	0.333333333	0.5	0.5
1040907	82.9	82.9	83.7	82.6	1575915960	0.25	0.75	0.5	0.5
1040908	82.9	82.8	83.4	82.7	1201540368	0.4	0.6	0.5	0.5
1040909	83.7	85.5	85.5	83.7	3592520886	1	0	0.5	0.5
1040910	85	84.6	85	84.3	2614101735	0.615384615	0.384615385	0.365864834	0.634135166
1040911	84.6	84.7	84.9	84.2	2340522880	0.470588235	0.529411765	0.5	0.5
1040914	85	85.1	85.4	84.3	1743527313	0.8	0.2	0.5	0.5
1040915	85.3	84.7	85.4	84.3	1996180443	0.909090909	0.090909091	0.5	0.5
1040916	85.2	85	85.2	84.5	2112506820	0.678571429	0.321428571	0.24850278	0.75149722
1040917	85.7	85.5	86.4	85.3	2886245192	0.866666667	0.133333333	0.5	0.5
1040918	85.5	85.5	85.9	85	3166371052	0.571428571	0.428571429	0.201362831	0.798637169
1040921	84.7	84.2	84.9	84	2470567196	0.555555556	0.444444444	0.287683855	0.712316145
1040922	84.5	85.1	85.1	84.5	1580477473	0.5	0.5	0.5	0.5
1040923	84.4	84.1	84.6	83.9	2505805328	0.52173913	0.47826087	0.5	0.5
1040924	84.4	83.6	84.6	82.7	1837981063	0.785714286	0.214285714	0.5	0.5
1040925	84	84.3	84.7	83.5	1599940034	0.529411765	0.470588235	0.5	0.5
1040930	83.9	85.6	85.6	83.6	4167102069	0.272727273	0.727272727	0.5	0.5
1041001	84.9	85.9	86	84.7	2387878433	0.461538462	0.538461538	0.5	0.5
1041002	86.2	85.7	86.3	85.1	2021793242	0.555555556	0.444444444	0.348952907	0.651047093
1041005	86.2	86	86.2	84.9	1871427412	0.384615385	0.615384615	0.5	0.5
1041006	86.5	86.4	86.9	86.1	2176956808	0.363636364	0.636363636	0.5	0.5
1041007	86.2	86.9	86.9	86	2379117043	0.375	0.625	0.362395905	0.637604095
1041008	87.4	86.7	87.5	86.4	1885962339	0.777777778	0.222222222	0.5	0.5
1041012	87.8	88.1	88.5	87.6	4067572211	0.666666667	0.333333333	0.5	0.5
1041013	88.2	87.5	88.3	87	2599505768	0.571428571	0.428571429	0.5	0.5
1041014	87.5	86.1	87.5	86	2647842176	0.357142857	0.642857143	0.429089604	0.570910396
1041015	87.3	86.7	88	86.7	3642002507	0.363636364	0.636363636	0.053348374	0.946651626
1041016	87.6	87.8	87.8	87.2	2022519327	0.590909091	0.409090909	0.5	0.5
1041019	88.2	87.7	88.2	86.9	2271699800	0.555555556	0.444444444	0.5	0.5
1041020	87.9	87.1	88	86.9	1915072574	0.636363636	0.363636364	0.5	0.5
1041021	87.5	86.4	87.8	86.3	1611727259	0.8	0.2	0.5	0.5
1041022	86.2	86.6	86.6	85.9	1996815157	0.714285714	0.285714286	0.5	0.5
1041023	87.8	87.4	87.8	87	2356346543	0.846153846	0.153846154	0.179479695	0.820520305
1041026	88.6	88.7	88.7	88.2	3221857316	0.777777778	0.222222222	0.5	0.5
1041027	89	88.6	89	87.5	3253418621	0.857142857	0.142857143	0.382249124	0.617750876
1041028	88.3	88	88.5	87.5	1774946308	0.571428571	0.428571429	0.555579234	0.444420766
1041029	88	86.8	88.3	86.6	2598306587	0.666666667	0.333333333	0.256091272	0.743908728
1041030	87	86.6	87.4	86	2224536565	0.8	0.2	0.5	0.5
1041102	87.2	87.4	87.4	86.2	1416776084	0.833333333	0.166666667	0.5	0.5
1041103	87.6	87.8	88	86.8	2277591757	0.833333333	0.166666667	0.5	0.5
1041104	88.2	88.7	89	87.8	3741702432	0.75	0.25	0.5	0.5
1041105	88.7	88.2	88.7	88.2	1790940919	0.75	0.25	0.5	0.5
1041106	87.9	86.6	88.5	86.5	3153063823	0.428571429	0.571428571	0.5	0.5
1041109	86.5	86	86.9	85.8	1938429559	1	0	0.5	0.5
1041110	85.1	84.5	85.4	84.5	3319752285	0.615384615	0.384615385	0.27006173	0.72993827
1041111	84	83.4	85	83	3939712288	0.333333333	0.666666667	0.358616331	0.641383669
1041112	83.5	83.9	84.3	83.4	1864353620	0.333333333	0.666666667	0.5	0.5
1041113	83.5	83.6	84.7	83.2	2286155384	0.5	0.5	0.161083693	0.838916307
1041116	82.7	82.8	83.5	82.6	2957283774	0.428571429	0.571428571	0.367550338	0.632449662
1041117	84.5	85	85.4	84.2	3191648825	0.647058824	0.352941176	0.250352681	0.749647319
1041118	85.5	84.8	85.5	84.2	2247669282	0.785714286	0.214285714	0.5	0.5
1041119	85.5	85.5	85.6	84.6	1564077333	0.875	0.125	0.389615703	0.610384297
1041120	86.3	86	86.3	85.6	2305776448	0.875	0.125	0.5	0.5
1041123	86.1	85.5	86.3	85.2	1497502967	0.333333333	0.666666667	0.5	0.5
1041124	85.2	84.3	85.5	84.3	1608369240	0.3	0.7	0.5	0.5
1041125	84	84.3	84.6	83.7	1459511967	0.333333333	0.666666667	0.5	0.5
1041126	85	85.4	86	84.8	1604888039	0.833333333	0.166666667	0.5	0.5
1041127	85.1	85	85.4	84.3	1224717105	0.333333333	0.666666667	0.5	0.5
1041130	83.3	84	84.8	83	6001811342	0.571428571	0.428571429	0.5	0.5
1041201	85.1	86	86	84.5	3259679297	0.625	0.375	0.339660479	0.660339521
1041202	86.1	85.7	86.2	85.1	1788756127	0.454545455	0.545454545	0.5	0.5
1041203	84.6	84.7	85.3	84.6	1226437450	0.8	0.2	0.5	0.5
1041204	84.2	84.2	84.4	83.8	1725826810	0.4	0.6	0.5	0.5
1041207	84.6	84.7	85.8	84.6	1662521802	0.846153846	0.153846154	0.5	0.5
1041208	84.9	83.9	84.9	83.9	2094142510	0.5	0.5	0.5	0.5
1041209	83.9	83.3	84.3	83.2	1685331013	0.416666667	0.583333333	0.349852256	0.650147744
1041210	83	82.9	83.3	82.5	2456073460	0.6	0.4	0.5	0.5
1041211	83.9	83.1	84	82.8	3109952200	0.714285714	0.285714286	0.5	0.5
1041214	81	80.8	81.3	80.2	3352411411	0.4	0.6	0.403359341	0.596640659
1041215	80.9	80	81.3	79.6	4110217407	0.583333333	0.416666667	0.5	0.5
1041216	81.5	80.2	81.5	79.8	2485320206	0.611111111	0.388888889	0.5	0.5
1041217	80.5	82.4	82.4	80.2	2202248163	0.769230769	0.230769231	0.435578844	0.564421156
1041218	81.4	81.2	81.7	80.9	2427897690	0.333333333	0.666666667	0.5	0.5
1041221	80.5	81.4	82	80.3	1441538823	0.75	0.25	0.5	0.5
1041222	81.4	80.7	81.7	80.5	1488918285	0.625	0.375	0.5	0.5
1041223	81	81.3	81.7	80.8	1466742122	0.5	0.5	0.5	0.5
1041224	81.7	81.6	81.9	81.4	949895215	0.714285714	0.285714286	0.5	0.5
1041225	81.5	81.6	81.8	81.1	650326356	0.571428571	0.428571429	0.362091102	0.637908898
1041228	81.5	81	81.8	81	1017461666	0.666666667	0.333333333	0.5	0.5
1041229	81	80.7	81.2	80.6	1457934197	0.222222222	0.777777778	0.5	0.5
1041230	81.1	80.9	81.2	80.6	1152238876	0.75	0.25	0.44079715	0.55920285
1041231	80.9	80.8	81.2	80.4	1112123549	0.75	0.25	0.5	0.5
1050104	81.2	79	81.2	78.6	2804319760	0.555555556	0.444444444	0.5	0.5
1050105	79	79.1	80.3	78.8	2386189217	0.444444444	0.555555556	0.5	0.5
1050106	78.3	79	79.1	77.3	3325714092	0.125	0.875	0.5	0.5
1050107	77.5	78.3	78.5	77	3145237135	0.411764706	0.588235294	0.5	0.5
1050108	77.2	78	78.3	77.2	2150126885	0.333333333	0.666666667	0.329918124	0.670081876
1050111	77.1	75.4	77.2	75.3	3941548966	0.444444444	0.555555556	0.5	0.5
1050112	76	76.3	76.5	75.4	2366446781	0.75	0.25	0.5	0.5
1050113	77	76.6	77.3	76.3	1746518147	0.4	0.6	0.33753704	0.66246296
1050114	75.3	76	76	74.6	1754900905	0.6	0.4	0.377843283	0.622156717
1050115	76.3	75.3	76.6	74.3	3005386728	0.5	0.5	0.316348498	0.683651502
1050118	73.3	74.9	75.3	73.1	1986068436	0.571428571	0.428571429	0.5	0.5
1050119	75.5	75.3	75.7	74.7	1583829584	0.5	0.5	0.5	0.5
1050120	74.9	73.1	74.9	73.1	2815100260	0.5	0.5	0.5	0.5
1050121	73.3	72.7	74.1	72.7	2306793552	0.666666667	0.333333333	0.5	0.5
1050122	73.5	74.8	74.8	73.4	2452723986	0.714285714	0.285714286	0.5	0.5
1050125	76.2	76	76.2	75.5	2057032785	0.538461538	0.461538462	0.197906076	0.802093924
1050126	75.3	75.5	75.8	75	1265015391	0.588235294	0.411764706	0.626654466	0.306678867
1050127	76	75.3	76	75.1	1382569696	0.8	0.2	0.5	0.5
1050128	73.7	75.1	75.4	73.7	2235488669	0.444444444	0.555555556	0.5	0.5
1050129	74.5	77.8	77.8	74.5	3688681070	0.571428571	0.428571429	0.5	0.5
1050130	78.1	78.2	78.7	78.1	1016178365	0.714285714	0.285714286	0.5	0.5
1050201	79.1	79.5	79.5	78.2	2380536596	0.692307692	0.307692308	0.5	0.5
1050202	79.8	78.4	79.9	78.4	1602270378	0.4375	0.5625	0.5	0.5
1050203	78	76.6	78.1	76.3	2851281820	0.428571429	0.571428571	0.5	0.5
1050215	73.9	74.7	75.5	73.8	4687062431	0.75	0.25	0.5	0.5
1050216	74.8	76.6	77	74.8	2425632902	0.583333333	0.416666667	0.5	0.5
1050217	77	76.7	77	75.6	2337961277	0.727272727	0.272727273	0.5	0.5
1050218	77	77.7	77.8	76.8	2896594654	0.586206897	0.413793103	0.23591204	0.76408796
1050219	77.7	76.7	77.7	76.2	2031965637	0.533333333	0.466666667	0.285036494	0.714963506
1050222	76.2	76.7	77.7	76.1	1475401352	0.2	0.8	0.5	0.5
1050223	76.6	77	77.2	76.6	960989945	0.5	0.5	0.5	0.5
1050224	77	76.5	78	76.2	1639110073	0.285714286	0.714285714	0.5	0.5
1050225	76.5	78.5	80	76.3	4484549498	0.6	0.4	0.148835721	0.851164279
1050226	77.5	78	78	76.5	3159358738	0.396226415	0.603773585	0.1180422	0.8819578
1050301	76.8	77.7	77.9	76.8	2601641695	0.448275862	0.551724138	0.113430607	0.886569393
1050302	78.7	79.5	79.5	78.2	2921496584	0.625	0.375	0.5	0.5
1050303	80.5	80.5	80.5	79.5	3840195571	0.47826087	0.52173913	0.5	0.5
1050304	81	82.9	83	80.5	5250696683	0.583333333	0.416666667	0.462683516	0.537316484
1050307	83.1	81.6	83.8	81.5	3415968111	0.294117647	0.705882353	0.171801037	0.828198963
1050308	81.6	83	83	81.1	2915963731	0.6	0.4	0.257113748	0.742886252
1050309	82.7	82.8	83.3	82.2	1861757709	0.5	0.5	0.5	0.5
1050310	83.3	83	83.5	82.8	1859499046	0.692307692	0.307692308	0.5	0.5
1050311	83	83.2	83.2	82.3	1775875095	0.75	0.25	0.5	0.5
1050314	83.8	84	84	83.4	2154167224	0.454545455	0.545454545	0.5	0.5
1050315	84	82.3	84.2	82	2830915164	0.5	0.5	0.5	0.5
1050316	82.6	83	84	82.6	2186537133	0.419354839	0.580645161	0.5	0.5
1050317	83.9	82.5	84.1	82.5	2127337546	0.761904762	0.238095238	0.5	0.5
1050318	83	84	84	82.9	5122968377	0.75	0.25	0.5	0.5
1050321	84.4	84.5	84.6	83.5	2195214172	0.380952381	0.619047619	0.248261305	0.751738695
1050322	84.5	84.3	84.5	83.5	1973276015	0.318181818	0.681818182	0.440363025	0.559636975
1050323	84	84.2	84.5	83.6	1829663476	0.076923077	0.923076923	0.293744716	0.662777023
1050324	84.1	84.5	84.9	83.5	1878607519	0.166666667	0.833333333	0.5	0.5
1050325	84.8	83.8	84.8	83.8	802554299	0.636363636	0.363636364	0.5	0.5
1050328	84.7	84.5	85	84.3	2193102455	0.857142857	0.142857143	0.5	0.5
1050329	85	83.7	85	83.2	2105335416	0.40625	0.59375	0.246551642	0.753448358
1050331	86.1	84.8	86.8	84	7027003188	0.672131148	0.327868852	0.424276396	0.575723604
1050401	84.1	83	84.6	83	2754116470	0.666666667	0.333333333	0.257742651	0.742257349
1050406	83.2	81.2	83.2	81.2	3499983755	0.766666667	0.233333333	0.5	0.5
1050407	81	81.5	81.9	80.3	2248151825	0.526315789	0.473684211	0.255491679	0.744508321
1050408	81.1	81.9	81.9	80.9	1560952644	0.571428571	0.428571429	0.394503362	0.605496638
1050411	81.8	81.2	81.9	80.7	908969169	0.818181818	0.181818182	0.5	0.5
1050412	81.8	82	82.6	81.2	1257932644	0.75	0.25	0.5	0.5
1050413	82.3	83.7	83.8	82.3	2844118702	0.866666667	0.133333333	0.5	0.5
1050414	83	82.4	83.8	82.4	1952127136	0.777777778	0.222222222	0.5	0.5
1050415	82.2	82.9	83.2	81.7	1528138072	0.571428571	0.428571429	0.5	0.5
1050418	83.2	82.6	83.2	82.5	1167142576	0.727272727	0.272727273	0.5	0.5
1050419	82.8	81.5	83.3	81.2	1537015121	0.875	0.125	0.5	0.5
1050420	81.1	79.2	82.4	79.2	4124103890	0.857142857	0.142857143	0.5	0.5
1050421	79.8	80.3	80.5	79.5	1671359076	0.692307692	0.307692308	0.5	0.5
1050422	81.1	81	81.1	80.3	1407072129	0.888888889	0.111111111	0.5	0.5
1050425	81.1	80.3	81.4	80.2	1128851414	0.5	0.5	0.5	0.5
1050426	80	80.2	81.2	80	1473987563	0.666666667	0.333333333	0.5	0.5
1050427	79.9	79.5	80.2	79.3	1996661601	0.75	0.25	0.5	0.5
1050428	80	78.6	80.2	78.6	2383149655	0.3	0.7	0.5	0.5
1050429	77.1	77.1	77.7	77.1	2976891928	0.6	0.4	0.5	0.5
1050503	77	75.6	77.1	75.6	2390836097	0.4	0.6	0.5	0.5
1050504	75.6	75.7	76.4	74.9	2536035474	0.785714286	0.214285714	0.294316203	0.69405589
1050505	75.7	75.4	76.1	75	1877594635	0.6875	0.3125	0.5	0.5
1050506	75.4	73.8	75.5	73.6	3427558390	0.5	0.5	0.277540783	0.692156187
1050509	74	72.6	74.2	72.5	2795465081	0.545454545	0.454545455	0.431243519	0.568756481
1050510	72.6	74.8	74.8	72.5	2199602350	0.571428571	0.428571429	0.417043237	0.582956763
1050511	74.8	74	75.5	73.4	2067590923	0.466666667	0.533333333	0.5	0.5
1050512	73.9	73.3	74.1	73	1930895356	0.8	0.2	0.329700606	0.657641166
1050513	75	74.4	75.4	73.5	4706304000	0.512195122	0.487804878	0.3251821	0.6748179
1050516	74.1	74	74.4	73.5	1959623182	0.636363636	0.363636364	0.578495483	0.421504517
1050517	74.2	74.3	74.7	74	2156356027	0.6875	0.3125	0.5	0.5
1050518	74.3	74.4	74.5	73.5	2142547277	0.777777778	0.222222222	0.5	0.5
1050519	74.4	74.2	74.7	73.8	1879143796	0.85	0.15	0.330613216	0.669386784
1050520	74.3	74	74.8	74	1802007602	0.555555556	0.444444444	0.5	0.5
1050523	74.4	77.4	77.7	74.2	4053551780	0.785714286	0.214285714	0.286361304	0.713638696
1050524	77.3	76.4	77.4	76.4	2053542542	0.6	0.4	0.5	0.5
1050525	77.5	78.4	79.7	77.4	3687122354	0.884615385	0.115384615	0.5	0.5
1050526	78.5	78.1	79	78	1433864127	0.846153846	0.153846154	0.5	0.5
1050527	78.6	78.4	78.9	78.1	1575252705	0.8	0.2	0.5	0.5
1050530	79	79.5	79.9	78.5	2003392511	1	0	0.5	0.5
1050531	79.5	80.1	80.1	79.1	5316736778	0.833333333	0.166666667	0.5	0.5
1050601	79.6	80.6	81	79.6	2294863500	0.619047619	0.380952381	0.5	0.5
1050602	80.7	79.3	80.8	79.2	2319181117	0.5	0.5	0.5	0.5
1050603	79.5	80	80.2	79.5	1391439460	0.8	0.2	0.5	0.5
1050604	79.9	80.2	80.3	79.7	443138306	1	0	0.5	0.5
1050606	79.8	80.2	81.4	79.6	1738847529	0.666666667	0.333333333	0.5	0.5
1050607	80.8	81.1	81.2	80.6	2550209533	0.833333333	0.166666667	0.5	0.5
1050608	81.5	81.3	82	81.1	3045717487	1	0	0.188059479	0.58117129
1050613	79.9	78.6	80	78.6	3819961931	0.571428571	0.428571429	0.5	0.5
1050614	78	79.9	79.9	78	2095778325	0.545454545	0.454545455	0.5	0.5
1050615	79.3	80.2	80.3	79.2	1724184457	0.625	0.375	0.5	0.5
1050616	79.5	78.8	79.6	78.6	2274529587	0.785714286	0.214285714	0.5	0.5
1050617	79.2	79.3	80.1	79	2663154297	0.75	0.25	0.5	0.5
1050620	80.4	80.5	80.8	80.1	2069313707	0.75	0.25	0.5	0.5
1050621	80.3	80.7	81	80.1	2010220811	1	0	0.369398758	0.630601242
1050622	80.7	81.5	81.5	80.7	2207554868	0.630136986	0.369863014	0.521312771	0.478687229
1050623	82	82.9	83	82	4055603657	0.475	0.525	0.332367632	0.667632368
1050624	83.2	81.5	83.2	80.6	5223362936	0.7	0.3	0.5	0.5
1050627	81	82	82.1	80.8	1693251174	0.615384615	0.384615385	0.5	0.5
1050628	81.2	82.5	82.5	80.8	2182222829	0.384615385	0.615384615	0.5	0.5
1050629	82	82.5	82.9	82	1721836009	0.538461538	0.461538462	0.403033839	0.596966161
1050630	82.7	82.5	82.9	82.2	2295824152	0.714285714	0.285714286	0.460895278	0.539104722
1050701	82.5	82.7	83.4	82.5	2124301204	0.375	0.625	0.5	0.5
1050704	83.3	83.3	83.5	83	2103320923	0.8	0.2	0.240140581	0.759859419
1050705	83	83	83.3	82.6	1432788939	0.642857143	0.357142857	0.5	0.5
1050706	82.5	81.5	82.5	81.5	2184621848	0.625	0.375	0.5	0.5
1050707	82	82.1	82.3	81.7	1392004645	0.4	0.6	0.5	0.5
1050711	82.2	82.5	83	82.2	2739572933	0.625	0.375	0.36000838	0.608245588
1050712	82.6	83.3	83.5	82.6	2714824955	0.928571429	0.071428571	0.5	0.5
1050713	83.9	83.5	83.9	83	2522782201	0.777777778	0.222222222	0.5	0.5
1050714	83.5	83.5	83.6	83	1612947255	0.666666667	0.333333333	0.5	0.5
1050715	83.7	84.5	84.8	83.7	2881651526	0.75	0.25	0.5	0.5
1050718	85.4	86	86	85	3635626835	1	0	0.5	0.5
1050719	86.4	86.2	86.4	85.6	3008122370	0.666666667	0.333333333	0.5	0.5
1050720	85.8	86	86.3	85.6	2479299242	0.8	0.2	0.5	0.5
1050721	86.3	87.4	88	86.2	4457788801	0.444444444	0.555555556	0.5	0.5
1050722	87.7	87.6	87.9	87.2	3062504326	0.727272727	0.272727273	0.5	0.5
1050725	87.4	87.6	88	85.6	2958132698	0.75	0.25	0.5	0.5
1050726	87.5	87.8	87.9	86.7	2533326471	0.666666667	0.333333333	0.5	0.5
1050727	88.4	89	89.5	88.3	4182416861	0.875	0.125	0.5	0.5
1050728	89.4	89	89.4	88.5	2561266614	1	0	0.5	0.5
1050729	89	87.9	89	87.9	2600290616	0.7	0.3	0.5	0.5
1050801	87.8	88.8	89	87.8	3128322065	0.6	0.4	0.5	0.5
1050802	88.8	88.5	89	88.5	1583878744	0.615384615	0.384615385	0.5	0.5
1050803	87.5	87.5	88.3	87.4	2479145408	0.615384615	0.384615385	0.353282659	0.632828453
1050804	88	88	88	87.5	1468395434	0.846153846	0.153846154	0.360875061	0.639124939
1050805	88	88.4	88.8	87.8	1942409709	0.666666667	0.333333333	0.5	0.5
1050808	89.2	90	90	89	3398142135	1	0	0.5	0.5
1050809	90	89.9	90.1	89.2	2440513140	0.722222222	0.277777778	0.5	0.5
1050810	89.9	90	90	89.6	1929664637	0.875	0.125	0.5	0.5
1050811	89.4	89.5	89.7	88.4	2915685044	0.625	0.375	0.357643279	0.642356721
1050812	86.5	86.2	87.8	86	10419755060	0.7	0.3	0.269105586	0.730894414
1050815	85.8	87.2	87.2	85.5	3663700908	0.714285714	0.285714286	0.5	0.5
1050816	87	86.2	87.2	86.1	3060588710	0.642857143	0.357142857	0.351051933	0.629530591
1050817	86	85	86.1	84.8	6092327884	0.625	0.375	0.5	0.5
1050818	84.9	85.7	86	84.5	3521344024	0.583333333	0.416666667	0.394371975	0.605628025
1050819	86	85.3	86.7	85.2	3228421209	0.444444444	0.555555556	0.5	0.5
1050822	85.2	85.4	85.6	85	2165468489	0.666666667	0.333333333	0.5	0.5
1050823	85.2	85.8	85.9	85.2	2757636782	0.5	0.5	0.5	0.5
1050824	86.2	86.7	87.1	86.1	3795051619	0.375	0.625	0.5	0.5
1050825	86.9	88.5	88.5	86.9	5048818953	0.777777778	0.222222222	0.5	0.5
1050826	88.9	88.5	89	88.1	3443302053	0.833333333	0.166666667	0.267285612	0.732714388
1050829	89	89.3	89.7	88.4	5701970107	0.75	0.25	0.5	0.5
1050830	89.3	89	89.5	88.7	4092761544	0.5	0.5	0.5	0.5
1050831	88.7	88	88.9	88	6074873604	0.583333333	0.416666667	0.55026027	0.402120682
1050901	87.2	87.4	87.8	86.8	9071572991	0.25	0.75	0.5	0.5
1050902	76.6	77.2	77.9	76.3	12233653270	0.777777778	0.222222222	0.5	0.5
1050905	77.9	78.2	78.4	77.6	3483109591	0.75	0.25	0.5	0.5
1050906	78.8	79.8	79.9	78.6	4058307905	0.75	0.25	0.5	0.5
1050907	80.4	79.5	80.8	79.5	4754313420	1	0	0.5	0.5
1050908	79.6	78.5	79.7	78.5	3960139262	0.714285714	0.285714286	0.494212544	0.505787456
1050909	77.8	77.7	77.9	77.5	2856282829	0.4	0.6	0.5	0.5
1050910	76.8	78	78.3	76.7	1811772316	0.4	0.6	0.5	0.5
1050912	78	77.5	78.2	77.5	2426634856	0.692307692	0.307692308	0.5	0.5
1050913	78.3	77.2	78.5	76.8	2925547673	0.6	0.4	0.5	0.5
1050914	77.2	77.4	78.2	77.2	3411367947	0.666666667	0.333333333	0.5	0.5
1050919	79.9	80.4	80.5	79.2	6125553679	0.761904762	0.238095238	0.5	0.5
1050920	80.5	80.2	80.7	80	3325929443	0.714285714	0.285714286	0.294174907	0.705825093
1050921	79.9	80	80.1	79.3	2326573473	0.727272727	0.272727273	0.5	0.5
1050922	80.3	79.6	80.8	79.3	2527103680	0.454545455	0.545454545	0.5	0.5
1050923	79.9	79.8	80	79.4	2454548205	0.9	0.1	0.463653228	0.536346772
1050926	79.1	78.9	79.4	78.6	2574486308	0.625	0.375	0.5	0.5
1050929	79.8	79.8	80	79.3	3980268990	0.733333333	0.266666667	0.5	0.5
1050930	79.2	79	79.5	79	2625777041	0.7	0.3	0.5	0.5
1051003	79.8	79.2	79.8	79.2	1900379841	0.583333333	0.416666667	0.5	0.5
1051004	79	79.5	79.5	78.9	1570944601	0.75	0.25	0.5	0.5
1051005	79.1	79.6	79.8	79.1	1131510290	0.875	0.125	0.325124872	0.674875128
1051006	80.2	80.2	80.3	80	1988141329	0.444444444	0.555555556	0.5	0.5
1051007	80.5	80	80.5	80	1228163082	0.571428571	0.428571429	0.5	0.5
1051011	81	81.1	81.9	80.5	4199103543	0.733333333	0.266666667	0.213567221	0.786432779
1051012	81.5	81.6	81.7	80.9	3142515068	0.857142857	0.142857143	0.5	0.5
1051013	82.1	81.8	82.4	81.6	2857168832	0.75	0.25	0.5	0.5
1051014	81.6	81.2	81.7	80.7	1820447522	0.833333333	0.166666667	0.5	0.5
1051017	80.8	81.9	82	80.4	2410790322	0.25	0.75	0.5	0.5
1051018	81.9	82.1	82.2	81.6	2694088835	0.833333333	0.166666667	0.5	0.5
1051019	82.2	82.4	82.5	82.2	3168757404	0.928571429	0.071428571	0.5	0.5
1051020	82.8	83.5	83.5	82.7	3332081435	0.818181818	0.181818182	0.244097551	0.755902449
1051021	84	84.3	85	83.9	5528330463	0.7	0.3	0.268836486	0.731163514
1051024	84.9	84.2	85	84.1	2648240473	0.4	0.6	0.5	0.5
1051025	84.6	85.7	85.9	84.5	4202923535	0.857142857	0.142857143	0.260274898	0.739725102
1051026	85.2	85.6	85.9	85	3116188534	0.681818182	0.318181818	0.5	0.5
1051027	85.9	85.4	86.4	85	3157529739	0.4	0.6	0.191080376	0.808919624
1051028	85.9	84.8	85.9	84.6	2559426125	0.642857143	0.357142857	0.5	0.5
1051031	84.7	85.3	85.3	83.6	2638377555	0.2	0.8	0.5	0.5
1051101	85.3	84.6	85.4	84.4	1974411594	0.6	0.4	0.5	0.5
1051102	84	82.6	84.4	82.6	4303489411	0.666666667	0.333333333	0.5	0.5
1051103	82.1	81.7	83	81.6	3578842816	0.538461538	0.461538462	0.5	0.5
1051104	81.6	82	82.5	81.6	2099932861	0.615384615	0.384615385	0.5	0.5
1051107	82.5	83.5	83.6	82.3	2514764931	0.583333333	0.416666667	0.5	0.5
1051108	83.9	83	84	82.6	1697624018	0.615384615	0.384615385	0.5	0.5
1051109	84	80.4	84.2	80.1	5729678499	0.076923077	0.923076923	0.5	0.5
1051110	82.4	81.5	82.4	81.5	3970888660	0.444444444	0.555555556	0.5	0.5
1051111	79.5	79	80.3	79	5806685536	0.538461538	0.461538462	0.291394612	0.708605388
1051114	79.5	79	79.6	78.6	3636058959	0.571428571	0.428571429	0.5	0.5
1051115	78.7	79	79.8	78.7	2708207615	0.714285714	0.285714286	0.5	0.5
1051116	79.4	79	79.9	79	3107911377	0.677419355	0.322580645	0.5	0.5
1051117	79.8	80.6	80.6	79.3	2551904153	0.428571429	0.571428571	0.5	0.5
1051118	80.6	80.9	81.3	79.8	2594525626	0.266666667	0.733333333	0.337081629	0.662918371
1051121	80.9	80.9	81.1	80.5	1160314919	0.384615385	0.615384615	0.5	0.5
1051122	81.3	81.2	81.7	81	2367240599	1	0	0.5	0.5
1051123	81.8	82	82.3	81.7	2235549262	0.625	0.375	0.5	0.5
1051124	81.5	81.1	81.7	81.1	1458340357	0.625	0.375	0.5	0.5
1051125	80.9	80.5	81	80.4	1334411106	0.75	0.25	0.5	0.5
1051128	81.4	81.3	81.4	80.7	1258144173	0.818181818	0.181818182	0.5	0.5
1051129	82	82	82.8	81.6	3446134717	0.529411765	0.470588235	0.5	0.5
1051130	82.2	82	82.9	81.3	4215743681	0.5	0.5	0.5	0.5
1051201	82.7	82.4	82.7	81.7	2155266808	0.416666667	0.583333333	0.5	0.5
1051202	81.5	81.7	81.9	81.3	2385451959	0.428571429	0.571428571	0.5	0.5
1051205	81.6	81.3	81.9	81.1	1345802825	0.375	0.625	0.5	0.5
1051206	82.1	82.3	82.4	81.9	2446504411	0.6	0.4	0.5	0.5
1051207	83.2	83.1	83.4	82.8	3163814461	0.722222222	0.277777778	0.5	0.5
1051208	84	84.8	84.8	83.7	7041036909	0.611111111	0.388888889	0.5	0.5
1051209	85.5	85	85.6	84.7	4075058278	1	0	0.5	0.5
1051212	84.5	83.4	84.9	83.3	2979457373	0.571428571	0.428571429	0.5	0.5
1051213	84	84.4	84.4	83.6	3071478684	0.555555556	0.444444444	0.5	0.5
1051214	84.9	83.7	85	83.7	2544571895	0.5	0.5	0.5	0.5
1051215	83.5	84.2	84.3	83.5	2788792456	0.476190476	0.523809524	0.5	0.5
1051216	83.9	83.6	84.5	83.6	3265986689	0.461538462	0.538461538	0.5	0.5
1051219	83.5	82.8	83.7	82.8	2023334586	0.5625	0.4375	0.5	0.5
1051220	83.5	83.7	83.8	83	1969722802	0.578947368	0.421052632	0.489001586	0.510998414
1051221	84.1	83.3	84.2	83.3	2849351603	0.727272727	0.272727273	0.5	0.5
1051222	83.6	82.8	83.6	82.7	2330930616	0.25	0.75	0.5	0.5
1051223	82.7	82.7	83.5	82.6	1814343262	0.777777778	0.222222222	0.5	0.5
1051226	82.8	83.3	83.3	82.8	678008136	0.555555556	0.444444444	0.5	0.5
1051227	83.5	83.5	83.6	83	713905378	0.8	0.2	0.5	0.5
1051228	83.1	84	84	83.1	1519137932	0.666666667	0.333333333	0.5	0.5
1051229	83.1	83.6	84.3	83.1	1996176571	0.6875	0.3125	0.5	0.5
1051230	84.2	84.2	84.4	84	1822757166	0.789473684	0.210526316	0.192999656	0.807000344
1060103	83.7	84.3	84.3	83.7	1294730044	0.714285714	0.285714286	0.5	0.5
1060104	84.3	84.2	84.6	84.2	2015096108	0.466666667	0.533333333	0.5	0.5
1060105	84.4	84	84.5	83.8	2138359820	0.703703704	0.296296296	0.5	0.5
1060106	84.5	83.8	84.5	83.8	1935817593	0.571428571	0.428571429	0.335381855	0.664618145
1060109	84.1	83.5	84.3	83.5	1415345372	0.666666667	0.333333333	0.5	0.5
1060110	83.9	84	84.1	83.6	1337490566	0.8125	0.1875	0.222016728	0.777983272
1060111	84.4	84.2	84.4	83.4	2363577420	0.555555556	0.444444444	0.5	0.5
1060112	84.2	84.3	84.4	83.6	2443370656	0.476190476	0.523809524	0.5	0.5
1060113	84.3	84.2	84.4	83.9	1923697754	0.642857143	0.357142857	0.5	0.5
1060116	84	83.5	84	83.5	1379370729	0.555555556	0.444444444	0.257622183	0.742377817
1060117	83.8	84	84	83.5	1222155239	0.526315789	0.473684211	0.471132816	0.528867184
1060118	84	83.3	84.1	83.3	1622184471	0.65	0.35	0.5	0.5
1060119	83.3	83.5	83.8	83	2163893353	0.769230769	0.230769231	0.5	0.5
1060120	84	83.4	84	83.4	1702872266	0.857142857	0.142857143	0.208750071	0.791249929
1060123	83.5	84	84	83.4	2334639337	0.615384615	0.384615385	0.5	0.5
1060124	83.6	83.7	84	83.6	2131316435	0.4	0.6	0.5	0.5
1060202	85.7	84.1	85.7	83.2	6472870782	0.909090909	0.090909091	0.5	0.5
1060203	83.8	83.7	84.1	83.5	3593104469	0.705882353	0.294117647	0.414449191	0.585550809
1060206	84.2	85	85	84	3962892826	0.888888889	0.111111111	0.5	0.5
1060207	85.5	85.8	85.8	84.6	5110915805	0.65	0.35	0.328548659	0.671451341
1060208	86	87.5	87.5	85.8	8910275137	0.828571429	0.171428571	0.414514335	0.572152332
1060209	88	88.9	88.9	87.7	8569636686	0.730769231	0.269230769	0.5	0.5
1060210	89	89.1	89.8	88.5	7412105000	0.7	0.3	0.384821143	0.615178857
1060213	89.4	89.9	89.9	88.8	4778802967	0.5	0.5	0.5	0.5
1060214	90.6	90	90.7	89.6	6710505927	0.454545455	0.545454545	0.5	0.5
1060215	90.5	90.9	91	90.1	6864474320	0.523809524	0.476190476	0.5	0.5
1060216	91.5	91	91.8	90	4374391419	0.75	0.25	0.5	0.5
1060217	90.4	90	90.9	90	2743524430	0.764705882	0.235294118	0.5	0.5
1060218	90	89.9	90.3	89.6	1018267228	0.428571429	0.571428571	0.5	0.5
1060220	90	90.1	90.2	89.8	2488888596	0.727272727	0.272727273	0.5	0.5
1060221	91	90.5	91	89.8	3138985880	0.695652174	0.304347826	0.342246904	0.657753096
1060222	90.7	90.5	90.9	90	2553170679	0.7	0.3	0.5	0.5
1060223	89.8	90.3	90.7	89.8	3107744965	0.586206897	0.413793103	0.5	0.5
1060224	89.8	89.5	90.3	89.5	2868819560	0.631578947	0.368421053	0.377793476	0.622206524
1060301	90.4	89	90.4	89	2843694825	0.666666667	0.333333333	0.5	0.5
1060302	90.1	89.6	90.3	88.8	3078002774	0.857142857	0.142857143	0.499872341	0.500127659
1060303	89.7	88.8	89.7	88.6	2678443882	0.666666667	0.333333333	0.5	0.5
1060306	88.8	89.9	89.9	88.5	1658642390	0.833333333	0.166666667	0.5	0.5
1060307	89.9	90.5	90.7	89.6	2737855930	0.583333333	0.416666667	0.394577658	0.605422342
1060308	90.8	90.7	91	90.1	3211508172	0.65	0.35	0.5	0.5
1060309	90.2	89.3	90.3	89.3	3082605966	0.538461538	0.461538462	0.5	0.5
1060310	88.9	89.9	90	88	3343082943	0.777777778	0.222222222	0.5	0.5
1060313	90.2	90	90.2	89.5	1385569944	0.75	0.25	0.5	0.5
1060314	90	90	90.5	89.9	1866210292	0.733333333	0.266666667	0.441731013	0.558268987
1060315	89.9	90.1	90.4	89.7	1594078973	0.75	0.25	0.5	0.5
1060316	90.5	90.9	91.4	90.4	3541630968	0.571428571	0.428571429	0.5	0.5
1060317	91.3	91.4	91.4	91	4271848230	0.5625	0.4375	0.5	0.5
1060320	91.3	91.3	91.4	90.9	1563641403	0.75	0.25	0.5	0.5
1060321	91.3	91.5	91.8	91.3	2814560813	0.933333333	0.066666667	0.5	0.5
1060322	90.8	91.5	91.5	90.5	2221365653	0.714285714	0.285714286	0.5	0.5
1060323	91.7	91.3	91.7	90.8	1634367031	0.571428571	0.428571429	0.5	0.5
1060324	90.5	90.6	91	90.5	1789859062	0.6875	0.3125	0.5	0.5
1060327	90	90.5	91	89.8	2655857538	0.714285714	0.285714286	0.5	0.5
1060328	90.9	91.2	91.3	90.6	2493639344	0.733333333	0.266666667	0.5	0.5
1060329	91.7	91.5	91.8	91	2153907567	0.736842105	0.263157895	0.5	0.5
1060330	91.5	91.4	91.6	91.2	1713186220	0.5	0.5	0.5	0.5
1060331	91.4	91	91.6	91	2497432289	0.5	0.5	0.424788305	0.575211695
1060405	96	98	98.4	95.6	16816271593	0.78125	0.21875	0.5	0.5
1060406	98.2	97.3	98.6	96.7	6306242440	0.611111111	0.388888889	0.196991116	0.803008884
1060407	97	96.1	97.7	95.2	6103584140	0.571428571	0.428571429	0.5	0.5
1060410	96	96.5	96.5	95.6	3735940322	0.789473684	0.210526316	0.376387808	0.623612192
1060411	96.9	96.9	97.6	96.5	4565073597	0.681818182	0.318181818	0.5	0.5
1060412	97.4	97.3	97.4	96.6	3907517072	0.388888889	0.611111111	0.5	0.5
1060413	97.7	98.5	99.3	97.5	6081861240	0.5	0.5	0.5	0.5
1060414	97.7	96.7	97.8	96.7	3485429838	0.444444444	0.555555556	0.5	0.5
1060417	96.7	97.3	97.3	95.6	2763636567	0.642857143	0.357142857	0.5	0.5
1060418	97.9	97	98	96.8	1475163192	0.722222222	0.277777778	0.241083682	0.758916318
1060419	96.5	95.8	96.5	95.8	2962867825	0.636363636	0.363636364	0.5	0.5
1060420	96	96	96.2	95.5	2426738681	0.8	0.2	0.169690523	0.830309477
1060421	96.2	96.5	96.8	96.2	1413842714	0.833333333	0.166666667	0.5	0.5
1060424	97.7	97	97.7	96.5	1495593053	0.5	0.5	0.5	0.5
1060425	97.7	97.9	97.9	97.1	3471374151	0.916666667	0.083333333	0.5	0.5
1060426	98.7	98.2	98.7	98	3904120029	0.8	0.2	0.5	0.5
1060427	98.3	98.3	98.5	97.9	2632612454	0.75	0.25	0.5	0.5
1060428	98.5	98.8	99.5	98	4647125530	0.534883721	0.465116279	0.5	0.5
1060502	99.8	100	100.5	99.8	14600738067	0.80952381	0.19047619	0.5	0.5
1060503	100	100.5	101.5	100	4389370200	0.736842105	0.263157895	0.30937935	0.69062065
1060504	100.5	100.5	101	100	2793177700	0.5	0.5	0.313740857	0.598023849
1060505	100	100	101	100	2231793100	0.48	0.52	0.5	0.5
1060508	101	101	101.5	100	2337152395	0.68	0.32	0.5	0.5
1060509	102	104	105.5	101.5	11089336210	0.620689655	0.379310345	0.5	0.5
1060510	105.5	104	105.5	103	4687034453	0.782608696	0.217391304	0.5	0.5
1060511	104	104	104	103	4119466505	0.75	0.25	0.411787508	0.588212492
1060512	104	102.5	105	102	6092376734	0.538461538	0.461538462	0.5	0.5
1060515	103	104	104.5	102.5	3496582918	0.722222222	0.277777778	0.37133478	0.62866522
1060516	104	103.5	104	102.5	3919509841	0.375	0.625	0.5	0.5
1060517	103	103	103.5	102	2874514328	0.347826087	0.652173913	0.5	0.5
1060518	101	102	102	100.5	4928110188	0.35	0.65	0.179069391	0.820930609
1060519	102	101.5	102.5	101.5	1911102802	0.705882353	0.294117647	0.5	0.5
1060522	102.5	102.5	102.5	102	2002281156	0.6	0.4	0.5	0.5
1060523	103	104	104.5	102.5	4966307006	0.722222222	0.277777778	0.5	0.5
1060524	103.5	104	104.5	103.5	2332369492	0.631578947	0.368421053	0.5	0.5
1060525	104.5	105	105	104	3092548112	0.68	0.32	0.5	0.5
1060526	104	104.5	104.5	104	3368874308	0.789473684	0.210526316	0.5	0.5
1060531	103.5	103	104	103	4057296679	0.523809524	0.476190476	0.5	0.5
1060601	103.5	104.5	104.5	103	2851027096	0.5	0.5	0.5	0.5
1060602	105	105.5	105.5	104.5	4008520946	0.866666667	0.133333333	0.5	0.5
1060603	105	105	105.5	104.5	1046425775	0.615384615	0.384615385	0.5	0.5
1060605	105	105.5	106	105	3096213375	0.727272727	0.272727273	0.314409706	0.685590294
1060606	105.5	105	105.5	105	2240531210	0.64	0.36	0.5	0.5
1060607	105	105	105.5	104.5	2864892921	0.933333333	0.066666667	0.5	0.5
1060608	105	105	105.5	104.5	1592538830	0.611111111	0.388888889	0.5	0.5
1060609	105	105	106	105	3673085798	0.736842105	0.263157895	0.426224676	0.573775324
1060612	103	102	103.5	102	5132226114	0.470588235	0.529411765	0.5	0.5
1060613	101	102	102.5	101	4351938236	0.409090909	0.590909091	0.5	0.5
1060614	102.5	102	103	101	4197916645	0.428571429	0.571428571	0.5	0.5
1060615	102.5	102.5	103	102	2347374240	0.6	0.4	0.16068642	0.832510859
1060616	102.5	105	105	102.5	5792108383	0.461538462	0.538461538	0.338475728	0.641916429
1060619	106	109.5	110	106	9967807084	0.75	0.25	0.306824848	0.651508485
1060620	111.5	114.5	115	111.5	10298716744	0.878787879	0.121212121	0.322606478	0.677393522
1060621	113.5	113	114	112	7905844728	0.678571429	0.321428571	0.222425686	0.777574314
1060622	113	112.5	114.5	112	6729021016	0.617647059	0.382352941	0.197077787	0.793993642
1060623	113	112.5	114	112.5	4287781031	0.628571429	0.371428571	0.5	0.5
1060626	113.5	120	121	113	16469160410	0.72	0.28	0.413635908	0.586364092
1060627	119	121.5	122.5	119	10148867675	0.727272727	0.272727273	0.408921433	0.591078567
1060628	120	118	121	118	11890167090	0.404761905	0.595238095	0.5	0.5
1060629	119.5	119	120	118.5	5781129194	0.628571429	0.371428571	0.5	0.5
1060630	117.5	117	118	116	7995817370	0.484848485	0.515151515	0.260041264	0.739958736
1060703	116	116.5	118	116	5650701918	0.555555556	0.444444444	0.345539924	0.6329547
1060704	116.5	113	117	113	7491628803	0.5	0.5	0.325707247	0.674292753
1060705	113.5	116	116	113	6682942496	0.636363636	0.363636364	0.577747994	0.422252006
1060706	115.5	115.5	115.5	114	3661029378	0.692307692	0.307692308	0.5	0.5
1060707	114.5	114.5	115	114	3742883551	0.6	0.4	0.39395829	0.60604171
1060710	115	115.5	116	114.5	5205726175	0.733333333	0.266666667	0.365053422	0.596485039
1060711	117	118.5	118.5	116.5	8852444782	0.72	0.28	0.5	0.5
1060712	118.5	118.5	119.5	118	10838373029	0.526315789	0.473684211	0.207162015	0.792837985
1060713	115.5	115.5	116	115	9607891618	0.851851852	0.148148148	0.5	0.5
1060714	116	115.5	116	115	4140224113	0.583333333	0.416666667	0.377850258	0.622149742
1060717	116	115.5	116	115	4107831276	0.090909091	0.909090909	0.5	0.5
1060718	115.5	117	117	115	4017352015	0.5	0.5	0.5	0.5
1060719	117.5	117	118	117	3540992147	0.333333333	0.666666667	0.393305431	0.606694569
1060720	118	116.5	118.5	116.5	4068390610	0.571428571	0.428571429	0.5	0.5
1060721	116.5	115	116.5	114.5	3783138010	0.631578947	0.368421053	0.299019374	0.700980626
1060724	114.5	116	116	114	3323847312	0.75	0.25	0.5	0.5
1060725	116.5	117	117.5	116	4590748175	0.714285714	0.285714286	0.5	0.5
1060726	117.5	115.5	117.5	115.5	3266271061	0.6	0.4	0.341206185	0.658793815
1060727	117	117.5	118.5	117	5642194335	0.9	0.1	0.299781906	0.700218094
1060728	117.5	117.5	118	116.5	3358657243	0.672413793	0.327586207	0.298272513	0.701727487
1060731	116.5	117.5	117.5	116.5	3122696666	0.470588235	0.529411765	0.5	0.5
1060801	116.5	116.5	117.5	116.5	2845683426	0.714285714	0.285714286	0.308106418	0.691893582
1060802	118.5	118.5	119.5	117.5	4980239596	0.485714286	0.514285714	0.5	0.5
1060803	117.5	119	119	117.5	3890975139	0.5	0.5	0.5	0.5
1060804	119	119.5	119.5	118.5	2733317429	0.733333333	0.266666667	0.5	0.5
1060807	119.5	121.5	122	119.5	6709580820	0.8	0.2	0.357581449	0.642418551
1060808	122	121	122.5	119.5	4341762363	0.538461538	0.461538462	0.5	0.5
1060809	119.5	118	120.5	117.5	5632833404	0.428571429	0.571428571	0.5	0.5
1060810	118	116	118	115	5605365932	0.333333333	0.666666667	0.371125822	0.628874178
1060811	114.5	116.5	117	114.5	5342938302	0.541666667	0.458333333	0.298776166	0.701223834
1060814	116.5	114	116.5	114	5243397196	0.222222222	0.777777778	0.5	0.5
1060815	115.5	115.5	116	114.5	2759774879	0.48	0.52	0.252609102	0.747390898
1060816	115	115	116	114.5	3318357796	0.454545455	0.545454545	0.5	0.5
1060817	115	116	116	115	2128564290	0.923076923	0.076923077	0.5	0.5
1060818	114.5	115.5	116	114	3226726700	0.588235294	0.411764706	0.272880788	0.727119212
1060821	114.5	115	115	114	2171904540	0.461538462	0.538461538	0.5	0.5
1060822	115.5	115	116	115	2178498498	0.772727273	0.227272727	0.5	0.5
1060823	115.5	115	116.5	115	3551398011	0.454545455	0.545454545	0.5	0.5
1060824	115	116	116	115	3216151208	0.6	0.4	0.5	0.5
1060825	116	116	116.5	115.5	2417589452	0.666666667	0.333333333	0.5	0.5
1060828	116.5	115.5	116.5	115	2302005818	0.714285714	0.285714286	0.272185186	0.727814814
1060829	115	115.5	115.5	115	1969472215	0.5	0.5	0.5	0.5
1060830	116	117.5	117.5	116	4011509298	0.916666667	0.083333333	0.5	0.5
1060831	118.5	117.5	119	117	4039750816	0.588235294	0.411764706	0.5	0.5
1060901	117	117.5	118	117	2063796740	0.923076923	0.076923077	0.5	0.5
1060904	116.5	116.5	117.5	116	2232915631	0.636363636	0.363636364	0.5	0.5
1060905	116.5	116.5	117	115.5	3314380760	0.571428571	0.428571429	0.5	0.5
1060906	116	115.5	116.5	115	3508485304	0.666666667	0.333333333	0.5	0.5
1060907	115.5	115.5	116.5	115	2931630694	0.333333333	0.666666667	0.178295811	0.821704189
1060908	116	117	117.5	115.5	4635824887	0.928571429	0.071428571	0.32136717	0.67863283
1060911	117.5	116	118	115.5	2452053016	0.666666667	0.333333333	0.5	0.5
1060912	117	117	117.5	116	2297617623	0.333333333	0.666666667	0.264346692	0.735653308
1060913	116.5	115.5	117.5	115.5	2851864300	0.484848485	0.515151515	0.348188684	0.651811316
1060914	115.5	114.5	115.5	114	3563543230	0.333333333	0.666666667	0.5	0.5
1060915	114	115	115	114	6093815955	0.916666667	0.083333333	0.384568159	0.602444828
1060918	114	114	115	113	5321846933	0.571428571	0.428571429	0.5	0.5
1060919	113.5	110	114	110	10956198259	0.588235294	0.411764706	0.333460607	0.639512366
1060920	109	106.5	110	106.5	10663297859	0.592592593	0.407407407	0.39400806	0.561215821
1060921	105.5	111	112	105	11532548812	0.541666667	0.458333333	0.252712766	0.747287234
1060922	109	108	110	108	6370532986	0.5	0.5	0.376521871	0.623478129
1060925	107	105	107	105	7516424351	0.6875	0.3125	0.5	0.5
1060926	104	103.5	106	103	7619053596	0.533333333	0.466666667	0.280609209	0.719390791
1060927	105	105	105.5	104.5	3977834087	0.470588235	0.529411765	0.5	0.5
1060928	106	104.5	106	104	3872097235	0.307692308	0.692307692	0.283312708	0.716687292
1060929	104.5	105	105.5	103.5	3720368822	0.6	0.4	0.38540131	0.61459869
1060930	106	107	107	105.5	1689225640	0.666666667	0.333333333	0.207072108	0.792927892
1061002	108	107	108	107	2654340069	0.636363636	0.363636364	0.5	0.5
1061003	107.5	106	108	106	2773332766	0.666666667	0.333333333	0.5	0.5
1061005	106.5	106	107	105	2388118802	0.925925926	0.074074074	0.224578357	0.775421643
1061006	106.5	106.5	107	106	2380750855	0.666666667	0.333333333	0.5	0.5
1061011	107.5	107	109	107	4757774867	0.933333333	0.066666667	0.501567788	0.498432212
1061012	108.5	108	109	107.5	4532907796	0.642857143	0.357142857	0.5	0.5
1061013	108	108	108	107	2897914752	0.857142857	0.142857143	0.5	0.5
1061016	109	109.5	110	108	3802487637	0.692307692	0.307692308	0.5	0.5
1061017	111	110.5	111	109.5	4469022700	0.333333333	0.666666667	0.5	0.5
1061018	111.5	111.5	112	110	4357759206	0.384615385	0.615384615	0.5	0.5
1061019	112	113	113.5	111.5	5053980153	0.65	0.35	0.383201693	0.616798307
1061020	112	112	113	111	3242768048	0.588235294	0.411764706	0.5	0.5
1061023	112.5	109.5	113	109	3449871080	0.692307692	0.307692308	0.5	0.5
1061024	110	109.5	111.5	109	3101492306	0.555555556	0.444444444	0.5	0.5
1061025	111	111	111.5	110	3307846328	0.647058824	0.352941176	0.5	0.5
1061026	110	110.5	111.5	110	2171214762	0.375	0.625	0.5	0.5
1061027	111.5	110	112	110	2996616850	0.555555556	0.444444444	0.5	0.5
1061030	113	111.5	114	111.5	4736954050	0.764705882	0.235294118	0.5	0.5
1061031	112.5	112	113	111.5	3727025812	0.826086957	0.173913043	0.5	0.5
1061101	112.5	112	113	111.5	2366251670	0.636363636	0.363636364	0.5	0.5
1061102	111.5	112.5	113	111.5	2667065400	0.538461538	0.461538462	0.5	0.5
1061103	113	113	114.5	112.5	3863385608	0.875	0.125	0.5	0.5
1061106	114.5	113	114.5	113	2603026036	0.533333333	0.466666667	0.5	0.5
1061107	114	112	114	112	3389568949	0.818181818	0.181818182	0.331719736	0.668280264
1061108	112.5	111	113	111	2889011259	0.8	0.2	0.289684477	0.636786111
1061109	111	108.5	111.5	108.5	4501231927	0.684210526	0.315789474	0.5	0.5
1061110	106.5	107.5	108	106	5555682755	0.5625	0.4375	0.363451326	0.626447664
1061113	107.5	107	108	106.5	2612825434	0.571428571	0.428571429	0.5	0.5
1061114	108	106	108	106	2940395813	0.8	0.2	0.234394476	0.765605524
1061115	103	103	104.5	103	13226464796	0.708333333	0.291666667	0.363732312	0.636267688
1061116	102.5	104	104.5	102.5	5071354306	0.4375	0.5625	0.427740492	0.572259508
1061117	105.5	105.5	106.5	105.5	5666574244	0.666666667	0.333333333	0.286367779	0.713632221
1061120	105.5	104	105.5	104	3659590111	0.333333333	0.666666667	0.331824752	0.668175248
1061121	104.5	104	105	104	3635115435	0.785714286	0.214285714	0.229783496	0.770216504
1061122	104	104	105	104	4973975333	0.25	0.75	0.5	0.5
1061123	104	106	106	104	3290078818	0.6	0.4	0.5	0.5
1061124	105	104.5	106	104.5	2437422515	0.545454545	0.454545455	0.5	0.5
1061127	104.5	103	105	103	3747390501	0.6	0.4	0.287728186	0.712271814
1061128	103	102.5	103.5	102	3912811639	0.5	0.5	0.5	0.5
1061129	103	103	103.5	102.5	3083270813	0.7	0.3	0.5	0.5
1061130	102	100	102.5	100	7954419659	0.428571429	0.571428571	0.197499305	0.802500695
1061201	100	99.1	100.5	98	8098927195	0.826086957	0.173913043	0.5	0.5
1061204	98.5	99	99.3	98	4268583255	0.5	0.5	0.501371378	0.498628622
1061205	97.8	95.6	97.9	95.5	9042519496	0.409090909	0.590909091	0.467513447	0.532486553
1061206	93.5	93	94.5	93	9246060750	0.545454545	0.454545455	0.5	0.5
1061207	93.6	93.6	94.3	93	3777300282	0.55	0.45	0.250553325	0.749446675
1061208	93.2	93.6	94.3	92.5	4229170616	0.736842105	0.263157895	0.344393653	0.651557764
1061211	95.7	96	97.3	95.6	7004102745	0.8	0.2	0.300324609	0.685389677
1061212	96	94.1	96	94	4817222975	0.785714286	0.214285714	0.459217602	0.540782398
1061213	93.5	93.7	94.1	93.3	3460214466	0.866666667	0.133333333	0.5	0.5
1061214	94.1	94.9	95.5	94.1	3092263108	0.76	0.24	0.5	0.5
1061215	94.5	93.5	94.6	93.5	4857630447	0.541666667	0.458333333	0.5	0.5
1061218	94.5	93.6	94.5	93.6	2028845153	0.25	0.75	0.5	0.5
1061219	93.1	91.2	93.5	91.2	6315134208	0.428571429	0.571428571	0.320931849	0.679068151
1061220	90.5	92.7	92.7	90.5	3718354391	0.647058824	0.352941176	0.230384827	0.769615173
1061221	93	92.3	93.1	92.3	1927319135	0.470588235	0.529411765	0.5	0.5
1061222	92.9	92.9	92.9	92.4	1599175929	0.333333333	0.666666667	0.5	0.5
1061225	93	92.1	93.2	92.1	1164228065	0.6	0.4	0.395067966	0.604932034
1061226	92	91.2	92.1	90.5	2428142618	0.333333333	0.666666667	0.234120071	0.765879929
1061227	91.7	92.2	92.2	91.5	1951241831	0.5	0.5	0.5	0.5
1061228	93.2	94.3	94.7	92.9	3790829291	0.65	0.35	0.5	0.5
1061229	94.7	95.2	95.3	94.6	3600566871	0.785714286	0.214285714	0.197853455	0.802146545
1070102	95.4	95	95.7	94.3	2717808150	0.789473684	0.210526316	0.5	0.5
1070103	95	94	95.3	94	5524486037	0.818181818	0.181818182	0.5	0.5
1070104	93.6	92.6	93.9	92.5	4991911000	0.777777778	0.222222222	0.341218758	0.658781242
1070105	92.3	93	93	91.6	5464513791	0.714285714	0.285714286	0.5	0.5
1070108	92.3	91.8	92.6	91.7	4603246988	0.75	0.25	0.234416021	0.712952401
1070109	92.5	91.8	92.6	91.8	3486758152	0.5	0.5	0.5	0.5
1070110	91.2	90.8	91.5	90.6	5095360964	0.777777778	0.222222222	0.348309267	0.651690733
1070111	91.2	91.4	92.5	90.9	6098320187	0.52	0.48	0.350951187	0.608232486
1070112	91.6	91.8	92.4	91.5	4502608788	0.857142857	0.142857143	0.5	0.5
1070115	92.7	93.3	93.3	92.4	3907221469	0.916666667	0.083333333	0.468251324	0.531748676
1070116	93.6	93.4	93.7	93	3794403900	0.692307692	0.307692308	0.5	0.5
1070117	92.8	93.4	93.5	92.6	3468798922	0.6	0.4	0.410313026	0.589686974
1070118	94.1	93.8	94.8	93.8	5319182705	0.75	0.25	0.5	0.5
1070119	94	96.9	96.9	94	9732794022	0.823529412	0.176470588	0.198130988	0.801869012
1070122	97.2	96.6	97.4	96.1	5923959151	0.818181818	0.181818182	0.445768432	0.554231568
1070123	96	96.9	96.9	95.5	4827590551	0.166666667	0.833333333	0.5	0.5
1070124	96.8	95.9	96.8	95.8	4066850522	0.25	0.75	0.5	0.5
1070125	95.2	95.4	96.5	95.2	5450068563	0.588235294	0.411764706	0.5	0.5
1070126	95.2	95.4	96.1	95	4377351726	0.375	0.625	0.538099301	0.461900699
1070129	95.4	94.7	95.7	94.5	4384712966	0.705882353	0.294117647	0.5	0.5
1070130	94.2	93.6	94.9	93.6	3607754561	0.590909091	0.409090909	0.296804593	0.703195407
1070131	92.1	92.2	93	92.1	5261949172	0.70212766	0.29787234	0.254522127	0.745477873
1070201	92.6	93.5	94.8	92.6	3825133269	0.633333333	0.366666667	0.285273989	0.693892678
1070202	93.8	95.2	95.4	93.7	4542738388	0.846153846	0.153846154	0.451450178	0.548549822
1070205	92.5	92.8	93.5	92.5	5692109488	0.368421053	0.631578947	0.511675686	0.443452519
1070206	90.6	89.2	91.2	88.1	12905089773	0.333333333	0.666666667	0.354754104	0.645245896
1070207	91.3	90	91.3	90	6523943797	0.375	0.625	0.464991228	0.535008772
1070208	90	89	90.4	89	3623003430	0.722222222	0.277777778	0.473227495	0.526772505
1070209	86.1	87.5	88	86.1	5875929519	0.384615385	0.615384615	0.380388156	0.619611844
1070212	87.7	87.6	88.6	87.6	5609624325	0.814814815	0.185185185	0.296010149	0.67368682
1070221	88.2	88.2	89	88.2	5482551405	0.4	0.6	0.444540831	0.555459169
1070222	87.8	87.9	88.4	87.6	4004702580	0.5	0.5	0.5	0.5
1070223	88.1	88.9	89.7	88.1	4772559540	0.4	0.6	0.5	0.5
1070226	89	88.8	89.8	88.8	3657402773	0.727272727	0.272727273	0.5	0.5
1070227	89.5	88.1	89.7	88.1	3692299392	0.5	0.5	0.259664543	0.740335457
1070301	87.8	87.9	88.3	87.5	3698227165	0.25	0.75	0.5	0.5
1070302	87.2	87.8	87.8	87	2461227316	0.3	0.7	0.5	0.5
1070305	87.7	87	88.1	87	2738562304	0.5	0.5	0.5	0.5
1070306	88.3	88.2	88.8	87.8	3124639407	0.727272727	0.272727273	0.5	0.5
1070307	88.6	88.5	90.1	88.3	3940688349	0.466666667	0.533333333	0.5	0.5
1070308	89.4	89.4	89.9	88.6	2990943927	0.565217391	0.434782609	0.529815743	0.470184257
1070309	91	91.9	92.3	90.3	8001130684	0.78125	0.21875	0.428637519	0.571362481
1070312	93.9	94.3	94.5	93.2	8336163178	0.681818182	0.318181818	0.300645077	0.699354923
1070313	95	95.2	96.5	94.8	8235473275	0.894736842	0.105263158	0.382477699	0.617522301
1070314	94.1	93.3	94.4	93.3	4670636869	0.818181818	0.181818182	0.582349821	0.417650179
1070315	92.8	93.4	94.7	92.3	3886535793	0.428571429	0.571428571	0.5	0.5
1070316	94.1	92.8	94.1	92.8	6668268394	0.25	0.75	0.5	0.5
1070319	92.6	92.9	93.5	92.4	2763669263	0.333333333	0.666666667	0.264625367	0.735374633
1070320	92.7	92.6	92.9	92.4	2584515023	0.476190476	0.523809524	0.295341569	0.704658431
1070321	92.2	92.4	92.9	92.2	2608174566	0.769230769	0.230769231	0.5	0.5
1070322	93	92.8	93.4	92.4	2354104044	0.785714286	0.214285714	0.5	0.5
1070323	91	90.4	91.6	90.4	5331385445	0.307692308	0.692307692	0.261873462	0.738126538
1070326	89.7	90.2	90.3	89.7	2905271284	0.428571429	0.571428571	0.5	0.5
1070327	91	91.2	91.5	90.7	2740851377	0.5	0.5	0.5	0.5
1070328	90.9	90.1	90.9	90.1	2088647728	0.214285714	0.785714286	0.5	0.5
1070329	90	90	90.6	89.7	2739496880	0.4	0.6	0.414318319	0.548644644
1070330	90.9	91.4	92.3	90.9	3160650158	0.533333333	0.466666667	0.254884132	0.745115868
1070331	90.1	88.5	90.5	88	12140468093	0.75	0.25	0.298720179	0.701279821
1070402	88.5	88.1	89.4	87.5	4835468263	0.545454545	0.454545455	0.252748277	0.747251723
1070403	87.1	87.2	87.5	86.9	5215608752	0.230769231	0.769230769	0.300820696	0.699179304
1070409	86.6	87.4	88	86.5	4977483453	0.444444444	0.555555556	0.5	0.5
1070410	86.8	87	87.5	86.8	3121816992	0.5	0.5	0.404050369	0.579000478
1070411	87.7	87.3	88.9	87.3	3516992083	0.75	0.25	0.459469157	0.540530843
1070412	87.1	86.8	87.5	86.8	3419821772	0.4	0.6	0.440459152	0.558656674
1070413	87	87	87.3	86.9	2282486666	0.666666667	0.333333333	0.5	0.5
1070416	87.1	87.6	88	86.8	2238279729	0.857142857	0.142857143	0.5	0.5
1070417	87.2	86.5	87.3	86.5	3696248140	0.615384615	0.384615385	0.5	0.5
1070418	86.6	84.8	87	84.8	6329366825	0.666666667	0.333333333	0.321687876	0.659562124
1070419	84	85	85.6	82.9	5878505222	0.333333333	0.666666667	0.343342857	0.656657143
1070420	83.8	84	84.4	83.5	2637811293	0.5	0.5	0.5	0.5
1070423	83.6	83	83.9	83	3778169892	0.307692308	0.692307692	0.343422068	0.656577932
1070424	82.3	80.6	82.4	80.4	5840550115	0.235294118	0.764705882	0.5	0.5
1070425	79.9	80.4	80.6	79.5	4033772174	0.210526316	0.789473684	0.267136179	0.732863821
1070426	81.5	80.6	82	80.5	3103084707	0.655172414	0.344827586	0.447137552	0.552862448
1070427	81.4	81.5	81.5	80.8	2256543608	0.636363636	0.363636364	0.446806806	0.553193194
1070430	82.2	82.9	83	81.5	2472563480	0.428571429	0.571428571	0.5	0.5
1070502	83.3	81.8	83.6	81.7	3061708777	0.842105263	0.157894737	0.5	0.5
1070503	80.3	80.1	80.8	80.1	4091084793	0.285714286	0.714285714	0.30100807	0.69899193
1070504	80.1	80.4	80.9	80.1	2021661181	0.421052632	0.578947368	0.309380674	0.672437507
1070507	81.5	81.6	82	80.6	2185074538	0.65	0.35	0.300477748	0.667264188
1070508	81.3	82.6	82.6	81.3	2360714977	0.583333333	0.416666667	0.5	0.5
1070509	81.8	81.8	83.1	81.8	2618012413	0.454545455	0.545454545	0.330125749	0.632837214
1070510	82.3	82.9	83	82.1	2106731741	0.533333333	0.466666667	0.623067883	0.376932117
1070511	84.1	85	85	83.6	4011773225	0.692307692	0.307692308	0.280562894	0.719437106
1070514	90.4	89	90.4	87.7	11415306682	0.657142857	0.342857143	0.335460173	0.664539827
1070515	89	86	89	86	6340052428	0.678571429	0.321428571	0.5	0.5
1070516	85.6	84.6	85.9	84.1	4698013770	0.411764706	0.588235294	0.21922299	0.78077701
1070517	84.8	84.2	85.6	84.2	2405685630	0.666666667	0.333333333	0.308484448	0.691515552
1070518	84.4	83.9	85	83.9	2018466012	0.666666667	0.333333333	0.5	0.5
1070521	84.4	85	85.5	84.4	2039788315	0.578947368	0.421052632	0.5	0.5
1070522	85.1	84	85.4	84	2160920330	0.541666667	0.458333333	0.5	0.5
1070523	84.5	83.6	84.7	83.6	1685766153	0.652173913	0.347826087	0.32551529	0.627973082
1070524	83.5	84.1	84.4	83.5	1927730551	0.714285714	0.285714286	0.146046524	0.853953476
1070525	84.5	86.5	87	84.3	4349587642	0.580645161	0.419354839	0.257285695	0.742714305
1070528	88.2	88.8	88.9	87.8	5793767906	0.625	0.375	0.164259826	0.835740174
1070529	88.9	87.6	89	87.5	3728378098	0.666666667	0.333333333	0.264458452	0.735541548
1070530	86.5	87.4	88.1	86.5	3426672151	0.380952381	0.619047619	0.271738529	0.728261471
1070531	87.4	85.7	88	85.7	7225946419	0.611111111	0.388888889	0.5	0.5
1070601	86.2	86.6	87	86.1	1877229476	0.571428571	0.428571429	0.385933311	0.614066689
1070604	87.5	87.8	88	87.4	3070032201	0.866666667	0.133333333	0.5	0.5
1070605	88	88.1	88.5	87.5	2825673673	0.647058824	0.352941176	0.5	0.5
1070606	88	89.1	89.2	88	4121446312	0.692307692	0.307692308	0.5	0.5
1070607	89.9	91.2	91.2	89.3	8117164569	0.647058824	0.352941176	0.407146006	0.592853994
1070608	91.3	88.3	91.9	88	8998037006	0.72	0.28	0.317358103	0.682641897
1070611	88.1	87.4	88.4	87.1	3511608470	0.375	0.625	0.227768603	0.772231397
1070612	87.3	87.7	88.2	87.1	3966911526	0.533333333	0.466666667	0.306977432	0.693022568
1070613	88	87.8	88.4	87.3	2462466403	0.846153846	0.153846154	0.327570531	0.672429469
1070614	86.8	85.5	87.3	85.5	5435297672	0.5	0.5	0.5	0.5
1070615	84.8	85	85.2	84.5	4679517838	0.5	0.5	0.5	0.5
1070619	83.6	83	84.2	83	5509852111	0.136363636	0.863636364	0.309878365	0.67583592
1070620	82.3	83	83.4	81.8	3931979024	0.413793103	0.586206897	0.5	0.5
1070621	83	82.7	83.5	82.7	2553597039	0.571428571	0.428571429	0.356912228	0.643087772
1070622	82	82.3	82.4	81.8	2739176147	0.589285714	0.410714286	0.269671443	0.730328557
1070625	82.1	81.5	82.2	81.5	2935164491	0.428571429	0.571428571	0.244173466	0.755826534
1070626	80.9	81	81.6	80.3	3373263287	0.363636364	0.636363636	0.339328344	0.660671656
1070627	81.1	80.9	81.5	80.9	2670249405	0.5	0.5	0.5	0.5
1070628	80.9	80.5	81.1	80.3	2280230820	0.592592593	0.407407407	0.256349766	0.743650234
1070629	81.1	83.2	83.2	81	3266758929	0.674418605	0.325581395	0.275671797	0.724328203
1070702	83.3	81	83.3	81	2801225646	0.5	0.5	0.262526623	0.737473377
1070703	81.1	80.7	81.7	80.5	1941693913	0.666666667	0.333333333	0.31437417	0.667107312
1070704	80.8	81.6	81.6	80.8	1417689247	0.166666667	0.833333333	0.5	0.5
1070705	81.7	81.2	81.8	81	1419788710	0.272727273	0.727272727	0.159798323	0.840201677
1070706	80.9	80.5	81.2	80.2	3165975950	0.133333333	0.866666667	0.5	0.5
1070709	81.4	80.8	81.6	80.7	1934894382	0.6	0.4	0.5	0.5
1070710	81.2	80.5	81.3	80.3	2529597690	0.625	0.375	0.340698625	0.659301375
1070711	80.6	81.6	82	80.6	3069033804	0.181818182	0.818181818	0.5	0.5
1070712	80.8	81.2	81.8	80.8	2128826251	0.833333333	0.166666667	0.5	0.5
1070713	81.7	82.9	82.9	81.7	2981263603	0.6	0.4	0.356370944	0.643629056
1070716	83	82.8	83.4	82.8	2060074853	0.454545455	0.545454545	0.267329393	0.732670607
1070717	82.9	82.9	83.5	82.5	1967617066	0.44	0.56	0.5	0.5
1070718	83.8	84.1	84.4	83.4	3921547547	0.6	0.4	0.455347659	0.544652341
1070719	84.5	85.2	85.2	84.3	3304596972	0.55	0.45	0.5	0.5
1070720	85.5	85.3	85.8	84.2	3317339303	0.666666667	0.333333333	0.5	0.5
1070723	85.6	85.5	85.7	84.9	3051215034	0.538461538	0.461538462	0.428887753	0.571112247
1070724	85.1	85.2	86	85	5538047893	0.4	0.6	0.418443012	0.581556988
1070725	82.8	82.7	83.2	82.4	3142501721	0.444444444	0.555555556	0.408656762	0.591343238
1070726	82.5	83.5	83.5	82.2	2217911757	0.75	0.25	0.226185117	0.773814883
1070727	83.3	83.2	83.7	83	1978245859	0.5	0.5	0.313022777	0.686977223
1070730	83.4	84.2	84.3	83.1	3115512572	0.714285714	0.285714286	0.5	0.5
1070731	83.6	83.8	84	83.4	2172008222	0.272727273	0.727272727	0.5	0.5
1070801	83.9	84.1	84.3	83.5	2563028560	0.75	0.25	0.5	0.5
1070802	84.5	82.8	84.5	82.6	2554483656	0.5	0.5	0.255031162	0.744968838
1070803	83.6	83.8	83.8	83	1930053935	0.631578947	0.368421053	0.418936822	0.581063178
1070806	83.6	84.6	84.9	83.6	1952682416	0.375	0.625	0.468714904	0.531285096
1070807	85.2	84.4	85.2	84.4	2635379676	0.5	0.5	0.5	0.5
1070808	85	85	85.1	84.4	2774938551	0.571428571	0.428571429	0.5	0.5
1070809	85.6	85.2	85.6	85	2220494242	0.363636364	0.636363636	0.5	0.5
1070810	85.4	85.9	86	85.3	2857489450	0.545454545	0.454545455	0.260948433	0.739051567
1070813	85.9	83.8	86	83.5	2978768364	0.357142857	0.642857143	0.492697469	0.423969197
1070814	83.1	81.3	83.1	80.8	6052300499	0.304347826	0.695652174	0.27127826	0.72872174
1070815	81	81.1	81.5	80.3	3807510462	0.380952381	0.619047619	0.317009061	0.669292309
1070816	81	81.2	81.8	80.3	2124582015	0.315789474	0.684210526	0.216308461	0.783691539
1070817	82	81.1	82.1	81.1	1945395682	0.769230769	0.230769231	0.328492616	0.671507384
1070820	81.1	81	81.6	81	1723822723	0.818181818	0.181818182	0.485490012	0.514509988
1070821	81.2	81	81.3	81	1766062240	0.625	0.375	0.277739661	0.722260339
1070822	81.2	81.7	81.9	81.2	1399072074	0.571428571	0.428571429	0.235677112	0.764322888
1070823	82.1	81.8	82.1	81	1734125085	0.625	0.375	0.5	0.5
1070824	81.5	81.1	81.6	80.5	1739721400	0.416666667	0.583333333	0.5	0.5
1070827	81.1	81	81.3	80.8	1612991811	1	0	0.394586753	0.605413247
1070828	81.3	81.2	81.5	81	1875100803	0.888888889	0.111111111	0.259093899	0.740906101
1070829	81.2	81.4	81.4	81.1	1773227509	0.818181818	0.181818182	0.5	0.5
1070830	81.6	80.9	81.6	80.9	2183760280	0.454545455	0.545454545	0.41532983	0.543003503
1070831	80.7	80.5	80.8	80.3	3488411600	0.363636364	0.636363636	0.404566684	0.585629395
1070903	80.7	80.1	80.7	80.1	1963318505	0.615384615	0.384615385	0.096382644	0.903617356
1070904	80.2	80.1	80.5	80.1	1402957618	0.5	0.5	0.379839265	0.620160735
1070905	80.5	80.1	80.5	80.1	2272292062	0.555555556	0.444444444	0.5	0.5
1070906	80	79.3	80.1	79.1	3533952933	0.571428571	0.428571429	0.311342069	0.688657931
1070907	79.1	77.7	79.1	77.5	5219532566	0.473684211	0.526315789	0.243315046	0.756684954
1070910	77.4	75.1	77.5	74.8	6529307947	0.5	0.5	0.395448638	0.604551362
1070911	75.4	77.7	77.7	75.4	3862305230	0.472222222	0.527777778	0.233797207	0.766202793
1070912	78	77	78.3	76.6	3398573056	0.238095238	0.761904762	0.515761072	0.484238928
1070913	77	76	77	75.8	2810232167	0.5625	0.4375	0.389133451	0.610866549
1070914	76.7	77.9	78	76.7	2596809922	0.75	0.25	0.41167436	0.58832564
1070917	78	77.8	78	77.5	1202724926	0.647058824	0.352941176	0.169080872	0.830919128
1070918	77.1	75.8	77.2	75.8	2644862329	0.666666667	0.333333333	0.26967197	0.714455014
1070919	76.2	76.4	76.5	75.8	2329728500	0.714285714	0.285714286	0.5	0.5
1070920	76.2	75.6	76.3	75.2	2013268919	0.583333333	0.416666667	0.5	0.5
1070921	75.8	75.8	76.2	75.1	4041692097	0.846153846	0.153846154	0.281172162	0.718827838
1070925	75.5	76.1	76.3	75.2	1580166880	0.733333333	0.266666667	0.5	0.5
1070926	76.8	77.3	77.9	76.5	2500468333	0.384615385	0.615384615	0.309547557	0.690452443
1070927	77.5	78.7	78.7	77.3	2400029461	0.294117647	0.705882353	0.5	0.5
1070928	78.9	79.2	79.5	78.1	3017084198	1	0	0.5	0.5
1071001	79.9	79.9	80.4	79.6	2213853060	0.75	0.25	0.404601278	0.595398722
1071002	80.3	78.1	80.4	78.1	3144463376	0.636363636	0.363636364	0.5	0.5
1071003	78.1	77.8	78.2	77.6	2315818630	0.818181818	0.181818182	0.5	0.5
1071004	77.7	76.2	77.8	76.2	2322411767	0.5	0.5	0.399278121	0.600721879
1071005	76.2	75.6	76.5	75.2	2548528188	0.2	0.8	0.5	0.5
1071008	75.4	75.5	76.1	75.3	1496082274	0.3	0.7	0.377412561	0.622587439
1071009	75.7	75.3	76	75.3	1662200828	0.533333333	0.466666667	0.197688521	0.802311479
1071011	72.2	70.1	72.3	70	7625976678	0.461538462	0.538461538	0.404604464	0.595395536
1071012	70	71.9	72	69.7	3748639182	0.357142857	0.642857143	0.5	0.5
1071015	71.2	70.5	71.2	70.2	2940268543	0.4375	0.5625	0.318646365	0.681353635
1071016	70.1	70.4	70.5	70	3891573947	0.4375	0.5625	0.300767394	0.680364682
1071017	70.7	68.1	71	68.1	6194723900	0.4	0.6	0.240450119	0.759549881
1071026	79.8	76.2	79.8	75.5	7361023903	0.44	0.56	0.383087125	0.616912875
1071029	78.2	75.5	78.2	75.5	2951213295	0.5	0.5	0.5	0.5
1071030	75.5	76.4	76.5	75.3	1926689281	0.636363636	0.363636364	0.466937406	0.533062594
1071031	78.1	78.8	78.8	77.7	3025383578	0.538461538	0.461538462	0.5	0.5
1071101	79	79.9	80	78.7	2210830961	0.25	0.75	0.204862892	0.795137108
1071102	79.7	81	81.6	78.7	2936829536	0.2	0.8	0.309143848	0.690856152
1071105	81	80	81	79.5	1803389760	0.571428571	0.428571429	0.276660345	0.723339655
1071106	79.5	77.3	79.6	77.1	2126849941	0.294117647	0.705882353	0.213243679	0.776003633
1071107	78.4	77.9	78.4	77.4	1858258498	0.428571429	0.571428571	0.200633563	0.799366437
1071108	78.2	76.6	78.4	76.6	2350023974	0.580645161	0.419354839	0.203259385	0.796740615
1071109	76.5	76.1	76.6	75.5	2272315726	0.333333333	0.666666667	0.437826722	0.562173278
1071112	75.9	76.2	76.9	75.8	1679299499	0.1	0.9	0.5	0.5
1071113	74.4	74.4	74.8	73.8	2355103546	0.25	0.75	0.412359651	0.587640349
1071114	74.6	73.3	74.7	73	2598272789	0.5	0.5	0.381918991	0.576414342
1071115	73.3	74.5	75.4	72.5	2781986697	0.25	0.75	0.380802048	0.619197952
1071116	74.9	74.3	75	73.8	1779188408	0.5	0.5	0.5	0.5
1071119	73.7	73.4	73.8	73.1	2170532689	0.777777778	0.222222222	0.197690076	0.802309924
1071120	72	71	72.7	71	2960763006	0.333333333	0.666666667	0.353769741	0.646230259
1071121	69	70.6	70.9	68.9	3021077277	0.269230769	0.730769231	0.215690868	0.784309132
1071122	70.6	69.5	71	69.4	2380220840	0.411764706	0.588235294	0.36666149	0.63333851
1071123	69.9	70	70.4	69.6	1653629295	0.357142857	0.642857143	0.209772492	0.778322746
1071126	71.3	71	71.5	70.6	1820699986	0.578947368	0.421052632	0.24101963	0.75898037
1071127	71	70.7	71	70.1	1723970365	0.62962963	0.37037037	0.309077757	0.690922243
1071128	71	73.1	73.4	71	3524192489	0.526315789	0.473684211	0.2154874	0.7845126
1071129	74.4	72.4	74.5	72.4	3248333815	0.555555556	0.444444444	0.5	0.5
1071130	72.6	71.9	73.9	71.9	5770124397	0.5	0.5	0.5	0.5
1071203	73.1	74	74.3	73.1	3300697952	0.684210526	0.315789474	0.298384547	0.701615453
1071204	74	73.4	74	73.1	1721144064	0.285714286	0.714285714	0.272084699	0.727915301
1071205	72.3	71.6	72.5	71.5	1721015724	0.347826087	0.652173913	0.247743646	0.752256354
1071206	70.3	69	71	68.8	5173756905	0.4	0.6	0.299567465	0.700432535
1071207	69.2	69.1	69.6	69.1	2065631101	0.7	0.3	0.5	0.5
1071210	68.2	67.7	68.4	67.6	2322581768	0.347826087	0.652173913	0.405910447	0.594089553
1071211	68.5	68.4	69.2	68.4	1913157049	0.714285714	0.285714286	0.532784734	0.433881932
1071212	70.5	71.2	71.7	70.1	3699121588	0.76	0.24	0.554607879	0.445392121
1071213	71.2	73	73	71.2	3364791174	0.7	0.3	0.10161094	0.89838906
1071214	72.6	71.5	72.6	71.1	2267067945	0.333333333	0.666666667	0.5	0.5
1071217	71.6	71.1	72.2	71.1	1275940487	0.111111111	0.888888889	0.194913788	0.805086212
1071218	70.5	70.8	70.8	70.1	1618690443	0.4	0.6	0.5	0.5
1071219	70.9	71.8	71.8	70.8	1281356965	0.875	0.125	0.5	0.5
1071220	71.1	71.5	72.2	70.9	1805594510	0.470588235	0.529411765	0.5	0.5
1071221	70.6	71.4	71.4	70.2	2353447421	0.333333333	0.666666667	0.342415454	0.657584546
1071222	71	70.9	71.3	70.8	441961791	0.333333333	0.666666667	0.5	0.5
1071224	70.8	71.4	71.4	70.7	838847036	0.375	0.625	0.402970406	0.578511076
1071225	70	70.7	70.9	70	769819521	0.416666667	0.583333333	0.266347779	0.733652221
1071226	70.9	70.2	71.2	70.2	671527729	0.5	0.5	0.319861776	0.680138224
1071227	71.8	70.8	71.8	70.8	1217597624	0.5	0.5	0.5	0.5
1071228	70.9	70.8	71.1	70.7	1145754397	0.25	0.75	0.223153675	0.776846325
1080102	71.4	70.1	71.4	69.9	1182131473	0.238095238	0.761904762	0.220399245	0.779600755
1080103	69	68.9	69.4	68.5	2526323765	0.428571429	0.571428571	0.5	0.5
1080104	68.2	67.6	68.2	67	2520135828	0.176470588	0.823529412	0.5	0.5
1080107	68.7	69.3	69.4	68.3	1661796863	0.695652174	0.304347826	0.5	0.5
1080108	69.6	68.6	69.6	68.2	1258685500	0.733333333	0.266666667	0.5	0.5
1080109	68.9	69.9	70.2	68.8	2226173028	0.578947368	0.421052632	0.5	0.5
1080110	69.8	69.3	69.8	68.9	1318925953	0.473684211	0.526315789	0.416892391	0.583107609
1080111	69.8	69.4	70.2	69.4	1666289347	0.705882353	0.294117647	0.5	0.5
1080114	69.3	68.7	69.7	68.6	978121932	0.5	0.5	0.5	0.5
1080115	69.5	70.3	70.6	69.5	2391707840	0.692307692	0.307692308	0.282126891	0.717873109
1080116	69.8	70.2	70.5	69.8	1190557739	0.5	0.5	0.5	0.5
1080117	70.7	70.4	70.9	70	1001981116	0.5	0.5	0.5	0.5
1080118	70.5	70.8	70.8	70.3	987788089	0.363636364	0.636363636	0.41249523	0.58750477
1080121	71.3	71.2	71.4	70.9	982801352	0.785714286	0.214285714	0.363063058	0.636936942
1080122	71.2	70.7	71.2	70.3	692841394	0.357142857	0.642857143	0.266825287	0.733174713
1080123	70.5	69.7	70.5	69.6	995321209	0.368421053	0.631578947	0.262269298	0.737730702
1080124	69.5	70	70.1	69.5	1467646630	0.571428571	0.428571429	0.385781135	0.614218865
1080125	70.2	70.7	70.9	70.2	2619546538	0.5	0.5	0.336043112	0.663956888
1080128	70.8	70.8	71	70.6	1824318059	0.466666667	0.533333333	0.5	0.5
1080129	69.9	69.9	70.6	69.8	1781646390	0.7	0.3	0.293331828	0.706668172
1080130	69.9	70	70.5	69.8	2303214538	0.666666667	0.333333333	0.225451676	0.774548324
1080211	71.3	69.9	71.3	69.9	2825063420	0.272727273	0.727272727	0.247213451	0.752786549
1080212	70.5	72	72	70.2	2812966578	0.888888889	0.111111111	0.298227605	0.701772395
1080213	72.2	72	72.8	71.6	2263539264	0.444444444	0.555555556	0.5	0.5
1080214	72	71.4	72.2	71.4	1075272261	0.642857143	0.357142857	0.284527308	0.715472692
1080215	71.5	70.3	71.5	70.3	1710402558	0.733333333	0.266666667	0.363310674	0.636689326
1080218	70.8	71	71.7	70.8	1718375189	0.523809524	0.476190476	0.228387172	0.771612828
1080219	71.4	72	72.3	71.4	4064063677	0.863636364	0.136363636	0.208423674	0.791576326
1080220	72.6	73.2	73.8	72.4	3476229765	0.875	0.125	0.5	0.5
1080221	73.6	73.8	73.8	73	2200049211	0.727272727	0.272727273	0.361127738	0.638872262
1080222	73.5	73.5	73.5	73	1761629610	0.461538462	0.538461538	0.251260281	0.73485083
1080225	73.5	73.4	73.5	72.7	1709529209	1	0	0.5	0.5
1080226	73.6	72.8	73.8	72.8	1535828357	0.571428571	0.428571429	0.5	0.5
1080227	72.9	72.7	73	72.3	1775028130	0	1	0.263668775	0.736331225
1080304	72.3	72.2	72.4	71.5	2589105944	0.666666667	0.333333333	0.346772336	0.653227664
1080305	71.6	71.9	72	71.3	1096096696	0.857142857	0.142857143	0.252359212	0.747640788
1080306	72.3	72.5	72.5	72	937328566	0.769230769	0.230769231	0.383622827	0.616377173
1080307	72.4	71.6	72.5	71.5	1345138832	0.583333333	0.416666667	0.282938424	0.717061576
1080308	71.5	70.7	71.5	70.6	1876734471	0.692307692	0.307692308	0.43035991	0.546384276
1080311	70.7	70.4	70.8	70.3	1190599669	0.142857143	0.857142857	0.300899573	0.699100427
1080312	71	71.2	71.4	70.8	1232429568	0.2	0.8	0.421979102	0.568119908
1080313	70.8	70.7	71.1	70.6	1102150204	0.185185185	0.814814815	0.253824562	0.746175438
1080314	71	71.1	71.3	70.7	1122590461	0.555555556	0.444444444	0.220697419	0.779302581
1080315	71	70.6	71.1	70.6	2790346597	0.8125	0.1875	0.28506698	0.71493302
1080318	71.1	72	72	71	1386660321	0.833333333	0.166666667	0.295292094	0.704707906
1080319	72	72.3	72.6	71.7	1131954788	0.833333333	0.166666667	0.5	0.5
1080320	72.2	72.4	72.5	72	1007558467	0.529411765	0.470588235	0.282478551	0.717521449
1080321	72.6	73	73.1	72.5	1359237840	0.85	0.15	0.214424527	0.785575473
1080322	73.4	73	73.5	72.4	1153237189	0.666666667	0.333333333	0.419817073	0.580182927
1080325	72	71.2	72	71.1	1496661255	0.25	0.75	0.5	0.5
1080326	71.8	71.8	71.9	71.5	496968496	0.764705882	0.235294118	0.409069244	0.590930756
1080327	72	71.9	72	71.8	714018971	0.6875	0.3125	0.5	0.5
1080328	72	71.8	72	71.5	563115125	0.555555556	0.444444444	0.5	0.5
1080329	71.9	73.5	73.5	71.6	2745565736	0.708333333	0.291666667	0.287191604	0.712808396
1080401	77	80.8	80.8	76.7	13641328837	0.595238095	0.404761905	0.400874919	0.57738595
1080402	81.8	82	83.6	81.3	8433290573	0.684210526	0.315789474	0.333290946	0.666709054
1080403	82.3	81.9	82.7	80.7	3454135060	0.666666667	0.333333333	0.548041409	0.422546827
1080408	82.5	82.4	83.1	82	4147309372	0.642857143	0.357142857	0.239333359	0.760666641
1080409	82.8	82.5	82.9	82	2328939888	0.833333333	0.166666667	0.294495548	0.691218738
1080410	82.9	83	83.4	82.4	2864109342	0.666666667	0.333333333	0.342184622	0.657815378
1080411	83.6	83.8	84.7	83.3	3932810310	0.763636364	0.236363636	0.319383864	0.680616136
1080412	85.6	86.5	86.7	85.6	5210724455	0.70212766	0.29787234	0.346226654	0.653773346
1080415	87.8	89.3	89.8	87.2	6541107310	0.643678161	0.356321839	0.173982865	0.826017135
1080416	91.4	89.9	91.4	89.5	7493403350	0.479262673	0.520737327	0.255315612	0.744684388
1080417	91	91.8	92.7	90.1	8363112050	0.489949749	0.510050251	0.310412793	0.689587207
1080418	94	91.6	97.2	90.5	15205017590	0.472491909	0.527508091	0.337290726	0.662709274
1080419	92.6	88.9	92.9	88.6	7722931247	0.410480349	0.589519651	0.385646915	0.614353085
1080422	88.8	87.8	89.7	87.7	3713703322	0.350364964	0.649635036	0.368940181	0.631059819
1080423	88.2	88.3	88.5	86.8	5800876996	0.371428571	0.628571429	0.241703151	0.758296849
1080424	89	86.9	89.1	86.1	4979883410	0.4296875	0.5703125	0.203219032	0.784659756
1080425	86	86.8	87.2	85.8	2786502667	0.292929293	0.707070707	0.5	0.5
1080426	87.4	87.4	87.8	86.5	2759566093	0.452054795	0.547945205	0.5	0.5
1080429	87.5	87.8	88.8	87.4	2937313949	0.544303797	0.455696203	0.5	0.5
1080430	88	86.9	88	86.1	3085461156	0.62585034	0.37414966	0.5	0.5
1080502	86.5	86.9	87.3	86.3	2916166643	0.516483516	0.483516484	0.26514466	0.73485534
1080503	87.3	88.2	88.3	86.7	2951238446	0.625	0.375	0.286907899	0.713092101
1080506	85.7	84.9	86.2	84.8	4139406310	0.405228758	0.594771242	0.198263864	0.794718592
1080507	85.3	86.6	87.3	85.3	2707565265	0.346666667	0.653333333	0.242918124	0.757081876
1080508	85.8	85.9	86.3	85.3	2080351855	0.573529412	0.426470588	0.314033119	0.685966881
1080509	85.5	84.3	86	84.3	3184908365	0.398230088	0.601769912	0.5	0.5
1080510	85	83.7	85.6	83.1	2236652077	0.425373134	0.574626866	0.452675129	0.547324871
1080513	83.5	81.2	83.5	81.1	3018294124	0.451612903	0.548387097	0.306503426	0.693496574
1080514	79.1	79.7	80.5	78.8	4688254090	0.460176991	0.539823009	0.351154034	0.648845966
1080515	78.1	77.8	78.4	77.5	5732804818	0.620915033	0.379084967	0.353264596	0.63340207
1080516	78.1	75.9	78.3	75.9	4865352171	0.521367521	0.478632479	0.311079461	0.6187451
1080517	76.6	74.7	77.1	74.6	3774307349	0.409090909	0.590909091	0.279698028	0.720301972
1080520	75.3	75	76.1	74.7	2340545371	0.429752066	0.570247934	0.280603231	0.701432697
1080521	75.3	75	75.4	74.6	2749432998	0.391608392	0.608391608	0.262274642	0.737725358
1080522	75.1	74	75.3	74	2278642427	0.328358209	0.671641791	0.5	0.5
1080523	72.7	71.5	72.8	71.5	4585352752	0.276595745	0.723404255	0.5	0.5
1080524	71.5	71.4	72.2	71.1	2925562799	0.412371134	0.587628866	0.5	0.5
1080527	71.6	71.4	71.9	71.1	1816209346	0.537037037	0.462962963	0.394906668	0.605093332
1080528	71.3	71.2	72	71.2	9842471605	0.38961039	0.61038961	0.5	0.5
1080529	70.2	72.2	72.3	70.1	3112658057	0.482352941	0.517647059	0.290677845	0.692655488
1080530	72.2	73.4	73.7	71.7	3272062100	0.5	0.5	0.305196354	0.694803646
1080531	73	73.9	74.9	72.8	3879770343	0.481132075	0.518867925	0.5	0.5
1080603	73.3	73.4	73.7	72.2	2240945696	0.373626374	0.626373626	0.5	0.5
1080604	73.1	71.8	73.4	71.8	2846060314	0.385416667	0.614583333	0.414651561	0.540404619
1080605	72.5	71	72.8	71	3473387525	0.524590164	0.475409836	0.368480189	0.621315729
1080606	71	71.1	72	71	2760665454	0.406976744	0.593023256	0.5	0.5
1080610	72	72.1	72.3	71.2	2562142098	0.430232558	0.569767442	0.269801262	0.730198738
1080611	72.1	72.4	72.8	71.9	2031363362	0.611842105	0.388157895	0.296089305	0.703910695
1080612	72.5	73.7	73.9	72	2954223835	0.457364341	0.542635659	0.1951362	0.76977608
1080613	73.6	74.2	74.4	73.2	3106369148	0.505154639	0.494845361	0.419399051	0.488008357
1080614	74.2	75.1	75.5	74.2	3057620636	0.357142857	0.642857143	0.28840161	0.692180914
1080617	75.6	76.4	76.5	75.2	2519346493	0.568181818	0.431818182	0.261582883	0.738417117
1080618	77.2	75.9	77.5	75.1	2790370844	0.482142857	0.517857143	0.209244261	0.790755739
1080619	77.4	77.2	77.4	76.4	3812397346	0.492957746	0.507042254	0.5	0.5
1080620	77.3	77.7	77.8	76.8	2077861695	0.5	0.5	0.445801364	0.554198636
1080621	78.2	76.8	78.8	76.6	4537934418	0.701219512	0.298780488	0.310900362	0.664099638
1080624	76.4	77.1	77.2	75.3	2141301281	0.68852459	0.31147541	0.5	0.5
1080625	77	76.4	77.4	76.1	1650467278	0.525	0.475	0.5	0.5
1080626	76.1	76.3	76.7	76.1	1370947546	0.4	0.6	0.21900133	0.78099867
1080627	76.8	77.4	77.9	76.7	2508603582	0.541666667	0.458333333	0.5	0.5
1080628	77.6	77.4	78.2	77.4	1639176256	0.5	0.5	0.5	0.5
1080701	78.7	79.4	79.7	78.6	2989054094	0.628571429	0.371428571	0.2425033	0.633602895
1080702	79	79.1	79.5	78.7	1705333449	0.35	0.65	0.5	0.5
1080703	78.4	77.5	78.8	77.5	2391526371	0.535211268	0.464788732	0.5	0.5
1080704	78	77.7	78.4	77.5	1111651026	0.571428571	0.428571429	0.5	0.5
1080705	77.9	78.2	78.3	77.9	854395365	0.515151515	0.484848485	0.28782374	0.71217626
1080708	78.4	79	79	78.3	1529428867	0.391304348	0.608695652	0.5	0.5
1080709	79.1	77.9	79.1	77.8	1661393530	0.318181818	0.681818182	0.427593916	0.572406084
1080710	78.7	77.9	78.7	77.7	1568642420	0.5375	0.4625	0.244474408	0.755525592
1080711	78.1	78.2	78.7	77.8	1601744784	0.354166667	0.645833333	0.354829762	0.645170238
1080712	78	77.6	78.2	77.5	2058503042	0.428571429	0.571428571	0.5	0.5
1080715	77.1	78.1	78.2	76.1	2887993512	0.589595376	0.410404624	0.482871192	0.517128808
1080716	78.4	80	80.8	78.4	4725596800	0.433628319	0.566371681	0.5	0.5
1080717	80.2	79.3	80.4	79.3	2533615702	0.409836066	0.590163934	0.5	0.5
1080718	79.2	79	79.7	79	1600873450	0.409090909	0.590909091	0.5	0.5
1080719	79.6	79.3	80.4	79.3	1957380338	0.491525424	0.508474576	0.5	0.5
1080722	79.5	80.6	80.8	79.4	3116232002	0.606060606	0.393939394	0.5	0.5
1080723	81.1	80.9	81.4	80.3	3090070309	0.581395349	0.418604651	0.5	0.5
1080724	81.2	81.3	81.5	80.8	5936543093	0.622222222	0.377777778	0.486036999	0.485391573
1080725	78	78.6	79.3	77.8	4935150376	0.637931034	0.362068966	0.5	0.5
1080726	78.4	78.4	78.9	78.1	1733210163	0.625	0.375	0.5	0.5
1080729	78.3	78.4	78.7	78	1425967829	0.44	0.56	0.5	0.5
1080730	78.7	77.8	78.8	77.6	2161853958	0.367346939	0.632653061	0.5	0.5
1080731	78.2	78.6	78.7	77.7	1885916520	0.303921569	0.696078431	0.5	0.5
1080801	77.8	77.9	78.4	77.6	2448631923	0.432692308	0.567307692	0.5	0.5
1080802	76.5	75.5	76.6	75.5	3932053892	0.346534653	0.653465347	0.348738577	0.651261423
1080805	74.9	72.8	74.9	72.6	3630339605	0.402985075	0.597014925	0.5	0.5
1080806	71	73.3	73.6	70.7	2899786822	0.428571429	0.571428571	0.5	0.5
1080807	73.6	72.9	73.9	72.8	1935659844	0.273809524	0.726190476	0.5	0.5
1080808	72.8	73.1	73.7	72.7	1401390427	0.510638298	0.489361702	0.5	0.5
1080812	73.2	73.7	74.3	72.8	1386961208	0.385964912	0.614035088	0.5	0.5
1080813	73.8	72.9	73.8	72.9	1319078341	0.3125	0.6875	0.5	0.5
1080814	74	72.6	74.3	72.6	2497656890	0.460784314	0.539215686	0.5	0.5
1080815	71.5	71.6	71.9	71.3	2102556384	0.408163265	0.591836735	0.5	0.5
1080816	71.4	72	72.7	71.2	2407954491	0.347826087	0.652173913	0.5	0.5
1080819	72.5	72.4	73	72.2	1437460797	0.410958904	0.589041096	0.326210255	0.673789745
1080820	72.5	72.4	72.9	72.4	1361574436	0.410714286	0.589285714	0.5	0.5
1080821	73	73.5	73.8	72.6	1989126254	0.538461538	0.461538462	0.5	0.5
1080822	74	73.9	74.3	73.3	1702786612	0.632352941	0.367647059	0.5	0.5
1080823	73.5	73.3	73.9	73.2	1203893184	0.491666667	0.508333333	0.5	0.5
1080826	71.8	72	72.1	71.6	2131214083	0.294117647	0.705882353	0.5	0.5
1080827	72.5	72.2	72.6	72	2681293432	0.287128713	0.712871287	0.146891577	0.853108423
1080828	72.3	72.4	72.5	72	1061042978	0.404494382	0.595505618	0.5	0.5
1080829	72.4	71.9	72.4	71.8	1452837808	0.35483871	0.64516129	0.5	0.5
1080830	72.8	74.2	74.2	72.6	2926659371	0.568181818	0.431818182	0.5	0.5
1080902	74.4	74	74.4	73.8	1437551600	0.354545455	0.645454545	0.5	0.5
1080903	74.2	73.6	74.3	73.6	1099921236	0.4	0.6	0.5	0.5
1080904	73.9	74.3	74.5	73.7	2302854103	0.505747126	0.494252874	0.5	0.5
1080905	74.8	74.9	75.3	74.4	2009112468	0.544303797	0.455696203	0.410769701	0.579230299
1080906	75.5	75	75.9	75	2213894500	0.698412698	0.301587302	0.338642449	0.661357551
1080909	75.5	74.7	75.7	74.6	1515871410	0.422222222	0.577777778	0.5	0.5
1080910	74.8	74.1	74.8	73.8	1802563745	0.364705882	0.635294118	0.316226485	0.683773515
1080911	74.5	74.5	75.3	74.2	2665190390	0.449367089	0.550632911	0.5	0.5
1080912	75	76	76	74.6	4648457642	0.362637363	0.637362637	0.3312868	0.6687132
1080916	76.3	76	76.4	75	3226860951	0.466666667	0.533333333	0.410605378	0.589394622
1080917	74.9	74.6	75.5	74.5	3284313874	0.341736695	0.658263305	0.359770308	0.640229692
1080918	74.7	74.4	74.9	74.1	2466647011	0.376884422	0.623115578	0.262698025	0.737301975
1080919	74.6	73.5	74.8	73.5	2354960866	0.350515464	0.649484536	0.5	0.5
1080920	73.8	74.5	74.5	73.8	2521042744	0.557377049	0.442622951	0.5	0.5
1080923	74.5	74.7	74.7	74.2	794333608	0.5	0.5	0.5	0.5
1080924	74.7	74.9	75.3	74.5	1481741359	0.447058824	0.552941176	0.5	0.5
1080925	74.7	74.8	74.8	74.1	1369148183	0.323529412	0.676470588	0.5	0.5
1080926	75	74	75	74	1683566362	0.507692308	0.492307692	0.5	0.5
1080927	74.1	73.2	74.3	73.2	1877490240	0.378378378	0.621621622	0.5	0.5
1081001	72.2	72.6	73	72.2	3442928053	0.466666667	0.533333333	0.5	0.5
1081002	72.2	72.3	72.5	72.2	1918576398	0.408450704	0.591549296	0.277339579	0.722660421
1081003	71.8	72	72.2	71.5	2019549226	0.428571429	0.571428571	0.5	0.5
1081004	72.2	72.7	72.7	72	1360137603	0.4375	0.5625	0.257312967	0.742687033
1081007	73.4	73.4	74	73.2	1866993860	0.764705882	0.235294118	0.162182398	0.837817602
1081008	73.9	74	74.2	73.5	2105351412	0.511111111	0.488888889	0.5	0.5
1081009	73.5	72.9	73.8	72.9	1382827132	0.333333333	0.666666667	0.278793877	0.721206123
1081014	74.3	74.5	74.5	73.8	3583251274	0.666666667	0.333333333	0.5	0.5
1081015	75	74.7	75.4	74.5	2995659383	0.754385965	0.245614035	0.5	0.5
1081016	75.4	75	75.4	74.7	2656399981	0.791666667	0.208333333	0.5	0.5
1081017	75.3	77.2	77.5	75	6223362226	0.694915254	0.305084746	0.500869515	0.499130485
1081018	77.6	76.9	78.2	76.9	6135246690	0.588235294	0.411764706	0.5	0.5
1081021	77.2	77.6	77.6	76.4	2517240178	0.794117647	0.205882353	0.5	0.5
1081022	78.5	79.5	79.8	78.4	6668430797	0.9	0.1	0.401828541	0.598171459
1081023	80	80.5	80.9	79.1	7144162167	0.644067797	0.355932203	0.215819385	0.784180615
1081024	80.9	80.5	81.2	80.2	3240812274	0.634615385	0.365384615	0.214102569	0.785897431
1081025	80.7	80.2	80.7	79.6	2871800127	0.538461538	0.461538462	0.5	0.5
1081028	80.5	80.1	80.8	80	1976884140	0.823529412	0.176470588	0.413672005	0.56746007
1081029	80.1	80.8	81.4	80.1	3501791877	0.548387097	0.451612903	0.5	0.5
1081030	80.9	80.2	80.9	79.7	2503835220	0.634615385	0.365384615	0.5	0.5
1081031	81	80.6	81.4	80.6	3205652611	0.576923077	0.423076923	0.346795887	0.653204113
1081101	81.4	84.8	84.8	80.9	10516290118	0.782051282	0.217948718	0.285288405	0.700627088
1081104	86.1	89	89.1	86.1	13788215938	0.754098361	0.245901639	0.317061337	0.673134741
1081105	90	90	90.4	89.1	10282369664	0.607594937	0.392405063	0.308731054	0.691268946
1081106	90.5	90.4	90.9	88.9	9247509770	0.603773585	0.396226415	0.311604909	0.688395091
1081107	90.4	90.8	91	89.8	8308738401	0.585365854	0.414634146	0.403151176	0.596848824
1081108	91.2	90.9	92.9	90.9	9898925887	0.647058824	0.352941176	0.5	0.5
1081111	91	87.9	91.3	86.7	10036725149	0.5	0.5	0.5	0.5
1081112	89.1	91	91	88.7	7892657442	0.642857143	0.357142857	0.242903892	0.757096108
1081113	90	89.7	90.6	89.2	4788176972	0.73	0.27	0.331029638	0.662560106
1081114	91.4	89.3	91.4	89.3	8050458022	0.705882353	0.294117647	0.2819218	0.7180782
1081115	90.7	90.1	90.8	89.8	3928041685	0.625	0.375	0.5	0.5
1081118	90.1	90.5	90.7	89.9	3244631720	0.803921569	0.196078431	0.345262725	0.654737275
1081119	90.5	92.8	92.8	90.3	10092721829	0.744897959	0.255102041	0.5	0.5
1081120	92.8	91.9	92.8	91.2	4089310578	0.487804878	0.512195122	0.5	0.5
1081121	91.2	92.5	92.5	90.7	4825030164	0.555555556	0.444444444	0.5	0.5
1081122	93	91.4	93	91.3	2765280631	0.571428571	0.428571429	0.399250544	0.600749456
1081125	91.6	89.6	91.6	89	5046637379	0.6	0.4	0.5	0.5
1081126	90.4	89.9	90.4	89.4	6692787107	0.76	0.24	0.285574103	0.714425897
1081127	89.6	90.6	90.8	89.6	1895290466	0.675	0.325	0.5	0.5
1081128	90.6	89.8	90.7	89.7	1748262807	0.558823529	0.441176471	0.5	0.5
1081129	90	88.5	90.5	88.2	3364546289	0.432432432	0.567567568	0.5	0.5
1081202	88.6	88.6	89.3	86.8	2746751820	0.512820513	0.487179487	0.375364216	0.624635784
1081203	88.3	90	90.3	87.8	3100405770	0.547945205	0.452054795	0.5	0.5
1081204	90	89.5	90	88.7	2322526955	0.547169811	0.452830189	0.5	0.5
1081205	90	89.9	90.7	89.6	1788613637	0.531914894	0.468085106	0.305085453	0.694914547
1081206	90.6	90.5	90.9	89.7	1864481080	0.722222222	0.277777778	0.5	0.5
1081209	90.8	91	91.7	90.3	3554471708	0.833333333	0.166666667	0.5	0.5
1081210	90.5	90.3	90.8	90.1	1282178710	0.741935484	0.258064516	0.5	0.5
1081211	90.5	91.3	91.3	90.4	2944889438	0.618181818	0.381818182	0.377074097	0.622925903
1081212	92	91	92.2	91	2991238892	0.571428571	0.428571429	0.5	0.5
1081213	92	91	92	90.9	3060261787	0.827586207	0.172413793	0.5	0.5
1081216	91.5	91.6	92.4	91.1	3121729569	0.653846154	0.346153846	0.464319918	0.518136222
1081217	91.8	91.6	91.9	91.1	2846439695	0.6	0.4	0.5	0.5
1081218	91.6	92.4	92.8	91.1	5427958104	0.387755102	0.612244898	0.5	0.5
1081219	92	92.2	92.2	91.3	2653486845	0.487179487	0.512820513	0.5	0.5
1081220	92.5	91.1	92.6	91.1	3573523990	0.526315789	0.473684211	0.5	0.5
1081223	91.3	91.5	91.7	90.7	1595581554	0.410714286	0.589285714	0.5	0.5
1081224	91.5	90.9	91.5	90.8	1072386883	0.5	0.5	0.5	0.5
1081225	91.1	91	91.3	90.8	1029248360	0.324675325	0.675324675	0.5	0.5
1081226	91	90.8	91.3	90.7	917789491	0.410958904	0.589041096	0.5	0.5
1081227	91.4	91.5	91.9	91.1	1848289316	0.597402597	0.402597403	0.343909983	0.656090017
1081230	91.6	90.9	91.8	90.9	1442350252	0.5	0.5	0.5	0.5
1081231	90.7	90.8	91.4	90.7	1317119661	0.372881356	0.627118644	0.5	0.5
