# Supplementary material for: LSTM-based sentiment analysis for stock price forecast
Source: PeerJ Comput Sci. 2021 Mar 11;7:e408. doi: 10.7717/peerj-cs.408 (PMC7959635; doi:10.7717/peerj-cs.408)
Supplement: Supplemental Information 1 — sentiment/ The directory including training variation testing data of sentiment analysis in Chinese Using BERT. Codes are also included. BERT Pre-train model is not included. sentiment/data/ The directory including the datasets sentiment/train.sh: Training sentiment/predict.sh: Testing sentiment/intent.py: Using model for single sentence inference sentiment/chinese_-12_H-768_A-12: pretrain model from google (not included) stockPrice/ The directory including training variation testing data of stock information from TWSE open data. Codes are also included. stockPrice/data/ The directory including the datasets of stock information stockPrice/prediction.py Codes of this article. [file peerj-cs-07-408-s001.zip › Codes/stockPrice/data/2330_202001_03_ochlv.csv]

date	open	close	high	low	volumeP
1090102	332.5	339	339	332.5	11224165450
1090103	344	339.5	345	335.5	14295651580
1090106	333	332	334.5	332	15210531318
1090107	332.5	329.5	333	326.5	17053282011
1090108	325	329.5	333	325	12484410088
1090109	335	337.5	337.5	333.5	10890847940
1090110	340.5	339.5	341	336	9432320316
1090113	342	341.5	342	339	10455852739
1090114	345.5	346	346	344.5	10488360978
1090115	345	340	345	337.5	18590754206
1090116	330	334.5	336.5	330	19431133895
1090117	334	333	335.5	332	17977119406
1090120	334	333	335.5	333	11865436839
1090130	326	316.5	326	316.5	40734449874
1090131	323	320	323.5	319	20205365710
1090203	315	315	316.5	312	18782694826
1090204	319	325	326	318	16882411296
1090205	329	327.5	329.5	324.5	11985817083
1090206	329.5	332.5	332.5	329	9803038836
1090207	330	328	330.5	326	9869903253
1090210	321.5	327.5	328	321	10024967927
1090211	330.5	331.5	332.5	330	9629938182
1090212	333.5	335	336	333	12593082711
1090213	338	335	338	335	7805299096
1090214	337	335	337	334.5	6155862838
1090217	331.5	331.5	333	330.5	5354339726
1090218	324.5	322	326.5	322	20957801150
1090219	322.5	326.5	327	322	15881609046
1090220	328	325.5	329	325	8832642641
1090221	325.5	325	326.5	323	7463007621
1090224	319.5	320	321.5	319.5	13754512932
1090225	320	322	323.5	317.5	12425785349
1090226	317	318.5	320.5	316.5	19341695595
1090227	319	316	320	315	19756146876
1090302	308	311	317	308	26864484400
1090303	318.5	317.5	320	316	17534766696
1090304	322	320.5	322	317	14304795666
1090305	325	323	326	323	12392618100
1090306	320	315	320.5	315	16733485610
1090309	307.5	305.5	310	305.5	27236002054
1090310	301.5	307	309	301	22727941511
1090311	309	302	310.5	302	19913151529
1090312	299	294	299	287	33544278206
1090313	275	290	294	272.5	42448997546
1090316	285	276.5	291	275.5	29343288916
1090317	265	268	276.5	265	32936712540
1090318	269.5	260	272.5	260	31555231792
1090319	252	248	253	235.5	39559889553
1090320	258.5	270	270	256	42110816042
1090323	257	255	262.5	252	19851467203
1090324	268	267.5	274	266	22207033614
1090325	276.5	277	280	274	22368633590
1090326	279.5	280	280	275.5	15108299935
1090327	284	273	286	273	19324060590
1090330	263.5	267.5	269	262.5	14205364184
1090331	273	274	274	269.5	14712557472
