# Supplementary material for: LSTM-based sentiment analysis for stock price forecast
Source: PeerJ Comput Sci. 2021 Mar 11;7:e408. doi: 10.7717/peerj-cs.408 (PMC7959635; doi:10.7717/peerj-cs.408)
Supplement: Supplemental Information 1 — sentiment/ The directory including training variation testing data of sentiment analysis in Chinese Using BERT. Codes are also included. BERT Pre-train model is not included. sentiment/data/ The directory including the datasets sentiment/train.sh: Training sentiment/predict.sh: Testing sentiment/intent.py: Using model for single sentence inference sentiment/chinese_-12_H-768_A-12: pretrain model from google (not included) stockPrice/ The directory including training variation testing data of stock information from TWSE open data. Codes are also included. stockPrice/data/ The directory including the datasets of stock information stockPrice/prediction.py Codes of this article. [file peerj-cs-07-408-s001.zip › Codes/stockPrice/data/2317_202001_03_ochlvNP.csv]

date	open	close	high	low	volumeP	pos	neg	pos	neg
1090102	91	90.8	91.5	90.3	1886677519	0.615384615	0.384615385	0.337200594	0.662799406
1090103	91.4	91.6	92.2	90.8	3471335594	0.72	0.28	0.5	0.5
1090106	91.1	90.5	91.1	90.1	2388785688	0.416666667	0.583333333	0.5	0.5
1090107	90.5	89.1	91	88.3	3935667984	0.453333333	0.546666667	0.300077219	0.699922781
1090108	87.9	86.5	88.1	86.5	4891344755	0.375	0.625	0.333274442	0.666725558
1090109	87.3	87.1	87.7	87	2491571248	0.481481481	0.518518519	0.5	0.5
1090110	88	89	89	87.5	2852056044	0.625	0.375	0.5	0.5
1090113	89.7	89.6	89.7	88.6	2084580613	0.486486486	0.513513514	0.5	0.5
1090114	90	90	90.1	89.6	1758920258	0.727272727	0.272727273	0.5	0.5
1090115	90	89.9	90.3	89.5	2141165898	0.333333333	0.666666667	0.25039981	0.74960019
1090116	89.8	90	90.2	89.4	1734134777	0.666666667	0.333333333	0.356062641	0.643937359
1090117	91	92.3	92.4	91	7195625358	0.75	0.25	0.5	0.5
1090120	92.7	92.3	93.4	92.1	3266663404	0.742857143	0.257142857	0.5	0.5
1090130	85.5	83.1	86.2	83.1	12913538375	0.287878788	0.712121212	0.5	0.5
1090131	83	83.2	84.9	82.6	5823335061	0.269230769	0.730769231	0.5	0.5
1090203	79.5	82.2	82.3	77.3	5331667770	0.375	0.625	0.5	0.5
1090204	82.8	82.2	83.9	81.5	4125328043	0.452830189	0.547169811	0.5	0.5
1090205	82.2	82.2	82.7	81.6	4053426295	0.366666667	0.633333333	0.5	0.5
1090206	82.5	83.6	83.6	82.3	3674127347	0.625	0.375	0.387381619	0.612618381
1090207	83.6	82.9	83.6	82.7	2198259716	0.565217391	0.434782609	0.5	0.5
1090210	79	82	82.7	78.9	3452575714	0.494623656	0.505376344	0.27038292	0.72961708
1090211	82.6	82.9	83.4	82.1	2343130610	0.603773585	0.396226415	0.5	0.5
1090212	83	85.5	85.6	83	4848610083	0.5	0.5	0.3777326	0.6222674
1090213	85.8	84.7	86.3	84.7	3092757614	0.428571429	0.571428571	0.5	0.5
1090214	84.7	84.9	85.3	84.3	1806237388	0.555555556	0.444444444	0.5	0.5
1090217	84.2	83.9	84.2	83.8	1408020326	0.452830189	0.547169811	0.341536602	0.658463398
1090218	84	83.4	84.3	83	1887907282	0.454545455	0.545454545	0.323208771	0.676791229
1090219	83	83.8	84.6	82.5	2132686918	0.509803922	0.490196078	0.284544536	0.715455464
1090220	84	82.8	84.1	82.5	2991260607	0.481481481	0.518518519	0.5	0.5
1090221	82.1	81.7	82.2	81.6	2438828133	0.470588235	0.529411765	0.5	0.5
1090224	80.6	80.7	81.4	80.2	2650828496	0.448275862	0.551724138	0.5	0.5
1090225	80.2	82.3	82.7	79.9	3849837516	0.612244898	0.387755102	0.32098993	0.671136054
1090226	81.2	81.1	82.2	80.7	3504698711	0.46	0.54	0.5	0.5
1090227	80.8	80.3	81.5	80	4297286977	0.3125	0.6875	0.5	0.5
1090302	78.2	79.2	80.3	78.1	4355555537	0.384615385	0.615384615	0.5	0.5
1090303	81.1	81	82	80.6	2828098980	0.597014925	0.402985075	0.31927089	0.68072911
1090304	81.5	81.7	81.9	81.1	2438150154	0.527272727	0.472727273	0.330971619	0.669028381
1090305	83.3	82.7	83.6	82.6	3067987721	0.684210526	0.315789474	0.290196167	0.709803833
1090306	81.6	80.8	81.7	80.7	3137596043	0.470588235	0.529411765	0.28258351	0.698897971
1090309	79.2	79.1	80.1	79.1	3574569517	0.363636364	0.636363636	0.5	0.5
1090310	78.5	79.4	79.8	78.5	3099346390	0.419354839	0.580645161	0.5	0.5
1090311	79.3	78.6	80.1	78.6	2418343099	0.45	0.55	0.5	0.5
1090312	77.4	74.7	77.5	74.5	6495111843	0.276595745	0.723404255	0.5	0.5
1090313	70	74.6	75	69.9	7771885443	0.315789474	0.684210526	0.384007659	0.615992341
1090316	73.9	71.1	74.3	71.1	4720458460	0.333333333	0.666666667	0.283807471	0.716192529
1090317	70.1	70.6	72.8	70	5158152404	0.416666667	0.583333333	0.191573458	0.808426542
1090318	70.7	70	71.3	70	5378721353	0.567567568	0.432432432	0.5	0.5
1090319	68.7	66.3	69.3	65.7	7251995017	0.282608696	0.717391304	0.222386001	0.777613999
1090320	68	70.8	71.4	68	7291745045	0.5	0.5	0.267824756	0.709953021
1090323	67.5	67.5	68.4	67	4526103196	0.307692308	0.692307692	0.339079905	0.660920095
1090324	70.6	69.4	70.7	69.1	2912829700	0.5	0.5	0.207553909	0.792446091
1090325	71.2	71.4	72.6	71.1	3851366575	0.447368421	0.552631579	0.5	0.5
1090326	71.5	71	71.7	70.5	2744977279	0.558823529	0.441176471	0.5	0.5
1090327	71.4	70.1	72.2	70	4243023340	0.342857143	0.657142857	0.5	0.5
1090330	69.5	70	70.3	69	2344257604	0.475	0.525	0.28699367	0.71300633
1090331	70.1	69.9	70.5	69.9	2683048464	0.588235294	0.411764706	0.5	0.5
