# Supplementary material for: LSTM-based sentiment analysis for stock price forecast
Source: PeerJ Comput Sci. 2021 Mar 11;7:e408. doi: 10.7717/peerj-cs.408 (PMC7959635; doi:10.7717/peerj-cs.408)
Supplement: Supplemental Information 1 — sentiment/ The directory including training variation testing data of sentiment analysis in Chinese Using BERT. Codes are also included. BERT Pre-train model is not included. sentiment/data/ The directory including the datasets sentiment/train.sh: Training sentiment/predict.sh: Testing sentiment/intent.py: Using model for single sentence inference sentiment/chinese_-12_H-768_A-12: pretrain model from google (not included) stockPrice/ The directory including training variation testing data of stock information from TWSE open data. Codes are also included. stockPrice/data/ The directory including the datasets of stock information stockPrice/prediction.py Codes of this article. [file peerj-cs-07-408-s001.zip › Codes/stockPrice/data/2317_2015_2019_ochlv.csv]

date	open	close	high	low	volumeP
1040105	87.8	87.2	87.8	86.9	2210737580
1040106	86	84.5	86	84.5	5611395850
1040107	84.3	85.2	85.8	84.3	2884075500
1040108	85.9	86.9	87	85.7	2683506287
1040109	87.3	86.5	87.8	86.5	1984878503
1040112	86.5	85.7	87.2	85.7	1986395964
1040113	85	86.3	86.3	85	2268498342
1040114	86.5	85.3	86.5	85.2	1927952125
1040115	85.3	84.8	85.7	84.7	2755105791
1040116	84.8	84.1	84.9	84	3535425223
1040119	84.2	83.7	84.9	83	2526370052
1040120	83.7	84.7	85	83.3	2350704232
1040121	85.2	85.3	85.5	84.7	2708110544
1040122	85.6	85.5	85.7	84.8	2209612955
1040123	85.8	87.8	87.8	85.7	6246004009
1040126	87.8	88.8	89.1	87.2	5686685672
1040127	89.4	88.8	89.4	87.8	3527873796
1040128	88.5	87.9	88.6	87.9	2447348983
1040129	87.8	86.7	87.8	86.5	2863320954
1040130	87.7	86.7	87.7	86.7	2264270652
1040202	87.2	86.5	87.3	85.8	2609671818
1040203	86.5	87.4	87.8	86.3	2102157395
1040204	87.7	87.5	88.4	87.5	3168896579
1040205	87.6	87.3	87.6	86.8	1789046541
1040206	87.7	87.3	87.7	86.8	1498692494
1040209	87.4	87	87.4	86.9	1440316062
1040210	86.5	85.5	86.7	85.5	3196282013
1040211	85	84.8	85.5	84.7	3621198415
1040212	85.2	86.2	86.4	84.5	3485381753
1040213	86	85.8	86.4	85.7	2439563444
1040224	86.1	85.8	86.8	85.8	5046339202
1040225	85.8	86.3	86.5	85.5	2378511938
1040226	86.5	87.1	87.7	86.1	3964463308
1040302	87.7	87.1	88.4	87	2792956361
1040303	87.1	86.3	87.5	86.2	1884209619
1040304	87	88.3	88.8	86.7	5404832606
1040305	88.6	88.5	89.4	87.7	5067475602
1040306	88.5	88.8	89.1	88	3249549809
1040309	88.4	87.8	88.6	87.8	2226371904
1040310	87.9	87.1	88.2	87.1	2081514048
1040311	86.5	87.3	88	86.4	2728117774
1040312	87	87.1	87.8	87	3346703565
1040313	87.3	88	88.6	87.3	3176148460
1040316	88	87.3	88.4	87.3	3203439385
1040317	87.3	87.3	88.2	87.3	2728409594
1040318	87.3	87.9	88.3	87.3	3639266445
1040319	88.3	91.1	91.2	88.3	11865473696
1040320	91.4	93	93.5	91	10859059949
1040323	93.5	93.5	94.7	93.1	7371146715
1040324	93.7	93.3	94.4	93	4635114209
1040325	94	94.4	94.8	93.4	4460908574
1040326	93.9	94.4	94.4	93	4577960527
1040327	94.4	93	94.4	92.4	4935494321
1040330	94	94	94.6	93.5	4015352182
1040331	94.5	91.6	94.9	91	10178082035
1040401	91.6	91.7	92.5	90.5	3794649871
1040402	92.9	93.2	93.5	92.5	3925799275
1040407	93.8	93.6	93.9	92.8	2266576663
1040408	94	93.7	94	92.6	3009912793
1040409	93.7	93	93.8	92.6	3206526660
1040410	93.8	93.1	93.8	92.6	3184761363
1040413	93.2	92.9	93.5	92.6	1816390152
1040414	93	93.8	93.8	92.6	2827521730
1040415	93.5	92.1	93.9	91.8	4455823474
1040416	92.9	93.3	93.4	92.6	2304883867
1040417	93.3	92.3	93.3	92.2	2332572334
1040420	91.4	92.8	93.2	91.4	2371914613
1040421	92.8	92.1	93.2	92	2098024094
1040422	91.8	92	93	91.8	2643434032
1040423	92.5	93.3	94	92.5	5330988269
1040424	94	94.6	95.3	93.8	8355807785
1040427	95.1	94.7	95.4	94.6	4263924318
1040428	95	93.6	95.4	93.3	4746356876
1040429	93.6	92.1	93.8	92	3957466187
1040430	92.1	92	93.1	91.9	2961576643
1040504	93	93.1	93.2	92.3	2152484224
1040505	93.5	93.1	93.8	92.4	1825886684
1040506	92.8	93	93.4	92.4	2081147091
1040507	93	92.1	93	92.1	2233090068
1040508	92.3	92.7	93.3	92.2	2636425463
1040511	93.8	93.2	93.9	92.3	2738926713
1040512	92.8	92.7	93.4	92.5	1430331428
1040513	93.5	94.5	94.5	93.1	3925118039
1040514	94.5	93.7	94.5	93.4	2440722203
1040515	93.7	93.1	93.9	92.9	2013745665
1040518	95.2	96.8	96.8	95.1	12114539089
1040519	97.8	98.4	98.9	97.8	9826694855
1040520	98.5	97.5	98.5	97	4359377590
1040521	97	97	97.4	96.5	4234665601
1040522	97.2	96.5	97.9	96.3	3302606771
1040525	97.5	96.9	97.7	96.6	2875561167
1040526	97.8	97.4	98.3	97.3	2233971534
1040527	97.8	97.4	98	97	2956525360
1040528	98.3	98.3	98.9	98	5453226906
1040529	98.7	99.1	99.3	98.3	8568091928
1040601	99.1	97.3	99.1	97.3	3525752478
1040602	97	97.8	98.3	96.7	3510162846
1040603	97.5	97	98	96.8	2365790919
1040604	97	94.5	97.1	94.4	5614439163
1040605	94	94.3	95.4	93.5	3981756910
1040608	94.7	94.9	95.4	93.8	2926560889
1040609	94.9	93.2	95	93.1	2657562632
1040610	95	95.6	95.6	94.5	3512862247
1040611	96.3	95.8	96.7	94.5	3602137890
1040612	95.8	95	95.8	94.9	1477377095
1040615	94.5	94	95.1	94	1799179136
1040616	94.9	94.8	94.9	93.6	2192647188
1040617	95	94.4	95	93.9	2493995347
1040618	94.6	94.6	95	94	2433827978
1040622	95.5	97.2	97.3	95.5	3831081444
1040623	97.7	97.1	98.3	97	3087370084
1040624	96.9	97.6	97.7	96.9	2244628166
1040625	98.8	99	99.7	98.4	7635548061
1040626	99.3	99.2	99.3	98.5	4384863495
1040629	98.1	96.9	98.1	96.6	3585039948
1040630	96.9	97	97.4	96.5	2610964540
1040701	97.4	98	98.3	97	2484753850
1040702	97.9	98	98.3	97.6	2033316903
1040703	97.7	97.3	97.7	97	1246066258
1040706	96.3	96.3	97.3	95.9	2225851983
1040707	97.5	97.3	97.8	96.9	1628259115
1040708	97.3	94.5	97.4	94	4850678809
1040709	91.5	93.4	94.3	91.5	3977903672
1040713	94.5	96.2	96.2	94.4	2965898730
1040714	96.8	94.7	97.2	94.7	3535155650
1040715	95.9	95.7	96	94.6	2221229951
1040716	96.5	96	96.5	95.3	1673028310
1040717	96	95.1	96.1	95.1	1908646515
1040720	95.9	95.1	96.1	94.9	1499989072
1040721	95.8	96.3	96.3	95.1	1513555268
1040722	95	94.8	95.8	94.7	2750387594
1040723	93.5	90.5	94.3	90.5	7600563520
1040724	90.7	90.5	91.5	89.5	3833691082
1040727	90.4	90.1	91.1	90	2377556457
1040728	90.1	90	91	90	2508598179
1040729	90	91.5	91.5	87.5	4535532089
1040730	91.5	90.9	92.1	90.5	2667853099
1040731	91.1	90.7	91.3	90.3	2529515615
1040803	91	89.2	91	88.3	3153226088
1040804	89.2	89.5	90.3	88.1	2908040828
1040805	88.6	89	89.5	88.6	2692998724
1040806	89	88.5	89.6	88.1	2817623284
1040807	88.2	88.5	88.9	87.6	1944425995
1040810	88.5	88.5	89.2	87.8	1975040389
1040811	90	88.5	90.5	88.4	3386727039
1040812	87.5	86.5	88.2	86.5	3719183409
1040813	86.5	87.4	87.5	86.4	2601705982
1040814	88.1	88.7	89.4	88.1	3315900319
1040817	89	88.2	89	88	1635590700
1040818	89	88.3	89.3	88.2	1622453875
1040819	88.3	88.1	88.8	87.6	2648943478
1040820	87.7	87.4	88.4	87.1	2419306775
1040821	86.3	85.5	87.2	85.5	3963365613
1040824	83	81.6	84.9	77.9	7213060618
1040825	81	85	85	81	5087320875
1040826	84	83.5	84.7	83.1	4911008860
1040827	84	84.6	85.3	84	5813258360
1040828	86.9	88.6	89.2	86.2	5730492576
1040831	89.5	92.5	92.5	88.8	5657867812
1040901	91.5	89.8	91.5	89.4	5493452850
1040902	89.4	90.6	91.2	89.1	9552235467
1040903	84	83.9	84.7	83.5	8666817257
1040904	84	83	84.3	83	3618908584
1040907	82.9	82.9	83.7	82.6	1575915960
1040908	82.9	82.8	83.4	82.7	1201540368
1040909	83.7	85.5	85.5	83.7	3592520886
1040910	85	84.6	85	84.3	2614101735
1040911	84.6	84.7	84.9	84.2	2340522880
1040914	85	85.1	85.4	84.3	1743527313
1040915	85.3	84.7	85.4	84.3	1996180443
1040916	85.2	85	85.2	84.5	2112506820
1040917	85.7	85.5	86.4	85.3	2886245192
1040918	85.5	85.5	85.9	85	3166371052
1040921	84.7	84.2	84.9	84	2470567196
1040922	84.5	85.1	85.1	84.5	1580477473
1040923	84.4	84.1	84.6	83.9	2505805328
1040924	84.4	83.6	84.6	82.7	1837981063
1040925	84	84.3	84.7	83.5	1599940034
1040930	83.9	85.6	85.6	83.6	4167102069
1041001	84.9	85.9	86	84.7	2387878433
1041002	86.2	85.7	86.3	85.1	2021793242
1041005	86.2	86	86.2	84.9	1871427412
1041006	86.5	86.4	86.9	86.1	2176956808
1041007	86.2	86.9	86.9	86	2379117043
1041008	87.4	86.7	87.5	86.4	1885962339
1041012	87.8	88.1	88.5	87.6	4067572211
1041013	88.2	87.5	88.3	87	2599505768
1041014	87.5	86.1	87.5	86	2647842176
1041015	87.3	86.7	88	86.7	3642002507
1041016	87.6	87.8	87.8	87.2	2022519327
1041019	88.2	87.7	88.2	86.9	2271699800
1041020	87.9	87.1	88	86.9	1915072574
1041021	87.5	86.4	87.8	86.3	1611727259
1041022	86.2	86.6	86.6	85.9	1996815157
1041023	87.8	87.4	87.8	87	2356346543
1041026	88.6	88.7	88.7	88.2	3221857316
1041027	89	88.6	89	87.5	3253418621
1041028	88.3	88	88.5	87.5	1774946308
1041029	88	86.8	88.3	86.6	2598306587
1041030	87	86.6	87.4	86	2224536565
1041102	87.2	87.4	87.4	86.2	1416776084
1041103	87.6	87.8	88	86.8	2277591757
1041104	88.2	88.7	89	87.8	3741702432
1041105	88.7	88.2	88.7	88.2	1790940919
1041106	87.9	86.6	88.5	86.5	3153063823
1041109	86.5	86	86.9	85.8	1938429559
1041110	85.1	84.5	85.4	84.5	3319752285
1041111	84	83.4	85	83	3939712288
1041112	83.5	83.9	84.3	83.4	1864353620
1041113	83.5	83.6	84.7	83.2	2286155384
1041116	82.7	82.8	83.5	82.6	2957283774
1041117	84.5	85	85.4	84.2	3191648825
1041118	85.5	84.8	85.5	84.2	2247669282
1041119	85.5	85.5	85.6	84.6	1564077333
1041120	86.3	86	86.3	85.6	2305776448
1041123	86.1	85.5	86.3	85.2	1497502967
1041124	85.2	84.3	85.5	84.3	1608369240
1041125	84	84.3	84.6	83.7	1459511967
1041126	85	85.4	86	84.8	1604888039
1041127	85.1	85	85.4	84.3	1224717105
1041130	83.3	84	84.8	83	6001811342
1041201	85.1	86	86	84.5	3259679297
1041202	86.1	85.7	86.2	85.1	1788756127
1041203	84.6	84.7	85.3	84.6	1226437450
1041204	84.2	84.2	84.4	83.8	1725826810
1041207	84.6	84.7	85.8	84.6	1662521802
1041208	84.9	83.9	84.9	83.9	2094142510
1041209	83.9	83.3	84.3	83.2	1685331013
1041210	83	82.9	83.3	82.5	2456073460
1041211	83.9	83.1	84	82.8	3109952200
1041214	81	80.8	81.3	80.2	3352411411
1041215	80.9	80	81.3	79.6	4110217407
1041216	81.5	80.2	81.5	79.8	2485320206
1041217	80.5	82.4	82.4	80.2	2202248163
1041218	81.4	81.2	81.7	80.9	2427897690
1041221	80.5	81.4	82	80.3	1441538823
1041222	81.4	80.7	81.7	80.5	1488918285
1041223	81	81.3	81.7	80.8	1466742122
1041224	81.7	81.6	81.9	81.4	949895215
1041225	81.5	81.6	81.8	81.1	650326356
1041228	81.5	81	81.8	81	1017461666
1041229	81	80.7	81.2	80.6	1457934197
1041230	81.1	80.9	81.2	80.6	1152238876
1041231	80.9	80.8	81.2	80.4	1112123549
1050104	81.2	79	81.2	78.6	2804319760
1050105	79	79.1	80.3	78.8	2386189217
1050106	78.3	79	79.1	77.3	3325714092
1050107	77.5	78.3	78.5	77	3145237135
1050108	77.2	78	78.3	77.2	2150126885
1050111	77.1	75.4	77.2	75.3	3941548966
1050112	76	76.3	76.5	75.4	2366446781
1050113	77	76.6	77.3	76.3	1746518147
1050114	75.3	76	76	74.6	1754900905
1050115	76.3	75.3	76.6	74.3	3005386728
1050118	73.3	74.9	75.3	73.1	1986068436
1050119	75.5	75.3	75.7	74.7	1583829584
1050120	74.9	73.1	74.9	73.1	2815100260
1050121	73.3	72.7	74.1	72.7	2306793552
1050122	73.5	74.8	74.8	73.4	2452723986
1050125	76.2	76	76.2	75.5	2057032785
1050126	75.3	75.5	75.8	75	1265015391
1050127	76	75.3	76	75.1	1382569696
1050128	73.7	75.1	75.4	73.7	2235488669
1050129	74.5	77.8	77.8	74.5	3688681070
1050130	78.1	78.2	78.7	78.1	1016178365
1050201	79.1	79.5	79.5	78.2	2380536596
1050202	79.8	78.4	79.9	78.4	1602270378
1050203	78	76.6	78.1	76.3	2851281820
1050215	73.9	74.7	75.5	73.8	4687062431
1050216	74.8	76.6	77	74.8	2425632902
1050217	77	76.7	77	75.6	2337961277
1050218	77	77.7	77.8	76.8	2896594654
1050219	77.7	76.7	77.7	76.2	2031965637
1050222	76.2	76.7	77.7	76.1	1475401352
1050223	76.6	77	77.2	76.6	960989945
1050224	77	76.5	78	76.2	1639110073
1050225	76.5	78.5	80	76.3	4484549498
1050226	77.5	78	78	76.5	3159358738
1050301	76.8	77.7	77.9	76.8	2601641695
1050302	78.7	79.5	79.5	78.2	2921496584
1050303	80.5	80.5	80.5	79.5	3840195571
1050304	81	82.9	83	80.5	5250696683
1050307	83.1	81.6	83.8	81.5	3415968111
1050308	81.6	83	83	81.1	2915963731
1050309	82.7	82.8	83.3	82.2	1861757709
1050310	83.3	83	83.5	82.8	1859499046
1050311	83	83.2	83.2	82.3	1775875095
1050314	83.8	84	84	83.4	2154167224
1050315	84	82.3	84.2	82	2830915164
1050316	82.6	83	84	82.6	2186537133
1050317	83.9	82.5	84.1	82.5	2127337546
1050318	83	84	84	82.9	5122968377
1050321	84.4	84.5	84.6	83.5	2195214172
1050322	84.5	84.3	84.5	83.5	1973276015
1050323	84	84.2	84.5	83.6	1829663476
1050324	84.1	84.5	84.9	83.5	1878607519
1050325	84.8	83.8	84.8	83.8	802554299
1050328	84.7	84.5	85	84.3	2193102455
1050329	85	83.7	85	83.2	2105335416
1050331	86.1	84.8	86.8	84	7027003188
1050401	84.1	83	84.6	83	2754116470
1050406	83.2	81.2	83.2	81.2	3499983755
1050407	81	81.5	81.9	80.3	2248151825
1050408	81.1	81.9	81.9	80.9	1560952644
1050411	81.8	81.2	81.9	80.7	908969169
1050412	81.8	82	82.6	81.2	1257932644
1050413	82.3	83.7	83.8	82.3	2844118702
1050414	83	82.4	83.8	82.4	1952127136
1050415	82.2	82.9	83.2	81.7	1528138072
1050418	83.2	82.6	83.2	82.5	1167142576
1050419	82.8	81.5	83.3	81.2	1537015121
1050420	81.1	79.2	82.4	79.2	4124103890
1050421	79.8	80.3	80.5	79.5	1671359076
1050422	81.1	81	81.1	80.3	1407072129
1050425	81.1	80.3	81.4	80.2	1128851414
1050426	80	80.2	81.2	80	1473987563
1050427	79.9	79.5	80.2	79.3	1996661601
1050428	80	78.6	80.2	78.6	2383149655
1050429	77.1	77.1	77.7	77.1	2976891928
1050503	77	75.6	77.1	75.6	2390836097
1050504	75.6	75.7	76.4	74.9	2536035474
1050505	75.7	75.4	76.1	75	1877594635
1050506	75.4	73.8	75.5	73.6	3427558390
1050509	74	72.6	74.2	72.5	2795465081
1050510	72.6	74.8	74.8	72.5	2199602350
1050511	74.8	74	75.5	73.4	2067590923
1050512	73.9	73.3	74.1	73	1930895356
1050513	75	74.4	75.4	73.5	4706304000
1050516	74.1	74	74.4	73.5	1959623182
1050517	74.2	74.3	74.7	74	2156356027
1050518	74.3	74.4	74.5	73.5	2142547277
1050519	74.4	74.2	74.7	73.8	1879143796
1050520	74.3	74	74.8	74	1802007602
1050523	74.4	77.4	77.7	74.2	4053551780
1050524	77.3	76.4	77.4	76.4	2053542542
1050525	77.5	78.4	79.7	77.4	3687122354
1050526	78.5	78.1	79	78	1433864127
1050527	78.6	78.4	78.9	78.1	1575252705
1050530	79	79.5	79.9	78.5	2003392511
1050531	79.5	80.1	80.1	79.1	5316736778
1050601	79.6	80.6	81	79.6	2294863500
1050602	80.7	79.3	80.8	79.2	2319181117
1050603	79.5	80	80.2	79.5	1391439460
1050604	79.9	80.2	80.3	79.7	443138306
1050606	79.8	80.2	81.4	79.6	1738847529
1050607	80.8	81.1	81.2	80.6	2550209533
1050608	81.5	81.3	82	81.1	3045717487
1050613	79.9	78.6	80	78.6	3819961931
1050614	78	79.9	79.9	78	2095778325
1050615	79.3	80.2	80.3	79.2	1724184457
1050616	79.5	78.8	79.6	78.6	2274529587
1050617	79.2	79.3	80.1	79	2663154297
1050620	80.4	80.5	80.8	80.1	2069313707
1050621	80.3	80.7	81	80.1	2010220811
1050622	80.7	81.5	81.5	80.7	2207554868
1050623	82	82.9	83	82	4055603657
1050624	83.2	81.5	83.2	80.6	5223362936
1050627	81	82	82.1	80.8	1693251174
1050628	81.2	82.5	82.5	80.8	2182222829
1050629	82	82.5	82.9	82	1721836009
1050630	82.7	82.5	82.9	82.2	2295824152
1050701	82.5	82.7	83.4	82.5	2124301204
1050704	83.3	83.3	83.5	83	2103320923
1050705	83	83	83.3	82.6	1432788939
1050706	82.5	81.5	82.5	81.5	2184621848
1050707	82	82.1	82.3	81.7	1392004645
1050711	82.2	82.5	83	82.2	2739572933
1050712	82.6	83.3	83.5	82.6	2714824955
1050713	83.9	83.5	83.9	83	2522782201
1050714	83.5	83.5	83.6	83	1612947255
1050715	83.7	84.5	84.8	83.7	2881651526
1050718	85.4	86	86	85	3635626835
1050719	86.4	86.2	86.4	85.6	3008122370
1050720	85.8	86	86.3	85.6	2479299242
1050721	86.3	87.4	88	86.2	4457788801
1050722	87.7	87.6	87.9	87.2	3062504326
1050725	87.4	87.6	88	85.6	2958132698
1050726	87.5	87.8	87.9	86.7	2533326471
1050727	88.4	89	89.5	88.3	4182416861
1050728	89.4	89	89.4	88.5	2561266614
1050729	89	87.9	89	87.9	2600290616
1050801	87.8	88.8	89	87.8	3128322065
1050802	88.8	88.5	89	88.5	1583878744
1050803	87.5	87.5	88.3	87.4	2479145408
1050804	88	88	88	87.5	1468395434
1050805	88	88.4	88.8	87.8	1942409709
1050808	89.2	90	90	89	3398142135
1050809	90	89.9	90.1	89.2	2440513140
1050810	89.9	90	90	89.6	1929664637
1050811	89.4	89.5	89.7	88.4	2915685044
1050812	86.5	86.2	87.8	86	10419755060
1050815	85.8	87.2	87.2	85.5	3663700908
1050816	87	86.2	87.2	86.1	3060588710
1050817	86	85	86.1	84.8	6092327884
1050818	84.9	85.7	86	84.5	3521344024
1050819	86	85.3	86.7	85.2	3228421209
1050822	85.2	85.4	85.6	85	2165468489
1050823	85.2	85.8	85.9	85.2	2757636782
1050824	86.2	86.7	87.1	86.1	3795051619
1050825	86.9	88.5	88.5	86.9	5048818953
1050826	88.9	88.5	89	88.1	3443302053
1050829	89	89.3	89.7	88.4	5701970107
1050830	89.3	89	89.5	88.7	4092761544
1050831	88.7	88	88.9	88	6074873604
1050901	87.2	87.4	87.8	86.8	9071572991
1050902	76.6	77.2	77.9	76.3	12233653270
1050905	77.9	78.2	78.4	77.6	3483109591
1050906	78.8	79.8	79.9	78.6	4058307905
1050907	80.4	79.5	80.8	79.5	4754313420
1050908	79.6	78.5	79.7	78.5	3960139262
1050909	77.8	77.7	77.9	77.5	2856282829
1050910	76.8	78	78.3	76.7	1811772316
1050912	78	77.5	78.2	77.5	2426634856
1050913	78.3	77.2	78.5	76.8	2925547673
1050914	77.2	77.4	78.2	77.2	3411367947
1050919	79.9	80.4	80.5	79.2	6125553679
1050920	80.5	80.2	80.7	80	3325929443
1050921	79.9	80	80.1	79.3	2326573473
1050922	80.3	79.6	80.8	79.3	2527103680
1050923	79.9	79.8	80	79.4	2454548205
1050926	79.1	78.9	79.4	78.6	2574486308
1050929	79.8	79.8	80	79.3	3980268990
1050930	79.2	79	79.5	79	2625777041
1051003	79.8	79.2	79.8	79.2	1900379841
1051004	79	79.5	79.5	78.9	1570944601
1051005	79.1	79.6	79.8	79.1	1131510290
1051006	80.2	80.2	80.3	80	1988141329
1051007	80.5	80	80.5	80	1228163082
1051011	81	81.1	81.9	80.5	4199103543
1051012	81.5	81.6	81.7	80.9	3142515068
1051013	82.1	81.8	82.4	81.6	2857168832
1051014	81.6	81.2	81.7	80.7	1820447522
1051017	80.8	81.9	82	80.4	2410790322
1051018	81.9	82.1	82.2	81.6	2694088835
1051019	82.2	82.4	82.5	82.2	3168757404
1051020	82.8	83.5	83.5	82.7	3332081435
1051021	84	84.3	85	83.9	5528330463
1051024	84.9	84.2	85	84.1	2648240473
1051025	84.6	85.7	85.9	84.5	4202923535
1051026	85.2	85.6	85.9	85	3116188534
1051027	85.9	85.4	86.4	85	3157529739
1051028	85.9	84.8	85.9	84.6	2559426125
1051031	84.7	85.3	85.3	83.6	2638377555
1051101	85.3	84.6	85.4	84.4	1974411594
1051102	84	82.6	84.4	82.6	4303489411
1051103	82.1	81.7	83	81.6	3578842816
1051104	81.6	82	82.5	81.6	2099932861
1051107	82.5	83.5	83.6	82.3	2514764931
1051108	83.9	83	84	82.6	1697624018
1051109	84	80.4	84.2	80.1	5729678499
1051110	82.4	81.5	82.4	81.5	3970888660
1051111	79.5	79	80.3	79	5806685536
1051114	79.5	79	79.6	78.6	3636058959
1051115	78.7	79	79.8	78.7	2708207615
1051116	79.4	79	79.9	79	3107911377
1051117	79.8	80.6	80.6	79.3	2551904153
1051118	80.6	80.9	81.3	79.8	2594525626
1051121	80.9	80.9	81.1	80.5	1160314919
1051122	81.3	81.2	81.7	81	2367240599
1051123	81.8	82	82.3	81.7	2235549262
1051124	81.5	81.1	81.7	81.1	1458340357
1051125	80.9	80.5	81	80.4	1334411106
1051128	81.4	81.3	81.4	80.7	1258144173
1051129	82	82	82.8	81.6	3446134717
1051130	82.2	82	82.9	81.3	4215743681
1051201	82.7	82.4	82.7	81.7	2155266808
1051202	81.5	81.7	81.9	81.3	2385451959
1051205	81.6	81.3	81.9	81.1	1345802825
1051206	82.1	82.3	82.4	81.9	2446504411
1051207	83.2	83.1	83.4	82.8	3163814461
1051208	84	84.8	84.8	83.7	7041036909
1051209	85.5	85	85.6	84.7	4075058278
1051212	84.5	83.4	84.9	83.3	2979457373
1051213	84	84.4	84.4	83.6	3071478684
1051214	84.9	83.7	85	83.7	2544571895
1051215	83.5	84.2	84.3	83.5	2788792456
1051216	83.9	83.6	84.5	83.6	3265986689
1051219	83.5	82.8	83.7	82.8	2023334586
1051220	83.5	83.7	83.8	83	1969722802
1051221	84.1	83.3	84.2	83.3	2849351603
1051222	83.6	82.8	83.6	82.7	2330930616
1051223	82.7	82.7	83.5	82.6	1814343262
1051226	82.8	83.3	83.3	82.8	678008136
1051227	83.5	83.5	83.6	83	713905378
1051228	83.1	84	84	83.1	1519137932
1051229	83.1	83.6	84.3	83.1	1996176571
1051230	84.2	84.2	84.4	84	1822757166
1060103	83.7	84.3	84.3	83.7	1294730044
1060104	84.3	84.2	84.6	84.2	2015096108
1060105	84.4	84	84.5	83.8	2138359820
1060106	84.5	83.8	84.5	83.8	1935817593
1060109	84.1	83.5	84.3	83.5	1415345372
1060110	83.9	84	84.1	83.6	1337490566
1060111	84.4	84.2	84.4	83.4	2363577420
1060112	84.2	84.3	84.4	83.6	2443370656
1060113	84.3	84.2	84.4	83.9	1923697754
1060116	84	83.5	84	83.5	1379370729
1060117	83.8	84	84	83.5	1222155239
1060118	84	83.3	84.1	83.3	1622184471
1060119	83.3	83.5	83.8	83	2163893353
1060120	84	83.4	84	83.4	1702872266
1060123	83.5	84	84	83.4	2334639337
1060124	83.6	83.7	84	83.6	2131316435
1060202	85.7	84.1	85.7	83.2	6472870782
1060203	83.8	83.7	84.1	83.5	3593104469
1060206	84.2	85	85	84	3962892826
1060207	85.5	85.8	85.8	84.6	5110915805
1060208	86	87.5	87.5	85.8	8910275137
1060209	88	88.9	88.9	87.7	8569636686
1060210	89	89.1	89.8	88.5	7412105000
1060213	89.4	89.9	89.9	88.8	4778802967
1060214	90.6	90	90.7	89.6	6710505927
1060215	90.5	90.9	91	90.1	6864474320
1060216	91.5	91	91.8	90	4374391419
1060217	90.4	90	90.9	90	2743524430
1060218	90	89.9	90.3	89.6	1018267228
1060220	90	90.1	90.2	89.8	2488888596
1060221	91	90.5	91	89.8	3138985880
1060222	90.7	90.5	90.9	90	2553170679
1060223	89.8	90.3	90.7	89.8	3107744965
1060224	89.8	89.5	90.3	89.5	2868819560
1060301	90.4	89	90.4	89	2843694825
1060302	90.1	89.6	90.3	88.8	3078002774
1060303	89.7	88.8	89.7	88.6	2678443882
1060306	88.8	89.9	89.9	88.5	1658642390
1060307	89.9	90.5	90.7	89.6	2737855930
1060308	90.8	90.7	91	90.1	3211508172
1060309	90.2	89.3	90.3	89.3	3082605966
1060310	88.9	89.9	90	88	3343082943
1060313	90.2	90	90.2	89.5	1385569944
1060314	90	90	90.5	89.9	1866210292
1060315	89.9	90.1	90.4	89.7	1594078973
1060316	90.5	90.9	91.4	90.4	3541630968
1060317	91.3	91.4	91.4	91	4271848230
1060320	91.3	91.3	91.4	90.9	1563641403
1060321	91.3	91.5	91.8	91.3	2814560813
1060322	90.8	91.5	91.5	90.5	2221365653
1060323	91.7	91.3	91.7	90.8	1634367031
1060324	90.5	90.6	91	90.5	1789859062
1060327	90	90.5	91	89.8	2655857538
1060328	90.9	91.2	91.3	90.6	2493639344
1060329	91.7	91.5	91.8	91	2153907567
1060330	91.5	91.4	91.6	91.2	1713186220
1060331	91.4	91	91.6	91	2497432289
1060405	96	98	98.4	95.6	16816271593
1060406	98.2	97.3	98.6	96.7	6306242440
1060407	97	96.1	97.7	95.2	6103584140
1060410	96	96.5	96.5	95.6	3735940322
1060411	96.9	96.9	97.6	96.5	4565073597
1060412	97.4	97.3	97.4	96.6	3907517072
1060413	97.7	98.5	99.3	97.5	6081861240
1060414	97.7	96.7	97.8	96.7	3485429838
1060417	96.7	97.3	97.3	95.6	2763636567
1060418	97.9	97	98	96.8	1475163192
1060419	96.5	95.8	96.5	95.8	2962867825
1060420	96	96	96.2	95.5	2426738681
1060421	96.2	96.5	96.8	96.2	1413842714
1060424	97.7	97	97.7	96.5	1495593053
1060425	97.7	97.9	97.9	97.1	3471374151
1060426	98.7	98.2	98.7	98	3904120029
1060427	98.3	98.3	98.5	97.9	2632612454
1060428	98.5	98.8	99.5	98	4647125530
1060502	99.8	100	100.5	99.8	14600738067
1060503	100	100.5	101.5	100	4389370200
1060504	100.5	100.5	101	100	2793177700
1060505	100	100	101	100	2231793100
1060508	101	101	101.5	100	2337152395
1060509	102	104	105.5	101.5	11089336210
1060510	105.5	104	105.5	103	4687034453
1060511	104	104	104	103	4119466505
1060512	104	102.5	105	102	6092376734
1060515	103	104	104.5	102.5	3496582918
1060516	104	103.5	104	102.5	3919509841
1060517	103	103	103.5	102	2874514328
1060518	101	102	102	100.5	4928110188
1060519	102	101.5	102.5	101.5	1911102802
1060522	102.5	102.5	102.5	102	2002281156
1060523	103	104	104.5	102.5	4966307006
1060524	103.5	104	104.5	103.5	2332369492
1060525	104.5	105	105	104	3092548112
1060526	104	104.5	104.5	104	3368874308
1060531	103.5	103	104	103	4057296679
1060601	103.5	104.5	104.5	103	2851027096
1060602	105	105.5	105.5	104.5	4008520946
1060603	105	105	105.5	104.5	1046425775
1060605	105	105.5	106	105	3096213375
1060606	105.5	105	105.5	105	2240531210
1060607	105	105	105.5	104.5	2864892921
1060608	105	105	105.5	104.5	1592538830
1060609	105	105	106	105	3673085798
1060612	103	102	103.5	102	5132226114
1060613	101	102	102.5	101	4351938236
1060614	102.5	102	103	101	4197916645
1060615	102.5	102.5	103	102	2347374240
1060616	102.5	105	105	102.5	5792108383
1060619	106	109.5	110	106	9967807084
1060620	111.5	114.5	115	111.5	10298716744
1060621	113.5	113	114	112	7905844728
1060622	113	112.5	114.5	112	6729021016
1060623	113	112.5	114	112.5	4287781031
1060626	113.5	120	121	113	16469160410
1060627	119	121.5	122.5	119	10148867675
1060628	120	118	121	118	11890167090
1060629	119.5	119	120	118.5	5781129194
1060630	117.5	117	118	116	7995817370
1060703	116	116.5	118	116	5650701918
1060704	116.5	113	117	113	7491628803
1060705	113.5	116	116	113	6682942496
1060706	115.5	115.5	115.5	114	3661029378
1060707	114.5	114.5	115	114	3742883551
1060710	115	115.5	116	114.5	5205726175
1060711	117	118.5	118.5	116.5	8852444782
1060712	118.5	118.5	119.5	118	10838373029
1060713	115.5	115.5	116	115	9607891618
1060714	116	115.5	116	115	4140224113
1060717	116	115.5	116	115	4107831276
1060718	115.5	117	117	115	4017352015
1060719	117.5	117	118	117	3540992147
1060720	118	116.5	118.5	116.5	4068390610
1060721	116.5	115	116.5	114.5	3783138010
1060724	114.5	116	116	114	3323847312
1060725	116.5	117	117.5	116	4590748175
1060726	117.5	115.5	117.5	115.5	3266271061
1060727	117	117.5	118.5	117	5642194335
1060728	117.5	117.5	118	116.5	3358657243
1060731	116.5	117.5	117.5	116.5	3122696666
1060801	116.5	116.5	117.5	116.5	2845683426
1060802	118.5	118.5	119.5	117.5	4980239596
1060803	117.5	119	119	117.5	3890975139
1060804	119	119.5	119.5	118.5	2733317429
1060807	119.5	121.5	122	119.5	6709580820
1060808	122	121	122.5	119.5	4341762363
1060809	119.5	118	120.5	117.5	5632833404
1060810	118	116	118	115	5605365932
1060811	114.5	116.5	117	114.5	5342938302
1060814	116.5	114	116.5	114	5243397196
1060815	115.5	115.5	116	114.5	2759774879
1060816	115	115	116	114.5	3318357796
1060817	115	116	116	115	2128564290
1060818	114.5	115.5	116	114	3226726700
1060821	114.5	115	115	114	2171904540
1060822	115.5	115	116	115	2178498498
1060823	115.5	115	116.5	115	3551398011
1060824	115	116	116	115	3216151208
1060825	116	116	116.5	115.5	2417589452
1060828	116.5	115.5	116.5	115	2302005818
1060829	115	115.5	115.5	115	1969472215
1060830	116	117.5	117.5	116	4011509298
1060831	118.5	117.5	119	117	4039750816
1060901	117	117.5	118	117	2063796740
1060904	116.5	116.5	117.5	116	2232915631
1060905	116.5	116.5	117	115.5	3314380760
1060906	116	115.5	116.5	115	3508485304
1060907	115.5	115.5	116.5	115	2931630694
1060908	116	117	117.5	115.5	4635824887
1060911	117.5	116	118	115.5	2452053016
1060912	117	117	117.5	116	2297617623
1060913	116.5	115.5	117.5	115.5	2851864300
1060914	115.5	114.5	115.5	114	3563543230
1060915	114	115	115	114	6093815955
1060918	114	114	115	113	5321846933
1060919	113.5	110	114	110	10956198259
1060920	109	106.5	110	106.5	10663297859
1060921	105.5	111	112	105	11532548812
1060922	109	108	110	108	6370532986
1060925	107	105	107	105	7516424351
1060926	104	103.5	106	103	7619053596
1060927	105	105	105.5	104.5	3977834087
1060928	106	104.5	106	104	3872097235
1060929	104.5	105	105.5	103.5	3720368822
1060930	106	107	107	105.5	1689225640
1061002	108	107	108	107	2654340069
1061003	107.5	106	108	106	2773332766
1061005	106.5	106	107	105	2388118802
1061006	106.5	106.5	107	106	2380750855
1061011	107.5	107	109	107	4757774867
1061012	108.5	108	109	107.5	4532907796
1061013	108	108	108	107	2897914752
1061016	109	109.5	110	108	3802487637
1061017	111	110.5	111	109.5	4469022700
1061018	111.5	111.5	112	110	4357759206
1061019	112	113	113.5	111.5	5053980153
1061020	112	112	113	111	3242768048
1061023	112.5	109.5	113	109	3449871080
1061024	110	109.5	111.5	109	3101492306
1061025	111	111	111.5	110	3307846328
1061026	110	110.5	111.5	110	2171214762
1061027	111.5	110	112	110	2996616850
1061030	113	111.5	114	111.5	4736954050
1061031	112.5	112	113	111.5	3727025812
1061101	112.5	112	113	111.5	2366251670
1061102	111.5	112.5	113	111.5	2667065400
1061103	113	113	114.5	112.5	3863385608
1061106	114.5	113	114.5	113	2603026036
1061107	114	112	114	112	3389568949
1061108	112.5	111	113	111	2889011259
1061109	111	108.5	111.5	108.5	4501231927
1061110	106.5	107.5	108	106	5555682755
1061113	107.5	107	108	106.5	2612825434
1061114	108	106	108	106	2940395813
1061115	103	103	104.5	103	13226464796
1061116	102.5	104	104.5	102.5	5071354306
1061117	105.5	105.5	106.5	105.5	5666574244
1061120	105.5	104	105.5	104	3659590111
1061121	104.5	104	105	104	3635115435
1061122	104	104	105	104	4973975333
1061123	104	106	106	104	3290078818
1061124	105	104.5	106	104.5	2437422515
1061127	104.5	103	105	103	3747390501
1061128	103	102.5	103.5	102	3912811639
1061129	103	103	103.5	102.5	3083270813
1061130	102	100	102.5	100	7954419659
1061201	100	99.1	100.5	98	8098927195
1061204	98.5	99	99.3	98	4268583255
1061205	97.8	95.6	97.9	95.5	9042519496
1061206	93.5	93	94.5	93	9246060750
1061207	93.6	93.6	94.3	93	3777300282
1061208	93.2	93.6	94.3	92.5	4229170616
1061211	95.7	96	97.3	95.6	7004102745
1061212	96	94.1	96	94	4817222975
1061213	93.5	93.7	94.1	93.3	3460214466
1061214	94.1	94.9	95.5	94.1	3092263108
1061215	94.5	93.5	94.6	93.5	4857630447
1061218	94.5	93.6	94.5	93.6	2028845153
1061219	93.1	91.2	93.5	91.2	6315134208
1061220	90.5	92.7	92.7	90.5	3718354391
1061221	93	92.3	93.1	92.3	1927319135
1061222	92.9	92.9	92.9	92.4	1599175929
1061225	93	92.1	93.2	92.1	1164228065
1061226	92	91.2	92.1	90.5	2428142618
1061227	91.7	92.2	92.2	91.5	1951241831
1061228	93.2	94.3	94.7	92.9	3790829291
1061229	94.7	95.2	95.3	94.6	3600566871
1070102	95.4	95	95.7	94.3	2717808150
1070103	95	94	95.3	94	5524486037
1070104	93.6	92.6	93.9	92.5	4991911000
1070105	92.3	93	93	91.6	5464513791
1070108	92.3	91.8	92.6	91.7	4603246988
1070109	92.5	91.8	92.6	91.8	3486758152
1070110	91.2	90.8	91.5	90.6	5095360964
1070111	91.2	91.4	92.5	90.9	6098320187
1070112	91.6	91.8	92.4	91.5	4502608788
1070115	92.7	93.3	93.3	92.4	3907221469
1070116	93.6	93.4	93.7	93	3794403900
1070117	92.8	93.4	93.5	92.6	3468798922
1070118	94.1	93.8	94.8	93.8	5319182705
1070119	94	96.9	96.9	94	9732794022
1070122	97.2	96.6	97.4	96.1	5923959151
1070123	96	96.9	96.9	95.5	4827590551
1070124	96.8	95.9	96.8	95.8	4066850522
1070125	95.2	95.4	96.5	95.2	5450068563
1070126	95.2	95.4	96.1	95	4377351726
1070129	95.4	94.7	95.7	94.5	4384712966
1070130	94.2	93.6	94.9	93.6	3607754561
1070131	92.1	92.2	93	92.1	5261949172
1070201	92.6	93.5	94.8	92.6	3825133269
1070202	93.8	95.2	95.4	93.7	4542738388
1070205	92.5	92.8	93.5	92.5	5692109488
1070206	90.6	89.2	91.2	88.1	12905089773
1070207	91.3	90	91.3	90	6523943797
1070208	90	89	90.4	89	3623003430
1070209	86.1	87.5	88	86.1	5875929519
1070212	87.7	87.6	88.6	87.6	5609624325
1070221	88.2	88.2	89	88.2	5482551405
1070222	87.8	87.9	88.4	87.6	4004702580
1070223	88.1	88.9	89.7	88.1	4772559540
1070226	89	88.8	89.8	88.8	3657402773
1070227	89.5	88.1	89.7	88.1	3692299392
1070301	87.8	87.9	88.3	87.5	3698227165
1070302	87.2	87.8	87.8	87	2461227316
1070305	87.7	87	88.1	87	2738562304
1070306	88.3	88.2	88.8	87.8	3124639407
1070307	88.6	88.5	90.1	88.3	3940688349
1070308	89.4	89.4	89.9	88.6	2990943927
1070309	91	91.9	92.3	90.3	8001130684
1070312	93.9	94.3	94.5	93.2	8336163178
1070313	95	95.2	96.5	94.8	8235473275
1070314	94.1	93.3	94.4	93.3	4670636869
1070315	92.8	93.4	94.7	92.3	3886535793
1070316	94.1	92.8	94.1	92.8	6668268394
1070319	92.6	92.9	93.5	92.4	2763669263
1070320	92.7	92.6	92.9	92.4	2584515023
1070321	92.2	92.4	92.9	92.2	2608174566
1070322	93	92.8	93.4	92.4	2354104044
1070323	91	90.4	91.6	90.4	5331385445
1070326	89.7	90.2	90.3	89.7	2905271284
1070327	91	91.2	91.5	90.7	2740851377
1070328	90.9	90.1	90.9	90.1	2088647728
1070329	90	90	90.6	89.7	2739496880
1070330	90.9	91.4	92.3	90.9	3160650158
1070331	90.1	88.5	90.5	88	12140468093
1070402	88.5	88.1	89.4	87.5	4835468263
1070403	87.1	87.2	87.5	86.9	5215608752
1070409	86.6	87.4	88	86.5	4977483453
1070410	86.8	87	87.5	86.8	3121816992
1070411	87.7	87.3	88.9	87.3	3516992083
1070412	87.1	86.8	87.5	86.8	3419821772
1070413	87	87	87.3	86.9	2282486666
1070416	87.1	87.6	88	86.8	2238279729
1070417	87.2	86.5	87.3	86.5	3696248140
1070418	86.6	84.8	87	84.8	6329366825
1070419	84	85	85.6	82.9	5878505222
1070420	83.8	84	84.4	83.5	2637811293
1070423	83.6	83	83.9	83	3778169892
1070424	82.3	80.6	82.4	80.4	5840550115
1070425	79.9	80.4	80.6	79.5	4033772174
1070426	81.5	80.6	82	80.5	3103084707
1070427	81.4	81.5	81.5	80.8	2256543608
1070430	82.2	82.9	83	81.5	2472563480
1070502	83.3	81.8	83.6	81.7	3061708777
1070503	80.3	80.1	80.8	80.1	4091084793
1070504	80.1	80.4	80.9	80.1	2021661181
1070507	81.5	81.6	82	80.6	2185074538
1070508	81.3	82.6	82.6	81.3	2360714977
1070509	81.8	81.8	83.1	81.8	2618012413
1070510	82.3	82.9	83	82.1	2106731741
1070511	84.1	85	85	83.6	4011773225
1070514	90.4	89	90.4	87.7	11415306682
1070515	89	86	89	86	6340052428
1070516	85.6	84.6	85.9	84.1	4698013770
1070517	84.8	84.2	85.6	84.2	2405685630
1070518	84.4	83.9	85	83.9	2018466012
1070521	84.4	85	85.5	84.4	2039788315
1070522	85.1	84	85.4	84	2160920330
1070523	84.5	83.6	84.7	83.6	1685766153
1070524	83.5	84.1	84.4	83.5	1927730551
1070525	84.5	86.5	87	84.3	4349587642
1070528	88.2	88.8	88.9	87.8	5793767906
1070529	88.9	87.6	89	87.5	3728378098
1070530	86.5	87.4	88.1	86.5	3426672151
1070531	87.4	85.7	88	85.7	7225946419
1070601	86.2	86.6	87	86.1	1877229476
1070604	87.5	87.8	88	87.4	3070032201
1070605	88	88.1	88.5	87.5	2825673673
1070606	88	89.1	89.2	88	4121446312
1070607	89.9	91.2	91.2	89.3	8117164569
1070608	91.3	88.3	91.9	88	8998037006
1070611	88.1	87.4	88.4	87.1	3511608470
1070612	87.3	87.7	88.2	87.1	3966911526
1070613	88	87.8	88.4	87.3	2462466403
1070614	86.8	85.5	87.3	85.5	5435297672
1070615	84.8	85	85.2	84.5	4679517838
1070619	83.6	83	84.2	83	5509852111
1070620	82.3	83	83.4	81.8	3931979024
1070621	83	82.7	83.5	82.7	2553597039
1070622	82	82.3	82.4	81.8	2739176147
1070625	82.1	81.5	82.2	81.5	2935164491
1070626	80.9	81	81.6	80.3	3373263287
1070627	81.1	80.9	81.5	80.9	2670249405
1070628	80.9	80.5	81.1	80.3	2280230820
1070629	81.1	83.2	83.2	81	3266758929
1070702	83.3	81	83.3	81	2801225646
1070703	81.1	80.7	81.7	80.5	1941693913
1070704	80.8	81.6	81.6	80.8	1417689247
1070705	81.7	81.2	81.8	81	1419788710
1070706	80.9	80.5	81.2	80.2	3165975950
1070709	81.4	80.8	81.6	80.7	1934894382
1070710	81.2	80.5	81.3	80.3	2529597690
1070711	80.6	81.6	82	80.6	3069033804
1070712	80.8	81.2	81.8	80.8	2128826251
1070713	81.7	82.9	82.9	81.7	2981263603
1070716	83	82.8	83.4	82.8	2060074853
1070717	82.9	82.9	83.5	82.5	1967617066
1070718	83.8	84.1	84.4	83.4	3921547547
1070719	84.5	85.2	85.2	84.3	3304596972
1070720	85.5	85.3	85.8	84.2	3317339303
1070723	85.6	85.5	85.7	84.9	3051215034
1070724	85.1	85.2	86	85	5538047893
1070725	82.8	82.7	83.2	82.4	3142501721
1070726	82.5	83.5	83.5	82.2	2217911757
1070727	83.3	83.2	83.7	83	1978245859
1070730	83.4	84.2	84.3	83.1	3115512572
1070731	83.6	83.8	84	83.4	2172008222
1070801	83.9	84.1	84.3	83.5	2563028560
1070802	84.5	82.8	84.5	82.6	2554483656
1070803	83.6	83.8	83.8	83	1930053935
1070806	83.6	84.6	84.9	83.6	1952682416
1070807	85.2	84.4	85.2	84.4	2635379676
1070808	85	85	85.1	84.4	2774938551
1070809	85.6	85.2	85.6	85	2220494242
1070810	85.4	85.9	86	85.3	2857489450
1070813	85.9	83.8	86	83.5	2978768364
1070814	83.1	81.3	83.1	80.8	6052300499
1070815	81	81.1	81.5	80.3	3807510462
1070816	81	81.2	81.8	80.3	2124582015
1070817	82	81.1	82.1	81.1	1945395682
1070820	81.1	81	81.6	81	1723822723
1070821	81.2	81	81.3	81	1766062240
1070822	81.2	81.7	81.9	81.2	1399072074
1070823	82.1	81.8	82.1	81	1734125085
1070824	81.5	81.1	81.6	80.5	1739721400
1070827	81.1	81	81.3	80.8	1612991811
1070828	81.3	81.2	81.5	81	1875100803
1070829	81.2	81.4	81.4	81.1	1773227509
1070830	81.6	80.9	81.6	80.9	2183760280
1070831	80.7	80.5	80.8	80.3	3488411600
1070903	80.7	80.1	80.7	80.1	1963318505
1070904	80.2	80.1	80.5	80.1	1402957618
1070905	80.5	80.1	80.5	80.1	2272292062
1070906	80	79.3	80.1	79.1	3533952933
1070907	79.1	77.7	79.1	77.5	5219532566
1070910	77.4	75.1	77.5	74.8	6529307947
1070911	75.4	77.7	77.7	75.4	3862305230
1070912	78	77	78.3	76.6	3398573056
1070913	77	76	77	75.8	2810232167
1070914	76.7	77.9	78	76.7	2596809922
1070917	78	77.8	78	77.5	1202724926
1070918	77.1	75.8	77.2	75.8	2644862329
1070919	76.2	76.4	76.5	75.8	2329728500
1070920	76.2	75.6	76.3	75.2	2013268919
1070921	75.8	75.8	76.2	75.1	4041692097
1070925	75.5	76.1	76.3	75.2	1580166880
1070926	76.8	77.3	77.9	76.5	2500468333
1070927	77.5	78.7	78.7	77.3	2400029461
1070928	78.9	79.2	79.5	78.1	3017084198
1071001	79.9	79.9	80.4	79.6	2213853060
1071002	80.3	78.1	80.4	78.1	3144463376
1071003	78.1	77.8	78.2	77.6	2315818630
1071004	77.7	76.2	77.8	76.2	2322411767
1071005	76.2	75.6	76.5	75.2	2548528188
1071008	75.4	75.5	76.1	75.3	1496082274
1071009	75.7	75.3	76	75.3	1662200828
1071011	72.2	70.1	72.3	70	7625976678
1071012	70	71.9	72	69.7	3748639182
1071015	71.2	70.5	71.2	70.2	2940268543
1071016	70.1	70.4	70.5	70	3891573947
1071017	70.7	68.1	71	68.1	6194723900
1071026	79.8	76.2	79.8	75.5	7361023903
1071029	78.2	75.5	78.2	75.5	2951213295
1071030	75.5	76.4	76.5	75.3	1926689281
1071031	78.1	78.8	78.8	77.7	3025383578
1071101	79	79.9	80	78.7	2210830961
1071102	79.7	81	81.6	78.7	2936829536
1071105	81	80	81	79.5	1803389760
1071106	79.5	77.3	79.6	77.1	2126849941
1071107	78.4	77.9	78.4	77.4	1858258498
1071108	78.2	76.6	78.4	76.6	2350023974
1071109	76.5	76.1	76.6	75.5	2272315726
1071112	75.9	76.2	76.9	75.8	1679299499
1071113	74.4	74.4	74.8	73.8	2355103546
1071114	74.6	73.3	74.7	73	2598272789
1071115	73.3	74.5	75.4	72.5	2781986697
1071116	74.9	74.3	75	73.8	1779188408
1071119	73.7	73.4	73.8	73.1	2170532689
1071120	72	71	72.7	71	2960763006
1071121	69	70.6	70.9	68.9	3021077277
1071122	70.6	69.5	71	69.4	2380220840
1071123	69.9	70	70.4	69.6	1653629295
1071126	71.3	71	71.5	70.6	1820699986
1071127	71	70.7	71	70.1	1723970365
1071128	71	73.1	73.4	71	3524192489
1071129	74.4	72.4	74.5	72.4	3248333815
1071130	72.6	71.9	73.9	71.9	5770124397
1071203	73.1	74	74.3	73.1	3300697952
1071204	74	73.4	74	73.1	1721144064
1071205	72.3	71.6	72.5	71.5	1721015724
1071206	70.3	69	71	68.8	5173756905
1071207	69.2	69.1	69.6	69.1	2065631101
1071210	68.2	67.7	68.4	67.6	2322581768
1071211	68.5	68.4	69.2	68.4	1913157049
1071212	70.5	71.2	71.7	70.1	3699121588
1071213	71.2	73	73	71.2	3364791174
1071214	72.6	71.5	72.6	71.1	2267067945
1071217	71.6	71.1	72.2	71.1	1275940487
1071218	70.5	70.8	70.8	70.1	1618690443
1071219	70.9	71.8	71.8	70.8	1281356965
1071220	71.1	71.5	72.2	70.9	1805594510
1071221	70.6	71.4	71.4	70.2	2353447421
1071222	71	70.9	71.3	70.8	441961791
1071224	70.8	71.4	71.4	70.7	838847036
1071225	70	70.7	70.9	70	769819521
1071226	70.9	70.2	71.2	70.2	671527729
1071227	71.8	70.8	71.8	70.8	1217597624
1071228	70.9	70.8	71.1	70.7	1145754397
1080102	71.4	70.1	71.4	69.9	1182131473
1080103	69	68.9	69.4	68.5	2526323765
1080104	68.2	67.6	68.2	67	2520135828
1080107	68.7	69.3	69.4	68.3	1661796863
1080108	69.6	68.6	69.6	68.2	1258685500
1080109	68.9	69.9	70.2	68.8	2226173028
1080110	69.8	69.3	69.8	68.9	1318925953
1080111	69.8	69.4	70.2	69.4	1666289347
1080114	69.3	68.7	69.7	68.6	978121932
1080115	69.5	70.3	70.6	69.5	2391707840
1080116	69.8	70.2	70.5	69.8	1190557739
1080117	70.7	70.4	70.9	70	1001981116
1080118	70.5	70.8	70.8	70.3	987788089
1080121	71.3	71.2	71.4	70.9	982801352
1080122	71.2	70.7	71.2	70.3	692841394
1080123	70.5	69.7	70.5	69.6	995321209
1080124	69.5	70	70.1	69.5	1467646630
1080125	70.2	70.7	70.9	70.2	2619546538
1080128	70.8	70.8	71	70.6	1824318059
1080129	69.9	69.9	70.6	69.8	1781646390
1080130	69.9	70	70.5	69.8	2303214538
1080211	71.3	69.9	71.3	69.9	2825063420
1080212	70.5	72	72	70.2	2812966578
1080213	72.2	72	72.8	71.6	2263539264
1080214	72	71.4	72.2	71.4	1075272261
1080215	71.5	70.3	71.5	70.3	1710402558
1080218	70.8	71	71.7	70.8	1718375189
1080219	71.4	72	72.3	71.4	4064063677
1080220	72.6	73.2	73.8	72.4	3476229765
1080221	73.6	73.8	73.8	73	2200049211
1080222	73.5	73.5	73.5	73	1761629610
1080225	73.5	73.4	73.5	72.7	1709529209
1080226	73.6	72.8	73.8	72.8	1535828357
1080227	72.9	72.7	73	72.3	1775028130
1080304	72.3	72.2	72.4	71.5	2589105944
1080305	71.6	71.9	72	71.3	1096096696
1080306	72.3	72.5	72.5	72	937328566
1080307	72.4	71.6	72.5	71.5	1345138832
1080308	71.5	70.7	71.5	70.6	1876734471
1080311	70.7	70.4	70.8	70.3	1190599669
1080312	71	71.2	71.4	70.8	1232429568
1080313	70.8	70.7	71.1	70.6	1102150204
1080314	71	71.1	71.3	70.7	1122590461
1080315	71	70.6	71.1	70.6	2790346597
1080318	71.1	72	72	71	1386660321
1080319	72	72.3	72.6	71.7	1131954788
1080320	72.2	72.4	72.5	72	1007558467
1080321	72.6	73	73.1	72.5	1359237840
1080322	73.4	73	73.5	72.4	1153237189
1080325	72	71.2	72	71.1	1496661255
1080326	71.8	71.8	71.9	71.5	496968496
1080327	72	71.9	72	71.8	714018971
1080328	72	71.8	72	71.5	563115125
1080329	71.9	73.5	73.5	71.6	2745565736
1080401	77	80.8	80.8	76.7	13641328837
1080402	81.8	82	83.6	81.3	8433290573
1080403	82.3	81.9	82.7	80.7	3454135060
1080408	82.5	82.4	83.1	82	4147309372
1080409	82.8	82.5	82.9	82	2328939888
1080410	82.9	83	83.4	82.4	2864109342
1080411	83.6	83.8	84.7	83.3	3932810310
1080412	85.6	86.5	86.7	85.6	5210724455
1080415	87.8	89.3	89.8	87.2	6541107310
1080416	91.4	89.9	91.4	89.5	7493403350
1080417	91	91.8	92.7	90.1	8363112050
1080418	94	91.6	97.2	90.5	15205017590
1080419	92.6	88.9	92.9	88.6	7722931247
1080422	88.8	87.8	89.7	87.7	3713703322
1080423	88.2	88.3	88.5	86.8	5800876996
1080424	89	86.9	89.1	86.1	4979883410
1080425	86	86.8	87.2	85.8	2786502667
1080426	87.4	87.4	87.8	86.5	2759566093
1080429	87.5	87.8	88.8	87.4	2937313949
1080430	88	86.9	88	86.1	3085461156
1080502	86.5	86.9	87.3	86.3	2916166643
1080503	87.3	88.2	88.3	86.7	2951238446
1080506	85.7	84.9	86.2	84.8	4139406310
1080507	85.3	86.6	87.3	85.3	2707565265
1080508	85.8	85.9	86.3	85.3	2080351855
1080509	85.5	84.3	86	84.3	3184908365
1080510	85	83.7	85.6	83.1	2236652077
1080513	83.5	81.2	83.5	81.1	3018294124
1080514	79.1	79.7	80.5	78.8	4688254090
1080515	78.1	77.8	78.4	77.5	5732804818
1080516	78.1	75.9	78.3	75.9	4865352171
1080517	76.6	74.7	77.1	74.6	3774307349
1080520	75.3	75	76.1	74.7	2340545371
1080521	75.3	75	75.4	74.6	2749432998
1080522	75.1	74	75.3	74	2278642427
1080523	72.7	71.5	72.8	71.5	4585352752
1080524	71.5	71.4	72.2	71.1	2925562799
1080527	71.6	71.4	71.9	71.1	1816209346
1080528	71.3	71.2	72	71.2	9842471605
1080529	70.2	72.2	72.3	70.1	3112658057
1080530	72.2	73.4	73.7	71.7	3272062100
1080531	73	73.9	74.9	72.8	3879770343
1080603	73.3	73.4	73.7	72.2	2240945696
1080604	73.1	71.8	73.4	71.8	2846060314
1080605	72.5	71	72.8	71	3473387525
1080606	71	71.1	72	71	2760665454
1080610	72	72.1	72.3	71.2	2562142098
1080611	72.1	72.4	72.8	71.9	2031363362
1080612	72.5	73.7	73.9	72	2954223835
1080613	73.6	74.2	74.4	73.2	3106369148
1080614	74.2	75.1	75.5	74.2	3057620636
1080617	75.6	76.4	76.5	75.2	2519346493
1080618	77.2	75.9	77.5	75.1	2790370844
1080619	77.4	77.2	77.4	76.4	3812397346
1080620	77.3	77.7	77.8	76.8	2077861695
1080621	78.2	76.8	78.8	76.6	4537934418
1080624	76.4	77.1	77.2	75.3	2141301281
1080625	77	76.4	77.4	76.1	1650467278
1080626	76.1	76.3	76.7	76.1	1370947546
1080627	76.8	77.4	77.9	76.7	2508603582
1080628	77.6	77.4	78.2	77.4	1639176256
1080701	78.7	79.4	79.7	78.6	2989054094
1080702	79	79.1	79.5	78.7	1705333449
1080703	78.4	77.5	78.8	77.5	2391526371
1080704	78	77.7	78.4	77.5	1111651026
1080705	77.9	78.2	78.3	77.9	854395365
1080708	78.4	79	79	78.3	1529428867
1080709	79.1	77.9	79.1	77.8	1661393530
1080710	78.7	77.9	78.7	77.7	1568642420
1080711	78.1	78.2	78.7	77.8	1601744784
1080712	78	77.6	78.2	77.5	2058503042
1080715	77.1	78.1	78.2	76.1	2887993512
1080716	78.4	80	80.8	78.4	4725596800
1080717	80.2	79.3	80.4	79.3	2533615702
1080718	79.2	79	79.7	79	1600873450
1080719	79.6	79.3	80.4	79.3	1957380338
1080722	79.5	80.6	80.8	79.4	3116232002
1080723	81.1	80.9	81.4	80.3	3090070309
1080724	81.2	81.3	81.5	80.8	5936543093
1080725	78	78.6	79.3	77.8	4935150376
1080726	78.4	78.4	78.9	78.1	1733210163
1080729	78.3	78.4	78.7	78	1425967829
1080730	78.7	77.8	78.8	77.6	2161853958
1080731	78.2	78.6	78.7	77.7	1885916520
1080801	77.8	77.9	78.4	77.6	2448631923
1080802	76.5	75.5	76.6	75.5	3932053892
1080805	74.9	72.8	74.9	72.6	3630339605
1080806	71	73.3	73.6	70.7	2899786822
1080807	73.6	72.9	73.9	72.8	1935659844
1080808	72.8	73.1	73.7	72.7	1401390427
1080812	73.2	73.7	74.3	72.8	1386961208
1080813	73.8	72.9	73.8	72.9	1319078341
1080814	74	72.6	74.3	72.6	2497656890
1080815	71.5	71.6	71.9	71.3	2102556384
1080816	71.4	72	72.7	71.2	2407954491
1080819	72.5	72.4	73	72.2	1437460797
1080820	72.5	72.4	72.9	72.4	1361574436
1080821	73	73.5	73.8	72.6	1989126254
1080822	74	73.9	74.3	73.3	1702786612
1080823	73.5	73.3	73.9	73.2	1203893184
1080826	71.8	72	72.1	71.6	2131214083
1080827	72.5	72.2	72.6	72	2681293432
1080828	72.3	72.4	72.5	72	1061042978
1080829	72.4	71.9	72.4	71.8	1452837808
1080830	72.8	74.2	74.2	72.6	2926659371
1080902	74.4	74	74.4	73.8	1437551600
1080903	74.2	73.6	74.3	73.6	1099921236
1080904	73.9	74.3	74.5	73.7	2302854103
1080905	74.8	74.9	75.3	74.4	2009112468
1080906	75.5	75	75.9	75	2213894500
1080909	75.5	74.7	75.7	74.6	1515871410
1080910	74.8	74.1	74.8	73.8	1802563745
1080911	74.5	74.5	75.3	74.2	2665190390
1080912	75	76	76	74.6	4648457642
1080916	76.3	76	76.4	75	3226860951
1080917	74.9	74.6	75.5	74.5	3284313874
1080918	74.7	74.4	74.9	74.1	2466647011
1080919	74.6	73.5	74.8	73.5	2354960866
1080920	73.8	74.5	74.5	73.8	2521042744
1080923	74.5	74.7	74.7	74.2	794333608
1080924	74.7	74.9	75.3	74.5	1481741359
1080925	74.7	74.8	74.8	74.1	1369148183
1080926	75	74	75	74	1683566362
1080927	74.1	73.2	74.3	73.2	1877490240
1081001	72.2	72.6	73	72.2	3442928053
1081002	72.2	72.3	72.5	72.2	1918576398
1081003	71.8	72	72.2	71.5	2019549226
1081004	72.2	72.7	72.7	72	1360137603
1081007	73.4	73.4	74	73.2	1866993860
1081008	73.9	74	74.2	73.5	2105351412
1081009	73.5	72.9	73.8	72.9	1382827132
1081014	74.3	74.5	74.5	73.8	3583251274
1081015	75	74.7	75.4	74.5	2995659383
1081016	75.4	75	75.4	74.7	2656399981
1081017	75.3	77.2	77.5	75	6223362226
1081018	77.6	76.9	78.2	76.9	6135246690
1081021	77.2	77.6	77.6	76.4	2517240178
1081022	78.5	79.5	79.8	78.4	6668430797
1081023	80	80.5	80.9	79.1	7144162167
1081024	80.9	80.5	81.2	80.2	3240812274
1081025	80.7	80.2	80.7	79.6	2871800127
1081028	80.5	80.1	80.8	80	1976884140
1081029	80.1	80.8	81.4	80.1	3501791877
1081030	80.9	80.2	80.9	79.7	2503835220
1081031	81	80.6	81.4	80.6	3205652611
1081101	81.4	84.8	84.8	80.9	10516290118
1081104	86.1	89	89.1	86.1	13788215938
1081105	90	90	90.4	89.1	10282369664
1081106	90.5	90.4	90.9	88.9	9247509770
1081107	90.4	90.8	91	89.8	8308738401
1081108	91.2	90.9	92.9	90.9	9898925887
1081111	91	87.9	91.3	86.7	10036725149
1081112	89.1	91	91	88.7	7892657442
1081113	90	89.7	90.6	89.2	4788176972
1081114	91.4	89.3	91.4	89.3	8050458022
1081115	90.7	90.1	90.8	89.8	3928041685
1081118	90.1	90.5	90.7	89.9	3244631720
1081119	90.5	92.8	92.8	90.3	10092721829
1081120	92.8	91.9	92.8	91.2	4089310578
1081121	91.2	92.5	92.5	90.7	4825030164
1081122	93	91.4	93	91.3	2765280631
1081125	91.6	89.6	91.6	89	5046637379
1081126	90.4	89.9	90.4	89.4	6692787107
1081127	89.6	90.6	90.8	89.6	1895290466
1081128	90.6	89.8	90.7	89.7	1748262807
1081129	90	88.5	90.5	88.2	3364546289
1081202	88.6	88.6	89.3	86.8	2746751820
1081203	88.3	90	90.3	87.8	3100405770
1081204	90	89.5	90	88.7	2322526955
1081205	90	89.9	90.7	89.6	1788613637
1081206	90.6	90.5	90.9	89.7	1864481080
1081209	90.8	91	91.7	90.3	3554471708
1081210	90.5	90.3	90.8	90.1	1282178710
1081211	90.5	91.3	91.3	90.4	2944889438
1081212	92	91	92.2	91	2991238892
1081213	92	91	92	90.9	3060261787
1081216	91.5	91.6	92.4	91.1	3121729569
1081217	91.8	91.6	91.9	91.1	2846439695
1081218	91.6	92.4	92.8	91.1	5427958104
1081219	92	92.2	92.2	91.3	2653486845
1081220	92.5	91.1	92.6	91.1	3573523990
1081223	91.3	91.5	91.7	90.7	1595581554
1081224	91.5	90.9	91.5	90.8	1072386883
1081225	91.1	91	91.3	90.8	1029248360
1081226	91	90.8	91.3	90.7	917789491
1081227	91.4	91.5	91.9	91.1	1848289316
1081230	91.6	90.9	91.8	90.9	1442350252
1081231	90.7	90.8	91.4	90.7	1317119661
