# Supplementary material for: LSTM-based sentiment analysis for stock price forecast
Source: PeerJ Comput Sci. 2021 Mar 11;7:e408. doi: 10.7717/peerj-cs.408 (PMC7959635; doi:10.7717/peerj-cs.408)
Supplement: Supplemental Information 1 — sentiment/ The directory including training variation testing data of sentiment analysis in Chinese Using BERT. Codes are also included. BERT Pre-train model is not included. sentiment/data/ The directory including the datasets sentiment/train.sh: Training sentiment/predict.sh: Testing sentiment/intent.py: Using model for single sentence inference sentiment/chinese_-12_H-768_A-12: pretrain model from google (not included) stockPrice/ The directory including training variation testing data of stock information from TWSE open data. Codes are also included. stockPrice/data/ The directory including the datasets of stock information stockPrice/prediction.py Codes of this article. [file peerj-cs-07-408-s001.zip › Codes/sentiment/data/train.tsv]

0	做父母一定要有劉墉這樣的心態，不斷地學習，不斷地進步，不斷地給自己補充新鮮血液，讓自己保持一顆年輕的心。我想，這是他能很好的和孩子溝通的一個重要因素。讀劉墉的文章，總能讓我看到一個快樂的平易近人的父親，他始終站在和孩子同樣的高度，給孩子創造著一個充滿愛和自由的生活環境。很喜歡劉墉在字裡行間流露出的做父母的那種小狡黠，讓人總是忍俊不禁，父母和子女之間有時候也是一種戰鬥，武力爭鬥過於低階了，智力較量才更有趣味。所以，做父母的得加把勁了，老思想老觀念註定會一敗塗地，生命不息，學習不止。家庭教育，真的是樂在其中。
0	作者在戰幾時之前用了＂擁抱＂令人叫絕．日本如果沒有戰敗，就有會有美軍的佔領，沒胡官僚主義的延續，沒有戰後的民發反思，沒有～，就不會讓日本成為一個經濟強國．當然，美國人也給日本人帶來了恥辱．對日中關係也造成了深遠的影響．文中揭露了＂東京審判＂中很多鮮為人知的東西．讓人驚醒．唉！中國人民對日本的瞭解是不是太少了．
0	作者用詩一樣的語言把如水般清澈透明的思想娓娓道來，像一個經驗豐富的智慧老人為我們解開一個又一個人生的難題，讓我們超越自發的自己和世俗的觀念，引導著我們走向光明、理性的彼岸。尤其讓人驚歎的是，在那樣早的年代，作者對一些心理問題居然有那樣深的體會，對一些人生問題能夠分析得那樣的深刻透徹！確實是非常難能可貴的！較之前一本羅馬皇帝的《沉思錄》不知要高明多少倍，直如天壤之別！
0	作者提出了一種工作和生活的方式，作為諮詢界的元老，不僅能提出理念，而且能夠身體力行地實踐，並且提出具體的步驟，展現的是一種自然的生活態度，一種勞役結合、張弛有度的生活方式。作者提出的觀點引入了歐美人樂觀的生活方式，並且結合現在日本的社會狀況和生存環境，提出了一種切實可行的生活歷程，其實這些觀點同樣也適用於現在正在步日本後塵的中國人，會玩才會幸福。
0	作者妙語連珠，將整個60-70年代用層出不窮的搖滾巨星與自身故事緊緊相連什麼是鄉愁？什麼是搖滾？那是一種特立獨行看似高傲實則溫暖的姿態那是一種絕世獨立下深深的孤單與不甘文字和音樂當兩種憂愁相互碰撞的時候才會激起讀者心中的相同感受，無論何時，世界在變，我們的偶像在慢慢老去那個曾經年華不老的時代已然飄去。於是搖滾，成了最讓人痛徹心扉的藍調
0	作者邏輯嚴密，一氣呵成。沒有一句廢話，深入淺出，循循善誘，環環相扣。讓平日裡看到指標圖釋就頭疼的我竟然大有撥雲見日，醍醐灌頂之感。果不出所料，佔豪的黃金遊戲，值得期待！
0	作者力從馬克思注意經濟學角度來剖析當代中國經濟細心的人會發現中國近20年來的一些政策措施在何新先生的文章裡找到蛛絲馬跡作者早在2001年就預言十年內世界會爆發大規模金融危機這非常難得原因來自與作者本人的資料統計及其嚴密的邏輯推理能與國家發展大計作為自己重任的知識分子現在並不多見了看看那些上市公司的獨立懂事就知道了我認為何先生是了不起的知識分子
0	作者結合希爾和卡耐基、汪中求等大師的一些觀點，結合中國的實際情況，給渴望成功的青年指出一條實實在在的路。我也看過不少成功學著作，只有這本書的作者是企業家，感覺他說得比較實在，其實我們也不指望成功就一定要和比爾蓋茨比，能實現自己的小小夢想就行。如果說希爾等人的著作是習武的總綱，還需要你研究推敲一下，那這本書就是本武林祕笈，你只要照著練就行了，至於成龍成蟲，就看你練得如何。
0	作者對於某些電影“表面粗糙”、“內裡光滑”的分析，可謂入木三分，為理解那些貌似觸及現實而又讓人覺得哪裡不對勁的影片提供了一個清醒的視角。這個角度在導演來說也許是諱莫如深的，也許是不自覺的。而不管是迴避還是無意識，這種對於現狀的屈服都是有害於藝術真誠的，或者他們所做本來就與藝術無關。
0	作者的筆觸很真實 將一個不忠卻又深愛自己妻子的丈夫形象毫無遮掩的展示給讀者 而什麼是真愛 什麼是靈魂的永遠纏繞相守 是看過這本書的人不得不思考的問題在這本書中 瞭解了生命將逝卻無能為力所承受的艱辛 對安樂死也有些瞭解最後章節的那句我們已經不再相信壞運氣了，壞運氣不存在，運氣不存在。相信運氣是對生命的侮辱。多麼堅韌的人性之美。
0	作為有史以來最偉大的基金經理彼得&#183;林奇憑藉其在投資領域傑出的貢獻，終其一生的經驗和智慧，書寫了這本《彼得&#183;林奇的成功投資》。這本書可以說是廣大的業餘投資者的福音，書中不僅講述了業餘投資者投資入門的基礎知識，而且還深刻精闢的分析了業餘投資者最常見的投資心理誤區以及投資陷阱等，是一套最實用、最有效的股票投資方面的專業書籍，讓人讀後深受啟發。
0	作為一名“白骨精”，我不得不佩服作者入木三分的刻畫，不僅精準地描繪出我們的生活畫面，更深刻地揭露了我們內心的掙扎與困頓。確實，是一部當代白骨精們的寫照！寫出了職場的競爭，寫出了僱傭與被僱傭的現實。筆鋒平實，清澈，是好作品。看著看著，便感覺自己也漸漸地深入到這個故事中，和你一起在職場中打拼，在感情中沉浮。淚，也一次又一次地潤了眼眶……
0	作為一本職場啟示錄，不錯沒有像杜拉拉一樣的引入勝的故事，卻也用輕鬆的方式告訴你，如何在職場中生存如何能越爬越高用簡潔明瞭的圖形模式，刻畫出了身在職場所需的“職場氦氣”讓人躍躍欲試至於為什麼要叫“星巴克職場啟示錄”個人認為有一點打廣告的嫌疑在裡面，跟STARBUCKS似乎沒有太大牽連美中不足，有些地方的闡述不夠詳盡，需要自己不斷揣磨
0	作為女兒6.1的禮物。雖然晚到了幾天。等拿到的時候，女兒愛不釋手，上洗手間也看，告知不好。竟以學習毛主席來反駁我。我反對了幾句，還說我對主席不敬。暈。上週末，告訴我她把火鞋和風鞋拿到學校，好多同學羨慕她。呵呵，我也看了其中的人鴉，只可惜沒有看完就在老公的催促下睡了。說了這麼多，歸納為一句：這套書買的值。
0	昨晚看著看著就睡著了，今天早晨醒來就立馬抓起繼續啃，正逢小說結尾部分，也正如作者的期望，我被嚇了一跳。這是我讀東野圭吾小說最意料不到的事實。愛有很多種，可是當它變成某種負擔時，還算愛嗎？愛有多種表現形式，當某種行為讓對方感覺負罪時，這還能叫做愛嗎？愛可以很長久，當這種永恆變成一種惡夢時，還能歸於最初的愛嗎？愛可以深入骨髓，無法割除，當它接受無法預知的變數時，還能始終如一嗎？
0	昨天晚上看完了，此書揭開了獵頭的神祕面紗，將獵頭與HR的運作展現在人們面前。以小說的形式，將獵頭的工作展現開來，期間穿插有關獵頭的敘述，受益匪淺。主人公是一個極富正義感的、信守承諾的、優秀的、有才華的人物，他看穿了世事的虛浮，尋找著一片寧靜的內心世界。故事結尾又未免過於傷感，失去至親至愛的人，表現出來他最最脆弱的一面，彷彿感受到他撕心裂肺的傷痛。期待續的出版。
0	昨天帶寶寶在朋友的小區玩。有工人正在植樹，寶寶目不轉睛地觀察著。媽媽告訴寶寶，他們正在種樹呢。寶寶沒有吭聲。過了一會兒，爸爸過來了，爸爸問，他們在幹什麼。寶寶說，他們正在挖寶藏。哈哈，寶寶準是想起了弗洛格帶著小熊一起挖寶藏的故事。感謝可愛的小青蛙弗洛格，給了寶寶丰富的想象力，一個多彩美麗的世界。
0	最早接觸寂地畫是在《新蕾》上，後來滿心歡喜的買了她的第一本畫集《我的路1》很喜歡那種溫暖的畫風，也很喜歡配畫的文字，很細膩，有哲理，讓人感覺溫馨。後來她出的每一期都買了回來，用四葉草的包書紙包好，這次這一套買了是給朋友的，。朋友看到我有一套《我的路》也很想要，所以讓我幫她買。開始會擔心裡面的附贈品不知道會不會有，看來是有的，朋友收到了很開心也很喜歡
0	最喜歡這部，雖然很是賺走了我的眼淚，發現自己越來越愛看這些悲情的，讓人揪心疼痛的文字，匪大的確是後媽來的，東子對佳期的愛是絕對獨一無二的，可是真愛的未必能在一起，記得那句“那時候年輕，什麼都沒有，可是有勇氣！”現在的自己已經是連勇氣都沒有了，只能看著這樣的小說慰籍自己，愛就是那麼不圓滿，要看得開放得下！難啊，難！
0	最喜歡裡面兔子招惹外星人 還有兔子摞起來和貌似一武俠比武的那篇 太有意思了 我把它拿給室友看 她居然說畫這本書的人思想有問題 不禁讓我想起前幾天在手機報中看到的 關於心理抑鬱症的說法：如果看完《找死的兔子》笑的前仰後合說明我們的心理是健康的 我很同意 哈哈 因為我的確看得很過癮 很開心！佩服作者的奇思妙想...衷心希望心情總是不好的人們能夠笑對人生 其實真沒什麼過不去的坎兒~
0	最開心的閱讀莫過於你看的書和你自己的生活閱歷有異曲同工的地方！常常在看書的時候我要拍案叫絕，遙想寫這本書的時候作者是在1983年，而我自己的心理髮展，從2000年到2009年，居然在很多地方應驗了他的理論說明！讀他的書，對有心理困惑或力求完善心理人格的朋友，是絕對有益的！比我同時買的那本《一歲就上常青藤》要好上幾百倍！
0	最近有點忙直到昨天晚上讀完了整部書，我震撼了特別是讀到小狼要要遷移的時候，我才明白什麼是倔強什麼叫桀驁不馴那到底是一種什麼樣的性格，直到陳陳不得不親手殺死小狼的時候，我幾乎也差點哭出來，人狼，這是一種什麼樣的感情。就像別人給的評論一樣，狼圖騰讓人們勇於承認人們自身潛在的弱點，而當今社會人們迫切需要的不正是應該像狼那樣的性格嗎？這真是一部奇書。
0	最近受幾位老年大學學友的委託，又購買了幾本《數碼單反攝影輕鬆入門》和《RAW完全解析》，確實很不錯！
0	最近感覺生活特別累，所以就買了幾本書來讀。《少有人走的路》這本書，剛開始讀前幾章時，感覺自己的心情豁然開朗，心情放鬆了許多，對於工作，對於生活又有了信心。隨著後面幾章的閱讀，感覺這本書有很多地方好像有：話沒有說明白的感覺，感覺作者總是把問題闡述一半，就接著進行闡述下面一個問題了。不過，總體感覺還是很振奮人心的，可以啟迪人生。有時間再讀一遍，古人說：溫故而知新嘛~~~~
0	最近杜拉拉被炒得很火，很多人說她是職場新人的指南，不過我覺得帶著一種平靜而恬淡的心情來看待這本書也許更合適一點。可能是工作性質的原因，我並沒有受益匪淺的感覺。平心而論，說它是一本新型的職場小說，應該來的更為貼切。對於小說的高潮部分，似乎是點到為止，總覺得有點意猶未盡。不過在看的過程中，整個心情還是很不錯的。
0	最近不知怎麼回事，出了很多後宮方面的書，看得我這叫鬱悶。早就關注大心的這本了，看到上架了馬上訂貨，還好，第二天就送到了。結果看到凌晨4點，為了還能睜著眼上班必須眯幾個小時。一句話，太好看了，怎麼能這麼好看！我也是一直看大心的NP結局，這次可能為了出版吧，還是有些遺憾。看過大心的色遍後，就覺得無法比擬的好看，真希望能出版啊！
0	最後一章是專門解讀兒童經絡的，溫馨實用，之前買的那本送給了新得了寶寶的親戚，自己再藏一本繼續學習：）P。S。：看到有不少人在車上看書，畢竟顛簸，還是避免吧。祝願大家都受益。
0	最好是三本一起看。藏獒2主要是寫藏獒與狼的驚心動魄的搏鬥。場面非常的巨集大，壯觀，情節很吸引人。在藏獒救人的情節中，有很多感人的事蹟，讓人不由得黯然淚下。真的很嚮往在西結古草原上的藏獒，勇敢，機靈，忠誠。永遠都是先人後己，無所畏懼的犧牲自己。特別是大黑獒那日，真的是讓人感動，讚歎。還有很多很多的藏獒們為了人類犧牲了自己。品格高尚的藏獒們是大自然賜給人類的精靈。
0	最初因為書名所吸引，“曾有一個人，愛我如生命”這是怎樣的一種愛，這樣的愛是太過沉重，還是刻骨銘心？帶著這種疑問，用了大半天的時間看完，心裡有種說不上來的難受，相愛的兩個人竟然連最後一面都沒有見到，就陰陽兩隔，這份遺憾。。。。。。很喜歡書封面上的話“如果當初我勇敢，結局是不是不一樣，如果當時你堅持，回憶會不會不這樣”
0	最初看到這本書，隨手拿起來翻了翻……就被其中一個個很精彩的小故事所吸引……然然每個故事後面，還會附上相關的道理在其中！讀起來，感覺是一次心靈的洗涮，讓我們學會以更好的心態看待生活中發生地種種人情世故……身處在繁忙都市中的人們，很多時候大多忽略了這些最平凡最簡單的幸福和快樂……而這本書就是很好的把大家遺忘的幸福快樂羅列出來，釋放心靈的枷鎖，獲取真正的快樂和幸福吧！
0	最初看《門第》是在報紙的連載上，也是我第一次看連諫的小說。從看了第一集就被它深深吸引，其實，裡面的很多故事、很多情節和場景都是發生在我們自己身上，只是我們深思過後發出一聲無奈的嘆息，然後繼續生活罷了。當然，經過之後，我們還會發展，事情往往不會壞到哪裡去的，太陽還會每日東昇，和煦的晚風也會如期而至。過日子就是這樣。
0	縱然是再嬌豔的花朵，作為和親公主的皖雅，也逃脫不了所謂“貢物”的命運，絢爛一時的愛情，到頭來終究抵不上江山一角。愛情，如此完美卻又失落，皖雅的結局，苦澀卻又實際地描繪了宮廷女子悲婉的一生。看盡世間無限遺憾，只因愛情如此脆弱。三個男人用不同的方式愛著這位花神，她本可換種選擇使自己輕鬆，可她還是執著於她的愛，終究她的愛害了她，愛情總是這麼威力無限！
0	總之，這是一本能讓人引發起認同感的、也很有趣、很個性、很像那麼一回事的血型書。或許每個人的身上都已不再只是某一種血型的特質，而是在相互的交融、激盪中發生著嬗變。於是，A型的人可能擁有了B型的某種特質，B型的人慢慢也習得了A型的一些模式。畢竟血型也是在不斷的進化中，AB型不就是晚於O、A、B新近出現的血型型別嗎？到新血型再進化出來的時候，我們一定還會有更新型的血型說明書。
0	總之，前兩位作者寫得比較好，即1917--1960年那段史實，之後則所限於國內檔案不公開的原因，還是看國外中文網際網路的吧
0	總有一天,我們會對流逝的時間和消失的往事習以為常.無論和誰,以怎樣的方式結束....溺水者怎知道，是哪一滴水要了他的命。。那一天我二十一歲，在我一生的黃金時代。我有好多奢望。我想愛，想吃，還想在一瞬間變成天上半明半暗的雲千萬人之中，遇到你所遇到的人，於千萬年之中，時間的無涯荒野裡，沒有早一步，也沒有晚一不，剛巧趕上了
0	總是容易被別樣的愛情所感隱忍的愛情 結局也是一樣的完美如斯喜歡這樣的愛情 真的不知道該說些什麼我很感謝這些寫出優秀的作品 讓我感受心痛 甜蜜 羞澀在現實生活中 這樣獨有的愛情很難吧我有時候真的在做夢可以回到很久以前 可以去愛這樣的男子感受這樣的男子的心胸氣度 感受這樣男子的愛恨情仇擁有這樣的愛情這種念頭或許直至死亡也無法成為現實所以 我沉迷於古代小說 無法自拔 幾乎愛戀
0	總的來說這本書還不錯，就是內容好像少了點，看完整本書就一箇中心思想，中醫方面內容具多，象我們這樣沒有中醫基礎的，不會操作也不敢操作；當然，對一些簡單的操作可以做，比如現在我每晚都給孩子按腳，刺激眼的位置，主要是俺兩口子都是近視，前幾天孩子眼皮長了個小白點，就按了兩晚上，沒有了，也不知是不是按的原因，希望是吧，看看還是有好處的！
0	總的來說是受益匪淺！看過許多跟中醫沾邊的書，一直對於自身體質都比較困惑，總是兼具寒性體質和熱性體質兩者的特點，現在終於知道了，這是溼。原先沒想到一些不經意的生活習慣會引起這麼多後果，原來身體已經發出了這麼多的預警訊號了！書中養生有很多是通過穴位實現的，本書關於穴位介紹比較適合沒有中醫基礎的人，可操作性較強。另外還有一些實用小藥方及簡單的健身方式。開卷有益，值得反覆讀。
0	字很大，買一本放在家裡給孩子查，另一本小的讓他帶到學校去。從1年級下學期開始老師就要求不認識的字要自己查，問題是作業裡的生字太多，孩子的眼睛哪經得起這樣折騰。孩子現在二年級，上次檢查班上已有不少孩子視力下降，有的已戴上眼鏡，所以趕快買上這本大版的字典。各位本爸爸媽媽注意，因為大、小版的頁碼不同，所以小版的也要買一本放在書包裡。學校里老師有時會有查字典比賽什麼的，頁碼不同又麻煩了。
0	自打買回來以後，六歲的兒子就天天抱著看。書中可愛的動物造型，別緻的小貼紙，符合聖經原則的教導，都讓他感覺很親切，很信賴。教會的主日學也可以購買。即使是不信基督教的朋友，讓孩子看看這樣的書，可以幫助培養孩子養成良好的品德。這本書是西方人寫的，由此也可見西方人的價值觀——以《聖經》為依據。西方文化的源頭，到現在還一代一代的傳承，其中說明了什麼問題，值得中國家長深思。
0	準、新媽媽們，推薦你們看看哈！每個媽媽都是有“奶”的，沒有哪個媽媽沒有“奶”，如果別人說你沒有“奶”，或者你感覺你沒有“奶”，那都是你沒有盡力“下奶”的問題，沒有想做一頭“好奶牛”我非常堅信這句話。。。支援母乳，母乳是寶寶最好食物；寶寶是非常需要媽媽的母乳，媽媽的“乳房”是寶寶最好的安撫品。。。有了這母乳媽媽的育兒手記，一直支援我走到現在，我感覺非常非常愉悅。
0	追源溯流，指明詳細出處，提供豐富便證，現每條典故的含義和用法。本詞典是我國詞典大家族的一個新成員。詞典的每一個詞條包括語義、典故來源和舉例三個部分。英語典故是英語語言和文化寶庫中的重要組成部分,是民族文化的積澱和民族智慧的結晶.典故寓意深刻、民族色彩濃厚,具有很強的修辭作用.英語的典故構成形式多樣,來源極其廣泛.瞭解並熟悉一些常見的英語典故有助於我們瞭解英語國家的文化、習俗
0	追加幾句：有好多真正的大師，是可以作為大師這個稱號的標準的，庫布裡克就是這麼一位。假如您誤以為今天中國的某位導演也算是大師的話，可以看看庫布裡克，看看《大開眼戒》，對照一下不太好算的差距。如果哪位導演你真心在有生之年把成為大師作為目標的話，也勸您看看《大開眼戒》，給自己樹立一個標竿。
0	樁樁的文字讓人讀起來非常舒服，如清泉細流沁如人心，我一直很喜歡。在這本書中也感受到作者的用心，在不斷求變求新。作者為女豬設定的前世男身，讓我接受了很久，看著總有些彆扭。呵呵～故事構架大氣而精巧，其中爾虞我詐的算計太多，旁支伏筆也多，更像是一部江湖大戲而非言情，故事中情感描寫略顯薄弱，這方面個人感覺不如“青蘿”。
0	專心的用一輩子的時間，只愛一個人。這就是愛情中的極致了吧，於是《痴相公》把這樣的唯美愛情，一一鋪就，濃墨重彩。珍兒與之心，從最初的愛上，到經歷了坎坷，抵制了誘惑，始終如一，只深愛對方。愛情中的把持與堅韌，真的太讓人感動。哪怕，之心是痴的，那又怎樣，他知道如何愛一個人，並且深信不疑，自己的愛可以一心人，共白首。前世的姻緣，現世的嬋娟。
0	逐行逐字看完了步步為營，八個故事裡蘊涵的職場哲學讓人若有所思。對比小說，回過頭看自己走過的路，發現，沒有前人的指導點撥，職場這條路是摸著石頭過河，是一個人披荊斬棘。幸好，現在看到你還不算太遲。幸好，你照亮我前方幽長的路。
0	茱莉的生活一下子從繁華的社交界轉入了別人眼中勞累而無趣的孤兒院中，她所面對的人也從八面玲瓏的成人中轉入了困苦無依的孩子們中，她的親密伴侶從一個人人眼中的有魅力的成功男士變成一個硬直、了無情趣的醫生，當中的轉變，心情的跌蕩起伏很難用三言兩語說清楚，偏偏在這本書裡，作者用兒童都能明白的淺顯語言說了個一清二楚，而且叫人接受這些轉變十分自然合理，功力非同一般。
0	週五收到?瀝川往事?,週六一口氣讀完,週日不時重新翻讀,書中的人物,發生在主人公身上的故事,象一副美麗而傷感的畫卷不時出現在眼前,小秋和瀝川的故事,那種讓人心碎,讓人心醉的愛,是每一個女性都夢想擁有的.我深深的陷入小說情節中難以自拔,不原自拔.好久沒有欣賞到這麼美的情感小說了,感謝作者讓主人公的愛情有一個完美的結局,讓人們在為他們流過淚後,可以由衷的祝福他們,可以為他們的幸福欣慰的笑了.
0	重新喜歡上明曉溪的作品，重新回到夢幻的世界裡。感覺真好。高中的時候超級喜歡明曉溪的作品。尤其是水晶般透明系列，看了超級有感覺。大一的時候，在宿舍還有說到泡沫之夏。本以為同學不知道，結果卻出乎人意料：每個人都說得很起勁。不是單純的談情說愛。裡面的人物可以反射到自己生活中。裡面的愛情&#183;&#183;&#183;&#183;&#183;&#183;&#183;&#183;
0	終於認真看完了，哈哈比《男人來自火星，女人來自金星》內容更全面，文字也更有趣！既有實用性，又有可讀性！
0	終於買到心心念唸的書了，就因為當初的一念，以至於等到這套書時，已經過了很長時間，不論因為什麼原因，當我發現噹噹又有了這套書時，便毫不猶豫的寫了訂單。我想這是相當有意義的評吧，在我買了這麼多書後，這是我的第一個評論，不知道為什麼，只是被蕊蕊所打動吧，愛的絕然，愛的一無返顧，有時候回憶，總是在感嘆，像燕王朱棣這樣的人，愛耶？恨耶？曲曲折折，幽幽怨怨，情愛兩重天，於我，動心不已。
0	終於可以打分了，打五星吧，實在太喜歡這本書了關於彭老這本書，個人認為怎麼讚美都不為過。原因有三：1.語言通俗易懂、淺顯易懂，容易閱讀理解2.理論深入透徹，直指中醫本質。3.內容系統完整，層次分明
0	終於看完杜拉拉2，感覺有種狐尾續貂。裡面的理論對剛進入職場的新手來說實在太深奧。寬頻薪酬，測評系統等全部是HR的內容。題目真的不應該叫杜拉拉昇職記。可以換成HR方法大全？人物也越來越多，越來越不相干。最後的結尾更難讓人明白，別再寫杜拉拉三了，佳作就是這樣寫續寫續寫廢的。就像是還珠格格系列
0	終於等來了結束，一切的迷題也都解開了。無論是他，或是他？這篇是增加了許多玄幻在裡面的。話說虐了這麼久也該結束了，不然實在對不起觀眾。“知錯能改，善莫大焉” 是這樣的意思麼？呼呼，就讓一切重新開始，承著彼此心中的眷念去展開新的歷程……從此，我的眼前只有你，你的背後總後我。
0	終於把這本書買到手了，封面很有感覺，書做得也很好，編輯們辛苦了，一定會好好收藏的，這裡面舉的很多案例我身邊都有可能發生，對我真的很有借鑑意義。也推薦大家都看看，在職場裡，這裡有太多可以學習的東西。
0	終於，萌發了要買哥們兒實體書的念頭，當然首選就是四面牆了，結果缺貨，只好退而求其次，買了背叛和外遇。外遇還沒看，不敢瞎說。
0	中華民族歷史悠久，很贊同這樣的看法：學成語，是學古文化的一種好的方式。成語裡有文學、歷史、軍事與哲學，小孩子喜歡的是故事、情節，通過對比學習，不僅讓孩子聽了故事，同時讓他們牢牢掌握了一些成語。小的時候我就很喜歡那些出口成章、成語就在嘴邊的那些人。長大了就開始通過各種手段自學、或者從別人那裡學習。不僅我要學，孩子長大了，也讓他學。
0	中國也出了一本情感的書，看完了，很不錯的一本讓女人更加了解男人的書。本人閱讀的時候，就有很多同感，因為是裡面有提的行為，我作為一個女性的角度，幾乎都有，而且很貼切。也讓我的眼界放寬了，看到了很多男人和女人不同的東西。看待事情也不會像以前那樣的主觀了，此書值得一看，作為一位現代女性，不獨這本書的話，有點遺憾。因為你已經與社會脫節了。
0	中國古代詩詞由於用語都比較含畜、精煉，欣賞起來需要安安靜靜的環境，而作為它們的載體，一本書的印刷、裝訂質量的好壞，相對於其他型別的書而言，更會對讀者產生更直接的影響。這本書真的只能用精緻兩個字來形容，如果改版的時候再適當配以精美的插圖，那就簡直可以說是完美的。另外：驚喜的發現這本書的頁碼居然是仿古形式的漢字，更添了一種古香古色的美，實在是好！
0	智永千字文是千字文中的上品，即使這樣，當前的許多出版社也因種種原因，將它印製的很差勁。而本集字古文，主編、印刷的水平很高——因為我同時買了幾個類似的版本，上海書畫社的是最好的。集字古文的排版是一個很專業的工作，不是很高藝術素養的，絕對做不好。以前我見過很多集子，這一本，書法佈局渾然一體，幾乎感覺就是智永創作的一樣。
0	質量不錯，適合3歲左右小孩玩。每一頁邊上都有已經打好的虛線孔，直接將頁面撕下來就行，都是很簡單的手工，練習孩子剪圖形，摺紙。我兒子3歲半，特別喜歡做，就是用剪刀用不太好，正好練習啦。有些東西做出來“實用性”還挺強，像太陽帽，剛好能戴在兒子頭上，拖鞋，他也剛好能“穿”，兒子自己還說吶“大小正合適”，呵呵。讓他練習手工的同時還有很多樂趣，超喜歡。
0	值得推薦！與此同時購買的還有東野圭吾的《白夜行》，與女法醫這本書相比，白夜行太一般了。《首席女法醫》情節描述精彩，讀起來順暢，案件結尾完全出乎意料，且案中套案，引人入勝。對犯罪的描述一直採取厭惡和鞭撻的態度，不象日本推理小說，分不清他們的價值觀到底是向著哪一邊。所以也可以推薦給中學以上的學生閱讀。
0	值得所有中國年青人好好思考的一本書，似乎講的道理多是太過理想的言論，太過脫離大眾實際的層面，其實不然，當今的國人，就是太過實際，年紀輕輕就現實到一心一意賺錢過日子人生中真的應該有些無關物質，無關利益的追求，其實每個人在年幼時都是有過的，只是現在那段記憶結束得越來越早了當每個人走到人生終點時，才會發現你記得的只有那些單純而不實際的時光，留下的只有那些曾感動過自己的記憶
0	只能說畫得不錯。是連著《我爸爸》《我喜歡書》這兩本一起買的，這三本書內容都一樣的模式，感覺不是很好。而且兩歲半的小朋友不理解，為什麼爸爸為什麼又變成黑猩猩了，為什麼又變成歌唱家了。所以家長在給孩子講這本書的時候不能按書上的字講，最好是看圖說話，比如變成歌唱家的那張圖，就講說：“爸爸唱歌好棒呀，象歌唱家一樣唱得好。本來希望三本能不一樣呢。不過書裡說的話還是挺讓我感動的。
0	只看過西西的《解體》。印象已經不深了。記得要不就是標點很少，節奏很快；要不就是標點很多，停頓太多。還是一個比較有才華的女子。
0	之所以買這本書，是因為這次實習我要跟著老師下鄉，去隨州作調查，我準備做關於農村留守婦女社會交往的主題，所以買了這本書先了解一下。看過之後，確實有挺大觸動的，隨著青壯年男性勞動力向城市流轉，留守婦女的生活開始發生質的轉變，這其中有喜悅，也有不為人知的苦澀。推薦大家讀這本書，特別是女性讀者。同為女人，我們應該感受到更多......
0	之所以看這本書，是因為看過“安意如”系列之後有一種連鎖反應，只道是意猶未盡。不覺得就開始關注這類圖書。愛上了中國的古典詩詞，想要了解的更多，知道的更多一些。這本書中，每每讀來就像是一個唯美的故事，有時不免沉醉其中久久不能自拔。其實說是故事，不如說是“詩詞歷史”。過於歷史，總覺得太過於血淋淋了，忽然用這麼淡淡語言訴說，自是有另一番韻味。
0	之所以發現民國這段歷史光怪陸離，非常感興趣，還是因為看紫釵恨的長篇網路小說《長風》，裡面描述的亂世之中，各方勾心鬥角、嘻笑怒罵、啼笑皆非的場景讓人實在忍俊不禁，不時捧腹大笑。正是因為看小說，看得拍案叫絕，才發現原來民國這段歷史居然也是如此有趣，發人深省。建議大家先仔細閱讀《長風》，然後再看此書，兩相映照，相映成趣
0	之前一直在看《咕嚕咕嚕轉》孩子很喜歡，有一週時間了，自己總是翻看著，自己講著。第二本《斯凱瑞最受歡迎的故事》拿出來，貝貝好興奮，故事前前後後講了兩三遍，感興趣的幾篇講了無數遍，萬能修先生，會說話的麵包，墨菲警官這些都是他常掛嘴邊的，篇篇故事都生動，畫面表現到位。這兩本真是不錯。
0	之前是看過推薦，才想到要買，拿到書後，先囫圇吞棗大致看了一下，除了覺得畫面十分精美之外，看不懂什麼意思！我當時還頗有些失落，在下班的車上，我又細細看了導讀部分才“恍然大悟”（每次看繪本時，都要看看導讀，要不然理解不上去，慚愧！）到家後，小兒大致翻看一下，說沒意思，於是我就引導他一起看，這回感覺就不一樣了，其實只要你用心去發現，就會發現每頁的每個小角落，都是作者的精心設計，很棒！
0	之前買了一本，送朋友，拿到手後自己很喜歡，就又下單買了一本。書的質量真的不錯，只是不知道是不是在運輸過程中碰撞的關係，有破損。希望噹噹加強送貨時包裝的強度。
0	之前買過一本UK版TWILIGHT 三聯買的 109好像太貴了啦！那時太想買了現在看到噹噹才280，立刻沒猶豫就買下剛好放假了 等的那叫一個焦急連睡覺 散步都把手機拿著 生怕漏了送貨員的電話唉唉唉 6天后終於來的貨 我在順德 和過幾天卓越訂的貨一起來 估計是送貨員偷懶出乎意料 這本twilight比UK 大開很多 紙質也很好的 淡黃色 問起來也很好聞很高興啦，如果除去等待的痛苦不說……
0	之前看評論有說收到的書箱子壞掉了，也有些擔心，呵呵！不過寄來的箱子真的很好，跟之前金庸全集的箱子一樣好。對我來說書的大小也適中，因為我就是喜歡小版本的圖書，之前也收了一套唐碼的世界名著口袋本。說機器貓哈，印刷的也很好，每本的封面跟之前的老版也一樣，裡面的東西有人說每本都有一兩處變的，慚愧~我沒看出來，可能之前就沒看全過吧！對我來說我是非常喜歡了！
0	正在為與22歲的兒子溝通障礙發愁，發現了這樣的一本好書。我是第一次讀龍應臺的書，流暢的文筆，深深的內涵，對兒子的關愛，平等的推心置腹，思想觀念的碰撞火花竟然這般的美麗而感人。佩服，欣賞！兩代人之間的鴻溝在優美的文字中慢慢地彌合，讓我回味、思考了很多。推薦給我的兒子、朋友們。
0	正如作者自己所說，寫一本普及型的教材很難。既要避免淺薄，又要防止過於深奧。該書總體上說，做到了深入淺出。不過，感覺作者的引經據典似乎讓人有種混亂的感覺，比較難以讓人把握作者的邏輯思路。該套系列的書應該都不錯。看了社會學是什麼，再來看這本書，有一種感覺，社會科學的學科是人為劃分出來的，學社會科學的人，沒必要只侷限於自己所學的那個學科，應該涉獵其他的學科與門類。這樣才有利於提高自己，完善自己。另外，該書的作者王銘銘有件眾所周之的不光彩的事。不過，這絲毫不影響我們對他著作的學習啊。
0	正如書的名稱，三毛的這本早期作品不同於後期成熟後那個樂觀堅強的三毛，而是記錄了當三毛還是二毛時的經歷，心境，是她年少時那個愛做夢，有些神經質，傷感的雨季的縮影。也許成就並不是很高，然而喜歡三毛的朋友卻可從中窺見那個讓他們著迷的女子是怎樣成長起來的。而正處於那個生命階段的讀者也許會產生共鳴，發現原來他們在這個時候的想法並不是孤獨，沒有人明白的。
0	正本書是同事讓我代買的，她是位國家二級心理諮詢師，同時她又是位很稱職的媽媽，她女兒剛滿4歲，按她的話說這個年齡是接受家庭教育的好時機，她常會買些兒童看的書給孩子閱讀。我同事說這本書的內容圍是圍繞著作者女兒成長的經歷寫的，其中，作者的做法對家長們在家庭教育上有一定的借鑑作用，一般可閱讀到到孩子上學後，還是比較值得購買的。
0	整體來說，相當不錯的作品在細節的處理上很是到位完全沒有被算計，被矇蔽的感覺這個和看《姑獲鳥之夏》是完全不同的《姑獲鳥之夏》的解釋非常牽強勉強，而且全是些莫名其妙的巧合《X的悲劇》卻是有理有據，看得熱血沸騰，心悅誠服被作者精湛的推理，嚴密的邏輯所折服最重要的是，收尾時的前後呼應，很對我的胃口對於“X”的解釋，同樣石破天驚不後悔買了這本書
0	整體來說，本書還是不錯的。至少在書中描述了許多現實中存在的司法系統方面的問題，這是值得每個法律工作者去思考的。尤其是讓那些涉世不深的想加入到律師隊伍中的年青人，看到了社會特別是中國司法界真實的一面。缺點是：書中引用了大量的法律條文和司法解釋，對於已經是律師或有一定工作經驗的法律工作者來說有點多餘，而且所佔的篇幅不少，有湊字數的嫌疑。整體來說還是不錯的。不要對一本書提太高的要求。
0	整個看完，故事中的那種情感讓人感覺壓抑，久久不能釋懷，我想正是作者的性格才讓她創作出這麼一本極具特色的書，作者對人生的感悟，理解都包容在這本書中了，有時候我會去想象作者的人生，那該是個什麼樣子的呢？如果更多點快樂，積極，樂觀，她就不會那麼早地離開人世，不過如果是那樣快樂，積極，樂觀的性格，或許，應該是絕對就沒有呼嘯山莊這本書了，她像曇花，把所有的絢爛在那一瞬綻放
0	整本書由短小的有趣小故事組成。因此不受連續性的限制，你想什麼時候讀都可以。尤其在辦公室工作時間很長或者想思想上逃離辦公環境的話可以偷偷的看一兩則小故事，那種感覺真爽，同事都不知道你在笑什麼。不過，整本書看下來，能讓我開懷大笑的也就2、3處，不過足以~~~~在現在的生活環境中能有幾時開懷大笑呀~~~最後，本人想說，此書適合比較有童心的人閱讀~~~
0	真正算是一部極具代表性的人物傳記，隨著筆者的一點一滴的記述，去觀看索羅斯一生的成長足跡，半個多世紀，一個在金融界摸爬滾打的傳奇人物，人生的大起大落，真正教給我們正確的人生觀，價值觀。教會我們怎樣洞察紛繁複雜下的規律，怎樣面對財富的劇增或是暴跌，怎樣將理想與事業有機的結合在一起，去創造屬於自己的輝煌傳奇。“洞悉混亂，你就可能變得富有。”———《索羅斯傳》睿智而英明。
0	真是一套好書。我的女兒優優28個月了，喜歡聽我給她講故事，家裡也後好多故事書。那天晚上下班把書拿到家，優優在玩，我拿出一本“湯姆走丟了”給她講，她一下子就被吸引住了，站在沙發旁靜靜的聽著，當聽到湯姆找不到媽媽哭了的時候我看見優優的眼睛裡也浸滿了淚水……在這以後優優幾乎很少看別的故事書，天天纏著我給她講這套書。畫面明快，又不失細節，故事內容很符合這個年齡段的孩子。
0	真是一本讓人拿起來就不認放下的好書，語言通俗易懂，沒有什麼讓人感覺晦澀難懂之處，看了以後感覺觸目驚心，迫不及待的向家裡人大作宣傳。原來我們看到的花花綠綠包裝下的那些美麗食品竟有著如此多的內幕，仔細記下書中的點點滴滴讓我明白了怎樣才能冷靜客觀的選擇健康食品，儘量避免把垃圾食品帶回家，從此以後我再買東西時都更加留心食品配料表，真是明明白白購物了！
0	真是太愛史蒂夫了，能夠這麼洞悉女人心態和祕密，還把男人的心理也全盤托出，又還這麼風趣幽默，難怪那麼多和他上過床的女人分手後還和他是好朋友，希望他能活的久一些，因為史蒂夫能夠帶給她們快樂( ⊙ o ⊙ )啊！史蒂夫很棒很帥，適合做好朋友，一旦結婚應該也是個不錯的老公！發現世上所有的男人都差不多，原來老外男人也最喜歡女人牛仔褲、T恤衫、馬尾辮，不管你多大年紀，(*^__^*) 嘻嘻……
0	真人真事真感情，同時代的人與事。淨化心靈，公眾人要有淨化社會心靈的責任感。劉德華是佛教徒，喻可欣也是佛教徒，佛陀的精神拯救了二人的個人人生痛苦。精采語：劉德華悟到：“一念天堂，一念地獄。”喻可欣悟到：“心無掛礙，無掛礙故，無有恐怖”（摘錄情海星空一書）此書是真情所寫，一分真誠一分可貴。我喜愛此書的原因在此。我已收藏此書。
0	真沒想到我會看著看著就哭了~如果說第一本書《暮色》給我的感覺是甜蜜，那麼這一本書就是悲傷。從愛德華轉身離開貝拉的那一刻開始，貝拉心被掏空了，而我也難受到了極點。很奇怪，這本書的描寫很貼近我們談戀愛時的感受，簡直太真切了。貝拉出現幻覺時，我覺得她已經有點瘋了，已經失去自我了，愛德華帶走了她的一切，她甚至用傷害自己的方式來換取一瞬間愛德華的幻覺，可憐的女孩啊！我們在談戀愛時，不也曾這樣迷失過自我麼？在查理向愛麗絲描述貝拉剛失去愛德華時的表現，我的心不停在抽痛，太可憐了，貝拉！我用了三天的時間把這本書完整看完，哭了大半天，描述得太真切了！
0	真的是不錯，我給2歲半的兒子買的，開始還有點擔心，覺得這每本書都有近30頁，會不會太長了。擔心他坐不住，結果，唸完一本又一本，一晚上要讀完5、6本時，首先受不了的就是我了。書很有意思，經常被逗得咯咯直笑，有時又緊張的不行。推薦給同事，她給自己6歲的女兒了，能夠自己閱讀，也非常喜歡。難怪是好幾周的銷售冠軍呢。
0	這是一個偉大的人，絕對可以用這個詞來形容他：葛瑞格.摩頓森我覺得他完全有資格得諾貝爾和平獎。平凡的他卻做著不平凡的事，且十年如一日的堅持，很難不被他的這種執著打動。他讓我們知道了人性的另一個閃光點！敬上第一杯茶，你是一個陌生人；再奉第二杯，你是我們的朋友；第三杯茶，你是我的家人，我將用生命來保護你。在這個另人感動的友情世界裡，陣陣茶香撲面而來，清香襲人
0	這一系列的書都還不錯，我覺得書本比較小，古文書有註音註解，可以帶在包裡，有空的時候就看看！我其實不太喜歡大本頭、精裝豪華版、擺噱頭的書，喜歡這種排版、印刷比較考究的平裝書！聲律啟蒙比較押韻，適合於大聲朗讀！只是編排時註解比較少，對一些韻律和詩詞體制沒有怎麼介紹，一般讀者可能搞不懂，讀起來效果就要打折扣了！等了快一年了，這套書還沒有買齊，有幾本總是沒有貨，為什麼呢？
0	這套書真的很好，除了印刷、紙質非常好之外，還設定小活頁可以翻來翻去來表達故事中人物的動作、故事情節等，真的非常生動。裡面的主角：河馬、小豬、小老鼠和小鱷魚深得囡囡的喜歡。記得書剛買回來的時候她就老吵著要讀給她聽，這套書買的大半年了，邊邊角角都被翻爛了，現在才上來寫評論，我是想讓更能負責任地寫出用後的評論，讓其他媽咪做參考。孩子一歲半時，建議可以買這套書給他（她）了。
0	這套書真的很不錯，就像在講述一個小孩子的故事，點點滴滴透露著作者的痛心，讀後覺得心情很輕鬆，兒子每每在讀這些書的時候都會被裡面的內容吸引的開心大笑，也讓他從一個淘氣的孩子變成一個愛讀書的孩子，從客廳到書房，到廁所，到學校，總是愛不釋手，帶到學校去也成了同學們互相借閱的熱門書籍。也很感謝老師的推薦，讓孩子在緊張的學習生活中尋找到了快樂的答案。
0	這套書真的非常值得大人和孩子一起閱讀，從買回來的那天，我家2歲8個月的小寶就纏著我講，第一輯全部講完了，每本她都能講給我聽了，而且，出門去商場了還知道活學活用要緊緊牽著我的手。前兩天第二輯也被她翻了出來，睡覺前一口氣讓我講完了，小人的記憶很好，哪本書講什麼內容有些什麼人什麼對話她都記得很清楚，真的是很讓小寶著魔呢！對大人這套書很有指導意義，對孩子更是好的沒話說了！
0	這套書是送給孩子六一的禮物，正如讀過的朋友點評的那樣，確實是套值得購買的好書。剛拿到時，我還擔心因為沒有拼音孩子讀起來會比較吃力，事實證明我的擔心是多餘的。從開啟那一刻起，象散文一樣的、故事性很強的內容就把她深深吸引了。。。連著幾天已經看了第四本了，到了睡覺時間還不肯放手。。。今天一早起來，孩子睜開眼第一句話就是：“媽媽，我喜歡閱讀！我喜歡我的兒童節禮物！”這話讓人很是欣慰。
0	這套書是買給外甥的六一節禮物,沒想到我兩歲半的女兒對那本恐龍的尤其喜歡.不過她看還是太早,端午節回老家給外甥帶了回去,當時小傢伙沒表現出很喜歡,不過等第二天上午他一口氣看了三本,小學一年紀的他,基本上可以自己閱讀.....小傢伙很喜歡,我自己本人覺得這套書能增長孩子的見識,開闊孩子的視野,尤其適合上小學的孩子閱讀.
0	這套書是買給兒子的，小傢伙兩歲半不到，正是這套書適合的年齡階段。之前看了許多評價，這套書好評如潮，令我十分期待。因為一本好書可以帶給人知識，給人以愉悅，哪怕他只是一個小孩子。拿到書的瞬間我就肯定我的孩子會非常喜歡這套書。果真如此，小傢伙非常喜歡，與其說是看，不如說是玩起這套書來不亦樂乎。再加上大人在一旁的指點與協助，真得是一個非常好的親子游戲呢。第一次寫評價，希望好書共享。
0	這套書三冊，非常精美，內容也很好，我七歲的女兒拿到書後，坐在地板上用了二個小時讀了一遍，喜歡得不得了。然後就將它們放在了床頭，時不時地翻看一番，還經常問我想知道什麼動物的知識，然後給我講解，儼然是個行家的樣子，可愛極了。她問我有動物百科，一定也有植物百科，我說一定會有，我會再給她買一套植物百科。不過這套書附的光碟我女兒拒絕看，她更喜歡自己閱讀文字。
0	這套書目前是我5歲女兒的最愛，每天要要求我給她講上2本。這套書用“化身遊歷”方法近距離接觸各種科學知識，真是非常奇妙的創意！看得出出版社也很用心，每本前都邀請相關領域的科研人員寫序言。總體內容適合4歲以上的小朋友，因為內容還是很豐富的，也需要有一定的理解能力，太小的孩子可能會不感興趣。總之，好書值得人人擁有。
0	這套書買的時候還擔心寶寶讀是不是有點兒科了，到家以後發覺故事很簡單，寶寶易接受，還能從中學到很多知識點，現在垚垚通過這套書，知道：1 什麼動物夜間活動，還有各種動物睡覺的姿勢2 大象平時喜歡做什麼，小螞蟻在要下雨前要做什麼3 蛐蛐是用什麼發出聲音的4 壁虎的尾巴斷了還會長出來，還有什麼動物會為了保護自己而丟掉身上什麼部位5 雲是怎麼樣形成的，為什麼會消失總體下來，這套書真的很不錯
0	這套書陸陸續續地買了好多本，以前只是挑自己喜歡的那冊買，現在漸漸地很想把它都買齊了。看了好多本，感覺有些象中國版的貓和老鼠，那狼和那笨貓一樣可愛又笨得可笑，老是讓那隻老鼠捉弄得團團轉，這隻狼也一樣，除了傻，還真的很可愛，可愛得讓人感覺狼原來也是可以很可愛的。不過遺憾的是這本書中沒有書籤，以前買的都有，是一張很精美的卡片，不知道為什麼？
0	這套書錯過了好多次，最後還是在朋友的推薦下買了。真慶幸，沒有一直錯過。小時候，我最喜歡看瑞典的阿。林格倫的作品，什麼《屋頂上的卡爾鬆》《淘氣包埃米爾》，陪我度過了難忘的童年時光。直到現在，每當看到那個風格的圖畫，都會觸動我心底最溫馨的記憶。派老頭和菲菲 也是這樣的故事。幽默，溫馨，女兒三歲，非常喜歡，常常要求我，看看那個發怒的公牛，看看菲菲鬥雞。相信這也會成為女兒溫馨的童年印象。
0	這套書不錯啊！寂寞的老頭因為搗亂貓而不再孤獨無聊，裡面的人情味很重，兒子很喜歡，每天睡覺時從書架抽一本讓我在床頭給他講。有時候自己翻著看，因為畫面很豐富，他在裡面能看到文字以外的東西，比如有一集裡面，在雞蛋的框子裡有一個彩色的，他很快就發現了，說“復活節彩蛋”！其實那篇跟復活節沒有什麼關係。還有一些細節，好想畫出了大人看不到，孩子世界裡特有的東西，小動物、奇怪的仿生傢俱……。
0	這套書不錯，價格也算適中，關鍵是手繪的圖片給人一種更親近的感覺。可能在我們小的時候，沒有這種條件去接觸到外部世界，更沒有辦法去接觸到以往，所看到的大概也無非是克塞號或者聖鬥士。正因為如此，如今不想讓孩子只知道奧特曼和哆來A夢，想讓孩子能夠涉獵更多的知識，讓她知道人類的智慧創造瞭如此精彩的文明，對孩子來說是一種提高和豐富，對自己則是一種補償心理吧。
0	這套書編排的很不錯，從買了第一本開始我家小傢伙就愛上了這套書，他很喜歡書裡的內容，一有時間他就嚷著要做“階梯數學”，而我隨著他的興趣從2歲一直買到了6歲，小傢伙現在做到了5歲5階，越到後面他做題的時間就越長，難度也大了很多。我本人也很喜歡這套數，每一冊的內容很有針對性，對小孩的學習很有幫助。
0	這套教材，延續了新概念英語圖文並茂的特點，為適應兒童的閱讀特點，書中的插圖都是彩色的，活潑、可愛（儘管插圖畫的很粗糙）。內容也選擇了生活中常用的場景對話，很實用，很親切。最讓我覺得滿意的是，書裡配備了mp3 和dvd光碟，適合現代媒體的潮流，不象有的教材至今仍然只配備錄音磁帶（到哪裡去找錄音機啊？）。假期就要來了，我打算帶兒子一起來好好學學呢！
0	這套大卡，我喜歡它的地方是：一方面它的認知全部是實物圖片，這樣不會誤導寶寶認知。另一方面它配有和物品有關的兒歌，使得認物變的生動有趣。再者，它的卡紙對寶寶來說夠大，並且質量還不錯，至少那麼久以來沒被我家的弄爛，呵呵。這套卡可以根據需要拆開，或者用配的掛杆掛起來給寶寶看。另外是禮盒裝的，送人也很體面實用。只是噹噹送來的時候癟盒了：（這套大卡兒子持續喜歡了很久，一歲過的時候尤其喜歡，天天都要看無數遍，一直到一歲八九個月時候都還很喜歡。記得那段時間剛好帶兒子回老家，沒有帶任何書，哄他睡覺的時候我就和他一起回憶大卡上的兒歌，一首接一首的複述。那時候我才忽然發現，平時看書的時候並沒有很多反應的小傢伙，已經能把上面的兒歌幾乎全部複述完整了。
0	這書我是打算送給我的小侄女看的，她今年6歲了，希望她過兩年就可以看了，其實我還想找另外本書呢，就記得書名了，《前後漢故事新編》，上下兩冊，20幾年前的書了，不記得作者，真抱歉，我要是記得他多好！那是本小說，對孩子來說讀來毫不費力，可裡頭前後漢的歷史事件，名人軼事所表述的內容卻異常豐富，那種當時的享受和N年後的回味與喜悅，我多想告訴當年的作者呀！謝謝！
0	這書我是被迫買的,沒法子啊.我家老師命令的.東西是滿有用的.內容枯燥是任何練習曲的書都無可避免的,臺上一分鐘,臺下十年功啊.整本書都是各種指法練習.條條都是該練的.會對提高基本功有很大幫助.書是按指法分類的.每種都有若干條,大家可以慢慢練.沒有好的基本功,只想追求速度,到真正高難度的曲子就會力不從心的.PS:書每條練習曲都是簡鋪和五線譜對照的.對各個程度都是滿方便的.
0	這書的裝幀很好的，既適合家庭收藏亦適合閱讀了解。瞭解一個人，通過他的書信，而且是家書，再好不過了，而瞭解這個人也更瞭解些那個時代，那個社會，給我們現代人些許啟發吧。而我從中也知道了他的學習習慣、方法以及教子方面。比較有收穫。軟精裝的封面，封面要是每個唐老師那個照片就更好了，分上下冊便於閱讀。內裡字型有分別：信是用的啟功老師的手寫字型，評點是宋體。
0	這是自有網路小說以來，這是我第一本花錢去買的小說，網上沒有結尾或者加VIP的小說多了去了，唯獨放不下它，從老妖的?如果?開始，讓我記住了一個叫“千尋千尋”的作家，每一本書都讓人心動，似乎又回到了少女時代一本本追著買瓊瑤三毛的小說。她的文字是屬於有靈魂的，可以讓人沉澱下來的。也難怪乎被導演看上改編成電視劇了。期待下部出版的《紫藤蘿》。。。
0	這是正宗日版引進的書！編書的日本人，所以，書中選用的例句很地道。每十幾個的句型分為一組，每組都有配套練習，方便學習過後檢驗和鞏固知識點！看過市面上很多日語考級類語法書，感覺這一套是含金量最高的！另外推薦《日語能力測驗考前題庫》系列，這也是高含金量的，可與本書配合使用。不過，題庫系列名副其實，只有題和答案，幾乎沒有解釋，對於語法基礎不夠紮實的朋友來說，慎選。
0	這是這系列書的第一本，我是全系列看完（起碼到現在時這樣）。很佩服作者有這麼大的構架，現在能寫這種小說的人不多了。當然作者也是比較聰明的，故事一個一個的說，脈絡清晰不似某些名著，混雜繁瑣，往往表達的太多讓人迷惑。辛夷塢此作當屬青春文學的典範，可以說文章筆法紮實老道，內容娓娓道來容易消化，點睛之筆信手拈來。好書！
0	這是一套非常紅火，非常受孩子們喜歡的書，因同名的電視劇和電影的播出，書也變得非常熱，孩子一直是非常喜歡。從貼紙到書，到電視劇甚至是毛絨玩具都要佔為己有才安心。確實這書也是畫面精美，圖案逼真，對話風趣幽默，別具特色，有時候我自己閒來也會翻看一下，給自己一點輕鬆。唯一的缺點也是太長了，等待也是很痛苦的一件事情哦~~
0	這是一個很有才氣的年輕人， 每個剛剛走過高中的學子，都不妨讀讀這本書， 回味一下自己走過的青春花季。古人常雲： 少年不識愁滋味， 為賦新詞強說愁。不知為何， 當今的少年文筆好的很， 而且文字中很少牽強附會的。隨著書中文字的真情宣洩， 讀者往往會陷入對往事的追溯， 無論隔了多少代，那幾年的生活， 於所有心扉初開的少年都是非常相似的。左手倒影， 右手年華。 青春是捨棄與獲得的酸澀抉擇。
0	這是一個關於雙胞胎兄妹的故事,這對不幸的雙胞胎卻遇到了富有愛心的夫婦,雖然之前他們也歷經磨難,那趟他們一直沒有機會趕上的火車,那清晨迷路後卻意外地聞到濃濃的肉香味時,感動的不僅是這對雙胞胎,還有我!相信吸引讀者的不僅僅是故事的情節,當然情節也是相當的精彩!在給本書下評論的時候,我選擇了適合它的人群,其實這本書,不僅適合那些未成年的孩子,也是成年人的良師益友!
0	這是一個安意如非常青睞的故事,是她推薦的小說,我是她忠實的讀者,對她的品位從不懷疑.當我看完這本小說的時候,我對於鵪鶉的崇拜更進一步.這真是一個令人著迷的故事,一個能給你內心帶來激盪的作品.我可能用2個多小時就讀完了它,流暢得讓我自己驚訝,因為它不完全是文字的,而是有聲音,有畫面的.裡面精美的插圖和漂亮的書籤更讓書的人物在你腦海中形成影像,“柑橘與檸檬”的歌聲彷彿在遠處不停的迴響。
0	這是一部全景式地表現中國當代城鄉社會生活的長篇小說。全書共三部。作者在近十年間廣闊背景上，通過複雜的矛盾糾葛，刻畫了社會各階層眾多普通人的形象。勞動與愛情，挫折與追求，痛苦與歡樂，日常生活與巨大的社會衝突，紛繁地交織在一起，深刻地展示了普通人在大時代歷史程序中所走過的艱難曲折的道路。特別是主人公面對困境艱苦奮鬥的精神，對今天的人們仍有極大影響。
0	這是一部奇書```貴在它的勇氣反封建反禮教 請問 五四運動是有意義的麼??如果當今又開始重新推崇“君君 臣臣 父父 子子”那麼 譚嗣同“請從嗣同始”的一批有為青年的犧牲是為了什麼??歷代統治階級編造的所謂“二十四史” 都是為了統治的假歷史魯迅說“翻開.....我所見到的只有?吃人?這兩個字....”不想多說什麼 只希望那麼被矇蔽著雙眼麻木了的人好好看看清楚這種可貴的自由精神的勇氣````
0	這是一部非常貼近現實的官場小說，就像書後常智奇先生說的那樣，頂著子夜的寒流，撕破黎明前的黑暗，塑造了一群在歷史的劇變中形形色色的人物，凡人都由七情六慾，不知道人之初性本善，還是性本惡，難道在人的骨子裡都有潛藏的野性麼？也許有吧，可是人也應該有遏制野性衝動的理性，難道人性的思想，精神，情操就固守補了誘惑麼，，，，這本書讓我對人性有了重新的審視，，，讓我若有所思，亦有所慨，，，
0	這是一本值得推薦的好書。這本書講述的觀念“活在當下”，其實在太虛法師（李叔同）在解釋佛家經典“波若波羅密多心經”就提到“一切有為法，如夢幻泡影，如露亦如電，應作如是觀”。只是一般人對於接觸佛教經典通常會有艱澀難懂的感覺，透過這本書可以輕易的瞭解，不要拘泥在時間的泥沼裡，拋開過去，面對現在、不懼將來。對於本書如有不明白之處，個人的經驗是--參考原文。
0	這是一本針對青少年心理障礙而撰寫的有關心理諮詢與治療的理論和實踐的著作。提綱攜領地介紹了青少年心理諮詢的特點與技術；尤為精彩的是本書涉及眼下青少年常見的網路成癮問題、進食障礙及親子關係這樣一些新穎內容，別具一格。另外，本書中有些章節堪稱精華：如關於家庭治療的描述和介紹，既詳實具體，又言簡意賅。總之，這是一本專業從業人員可讀性很強的讀物。
0	這是一本與書有關的書，這是一本讀書人要讀的書，書中的故事記錄讀書人讀書，買書，淘書、藏書的經歷，給了我們後學者很多的啟示。讓我們更加珍惜我們現在的讀書環境。我們現在只要想讀書，就能讀到。更要可以利用網路得到自己的想要的知識。因此好讀書、讀好書、與書為緣、與書為友理應成為我們這個社會中生活的主流。因此我愛書，愛與書有關的各種資料、書籍、文章。
0	這是一本小若09年要推薦的第一本書凌晨3點看完，腦子裡滿是故事的細節和許多的疑問書的結局，讓人有無限的聯想和感慨，還有一絲絲的淒涼遺憾最最疑問的就是：雪穗和司亮，他們相愛嗎？從雪穗送給司亮的布袋秀著“R&Y”，以及店名也取“R&Y”貌似是相愛的兩個人可是，在過了案件有效期的15年後，為什麼他們仍然沒有在一起？雪穗嫁給了高宮，之後再嫁給了筱冢康晴貌似對筱冢一成，也有好感而司亮，開公司斂財全是為了雪穗他之後犯案也多是為了她而雪穗只為了自己結尾，司亮的死，雪穗離開的背影真是讓人糾結看完之後，特別想找人探討，有許多的細節想找人傾吐總之，如果有時間，就看看這本書！東野圭吾果真是個天才！
0	這是一本為破除西方人對統計數字的迷信而寫的有針對性的科普書。西方人崇尚用事實和資料說話，任何觀點，只要拿出了相應的統計資料，似乎就有了站得住腳的理由。實際上呢，可能事實遠非統計數字所表現的那樣。現在中國的媒體對房地產市場的調查也報道用了很多書裡揭穿的伎倆，看一看有助於在紛繁複雜的資訊社會保持清醒的頭腦，不那麼容易被別有用心的某些人忽悠了，值得一讀。
0	這是一本令人著迷的書，一本可愛的百科全書，一看到書中的介紹，就不禁情動了。一個優秀的男人，是應該雜學博記，能觸類旁通的。從小性子裡就充滿著野性，對於那種粗糙生活有著難以言喻的情結。這一切，恰恰都在書裡能找到。有很大的可能，會搶爸爸的角色。哈哈！當然，這本書對小兒子而言還是買的太早了些，希望我的寶貝能早些長大，快快和媽媽一起探險。
0	這是一本很有意義的性啟蒙教育的書，在此書剛出版的時候我就給我的孩子買了，並跟孩子一起翻閱，從正面加以引導，我自認為我的孩子在性啟蒙方面比其他的孩子瞭解的更多一些，沒有了好奇，心態平和，能以正常的心態看待成長過程中所發生的一些事情。今天我是給我的朋友的孩子買的，我想，通過此書能讓更多的孩子瞭解他們成長中所要面臨的一些看似神祕，其實應該是再正常不過的事情了。
0	這是一本很好看的小說，直至今天，我們再去讀那個年代的故事，仍舊覺得沒有過時和落伍的感覺，因為那段歷史在小說中永恆地存在著，我們重溫過去，感情依然飽滿。從文字角度而言，丁玲的這本小說，流暢而樸實，很符合那個時代的特點。從故事性而言，同樣也非常好看。我們不能遺忘過去，更加無法淡漠過去。建議喜歡文學的年輕人都來讀讀這些小說，對於心靈、對於瞭解我國的文學史，都是很好的。
0	這是一本很好的中醫書，不懂中醫的我從這一本開始對中醫有了瞭解，能根據自己的狀況，運用所學的中醫理論來保健，而不是聽別人說自己照辦的那種盲從，這一本學下來，自己感到我的健康的行動有了根據，這是最重要的，希望著者與出版社出這樣專家寫的通俗易懂的好書，也讓我看到了專家與一般大夫的差別，也讓我看到了我們的中醫大夫的功夫和中醫的魅力。謝謝
0	這是一本很感人的書!而書中的人物所生活的年代也註定了他們的命運!究竟什麼是愛?愛在責任,苦難,死亡面前是否仍能完整?究竟什麼是悲哀?勤勤懇懇卻無知無覺的人悲哀嗎?心中有愛卻空留餘恨的人悲哀嗎?堅守信仰卻傷害至親的人悲哀嗎?對與錯的界線在所有人物的身上都模糊不清了!因為那樣的時代, 因為生活在那樣的時代,讓很多選擇無可選擇!讓很多遺憾不得不遺憾!留下來的除了悲與恨,還有那深沉卻無可奈何的愛!
0	這是一本好書。僅僅是因為至少它發出的是一種自由的聲音。今天剛剛收到，已迫不及待的開始閱讀了。讀完了第一篇：宋強著的《必須正視的內政“憤懣”》，知道還有這些負責人的編輯和電視製作人，感到很安慰。同樣安慰的時，現在不再聽到電視新聞中動不動就是“盛事”的讚歌；看到政協會議上，國家領導人的列席；瞭解到各項表決中終於有了反對的聲音，而不總是全票通過。
0	這是一本非常值得看的書。看來希望工程不只是中國有，國外一樣也有。以往總認為慈善事業是富人的事。古人云，窮則獨善其身，達則兼濟天下。可書中這個外國人並不富裕，能做到這種程度，真叫人敬佩。那個幫助他成立基金會的富翁也很有性格，能對朋友說出那樣的話：“五十年了,我在喜瑪拉雅山區建了一所學校，你做了什麼？”大家都看看這本書，除了感動之外，還有深思，我們的慈善事業怎麼樣？
0	這是一本非常有益的工具類書。尤其是在當前經濟全球化的前提下，中國的金融機構仍顯得單薄，金融產品也比較匱乏的情況下。當然，考慮到金融風暴的因素，金融衍生品的推出和相應的監管都要慎之又慎。然而，既然不能因噎廢食，即便是為防範風險，也要多瞭解世界成熟金融機構的管理流程，所以此書是比較經典的選擇。
0	這是一本不算好讀的書，是一本讓人快樂不起來的書。我是學生態學的，可以理解接受大部分的概念，而對於其他人則不是很清楚。一個一個例子讓我很疼。我是在坐火車時讀的，8個小時讀了115頁，這對我很難得，我已經很久沒靜下來一口氣讀一本書。感覺只有心痛。這本書不是文學作品，也不是紀實報告，而是科學，真正的理性的科學。所以奉勸想要看這本書的人注意，這不是一本好看的小說，而是一本嚴肅的科學。
0	這是曉曉最喜歡的圖畫書之一。我猜有兩個原因：一則這是講友情的故事，小孩子最需要夥伴，所以這樣的故事能引起共鳴。譬如曉曉就把自己叫“小藍”，把她的小夥伴小寶叫“小黃”。二則書中的主人公居然是顏色，這也是寶寶生活中比較熟悉的現象，把顏色當作人來講確實很有創意，顏色的融合就像人們的擁抱，在孩子看來，真的太有趣了。而且，對顏色的認識加深了，真好！
0	這是我在噹噹第一次買書。星期五下午訂購的，星期一早上就收到貨，發貨速度很快。拿回家給寶寶看的就是這本書了，這個她的第一本貼紙書。一拿上手就不肯放下了，連吃飯都要放在自己的凳子上，吃完飯就吵著要貼紙了。翻開書仔細的看了下，書中畫面很鮮豔，內容比較適合兩到三歲的小朋友，貼紙的質量也很好，貼錯了可以重新貼過。很好的一本書。貼完了貼紙還可以看下書的內容。我女兒喜歡極了。
0	這是我買的第三本央視在職主持人的書，各有各的特色，每個人的經歷不同，所表達的內容，給我們讀者展示的世界也不同。就本書而言，首先，芮成鋼本人的學習經歷就很讓人敬佩，他的榮譽超乎他的年齡，他的成長曆程從安徽的高考狀元，到現在主持人，現在應該是央視2套，經濟頻道的當家經濟類主持人。節目內容很深刻，讓人一邊看一邊思考，這本書中他對世界的一些觀點也很獨到。是本好書。
0	這是我第一次在噹噹網上為書發表評論。因為我希望我的留言能夠讓更多人來讀《動物檔案》和《一隻螞蟻領著我走》。我相信會有更多愛動物和尚未發現自己愛動物、愛自然的人，能因為讀了蔣子丹的這兩本書，而作出更加積極的言行，共同愛護地球上的所有生靈。請你一定要讀這兩本書。當然，如果你讀完沒有一絲感動和沉思，那我只能跟您說：對不起，浪費您的時間了！您確實和我不是一路人！
0	這是我第一次通過當當網買書，朋友說這裡買很合算，於是試試看。通過這次買書,覺得當當送書的速度很快，隔天就到了。書和以前在書店裡買的《走遍德國》比對了一下，發現就是少了外研社的標誌，我不知道是不是正版的。翻看內容，印刷質量還蠻好的，應該沒什麼問題。很快就要用這本教材了，如果沒問題，我以後還會選擇噹噹網買書。整體感覺還是挺不錯的
0	這是我第1次給全五星哦^_^超級快!這是最快收到書的一次了.我是中午的時候訂的,結果第2天上午就收到了,算了一下,1天的時間都還沒到呢!在此,感激下噹噹的服務...我的確是很急需這本書呢.關於書的本身,也很不錯.內容還是很豐富的,值得推薦,對於訓練和培養邏輯思維套式有一定的幫助,推薦一下~還有祝朋友們都面試成功,哈哈哈~
0	這是森在獲得諾貝爾經濟學獎後一部里程碑式的著作，全書從經濟、政治、社會、價值觀等方面系統闡述了這樣一種發展觀：自由是發展的首要目的，也是促進發展的不可缺少的手段。可惜我國的發展觀裡實質上缺少的就是此書所闡述的；國內也很難有這樣的佳作，一是缺少這樣發展觀的學者，就算有也難以發表，可悲可嘆
0	這是買第二套了，送給小侄子。故事很有趣，語言輕鬆活潑，寶寶聽了一遍又一遍。故事裡隱含的知識點，有的連我自己都不知道，不過都是寶寶特別好奇的東西。寶寶每天都纏著我講，講完之後，還要拿後面的遊戲來考考我。有時候，我假裝不知道，或者故意說錯點什麼，他就樂得咯咯的。
0	這是給女兒買的第二套3-4歲的貼紙了。女兒很喜歡貼紙，差不多一天就貼完一本，三四天時間就貼完了三本。看女兒很有興趣的樣子，就又買了一套。真的是很不錯的一套貼紙書，兩三歲的孩子都比較適合貼這套貼紙的。
0	這確實是一本有趣的書，大人讀了也會欣然一笑。不過個人覺得，淘氣、破壞、犯“錯誤”本來就是孩子的天性，這是他們學習成長的獨特方式，在一定的範圍內，家長們儘可以由著他們自由發揮，不必嚴加干涉，尤其對於3歲以前的孩子，其實你和他講一大堆道理，也不如一次親身體驗來的奏效，相反，道理講得太多，有害無益。寶寶的快樂是家長的快樂，以上觀點，歡迎指正。
0	這幾天被我和兒子讀了N遍的書,剛開始沒有感覺這本書有意思.讀了一遍後,兒子(一年級)N遍的要我給他讀,後來自己讀.又當睡前故事天天讀．１．９元賣的書啊！沒想過會讀這麼多遍．兒子太喜歡湯米獾在床上睡覺狐狸比得在他的床上面掛水桶這段了．每次都樂得不行．兒子又要買彼得兔的故事，查找了噹噹網書都沒有買的了．還好有一本＜感動孩子的50部兒童經典＞中有比得兔，就買一本吧．
0	這個爭議也已經若干年了，到底明朝亡於哪一年，就和清朝應該從什麼時候算起，是從努而哈赤稱帝開始，還是從皇太極改國號為清開始，還是從順治進北京開始，至今都是難解的話題，明朝也一樣，崇禎自縊煤山明朝就算亡了嗎，首都失守，可當時的清朝並沒有統一全國，南方仍有南明在，當然，今天並不是要爭論和研究這個話題，而是覺得，為了豐富大家的明朝歷史知識和常識，作者應該繼續續寫南明，畢竟，南明也是明，
0	這個系列的書，如《說康熙》、《說雍正》題材都很吸引我。試著在網上下載了一些《文化中國》紀老師的視訊，都覺得還是看書比較過癮。然而，不得不說出版社在校稿上不夠認真，繼《說康熙》中一處平三藩始末年份的錯誤後，本書第114頁第二段中濟爾哈朗與多爾袞的年紀相差了13歲，文中卻說相關3歲。另外，看完這個系列的書，發現《說康熙》和《說孝莊》在內容方面重複過多。有些段落甚至一字不差，有湊字數之嫌。
0	這個是我偶然買的，沒有想到我女兒那麼喜歡，我掛在我們從客廳到走廊的牆上，她看到後，一直笑，然後雙手拍打著，非常興奮，特別是小兔子，小女孩，小樹的這幾張，簡直就是愛的不得了。把她放在書房的地上玩，她擡頭看到掛畫，就會一直笑，然後一會就要擡頭去看，真的很神奇，於是我推薦給了鄰居的幾個朋友，她們也反映說自己的孩子很喜歡，總有一張會讓你的孩子發笑的，只要你不斷的嘗試翻動這些畫。
0	這個世界最可怕的，是人心。一場突如其來的巨大車禍，倖存者們開始一個個死去，死神沒有放過他們。看到這裡，我想起我所相信的一句話，“這世上沒有橫死暴死一說，只有註定一死！”在這個故事中，上官午夜用非常細膩、深刻的筆觸，探究人性最隱蔽的內心，影射社會最敏感的問題，在她看似冷靜、旁觀的記敘下，無處不潛藏著對人文關懷的關注，呼喚著真、善、美與良知的迴歸。
0	這個出版社是我經常光顧的 我覺得他們的題目都是從基礎開始的這本書分為3點：主幹知識、點選思維、零失誤訓練。主幹知識我都是在預習前做的 都是基礎題然後點選思維是在第一課時結束時我複習用的 也是基礎題 只是有些是複習概念用的最後零失誤訓練我都是堆積到週末做。。是對這一整課的總結總體說我還是比較滿意的不知樓上那位是什麼教材 人教版的教材不就是有勾股定理嗎？？
0	這對熱愛生活小夫妻真是絕妙的組合透過sissi的鏡頭，一網打盡愛琴海的關鍵詞： 深邃，藍白，童話，浪漫，明亮... ...以及被一般人忽視的小細節女性的視角獨特而細膩 圖片精美絕倫而hawky的文字輕鬆幽默 字裡行間皆有情;文中還夾著各種旅行小貼士 貼心而實用難能可貴的是他們這份與人分享的心意這本書帶你的眼睛和心去旅行。
0	這次買的是第二套，幫朋友買的，總的來說，覺得價效比很高，女兒２０個月，我是她１４個月時買的第一套，裡面的好習慣基本都理會，書中的每個小動物她都很喜歡，所以她更願意去模仿，後來又買了套＜阿波林小世界＞，只是她跟本就不喜歡後來者，本人也覺得後者<阿波林小世界>不及前者清晰，明白，小熊寶寶繪本更值得買和學習．如果家長想買兩套的話，建議買小熊繪本．
0	這冊書與YY那冊書應該說是已經出版的黑背系列裡面的精品。故事可能有杜撰的成份，不過很生動的把一個調皮搗蛋的小男孩的形象刻畫出來了。真是男孩不壞女孩不愛。惡搞戲份很重，人物以動物作形象，很配合故事情節的發展。畫工比較精緻，看得出來是用心畫的。很不錯!值得推薦!如果他的每一本書的品質都以這兩冊書作為標準就好了。
0	這部書寫得很好。它拋開了那些眾所周知的東西而撿拾起鮮為人知的記憶碎片，比如白卷英雄張鐵生寫給評卷組的信，比如一位普通農村教員寫給毛澤東的信，每一個片段的背後都有著深刻的歷史背景，一個看似微不足道的言論或舉動卻給那時的中國帶來了意想不到的震動。作者的語言豐富深刻透射著理性的觀察與思考。那些轟轟烈烈的事件值得我們記憶，這些被歷史湮沒的枝節更值得我們反思。
0	這本已經《大貓兒的TT奮鬥史》我看完後也都推薦給了女朋友再看，消遣的來看這些書收穫可能更多一些，如今的女性似乎更辛苦了，我們都和譚斌一樣坐在不同的格子間裡，經歷著類似或者雷同的事情，是要平靜的生活，賺份賴以生活的口糧，還是要在職場中尋得一席之地，找那種成就感，滿足感可能是女人在職場中的選擇題吧。能知道自己想要什麼，估計也就應該知道要怎麼要去做，去走，去生活吧！
0	這本小說向我展開一幅景象，那是一條安靜的小街道，兩旁是不高的民宅，午後的陽光明晃晃的照在上面，空氣中有肥皂洗過的床單在陽光下的味道，那是一種讓人傷感的寧靜和真實，好像時間就呈現在你的面前。而你就是一個旁觀者，從歲月中匆匆的走過，能感受到那份真切的溫暖，卻真實的讓人虛妄。這種感覺，我猜測，如此之於漢娜對米夏，米夏對漢娜也應如是。
0	這本童書,是我目前最喜愛的,愛不釋手的翻看多遍,不同時刻不同環境會有不同感受,第一感受是:這不僅僅是本童書,還適合於情人之間,親人之間,姐妹之間,朋友之間~~~~因為這份愛,表達的是這麼純真和直白,一點點雜質都未摻.翻看給兩歲半的兒子看時,他老是指著大兔子叫:爸爸!爸爸!我仔細觀察,發現那隻大兔子,真的是男性的表情和動作,呵呵~~~非常非常好的一本書!
0	這本書最能打動我的就是它的實用性，而且書的質量和書店賣的正版書是一模一樣的，所以非常感謝噹噹這個購書平臺，裡面的單詞都是分類來記憶的，而且每個單詞的出現都會伴隨著它的同義詞和反義詞等一塊亮相，這樣記憶起來會方便很多，而且每個單詞都會有與之相符合的語句來搭配記憶，非常好的一本書！書所付的光碟是用在電腦上同步用的，可以在上班時間不翻書來偷老闆的時間襖！
0	這本書最大的優點是所有的兒歌都很順口，不是很長，一般讀一兩遍都可以背下來了，畢竟給寶寶念兒歌，一邊念還要一邊拿著書很不現實嘛；還有就是這些兒歌都有一定的教育意義，聽得多了對寶寶的行為習慣還是有一定好處的。而這本書的缺點就是紙質不怎麼好，被我寶寶（半歲）抓在手裡一下就撕爛了，唉。
0	這本書主要是講數字積體電路的。之前從圖書館借閱過，覺得很不錯，所以買了一本。這本書的一個很大的優點就是比較容易讀懂，連我這樣物理專業出身的人都能看懂書中的絕大多數內容。只要學過半導體器件物理、瞭解布林代數基礎就可以吃透書中的內容。不過需要指出的是，這本書對於MOSFET的I-V特性的數學描述與一般課堂所學的公式不一樣，初看起來不大習慣。
0	這本書中關於親生後母現象的描述我覺得很貼切，作者的年代經常會發生這種現象，貌似在現代沒有上山下鄉了，這種現象不會發生了，其實不然。現在很多年輕父母為了工作把孩子寄放在老家，或者父母出國，把孩子寄放在國內，都會造成親生後母現象。如果父母自己有這種經歷的，即使自己的孩子沒有這種經歷，也要注意自己的教育方法，防止自己的經歷對自己的影響會帶給孩子。所以建議年輕父母都來讀讀這本書。
0	這本書真是象介紹所說的那樣開本小，內容可不少。例項多，效果不打折。操作細，做事不含糊。知識全，覆蓋多領域。便攜帶，隨時學用查。價格低，為讀者服務。是最適合初學者看的一本有價值、價效比高的好書，不僅大人能看懂，也適合孩子和家人看。其實，這本書真正做到了易學、易懂、易用的地步，編者的設計讓百姓佩服！他著作的書就好比老師手把手教一樣實用，值得推薦！！！！
0	這本書真的是挺實用的，裡面的內容都很口語化，很地道。附帶的光碟有錄音，很純正，存到MP3裡，沒事的時候經常拿出來聽聽，效果很不錯，都是些日常生活中的簡單卻很實用的句子，話題也很廣泛。總之，物有所值。而且，這本書是我在圖書大廈看好了回來才在網上買的，事先在幾家網站比較了一下，噹噹是最優惠的哦！呵呵，以後會繼續光顧的。同時也希望噹噹再接再厲，努力做好服務，回饋顧客。
0	這本書真的很好啊，應該打五星，只可惜評分好像無法修改，很有作者的個人風格和簡介，能學到不少健康知識，作者您還能再出書嗎？要是還出這樣的好書，我一定買。謝謝噹噹熱心的顧客推薦，我才能買到這些好書，也謝謝噹噹，祝好心人閤家歡樂，身體健康！~
0	這本書有別於以往看過的早教書籍，結合了說明文的寫實，散文的情致和圖冊的一目瞭然。特別是讀過幾頁後，會覺得這是一本放不下的書本。書中描述了很多常見的生活狀態，以及各種狀態下與子女溝通融洽的方式。未詳盡處及由文字內容而延伸出的疑慮，在後文也有提及。給人感覺是一本智慧的書，瞭解家長的書。非常喜歡！
0	這本書已買很久，小孩也看完很久。近日，小孩說借給我看，於是我就看了第一篇長篇小說——《林中飄過白衣女人》，後面還有兩篇短篇小說還沒有看。這本書確實很有吸引力，難怪小孩她那麼喜歡看，後來又讓我給她買了《太空陵墓》，也看完了。我覺得，這一類書小學生看得多了，一定會變得更聰明和更勇敢，因為書中的三個小虎子就是既聰明又勇敢的小孩兒，他們的行為一定會對閱讀者有所影響。
0	這本書已經快被我翻爛了，中國這樣的人和這樣的書太少了，沒想到這本書能通過審查。現在所謂的專家、學者、官員有良心、有見識的不多了，要麼有話不敢說，要麼就是胡說八道，阿諛奉承“揣摩上意”，直叫人噁心。還好，這本書被現今的領導所重視了，據是老師部落格說中央政治局常委們人手一本，中央各部委領導也在看，部分省市還作為學習科學發展觀的必讀書。
0	這本書一拿回家就吸引了女兒的眼球。她一連叫我講了4遍還不過癮，臨睡前還讓我再講了一遍。我問她你覺得這本書象誰畫的。她看了第一眼就說，像《大猩猩》。呵呵！那也是女兒非常喜歡的一本書，有一個階段一連講了2個星期。最近一個時期，女兒就如同書中的那對兄妹一樣，看不到姐姐會想，可是一見面又經常吵架。現在的孩子都有“獨槽驢”，和同齡人相處都先顧及自己的感受。給女兒這本書，只希望她珍惜親情。
0	這本書也是被鋪天蓋地的評論所誘惑而買的（太跟風了，這個毛病不好），讀的時候，腦中老是浮現這是張愛玲的自傳性質的小說，所以把書中每個人物去對號入座，滿足了窺私慾，對文章的語言等本應該注意的東西倒沒有欣賞，這樣的讀書心態很不好很不好！！！總的來說，這還是一本很好的小說“這是一個熱情的故事，我想表達出愛情的萬轉千回，完全幻滅了之後還有點什麼東西在。”
0	這本書需要慢慢地細細地體味,最好每讀完一章後把自己碰到問題也和書中女主角一樣設身處地地去感受一下並照著書中的方法去嘗試改變.慢慢地你會發覺真的有作用.書中讓我感受最受益的就是:臣服. 人之所以會受苦的最大原因就是抗拒事實.事實本身是中立的,而我們的情緒是對事實的反應和自己對事實所?編造?的解釋.現在生活中碰到讓我有負面情緒的事.只要想到去臣服事實,憂鬱的心情頓時能輕鬆起來!值得大家一讀!
0	這本書需要好好讀，一讀再讀才更好地領會其中的祕訣。我覺得主人公碰到的問題往往也是我們自己的問題，只是我們很少表露給外人知道，於是把很多東西壓抑在心裡。幸運的是她遇到了以為智者。我也是一個十分需要這種明燈指引的迷途羔羊。生活變化多端，經常因為小事就弄得心情極差。我想大概這種鬱悶的胜肽在我身上已經紮根了。我也希望多看多幾遍，好好享受生活。
0	這本書我現在推薦給我同學在看，他跟我說這本書還是很有價值的，比如它強調的一些關於錢的只是都是我們平時不太注意甚至不懂得概念，很肯定這本書會影響很多人的理財及人生。向這本書作者致敬
0	這本書我是非常非常的喜歡，看了兩遍，並且推薦給了很多朋友，還有我的老公，看完後，有種豁然開朗的感覺，對於生活中遇到的許多難纏問題，給出了即簡單又可行的建議和意見。建議：自己感覺時間管理混亂的朋友讀讀看；建議總感覺時間不夠用的朋友讀讀看；建議常立志並且無法立長志的朋友讀讀看自我感覺，受益匪淺
0	這本書我連續看了5遍。每一次都是看完結尾馬上又從頭看起。書的內容大概快背下來了，可是心情卻還和第一次看時一樣傷感，也有些感動。可能是世上的真愛越來越少了，才會越來越喜歡在書中獲取安慰，也可能是麻痺。突然覺得皇如月其實有些可憐。儘管最後她得到了真愛，可是卻經過了上千年的等待。這樣的痛苦大概沒有人會承受得住。時常會陷在自己的幻想中，如果我是她，我會怎麼樣？會怎麼樣呢？
0	這本書我覺得好，就是對我們的啟發作用要大於思考作用，因為，天下沒有一定之規，美利堅的好，不能遮蓋華夏的發展階段。留學生滯美不歸者前幾日給我們作了一次內部演講，總之是說美國人權如何好，一開始很贊同，後來想過後發現一個問題，即“以高福利、全民普選、私人財產不容侵犯”為基點的宣講，優則優矣，卻不具備普世之視角，所謂一陰一陽謂之道未被參破。多說不必，閱者知之。
0	這本書通俗易懂，幾乎孩子每一階段所面臨的問題都有提到，而且會有很具體的解決方法。書到手裡，幾乎是一口氣讀完的。作者對待孩子的心態十分放鬆，尊重，任何一個問題，她都能用輕鬆，愉快的態度去面對，去解決，看了這本書以後覺得，原來養育孩子並不是自己想的那樣難。現在，我的心態因為讀了這本書而平和了許多，面對孩子的分數也客觀了許多，輕鬆了許多，超級推薦。
0	這本書挺好的，尤其是在對明朝的歷史能有個大概的瞭解。不管時間長短，拿在手裡就能看進去，比較吸引人。我想如果作者能再深挖一下，在敘事敘人能更豐富更深刻一些、並且多在括號中引用一些原文，可能會使年輕人對政治、官場、人際關係等的複雜性有更深刻的認識，甚至對學習文言文也會有很大的好處。期待著作者修改以後的再版能更吸引人！印刷的字顏色太淺，看著費眼睛，易疲勞！
0	這本書雖然篇幅不是很長，作為成年人我用了兩個晚上就讀完了。心裡在想：如果我的童年也遇到這樣的書該多好啊！這一套國際大獎小說每一本所傳達的資訊和情感都是有關美好的，有關愛，有勇敢，有友誼，有堅韌，有真誠......我作為一名老師，現在把這套書推薦給我們的學生們，他們正是八九歲的年齡，對於這個世界心存美好的憧憬，多一份閱讀，多一份真情，我希望這套書能給予他們的不僅僅是文字。
0	這本書是作者半生的智慧結晶，是對中國古文化和現代科學的重大貢獻。我懷著十萬分崇敬的心情拜讀此書。深深感激作者的無私胸懷，毫無保留的向後人貢獻自己的才智，比那些有點成就就要靠著智慧財產權來賺取錢財的偽學者高明萬倍。向這位學者致以崇高的敬意，我代表我的子孫後代向他表示我們的敬意，感謝他為中華民族的文化傳承所做的工作。功澤後世，永受尊重。
0	這本書是在姐姐家看到的立刻就愛上了它!因為內容實在太有趣了!買回來後給二歲半的兒子讀兒子咯咯地笑個不停,因為書中有好幾處笑點.比如小蚯蚓逗蜘蛛笑,結果蜘蛛因為笑的太厲害掉在地上了;比如小蚯蚓的姐姐因為愛美總是照鏡子,小蚯蚓看到了就說:無論您怎樣照,你的臉永遠和你的屁股長的一個樣時,我兒子笑的就更厲害了.太有趣了,快買給孩子看吧!
0	這本書是與範長江同志在一起工作過的人們寫的回憶錄。還有一些研究性的文章。它記錄了範長江同志的優秀品德，高尚的情操，忘我的工作精神，和對黨的事業的耿耿忠心。從中我們可以瞭解許多那個時代的歷史和人物，特別是瞭解範長江同志這個優秀的記者。瞭解那個時期黨的新聞工作，和它的發展歷程。看這本書時，最好是與《範長江新聞文集》一同看，這樣更有思考和研究的意義。
0	這本書是我在廈大讀研期間，我的營銷學老師在班上推薦大家的一本書，我很欽佩老教授能有那麼好的記憶力一下子列舉了該書的許許多多的例子，讓我立即對該書產生了購買來閱讀的慾望。想要讓自己對他人有更加強的影響力，或者換句話說想讓你能更好的說服別人，那麼該書就是不可不讀的。《影響力》會讓你不僅能更容易的說服別人，而且會讓你能更加容易的瞭解並理解他人的行為。
0	這本書是我接觸李躍兒的第二本書。書中針對孩子出現的具有代表性的表現分析了背後的原因，告訴家長孩子怎樣的表現我們應該高興、怎樣的表現我們應該注意，孩子行為體現了怎樣的教育……這是一本從孩子的心靈出發總結出來的書，孩子正在告訴我們如何做好父母。書的紙質稍微粗糙了一點，不知道是不是原本就這樣設計的？不過內容的優勢已經超過一切，對於這點，我不介意。
0	這本書是同事賣給她女兒看而推薦給我的。結果，我的女兒一拿到書就愛不釋手（女兒有2歲7個月），並要我一邊講給她聽，一邊要像故事中蠟筆一樣畫畫。每天下班回來，女兒第一件事就是要求我和她畫畫，女兒在邊聽邊畫中學會了辨別不同的事物顏色，對顏色的名稱也記得很熟練。我也利用這本書的內容引導女兒認識其他事物的顏色，她的興趣也很濃。這本書值得購買！
0	這本書是聽朋友推薦的，買到後拿起一看，居然一口氣全部讀完。不像有的作文書看得讓人想睡覺。這本書寫得很通俗易懂，生動，娓娓道來。適合家長看了，與孩子共同學習作文。在他筆下，作文不是令人頭痛的東西，不是華麗的詞藻的堆砌，不是挖空心思的編造（而這些都是孩子的通病）。作家肖復興用自己的經驗告訴我們作文應該怎麼寫，作文來源於生活，真情實感是作文的靈魂等等，讀來令人感觸頗多，受益非淺！
0	這本書是朋友推薦的，個人認為是值得一看的。書中作者對闡述了自己對佛教，道教和基督教的綜合認識，我覺得寫得挺有深度。說實在的，作者說得那些，我並不能真正理解。不過覺得，如果人真能象女主人公芮小丹那樣灑脫地面對人生，很不容易。看過書後，我馬上在網上找到電視劇看了看，電視劇拍得不太好，顯得象是在背書，沒把男女主人公的深度演出來。可能是書寫得太好了吧。
0	這本書是女兒點名要買的，我都不知道原來他們班級正在流行看這個的，她指著一瓶飲料上的廣告告訴我的，因為外婆在書攤上只找到關於這個遊戲攻略的書，所以只能我給她上網找了。買回家自然很高興，書一直被帶去學校差不多已經翻爛了，因為女兒喜歡所以給了4星，如果是按我的話可能只有1星了，因為這本所謂的遊戲迷宮書真的不怎麼樣，如果真在書上玩迷宮的話會傷害眼睛，字型排版設計不合理，就光看看圖吧。哎...
0	這本書是老師推薦的（我是英語專業），很早就想買，一直沒找到機會，現在終於買到了！先說書的質量，很好，沒有一點兒缺陷，附帶的光碟質量也很好，沒有殘損等等，我很滿意。其次，書的內容。無論是英文還是中文翻譯，都很有實用性。無論是藉助其來拓展英文的學習，還是看中文來增長知識面，都是非常好的選擇。尤其是光碟的錄音，有一部分是當時的實時錄音，真的很好！我非常喜歡這本書，這個價錢很值得！
0	這本書是給我兒子買的，因為他最近的作文考試跑題了，丟了大分。兒子自己提出要加強這方面的學習。我搜索了有關作文學習的書目，發現很多書教條刻板，不適應現在孩子的特點，這本書，在教學上有很好的成功經驗，廣為應用並推廣。我想買一本先試試看，書拿到手，果然不錯。思路清晰，例項生動，作文章法簡明扼要，很容易讓人接受。物有所值。這套：作文三書一共三本，這本書消化了，再看看其他兩本。
0	這本書是訂單發出後第7天到的，稍慢了點。書本內容的質量是不需要懷疑的，這是我最喜歡的作家之一，至於翻譯得如何，我還沒有看全文。僅就書本質量來說是相當滿意的。很平實，沒有華麗的封面，沒有精美的包裝，內頁是舒服的乳白色--這就是我喜歡的書的樣子，價格更是樸素到了難以置信的地步！這是六角叢書中的一本，六角叢書都是經濟實惠的好書。希望光明日報出版社再多出這樣的書！
0	這本書是幫我的同事買的，到書的時候，我也翻了一下。書的畫面色彩鮮豔，而且很詳細的畫出了某些細節部分，比如翠鳥嘴部等。據同事說，有些小小的遺憾地是：作為親子閱讀，文字部分，趣味性不夠，對於三歲的小寶寶來說，需要單獨解釋的地方較多。因此，這套書適合較大的寶寶。當然，如果您的寶寶對植物，動物感興趣，又初步瞭解一些這方面的資訊，那這套書是再好不過了。非常欣賞書裡的圖畫，細膩，傳神。
0	這本書沒白買，在小面積居室內怎樣增加收納的空間有很多創意，大到傢俱的佈置，小到櫃子裡的收納，很實用兼顧美觀。基本上都是講100平方以下的居室的收納。適合普通家庭。以前總覺得家太小，東西沒地方放。看完後，居然清出一小櫃子，給我女兒掛衣服。下一步，打算清理書櫃，騰出地方，放新書，再下一步，就打算增加幾個籃筐，解決我堆放舊報紙和女兒玩具的問題。
0	這本書兩次讓我差點流淚的情節，均與裕進與印子的感情無關，而是親情，一次是裕進失足落水醒來，姐姐裕逵流淚，另一次是得悉姐姐懷孕，全家人的高興。當然裕進與對印子的那番深情，也是寫得蕩氣迴腸，再也沒有那個夏天，往事豈可重來？噹噹出了亦舒作品集1-45後，又出了1-80，怎麼沒有46-80的賣？讓我這種買了1-45的，乾巴巴的零敲碎打的買後續，一點不人性化。
0	這本書連著看了兩遍。為那些如同發生在身邊觸手可及的案例，為那些為人父母很容易走偏的路，為心愛的孩子—希望自己能將書中的菁華儘量多地吸取到生活的言行中，真正成為陪伴孩子快樂健康成長的同路人。“大道至簡”，這本簡潔實用的心理書籍，可以推而廣之地運用在眾多關係的處理上，因為只要你用心讀，你願意實踐，就能掌握那些高效的方法。她確實是一本不可多得的好書。
0	這本書教給了我很多引導\教育孩子的方式\方法.讓我受益非淺.原以為我自己很會教育孩子,看了這本書以後,才意識到,我所掌握的太膚淺.孩子的很多行為都能體現出媽媽在教育方面的效果,孩子的性格主要靠平時媽媽的行為引導,並不完全是遺傳了,這本書讓我學會了太多,建議沒一位家長都買一本.讓我們的寶貝健康快樂的成長,讓幸福,自信,勇敢,豁達,正直,善良伴隨他一生
0	這本書集合了很多英語學習的方法，而不是單單的一些比較舊比較傳統的方法，他告訴讀者怎樣作為一門語言去運用，怎樣瞭解英語作為第一語言國家的豐富的情況。是英語學習者不可多得的好夥伴。in use就很好的說明了是在叫我們怎樣去用它，怎麼去survive於foreign country。這是是非重要的。也是學習英語的最終目的。相當不錯的。贊贊贊！！！！！
0	這本書及其作者早在另外一本美國人寫的漫畫介紹書裡看到過，一直很渴望買到。現在如願以償。作者能夠從自己的ABC的特殊視角去發展出這樣一個漫畫的想象世界，跨越了文化的鴻溝，讓east meets west,呈現了與中國漫畫或美國漫畫純然不同的素質，非常難得。就漫畫本身而言，線條流暢，漫畫形象圓潤飽滿，是我非常喜歡的風格。另外，中英對照的正文還十分有利於學習美國當代英語。支援 ！
0	這本書基本是我家的飲食安排和疾病預防指南，不僅用於孩子，大人一樣適用。我有全套馬悅凌的書，作為照顧孩子來講，這本書最好。我已經給父母和朋友買了多本馬悅凌的書，有時看見臉色不好的孩子，我就忍不住推薦《父母是孩子最好的醫生》這本書，希望大家都從中受益。本書最好的理念是改善孩子的體質，這個不是一朝一夕的事情，堅持做，做正確，孩子會逐漸強壯起來。
0	這本書很好，大師的筆法果然非同一般，不過緒論對孔子的批鬥讓我很不滿，我有點不明白為什麼講老子就一點要屁孔子呢，甚至有些都是欲加之罪，比如“諷刺孔子哲學，固非難事，他的崇禮儀、厚葬久喪比鼓勵其弟子鑽營官職，以期救世，均足供為諷刺文章的材料。”（P3第三段）就很沒有道理。論語中就有這樣一句話,我藉以反駁“林放問禮之本，子曰：大哉問，禮，與其奢也，寧儉。喪，與其易也，甯戚。”
0	這本書和《 好孩子的成功來自媽媽1%的改變》我都買了，非常贊同作者的一些觀點，其中感觸較深的是：1.對於孩子來說學習成績並不是最重要的，關鍵是基本能力的培養，這一點家長一定要有遠見。2.教育孩子最好的方法是在生活中學習。3.關於孩子的獨立性的培養，其中一些小例子很值得家長借鑑。4.對於孩子既要有充分的自由，也要一些必要的規定，而且一旦制定規矩，就一定不要破例，這點我深有感觸。
0	這本書涵蓋的知識面比較廣，貼近日常生活，適合一看再看，很有價值的一本書。我小義女收到之後常常抱著書不放，很寶貝的，這套書夠她看一陣子了，畢竟內容豐富啊。裡面有一些知識啊比如飲食習慣比較美國化，媽媽講解的時候會比較不直觀，因為寶寶無法與現實生活聯絡啊。還有比如忙忙碌碌鎮的打字機，時代太久遠了，大人都沒概念了，何況中國的小朋友。如果中國人也能出一套類似這樣的書就好了。
0	這本書故事情節不是很強。人物簡單，說不上有什麼波折。亦舒新經典中，已經很少有《喜寶》，《我的前半生》那樣一波三折，一唱三嘆的故事了。不過，主人公在主持信箱過程中，表現出來的思想，與處理問題的態度，還有很有意思的。不用學不必學，因為有些未免極端。作為書架上一堆亦舒的小說中的一本，這本的確是為了買而買的，談不上喜歡，也談不上不喜歡。等下次有心情翻起，不知道是何年何月了。
0	這本書非常好，給我們談了很多作者自己的程式設計經驗，還有10個例項。我覺得這本書好在理論和例子相結合。本來我是在看電子版的，後來覺得要支援作者的辛勤勞動的成果，如果我們都只看免費的電子版，就沒有好的作者給我們寫書了。還有就是電子版看多了對眼睛不好，所以我就買書了。如果有朋友要買書，我還是希望他們先大概看哈電子版的，那樣你才知道好不好。如果好就買書了哈
0	這本書非常的實用，對記憶方面總結的較為全面，甚至有一些很新的東西被吸納進來（比如：神經元樹突的擴張作用於長期記憶）。它還有大量的有趣的，讓人信服的實驗，讓我哭笑不得的，大呼驚奇的實驗。書的最後一部分是一些非常有趣的關於各種型別記憶力的各種實驗，非常有意思。唯一不幸的是這本書的名字“世界上最偉大的”，我認為這應該是中國書商為了增加噱頭而為此書命的名，令這本嚴謹的書籍一眼望去就顯得輕佻，實在不應該。“世界上最偉大的記憶書”因為這本書大約只是一本西方人研究記憶的總結，還沒有什麼關節的突破，這本書如果被賦予這樣的崇高稱號，真正取得了巨大研究成果時，敢問出版商您那時要怎麼樣給書起名呢？另外，閱讀這本書需要有一定的抽象思維內涵，否則就會像某些評論者那樣說出“浪費錢啊，我想大多數人買回去後，都會把它放在一邊睡覺。不要買呀！”這樣的話來。我也替這位“白花錢”的朋友感到可惜。這不是一本讓你立即擁有和獲得超…
0	這本書的紙張滿好的，插圖色彩豐富，配合的文字表面看來淺顯簡單，內在細細品位滿有道理的，平時工作之餘看看很能放鬆心情。雖然寫的是孩子的世界的心聲，當然我們每個人都是從孩子世界走過來的，這本書似乎又把自己也帶回了童年那些浪漫天真而又幼稚可笑的回憶。呵呵，讀完好好儲存，以後和孩子一起看，也是不錯的親子互動。保持一份純真和童心是多麼美好的一件事情。
0	這本書的遠比我想象的好，書的排版很精緻，有我喜歡的花邊，特別是那淡藍色的扉頁，加上小天使的勾勒，很有那種歐洲以前的那種老書的韻味，印刷也很好，字型不算小，我買的原版書比這個小，書確實是厚了些，分兩冊出確實更好，總之很滿意。
0	這本書從我買來到現在我已經看了3/4，覺得還是很好的，發現原來只是自我感覺良好。本來這書是買給我妹妹看的，覺得她經常抱怨，想讓她看看，改變一下，我在給她之前自己看了一下，現在才發覺我對她的一切作為也是一種抱怨，我也要改變自己的做法。細細品味，世界其實很美好，只是我們看的角度。。。很好的一本書，因為是外國人寫的，很多邏輯和國人不一樣，不過裡面有很多話確實很對。
0	這本書不錯,可以培養爸爸在孩子心中的形象,我兩歲的寶寶挺喜歡聽，有時睡覺時要講四五遍，都聽不煩。我覺得在講的時候,大人不要只按照書上的文字講,可以加進自己的一些東西,比如我給寶寶講到“爸爸什麼都不怕，連壞蛋大野狼都不怕”時，我會同時給她講她“爸爸可勇敢了，有爸爸在寶寶什麼都不用怕，打雷、放鞭炮、小蟲子都不怕（因為寶寶怕這些）”,寶寶聽了就會說“有爸爸，寶寶不怕”，顯得特勇敢。
0	這本書不錯，讀過以後，才知道該如何面對與解決自已或周邊關係存在的問題。這是學校裡沒有的。當然，這是要靠自已去領悟書中思想。由於這是譯本，且多是由演講收集而成，口語化多了些，不過沒關係，多讀幾次，收穫會很大。我比較喜歡書中一問一答的方式，因為有些問題是我想問的。我建議出道社會不久的朋友可以讀讀。也許他能為你帶來一些清醒的認識。
0	這本書本來是幫朋友買的，結果收到以後翻開看了看，就放不下了，內容很有說服力，都是通過很多個故事來闡述優秀的品質的重要性，因為都是故事，所以不枯燥。這本書對個人的修養，良好習慣的培養很有幫助！尤其是對男生，責任心，自信心，道德，品質，涵養，寬容，這本書中都有提到，推薦給青年朋友們好好看看，對以後的生活 工作 學習 都很有幫助！
0	這本書，我在讀的時候沒有哭，沒有我預想中的悲慼，不過，也已經是同類書籍中的絕對佼佼者。作者的行文讓我有一種，這件事情是真實發生過，而且一定是其親身經歷過的感覺有的想法，行為，私以為只有身臨其境了才有的感受不過，看後記，發現這整個故事只是形成於作者的腦海中頓時覺得作者的強大~我們跟著女主角經歷了一系列的事件，跟她一起成長，不管是心智或者愛情友情發麵..~
0	這本書，我看了之後，覺得寫得很好，不是講大道理，很樸實，很辯證的看待班主任工作，包括“體罰”學生之類的情況，書上都有自己獨到的見解，這是我見到的與許多班主任工作書籍不同的一本，或者說是另類吧，是一本來源於實際、來源於基層的書籍，對於班主任的困惑和矛盾，基本上都可以解答。如有興趣，請看一下，也許你的班主任工作將輕鬆無比，且無思想包袱。
0	這本書，我才讀了二篇就被吸引住了。作者很有才氣，寫出了自己的真情實感，說得上是文筆清晰，語言流暢，真情流露，文字也很美。跟隨作者的腳步，我們一直向南方進發，草木的香氣撲鼻而來，花兒開了，是別樣的火紅，走進南國的草木深處，小溪清清，果實累累，剖開一枚異果，香甜瀰漫，令人陶醉，令人口水要流出來了。作者，讓我們領略了無數的奇花異果，長了眼界，長了知識，滿足了好奇心。好書，我推薦。
0	這本是是我們全家都愛看的書，我們叫它“找寶貝”，寶寶3歲，最愛和她爸爸一起“找寶貝”，有時候，小傢伙也會一個人安安靜靜的自己找寶貝，持續時間可長達半個多小時。圖書色彩鮮豔，構思精巧，凡是寶寶找到的寶貝，她都能清楚的記得具體的位置，有時寶寶還會根據整體畫面來編故事，讓她的想象力得到更大的釋放。我也很愛這套書。看它時就是一種完全的放鬆。
0	這本是全綵印的，30元買來很值，裡面的內容看起來很舒服，圖文並茂，而且全是真人示範彩頁，還配有一張光碟，光碟的內容是真人示範講解每一個啞鈴經典動作的要領。書的氣味也很好聞，不愧是正版彩頁的書。裡面還配有各種鍛鍊方案，有減肥的，有增肌的，有增耐力的，可以挑其中一種適合自己的方案來做，方案都是一週一輪的。另外，書中還很詳細講解了準備動作以及如何營養吃法的知識。如果你要學啞鈴健身，我推薦這本書。另外噹噹網上還可搜到一本叫 啞鈴完全手冊 的書，那本也是專門介紹啞鈴練法的，不過沒那麼形象易懂吧，非彩頁的，是黑白的。有了比較才能選出誰更好，呵。買到這本書真是高興，呵，可以好好正確的鍛鍊自己的肌肉了，希望好東西大家分享。
0	這本繪本內容很不錯，親子閱讀更合適。先從少兒圖書館借來看後，兒子很喜歡，一直不捨得還。乾脆從噹噹網買了來再讀。每次讀這本書，感覺母子情感昇華，被書中濃濃的親情感染著。可以換種方式讀這本書。我和孩子在家裡，每當讀著書中小兔子的愛的方式時，我們就用誇張的肢體語言來體現，更深刻更難忘更喜歡。我想這本書永遠成為我們家的一大經典繪本了。加之原有的《逃家小兔》夠完美。
0	這本讀物應當是在少年時期就閱讀的，如果那時看了這本書，也許會改變自己對歷史的看法，會影響自己未來的走向。我們少年時期接受的大多是正統的歷史教材，太多的教條，太多的先進性與侷限性的對比，太多階級鬥爭的總結。而真實的歷史就是作者的觀察切入點，一個平凡的人或一件平凡的事，改變了或創造了歷史的走向。其實，我們自己的人生何嘗不是如此……
0	長恨歌，我想王琦瑤只是追求自己的幸福，從李主任時是青春追求名利，康明遜時追求的安穩的生活，老克臘追求的晚年孤獨的陪伴，只是她的追求都破滅了～我想如果程先生沒有在文革的時候自殺了，也許晚年的王琦瑤就會願意了吧，願意只有恩情而沒有愛情的陪伴了吧～很不錯的一本書～王安憶說過，她筆下的王琦瑤代表的是一座城市～值得一看哈～
0	早聞沈從文大名，高中課本也學過，不過當真正看到這本書的時候，才讓自己心靈為之一振，翠翠的善良，爺爺的淳樸，小鎮的靜謐，無不給人以美的享受，加上作者不溫不火，娓娓道來的文筆，讓人讀起來真有一種衝動，想卸下自己的包袱，走出去，去擁抱大自然。現在，在深夜脫衣而眠的時候，我也開始做著一個湘西夢！夢裡有美麗的姑娘，還有數不清的東西來洗滌心靈！
0	早就想看的書，今天終於如願了。期待了這麼久，總被時間遺忘。為微微加油，因微微傷心，被微微感動。看微微的大學生活，很是羨慕；想微微和阮阮的友情，很是嫉妒；其實我們也同樣擁有。微微是幸運的，遇到了她認為的最愛陳孝正；微微也是幸福的，如願嫁給了她一直期許的林靜。跌宕起伏，很值得看的小說。上個月看了〈山月不知心底事〉，亦很好看，裡面的向遠，還跑到這裡了呢，辛夷塢的作品很有連貫性哦。支援！
0	早就聽說此書，和朋友聊起來，聽說潛規則“從某演員被導演潛規則了開始“。決定買本書拜讀。感覺作者被正面的歷史薰陶太久，故有發現潛規則的喜悅。讀一讀魯迅關於吃人的感慨，再看看柏楊的歷史年表，我這樣的非專業人士也可以感覺到歷史的黑暗。黑暗固然可怕，比它更可怕的是習慣黑暗、向黑暗低頭！只要我輩高舉德先生賽先生的偉大旗幟，不怕犧牲，心中就會有光明。世界就會有光明！
0	讚美女人，從來都是以賢妻良母為標準的。似乎女人的一生只應該是奉獻自己。一輩子做女孩，教你尋找女人的快樂，教女人以新的觀點選擇自己的生活方式。此書語言及思想的轉變過程，信仰的尋找過程，毫無吸引我之處。吸引我的是結果。或者說最終的觀點。 這是個個性化的年代，生活方式從來都不只限一種。選擇你自己最樂意的！當然，經濟不獨立的人，就缺乏獨立的人格。切記切記。。。
0	在做完後術近5個月，經朋友介紹看了馬教主的書，在手術後，一直在看中醫，醫生給我開藥，身體總是有各種各樣的不良反應，吃這樣也怕，吃那也不敢。起初朋友給我介紹這本書，我還是不太願意去看，後來，在網上看到書上的大部份內容，也湊著去試試，開始只是試著簡單吃當歸粉和衝紅棗水，感覺挺不錯，後來，乾脆也買了書，系統地看了，還大膽地還試了生泥鰍，泥鰍買回家後，自已養了一個多月才吃的，還真是有效果，看著自已臉色一個月比一個月地好起來，感覺到身體一天比一天地精神，有力。現在，還加上一些簡單的按摩，和每天用熱水泡腳，當然，要扎針的我是不敢嘗試的。試問，一個沒有醫學底子的普通老百姓，怎麼敢亂在自已和別人身上扎針？起初的時候還真是試了一些書上說不好做的事情，比如，在外面洗頭的時候一起按摩，我在按摩到我的手的時候，我看到我整隻手都變青了，把我嚇壞了！正如馬教主所講的，你們身體沒感覺到，不代表它對你們的身體不起作用，…
0	在這個社會中，人們越來越自私，什麼都是以自己的利益為先，往往在這種醜陋的交際過程中暴露了自己的品行。。。相對應的，在這個社會中要站住腳跟，和個人的品行是分不開的，什麼人交什麼朋友一點也不錯，我們不管別人的修養和素質是怎麼樣的，自己做不到，那就沒有資格去評價別人，就是說你呢，公交車上踩人家腳又不肯張口說道歉的歐巴桑~這本書其實不適合你，因為看這本書的人，往往已經有了很好的品行~~
0	在早教中心，老師也給孩子講這個系列書籍，於是我本打算買全套，可總是沒貨，我只好先買了這4本，兒子拿到手，歡天喜地的不得了，由於孩子愛哭，我特意先給他講了“我不哭”，哎，還真不錯，每當兒子一哭，我就拿書裡的故事說給兒子聽，兒子馬上就不哭。我覺得很值得，在引導孩子的行為舉止上，比一百遍的說教強多了。孩子就是喜歡動物哦！順便說說我兒子一歲八個月。我覺得這套書值得孩子看！
0	在一個悲傷而壓抑的日子裡，閱讀了這本書。那些曾經踮腳張望過的時光，在不知不覺中已經成了時間永遠的過去。美好的高中校園，我已不是經歷者，而是過來人。文字的背後，透露著熟悉而親切的味道。那些成長的故事，你我都或多或少地經歷過。也是以相類似的方式，成長著。喜歡寂地，MY WAY用色彩，文字。源源不斷地給予力量。從心底深處，緩緩地升騰起溫暖。無論如何，都要微笑下去吧。勇敢地去迎接，我的未來吧。
0	在現實中腐敗以多種形式存在。我工作在反腐敗的第一線，深刻體會到查處腐敗案件之艱難，正如小說中側面寫到的那些人和事，從一定程度上揭開了腐敗分子光鮮亮麗的衣著下藏著的那顆骯髒的心。作者是腐敗分子身邊的人，能夠較為直接的從感性的角度去體味腐敗的滋味，因此寫的十分生動。那是一個燈紅酒綠的世界，也是一條沒有歸途的絕路……誰能在其中獨善其身？在腐敗的重重包圍中獨自清白，談何容易？
0	在我心裡，紅樓夢毫無疑問的是四大名著中最經典，最耐人尋味的一本書。。越是認真深刻地去讀她，越能感受到她所帶來的震撼。。她像是帶著面紗的神祕人，一步步引誘我們進入一個奇妙的世界。。或許正是因了她的殘缺，才顯現出她的美來。。我們無從知道曹先生後四十回為我們演繹的究竟是怎樣的一場轟轟烈烈。。所以有那麼多的學者前仆後繼，只為窺她的面龐。。這是值得收藏的經典！
0	在我下完訂單後，我和寶寶就在家裡把第一輯都複習了一遍，當我週一把新書拿回去的時候，寶寶特別高興，告訴我，媽媽，你上一天班真好呀，能買這麼好的書給我。書的圖片和故事都非常好，寶寶總是讓我給她讀，讀到《我不想被吃掉》裡面小狐狸的頭被一隻大鞋套住的時候，寶寶特別開心，樂個不停，講完正本故事後，還總是翻倒那一頁讓我再講一遍。故事都很精彩，大人也覺得很好看，哈哈！
0	在我剛開始從事設計的時候，阿爾瓦 阿爾託是第一個與我有緣，超越時代，地域對我指點的前輩。在他的世界裡 沒有概念的約束，這是任何渴望為了自由設計而用心的人最需要的精神內在與動力。美麗需要的兩個前提是 乾淨 和 幽默。美麗的人。而這位建築師 設計家可能具備的更多。宜家家居至今還在銷售他在上個世紀30年代設計的曲線板讀書椅。這本書物美價廉，適合熱愛自由設計的每個人，我想是這樣的。一九七九五月韓
0	在他的詩中始終貫穿著愛與美的主題，在對大自然的謳歌中抒發了對自由、理想、愛情與美得渴望，在對人生經歷的描繪中無不蘊含著對人生真諦的探索。他對物慾、剝削、壓榨、暴力的社會極端的厭惡，他離群索居，就是渴望內心的精神自由。他認為真正的自由意味著人性的昇華，人主宰自己的命運。《先知》表現了萬物統一和生命超越這一主題思想，他認為人類要實現生命的永恆就有超越死亡。
0	在薩先生眼中,水滸不僅是是文學名著,更是社會學名著.他把水滸放在宋朝政治、經濟、社會的大環境下來研究.梁山好漢憑什麼集結在一起的?“忠”“義”而已.這裡的忠義與儒家思想的忠義大有不同.薩先生以水滸為活藍本,簡析了當時的社會制度、婚姻制度,很有見地.水滸的時代去今近一個世紀,書中所寫的“打家劫舍”“論稱分銀”的生產和分配方式，我認為在當代社會是不值得提倡的。
0	在起點追讀已久，聽說出實體版了，特意買來收藏，也方便我繼續向別人推薦這本書。在人人想做顛覆世界、掌控一切的大人物的書海中，忽然看到這樣一本寫平常心的小人物，而且寫這如此有創意如此爆笑的書，實在是太難得了！吃飯喝水時不能讀，會噴飯；上班時不能看，會突然爆笑被發現... 實在是讓人很開心同時又常常會覺得非常溫馨的一本書，可以輕輕鬆鬆就一口氣讀完非常流暢。
0	在朋友的推薦下買了這個書本來不過是作為消遣隨便看看，沒想到笑得拍桌，看到最後又非常感動，我一般是不看活著的作者寫的書的，這次真是嚇了一大跳。劇情來說比較單薄，不過作者的敏銳和睿智彌補了這個不足，到處閃耀著幽默的光輝，大概作者也很喜歡馬克吐溫和奧斯汀吧，總覺得在諷刺現實和刻畫可笑的細節方面，可以看到這兩位的影子老教授的番外簡直出乎意料了，搞笑的外衣下面的人文主義尾巴好大一條不過還是不太適應這種新新人類的語言而且排版的感覺不是很好，字很小，行距很開，不是應該把字排大行距縮小嗎？
0	在女兒的一再要求下,決定買了算盤給女兒撥著玩,讓她感受下算珠的手感和其中的樂趣..只因自己記不太清楚算珠的撥法了,怕誤導女兒,所以買了此書.網上關於珠心算的書很多,要選好選對一本不容易,抱著試試看的心態進入了跟女兒一起了解的過程.....書的設計不錯,挺適合剛接觸珠算的小朋友,女兒很喜歡,願意自己看著圖跟著一頁頁地練習,看到女兒自我陶醉的樣子,全家人挺開心的.
0	在沒讀這本書這前，很多時候都不大瞭解老公到底想的是什麼，或者是他為什麼要那麼做，他是怎麼想的。呵呵，讀了這本書後，受益匪錢，開始慢慢地瞭解老公，理解老公了。這本書，從最基本的人性開始剖析，從各方面詮釋男人與女人之間是那麼不同，又緊緊相連。使女人全方位的瞭解男人。呵呵，我覺得這本書很適合結婚一年左右的群體，這一階段正是男人與女人最難以相處的時期。
0	在買書前怕看過書後對什麼食物的胃口沒有掉，結果是有想一口氣讀完的感覺，很喜歡書的排版，看起來很舒服，面對現實不會有壓抑的感覺..看著作者所說的一個個手工作坊被新增劑妖化為批量生產真的覺得好心痛，很懷疑現在的中華老字號還剩下些什麼..日本的食品現狀是這樣子，那麼在中國呢？很實用的一本書，看過之後真的是受益匪淺，從此食品包裝袋後面的配料表對不知情的我們不再是一個擺設，起碼會多留心一下..
0	在兩歲左右在噹噹上先後看推薦買過噼裡啪啦系列、不一樣的朵梅拉系列，感覺噼裡啪啦寶寶不太感興趣，可能過了那個年齡，朵梅拉又要再大一點再看。現在湯姆系列第一集很適合兩歲多的寶寶，畫面溫馨，對白、故事情節很貼近生活實際。我寶寶喜歡玩沙子，去看海那一集講到最後大海把沙子做的城堡沖走了，寶寶也很難過。他好像能跟書中湯姆的情緒共鳴。我感覺寶寶喜歡就是最好的。推薦2歲左右的寶寶趕快買。
0	在孔夫子有賣的，注意是1980年8月版的，封面所寫為“任應秋主編”，編寫說明中寫明是“個人執筆，集體審查”。1986年版主編好像不是任老，他已於84年辭世。
0	在課堂上，孩子們伴著悠揚的音樂，流著感動的淚水，聽我朗讀，我們一起踏上愛德華的奇妙之旅。一隻搪瓷兔子，在被不斷“丟失”的旅途中顛沛流離，歷盡千辛萬苦，從失寵到再次獲得愛並學會愛人。愛德華一路上的見聞令我們驚愕不已，感動不已——即使是一顆極易破碎的心也可以失去愛、學會愛而重新得到愛。懷著一顆尊重、關愛別人的心，對愛我們的人，陪伴我們童年時光的每一件心愛的玩具……“如果沒有愛，一個故事怎麼會有幸福的結局？”
0	在看完《四世同堂》之後，我開始覺得老舍先生應該是五四以來中國最出色的作家了。抗日時期的歷史可能都是所謂的戰爭片了，這本書裡我看到了尋常百姓的生活。在讀的時候，我時常會問自己，如果身在當時，會奮起抗戰麼，會有尊嚴的活著麼。開始下載了一部電子書在手機裡看，竟然發現書裡有些地方有刪節，真讓我相當反感。一部偉大的作品被某些標準刪去某些位元組，真夠不尊重文字的。
0	在看第三部之前對劇情的進展我已經做好心理準備，個人認為劇情不會有太大的跨度，實際上確實如此。整本書在貝拉、愛德華、雅各布三角關係上敘述、發展、遊離不定。貝拉對於雅各布感情的不確定以至到最後心裡的確定，而由此帶給愛德華的傷害確實讓人有些憤怒有點不屑，或許他在貝拉最無助的時候給予了最大的溫暖和關懷，從而讓貝拉產生了超乎朋友的感情，然而由於一開始作者已經將男女主角的感情定格成不容破壞、穩固如山一般，而隨著故事的發展，還是難免逃過這一塊三角劇情，讓我有點不太願意接受。而從另外一個角度想，實際在貝拉認真面對她最初的決定時，不論是執行的難度，還是在執行後如何面對她最親的人是她無法預測和衡量的，她該如何面對她的查理、她的蕾妮，還有她始終不知該如何對待的雅各布，我認為從她心裡來講，她猶豫啦，而她又不願放棄愛德華，這樣造成事情各個方面、故事的各個人物兩難的局面。也許，當你從人類跨區成為另一類生物時，心裡的…
0	在很久之前就有購買這本書的慾望，可總是因為各種原因而忘記。樓下的免費圖書館中收藏了這本書，卻總是借不到。於是專門在噹噹買了這本書。這門書是小說，卻又像個人經歷。富有趣味，貼近生活，讓人讀不釋卷。通過一名女子的職場生涯透出職場生存的智慧。如何快速的融入職場、如何不斷提高自己、如何在職場上不斷得到提升，是每名職場人員不斷探究的問題。遙想自己大學畢業生時，對於職業生涯懵懂無知。大學教育的落後及失敗使得自己對於職業生涯一無所知，只能在不斷的失敗教訓中獲得經驗。而今工作十餘年，在讀到本書時才發現還有漫長的路要走。本書主角雖然是外企行政部門的女白領，卻同樣適合於各種公司的各個職位角色人員，尤其適合於剛畢業的大學生們。如何從本書中汲取自身缺乏的知識，那就是我們需要努力閱讀的關鍵。當我花費一天的時間讀完本書時，我突然覺得下一次升職的機遇已經出現。
0	在很大一個程度上，臺灣人比我們這裡的人更加講究倫理，在一些公司中，人治的現象非常明顯，對於人性你必須要理解，並且遵循他的軌跡前進。無論對於哪個年齡段，這套書都值得閱讀研究，體會一二便是獲益不淺。劉庸庸他的經歷體會為我們講述了人是怎麼工作的，社會是怎麼工作的，在這一點上，至少使人能少跌不少跤。相對一些什麼騙錢的心靈小故事，我還是喜歡這些辛辣的處事系列。
0	在繁忙的工作中，在孤獨的人海里，也許你有時候會迷失自己的方向。《遇見未知的自己》可以讓你在忙碌中分析，在孤單中成長，在領悟中感恩。我們每個人如果能開發自己的潛意識，那生活中的很多不愉快或者悲傷就能迎刃而解。每個人在人生的旅途中追尋的應該就是那平靜後的開心，真正的開心。希望沒有認清自己未來路怎麼走的朋友能看看這本書，就和女主人公一起去探索一下自己的潛意識，相信會有一番收穫。
0	在讀這套書之前，已從噹噹上買齊全套的《不一樣的卡梅拉》，那時女兒不到三歲，非常的喜歡，後來看到這套，多少有些遲疑，因為從畫面上來說有些過於簡單，抱著試試看的心情，買了一套，結果，女兒一看就喜歡上了，這套書的特色比較鮮明，每一本的主題對塑造孩子的優良個性都有著很大的幫助，女兒從弗洛格身上學會了愛心，學會了自信，學會了勇敢。。。感謝弗洛格！感謝噹噹！
0	在讀完之前就向同事推薦這本書，同事看了不過癮自己又去買了一本。給自己安排了一個閒暇的時間和空間，坐下來認認真真地看了一個下午，用彩筆在書上畫了好多線，然後推薦給先生看。總的來說，還是受益非淺，很多婚姻中相處的原則和要點值得借鑑。書中是一個個小故事，作者化身為子木先生或子木夫人給出分析評論和建議，很值得一看。
0	在讀了《夏洛的網》後我認識了一個可以度過幾個春秋天的豬（這本書的２主角）——威爾伯。當然還有主角——夏洛．阿．卡瓦蒂卡——一隻蜘蛛。她用她的一生讓威爾伯度過了幾個春秋。當她在生命的最後一刻，孵化出了她的孩子：五百十四個孩子（小蜘蛛）並讓威爾伯帶回農場。我覺得這本書可以說是一個動物世界了（當然許多動物沒有在這本書中提到，只有我們常見的動物）
0	在噹噹基本上就是買書畢竟噹噹的價格比較便宜，書的質量不錯，而且活動一直也比較多，經常有券，因此買書基本上選擇噹噹網了。現在免運費的活動也挺好，只是對於買的比較多的情況下，沒有更大的優惠而感覺有點不足。另外就是如果遇到點問題，解決的速度稍微慢點，要有一定的耐心，這點不是很好，要是能改進一下就更完美了.希望電話聯絡及時一些。
0	在百度的彩吧裡待了很久，所以已經把小說都看完了，也看了吧裡大人們的各類翻譯，不過能看到出正版書真是太開心了！趕快買一本放在家裡藏著，哈哈哈哈~因為廈門送書的速度遠比上海的慢，所以直到離開家都還沒有收到書，不過聽說紙張和影印質量不是很好，還是有可以改動的空間啊~出版社加油，趕快把書都出完吧~最新出的書如果臺灣出版社沒有翻譯的話，百度吧裡也有啊，可以出得快快的，相信會很有銷路的~
0	在《瀟然夢》中，記得冰依是一個無夢的人，在本書中怎麼會做夢了啊？在冰依修習了水系魔法以後，做噩夢，祁然也可以作證。
0	再連讀兩遍之後，在一個陰鬱濛濛的日子，跑到青雲譜八大山人紀念館，很想找找山人當年生活過的足跡，在竹林幽靜的小道，在他的墓前，在他的冷眼看世界的畫前都駐足很久，不肯離去。
0	再看的過程中，每每想到回家能看到這本書，就很興奮，自己也沉浸在故事裡，跟著故事的人物命運跌宕起伏，特別喜歡元天寰，如果拍成電視劇，該有誰來飾演這個極具張力和故事性的人物呢，想來想去沒有……還是那這個人存在我們每個人的心中吧！現在看完皇后策，再看別的書，還是無法從皇后策裡面走出來，還是感覺現在看的書沒那麼過癮！推薦珍藏
0	再次回家看了,發現小孩的視角跟我們大人的真的不一樣,我家外甥女居然比較喜歡車來了,呵呵,本人比交看好的拉吧吧,他倒沒什麼興趣,還有刷牙那本,她一看到書上就拿手指在那僅有的三個牙上刷.哈哈,應該是長牙了,這個動作剛好可以磨牙
0	再補充一些評論，這本書是報業系統內部所有人都推薦的書籍，因此，看到我在噹噹上購買到了此書，同事也紛紛託買。對於業內新手來說，是一本很專業的指導書籍。而許多從業多年的老媒體人，也時常要翻翻這本書，規範自己的新聞思路。如果你是業內人士，自然不需要我來多說。如果你是正在學習新聞專業的學生，或者是即將入行的新人，就請沉下心來細細讀。
0	再補充兩點吧，我覺得卡洛斯的成功還在於以下三點，很值得我們學習：1.要選對合適的人幫助自己——雷諾幫；2.要有戰略眼光——選擇合適的合作伙伴（日產、東風）；3.要有培養人的意識——人員交流（雷諾=日產）；我對第三點最為敬佩，一個成功的管理者不在於自己做到多麼高的位置，而在於自己能夠培養無數的後來者走向成功，為企業造血，為企業的長遠發展做好人才儲備；
0	仔細拜讀了一下，無論從教學思路上還是語法講解或是配備的習題答案，都非常全。聽力理解，對話練習。特別是一些加點的需要引起老師注意之處，“請不要在此講授生詞，學完“對話”自然就理解生詞了。”介紹故事，理解情境，聽力目標等。非常詳細。是本不可多得的好書。
0	暈死，發表的評論竟然無法編輯？？？我想改幾個錯別字就不行嗎？？？“於己，是一洩鬱悶的痛苦”應該是“於己，是一洩鬱悶的痛快”一字之差，意思大變！！！
0	暈，介紹上明明是“平裝”，收到的是磚頭一樣的精裝，無法隨時隨地“享用”了！誰會帶著這樣一本書上公車，即使躺在床上拿著看也不長久--每隔幾分鐘被迫換手，最後不是因為看得太累盡興收山，而是因為手指抽筋了不得不暫時“罷工”。這樣的精裝書少了一份親切、一份隨和，反芻的慾望和機率呈幾何速率遞減。哎，生命中無法承受的精裝之痛！
0	悅讀紀的圖書，我幾乎本本都買，所以當時沒猶豫就買了。拿到書，淡雅的封面，幾片薄荷糖，心中竊笑，怎麼不畫幾片薄荷，不是更貼切？閱讀之後，才發現封面設計確實很貼切，薄荷清香，餘味甘甜，不正是知敏的愛情嗎？聰彗的知敏，堅強的知敏，她通過努力和奮鬥，獲得了幸福。與此同時，我們也在閱讀之餘獲得了幸福，因為一本好書給了我們幾天幸福的閱讀時光，讀完，只覺得人暖洋洋的很舒服……
0	閱讀這本書，心情一直很平靜，給自己的一個堅持的要求，用心去感受書中的箴言，用心去聆聽自己內心的感受，其實個人的生活映象，就像嬰兒出生時一樣，簡簡單單的，最純、最真的自我。個人的成長必須歷經世間各種世俗的洗禮，最後是選擇地獄之路或是天堂之路，都由自己一路的心靈指引，最終形成必然的結果之路。所以瞭解自己，解讀自己，選擇閱讀本書不失為生活饋贈給自己的最好禮物！
0	圓明園最初的樣子還有人記得 還有人去尋找嗎 我並不熱愛已成萬園之園的她 也不讚嘆於萬頃千畝的她 只是戀上了還是親王別院的她喜歡胤禛 這樣的喜歡了圓明園算不算是愛屋及烏呢書不錯 圖片清晰 文字明瞭可信 還看到了幾處庭院的湯樣不知道當年赫赫的雷氏家族現在已流落在時間的哪個角落 和他們的圖紙、湯樣散落了多遠突然想到 是否他們也像是一個無助的孩子在委屈的尋找被打散的玩具 倔強的抱在懷裡呢
0	原以為新瓶裝舊酒，只是出版社把茅老的舊文章編輯一把出售。讀畢，非然也。心愧之。體會到茅老思維框架的完備、思維方式的縝密，論證出的觀點總是如此新穎、出人意料、發人深省、讓人感悟，而不是人云亦云。其思想已達到自由的境界。建議茅老再多出新品，並註明寫作日期。同時多些文彩（也許茅老當初是學數理的），哈哈！
0	原以為關於中醫的書都會像古文言文一樣晦澀難懂，讀完武老師的書後，發現原來中醫知識也可以寫得像散文一樣娓娓道來，優美而不失其專業特點，簡短而不失其深刻道理，通俗而不失其大智慧，是一本值得一讀的好書，個人覺得美中不足的一點就是，通讀過後，覺得內容有點少，若能系統介紹相關穴位療效，相信定會有更多養生朋友獲益，而不僅僅是隻記得幾個關鍵穴位。
0	原嚴哉通過無印良品及 一些設計展的設計來展開全書,繼而分析目前日本設計的走向.在閱讀這本書之前我覺得中國的設計師在走日本設計師走過的老路,由這本書我可以瞭解將來中國設計的走向.對於設計,我是個門外漢,只是平時比較喜歡看看(不是欣賞,因為能力不夠)有創意的設計.這本書無論對於處於設計領域內,或者像我一樣對設計基本不懂的人應該都有所啟悟.
0	原來以為這是本很靈性的書，購買的慾望還是很強烈的，期望也很高書中，我並沒有看到預想中的神奇催眠方法，或者作者並不願意詳細描述這一方倒像是看一部長篇小說，大多是主人公的語言記錄然而，還是可以從中得到某些啟發也能獲得一些新的觀念和定義有些概念和中國的佛教理論相類似比如：今生還不了的債，來生還要去還；上輩子結下的冤，這輩子就要解決……佛教也是同樣認為，人不會死，靈魂永存，輪迴，之類書中以不迷信的方式很赤裸地詮釋了人的肉身和靈魂的關係相信，也讓人相信，有佛，或有上帝人的精神還是可以愉快的！
0	原來，學習是很開心的事情。當時買這套書，就是為了讓兒子明白，學習不是累贅，不是父母老師的強迫，學習也可以很開心很快樂，學習的過程就是玩耍就是享受就是與父母老師互動的快樂時光。還好，兒子學的很快樂，當然，是在他學了幾天後，我才告訴他這就是學習，兒子很高興的對我說，媽媽，原來學習這麼好玩啊，我喜歡學習。是啊，難怪教育學家告訴我們，孩子最重要的是引導。
0	裕子的生命，就像倒放的錄象帶，從盛開的花到含苞待放，直到化為幼苗，散入大地。生命以這樣奇特的方式逆轉，她與愛的人擦肩而去。生命的開始和結束，可能都不是我們能預料的。誰也不知道接下去會發生什麼。假如有一段正常的健康的路程，我們該好好的感謝生活的厚愛。能把握住手中的愛時，就好好把握，盡情珍惜吧，別吝惜把愛拿出來，向那個人表達。
0	與其說這是一部小說，不如說是一套簡易又系統的自我完善套餐。如果能按照“細嚼慢嚥”的就餐規則，一定受益匪淺且得益終生。書中，作者讓若菱引領著讀者，一步步去接近自己的本真，探索自我，發現自我，接納自我，提升自我，終至完善自我的境界。給芸芸眾生指明瞭一條與自性之佛溝通的捷徑。本書讀起來輕鬆，在輕鬆中又蘊含深刻的哲理。是難得的靈脩普及教材！
0	幼兒園的老師更應該看。孩子大多時間還是在幼兒園，在幼兒園裡經歷的一些事可能會影響孩子的性格甚至一生。如果幼教都能領悟蒙特梭利的育兒法，真正讓孩子做主。真正愛孩子。對孩子有極大的耐心，我相信我們的小苗苗都能長成參天大樹的；我們明天的棟樑會讓我們中國更加強大。
0	又是一個讓上帝眷顧的女主！又是一個讓優秀的男主痴痴的心甘情願等的女主！等待時間為七年！悠悠歲月......那該是個多麼同樣優秀的女主啊！？呵呵，可惜女主只不過是個莽莽撞撞，可可愛愛，毫無心計，傻傻氣氣，馬馬虎虎......噢，和男主相差十萬八千里！哼哼，這隻能是緣分！緣分啊！分分和和，最終還是如願以償。也許這種女孩必然要有這種男人來呵護，來依靠！可惜這種情況也就是書本或偶像劇才發生吧！
0	又買了二套，是小區的媽媽要我幫她們買。非常的好。非常的好。特別是反義詞，才1歲10個月的寶貝，已經能弄明白黑夜和白天，還能說出為什麼。
0	有一種常見的譁眾取寵行為，描述趨勢時，將某一段曲線無限放大，隨著縱座標單位變得越來越小，曲線的斜率變得很大，造成視覺衝擊，其實變化率往往只有一個百分點。今天的媒體很偏愛這一手段，不知道他們是不懂抑或是故意扭曲。相關關係與因果關係的混淆不用多說，最經典的例子莫過於，美國經濟的增速與巴黎街頭女子裙子的長度的關係。讀讀這本書，在驚訝與笑聲裡反省生活中的所見所聞。
0	有一些寫書人，寫書儘量把簡單的事情複雜化，唯恐別人讀懂，唯恐別人不知其水平之高深莫測；有一些寫書人，寫書儘量把複雜的事情簡單化，唯恐別人不能知其意，儘量深入淺出，簡單說理。作為讀者，我最憎恨第一種寫書人，而最歡迎第二種寫書人。這本書的作者，就是我所喜歡的第二種寫書人。整本書看起來很流暢，很舒服，而且也很受益。可能也有賴於譯者流暢的翻譯，能夠讓原作者的意思能夠流暢表達。
0	有時候，一本好書的標準不是情節多麼跌宕起伏，場面描寫多麼巨集偉，蘊涵的社會意義有多深，這些，在很多時候都不是讀書的目的。當現代生活越來越快速，生活壓力越來越大的時候，能讓煩悶的人們在閱讀的時候心情愉悅的書，就是一本好書。這本書的經典就在於此。我已將這本書送給一個朋友，因為好心情是要分享的。
0	有人說，戀愛才是人生真正的開始。那麼初戀，一定是這段旅程的起點。有人說，初戀是刻骨銘心的。因為那最初的幸福，才是最甜蜜的回憶；最初的痛，才真正痛徹心扉。小嫻說：“所有的初戀都是醜小鴨，後來的愛情哦那個，是羽化了的天鵝。”這個仍然相信愛情的女人，把初戀的甜蜜和苦澀，以及無奈都淡淡地寫出來，卻深深地打動著我的心。相信每一個經過初戀的人，都能夠在裡面找到自己，也看到別人。
0	有了第一本書的鋪墊，讀第二本的時候開始進入狀態。基本上第二本就圍繞主角們的能力訓練展開，故事的主要發生場地設定在美洲的亞馬遜叢林。心裡一直疑惑這和西藏有什麼關係，不過大概看完全書才能知道內裡的線索。其中描述了很多熱帶雨林中特有的神祕動植物以及一些生存技巧和常識，受益匪淺。能夠想像出要寫這樣一部書，融合這樣許多的知識，作者需要花費多少心血來蒐集和整理併成文。
0	有點道理。。。“我們到底是在為誰工作呢？”如果不盡快弄清這個問題，不調整好自己的心態，今生我們很可能與成功無緣。在當今這個浮躁的年代，我們需要用什麼去重新點燃工作激情，實現自我價值？是耳提面命的空洞口號，還是觸動心底的反思？如果每一位員工都能從內心深處承認並接受“我們在為他人工作的同時，也在為自己工作”這樣一個樸素的人生理念，責任、忠誠、敬業將不再是空洞的口號。
0	有的看法是，日常生活啥都吃，吃全乎點，就可以了，不用補，沒事找藥丸吃幹嘛，是藥三分毒。我的看法是，現如今，吃到肚子裡的僅僅是看起來是某種食物，真正的營養還有沒有，不敢說。化肥，農藥，轉基因，瘦肉精，尿素，避孕藥，市場裡所有食物都妖豔的很。而且大家都日趨早熟，20歲有皺紋，30歲有50歲的心臟，催肥催肥，醫院越來越忙不過來。為了健康，此書裡提出的很多抗氧化的方案很受用。
0	由於之前已經買了暖暖心繪本第一輯，所以寶寶很喜歡，每個故事都講了無數次，依然很有興趣。所以第二輯買回來，還沒和她多講，她就自己拿者這些書對比看看，還對我說上面的LOGO一樣；呵呵，總之每次買書回來，都恨不得全部能一次聽完所有故事。只好每次都講好條件，好書要留者慢慢讀今天只講一個或者兩個，做出選擇後再開始，不然總是聽完一個又想聽一個，實在是太喜歡了.....
0	由於時間關係只能草草的寫下。一直很喜歡俞敏洪老師的演講，最近一直在準備考試，很辛苦，所以特地買了這本書，在自己想要放棄的時候拿出來看看馬上會獲得很多的動力讓我堅持下去。書裡面最多的還是提到關於出國的事，我由於條件有限所以暫不考慮，因此還特意買了一本送給我的朋友，她很猶豫是否要出國，希望能幫到她。向大家推薦這本書。任何的成功學書籍都只是一種激勵，關鍵還是靠自己的。
0	由於工作太忙，在噹噹購的書一直沒時間寫點什麼，很多好書也沒來得及閱讀完，可是看了莊秦的這套龍穴愛不釋手，一口氣連續看完，作者莊秦大師把自己的奇思妙想在這本書裡發揮的淋漓盡致！具體細節我就不多說了請廣大讀者自己去品味吧。順便在這裡要感謝李西閩大師的推薦。凡是他鼎立推薦的書都是好書！也感謝噹噹網給我這樣一個發揮自己愚智的機會謝謝！！！
0	用一天的時間讀完了這本書，全身都洋溢著幸福的暖光，一個在圖畫書領域有發言權的人寫的一本話語溫軟甜蜜的書，簡單的字眼就勾畫出了幸福的滋味。圖畫書的意義何在，如何給自己的孩子選擇圖畫書，我還沒有結婚，一樣能感受那種幸福，書中的文字讓我想起我的媽媽，我們一起度過的美好時光，我還能在尋找幸福這條路上一直努力，我就是幸福的，感受那些生命的美好！感謝那些彼此愛護的人們！感謝鬆居直先生！
0	永別了，武器！海明威根據自己的經歷創作的這部作品為他本人帶來了聲譽和榮耀。然而，任何一個作家要想在文學聖壇留下自己的名字，他必須要具備自己的風格，只屬於他自己一個人的風格。而，這部作品只是作者的起點。那部為他帶來諾貝爾獎的《老人與海》，才堪稱他的傑作。我是讀過了桑梯亞格的故事後才看了《永別了，武器》。也就是讀過了海明威的頂峰，又去探索他的起點。已經邁過起點的朋友，巔峰之作等著你；還沒有開始的朋友，那無妨去認識這個人生勇士，海明威和他的作品
0	英諾森提的插畫還有個突出的特點就是角度的多變，你如同在看電影，每幅視角都不同，增加了生動和真實性。構圖上往往主角安排在角落，你需要尋找，在尋找當中卻看到了市井生活的各種各樣的風貌和形態，真是無字教科書。所以英諾森提的插圖本身就是巨集偉圖畫，值得慢慢品味。強烈推薦給不喜歡快餐閱讀的朋友，推薦給追求認真做事的朋友讀，推薦對插畫有高要求的朋友。
0	印象特別深的還是兩段話：“一個總理在兩小時內就飛赴災區的國家，一個能夠出動10萬救援人員的國家，一個企業和私人捐款達到數十億的國家，一個因爭相獻血、自願救助傷員而導致交通阻塞的國家，永遠不會被打垮”！溫家寶：“我就一句話，是人民在養你們，你們自己看著辦。”即使是在災難過去將近一年的今天，讀到這些話仍然讓人心中觸動，因為這些都是心的聲音。
0	飲食調補離不開食物的效能和應用，這本書對一些常吃的食物的性味、功能、主治、用量用法、禁忌等都有註解；在?醫食同源，藥補不如食補”的理論下，能對日常生活中做到食而治病、食而防病、食而補身。很全面和專業的一本書，實用性也是相當強的，這樣的價格還是很對得起它的內容的，強烈推薦大家購買，對家庭健康很有幫助！買了兩本，一本送人，一本自己留著用：）
0	因為張愛玲，才知道胡蘭成。因為陳丹青老師，才開始看這本今生今世。不得不說，閱讀這本書極其愉快的。詞，美；句，美；篇，美。文字間似乎可以看到那個穿著長衫，帶著一點江浙口音的男子，不緊不慢地講著他看到過的，經歷過的一切。文字媚而不俗。因他了解女子，懂得每個女子的好，所以這明國女子像，個個女子，不管是傳統的，還是現在的女子，都是那般的可愛。
0	因為喜歡張愛玲，並且擁有兩套張愛玲的全集，新出的書怎麼能不買？？而且噹噹還這麼實惠，愛到這裡好像給這本書和噹噹做廣告。不過你要不熟悉張愛玲或者不喜歡他的文字。我勸你還是不要買了，因為這本書沿襲張的風範，有點晦澀難懂，需要你用心自仔細閱讀。不喜歡張的人一定讀不下去。值得表揚的是出版商的封面設計的真不錯，我個人非常喜歡。裝幀也很考究。總之覺得超值~！
0	因為是匪我思存，所以買了這本書。本是將後媽進行到底的匪大終於給了我們一個河蟹的結局。也許是匪大第一次以第一人稱來敘事，所以感覺比之前作品相差較多。而匪大在書中多次提到東子，提到佳期，提到佳期如夢……佳期如夢是我最愛的一本書，看了十來遍，流了十來遍的淚……所以匪大多次在這本書裡提起，讓我不由得心傷。如果真要說喜歡這本書，不如說喜歡匪我思存。
0	因為青春，可以任性，不怕揮霍，願意為愛飛蛾撲火。身處其間的人，有歡笑，有眼淚，有快樂，有悲傷，有甜蜜，有心碎，可是應該是不會後悔的吧。雖然只看完了第一個故事，可是蘇瑾的勇敢與執著深深的打動了我，讓我在深夜的房間裡感動不已，心有慼慼。花樣年華中的往事一幕幕浮上心頭，多麼慶幸我們擁有過那麼美好、恣意的青春。如果當時再勇敢一點點，結局會不會不一樣？
0	因為看了中央少兒的這個動畫片，兒子天天嚷著要看，可是電視的節目總要更換的。幸虧在噹噹網發現了這套書！真是感謝啊！！這套書兒子當做寶貝，幾乎每天都纏著我給他講小火車的故事，而且認識裡面所有的小火車，有時候我都不能分辨哪個是愛德華哪個是托馬斯，他卻一眼就能認出來。鄰居家的小孩來我家玩，也很喜歡，看樣子這套書神的小朋友的喜愛啊！不錯不錯!!
0	因為介紹而感興趣的書，題材也很喜歡——命案加懸疑加推理，贊！看後很有挫敗感阿，我果然離天才有很大一段差距~~~~為了知道來龍去脈發狠把半本一口氣看完，直到最後十幾頁真相才慢慢卻強烈地剝落！作者的文筆很簡練，沒有多餘的文墨賣弄，每一個字都是成為故事情節不可或缺的構架~~~完全沒有煽情的意圖，卻能在末尾賺人熱淚~~~我開始不禁要想，為了所愛的人，我可以以及願意犧牲什麼呢？
0	因為急切所以在網上多處搜尋了最後的終結篇結局,其實結局已經瞭然,不過因為讀他的過程比較特別,所以,當讀第一本時就決定了,四本自己必須都要擁有,而且這套的確很值,我的同事們幾乎每人都是輪流讀了一遍,最後這本到手時,我都沒能讀完就借同事讀了.看了中間的一部分,還是以往的那種感動,字裡行間的細細的情感,雖然不是前幾部那樣轟烈,可是,依然我愛.也想親眼讀完這個美麗而悲傷的故事的結局.所以.
0	因為孩子的關係，我現在看繪本簡直上了癮。這一套的繪本，我依然很喜歡。《跟上那頭熊》，故事剛講完，孩子就樂呵呵地笑了。一隻勇敢的兔子想要捉住一頭熊……你知道發生了什麼奇妙的故事麼？《裝在口袋裡的吻》對於學齡前的孩子真是太好，非常適合六、七歲的孩子閱讀。《五個小怪物》其實是在對孩子訴說大自然的祕密，作者想象力也真是豐富。……其他的幾本，大家認真去看~
0	因為電視劇去看了小說在星空衛視看電視劇，因為米倉涼子的決絕而喜歡這部劇，人性的刻畫讓人戰慄而小說，更為壓抑和直接看到最後，原來電視劇的色調還是有很多改動的，安島的愛，原子後來的復仇，都帶給人無限希望，而小說，則是把這一切不切實際的幻想一一擊碎，有的是，不過人心的貪婪與利益的掙扎原子最後的“救命！”，收尾短促有力，也延續了松本清張的灰色基調，破碎的，不甘的，真實的，殘忍的
0	以往，還真沒有看過醫學一類的書籍。前幾日，聽朋友說，《求醫不如求己》很實用。於是就購買了一本。真沒想到，看了就愛不釋手。書中沒有深奧的醫學知識，作者用通俗易懂的語言和小故事把我們身體中經常遇到的病症解釋的淋漓盡致。重要的是我對中醫沒有什麼瞭解，經過大師的點撥，充分認識到我國的中醫具有多麼神奇的效應。建議大家都來讀一讀看一看。相信我，沒錯的。
0	以前在童話故事中給女兒講過列那狐偷魚的故事，她聽得聚精會神，眼睛睜的大大的，我真希望故事別這麼精彩，讓她快點睡覺，呵呵。後來買了這本書，女兒很喜歡地看了一段時間，一到睡覺前講故事的時候，就要講“列那狐”，這是一隻多麼聰明的狐狸啊，喜歡。現在女兒大了點，不怎麼看了。不過這本書帶來的快樂時光，是永遠也忘記不了的。還有這隻名叫列那的狐狸，帶給我們的快樂時光。
0	以前在書店隨手翻閱發現不一樣的卡梅拉很搶眼，圖很精美，故事也很浪漫，價格也實惠，唯一遺憾的是不成套還差兩本。上網查才發現卡梅拉竟是這麼熱門。朗朗是什麼常常讓我遐想，即使看過了，我還是會想法國文學的浪漫唯美主一。雖說我家說要抵制法國貨，可書應該可以豁免，這一套是屬於小口袋文學之類吧，很不錯。真希望多出版一些像這類既精美又實惠的圖畫書，動輒二十想說親近閱讀不容易。
0	以前在《女人我最大》節目中最愛看KEVIN老師參予的節目，每次看他對彩妝的講解，自己總有收穫。而且聽他對彩妝的介紹，總是淺顯易懂，而他給人的感覺是那麼熱心地要把自己所知道的護膚和彩妝的知識毫不吝嗇地教給大家。昨天一拿到書我就迫不及待地開始了新一輪的學習，呵呵又收穫了一些護膚的小知識。而且我非常喜歡整本書的編排，當然要是KEVIN老師再出一個DVD特輯跟書一起賣就更好了。
0	以前女兒就與鄰居家的小姐姐玩過“老狼老狼幾點鐘”的遊戲，這次見了故事書，喜歡得不得了。在幼兒園回家的路上，邊走邊看，回家顧不得吃飯捧卷細讀，即使下樓散步，也捨不得丟下她的寶貝書。一晚上就攻克了拼音關，自己讀完了一本書。我認為這書特別適合大班的幼兒閱讀，故事生動有趣，圖美字大且帶拼音，孩子可以獨立拼讀，而且書頁不多，嚇不著孩子，不知不覺間輕鬆掌握了拼讀和故事。
0	以前沒聽說過，著名的西班牙詩人，一個朋友推薦的。譯者的水平毋庸置疑，老翻譯家了，比較到位，文字緊湊。洛爾卡的詩很西班牙音樂有很大關係，看過他的生平就知道了，詩歌中有很多音樂的元素和意象。總之，如果喜愛詩歌，值得一讀，且這個版本折扣之後並不貴，書挺厚，詩句本身很短，大片留白，有點奢侈，哈哈~~印刷中規中矩，不花哨~~
0	以前經常參與好多有獎競賽，就經常遇到有關數獨的題。前一段看到一部香港的新片，其中的主教在坐公交車的時候，就在那裡答數獨題，覺得也是一種境界。工作之餘閒來無事，突發靈感在噹噹定了四本數獨的書，家裡床頭一本、車裡一本、辦公室一本，手裡餘下這本也已經有主了——歸我兒子了。開發智力，鍛鍊邏輯、推理能力！隨手帶一本，在路上、在家裡、在工作之餘、在任何閒暇時段盡情娛樂吧！
0	以前給兒子讀書，他總是聽一會兒就跑了。《噓！我們在睡覺》是他第一次完整聽完的一個故事，看來這種語言風格還是比較適合孩子的。“媽媽，講睡覺吧！”這幾天一回家，兒子就纏著我講。只要孩子喜歡，比什麼都強啊！當然，我最看中的還是裡面的知識點，不僅有趣，而且完整地融入到故事當中，為我給孩子傳遞別的內容也提供了一個很好的範例。
0	以前從圖書館借來看了一次，看完了一口氣悶了好久。後來聽說徐靜蕾要把它拍成電影，不禁又想重溫一遍這部悲情的孤曲。我想這本書的看點並不僅僅限於讓讀者跟著一個浪蕩子回憶他的虛空人生，作者用他的無比精湛的表現手法，駕馭著這部短篇，糾著讀者的心一步一步感受一個痴情女人的坎坷命運。連譯文都能如此精到的傳達給我，我想更不用說原文了。至於光碟麼，還是文字的力量來的強大啊。
0	已經評過了，可是還要求我來評價，這是什麼玩意啊？噹噹的一些功能特別的差勁！難道我買基本就得評價幾次麼？希望有人處理下這個功能，一點都不人性和智慧！！！
0	伊利亞德是天才級的人物，真的……總覺得，一生中應該抽出一點時間研究研究宗教，來看看古今中外的智者對於世界、對於生命，都思考了什麼、言說了什麼，他們的思考與言說又波及到了多少人、令他們產生共鳴、從而也開始思考開始言說……花幾個下午看看這些閃爍著智慧的思想，比無所事事的瀏覽網頁、上街血拼，強之又強！
0	一直在想，匪是不是有槍手代寫，為何出書速度如此之快，叫我的荷包犧牲得如此慘烈～上一本看匪的書是《海上繁花》，《千山》和《繁華》故事走向有些雷同，只是內容中多了陰謀和背叛；雷宇崢和莫紹謙也有著同樣的執著與倔強，只是雷較為直白，而莫更為隱忍、深沉～接近尾聲處，所有懸念如洋蔥般層層撥開，結局時簡訊的三個字，不僅擂到了童雪，也擂到了所有人的心。。。
0	一直以為練瑜伽是件有百益而無一害的事情。後來網上有看到不正確的瑜伽動作可能造成意想不到的傷害，比如一些瑜伽教練過分追求一些高難度的動作，造成關節、韌帶或肌肉的損傷。才讓我下定決心買一本瞭解人體骨骼肌肉構造的書。這本《哈他瑜伽關鍵肌肉全解》就滿足了這個需求。彩圖、並分割槽介紹了人體的骨骼和肌肉組織，以及瑜伽動作觸發的肌肉和骨骼。美中不足的是瑜伽的動作少了點。
0	一直喜歡那個年代的人物故事總會有那些不因畸形環境而改變的純良本性 那樣的真情 如今看來竟是少之又少因壓抑而珍貴 這樣的愛情 尤其深厚 化解不開的濃烈感讓人慾罷不能靜秋 少許的感性中擁有更多因磨難而生出的理性 這樣的女子堅定 有信念 在當時的社會裡應該並不少見可是我不知道像老三這樣的男人 痴心 有擔當 卓爾不凡 又同樣的堅定 這個世界上還會有幾個？一個女人的一生裡 擁有過這樣的男子 夫復何求？
0	一直認為健康的身體比什麼都重要，可惜生活中有很多我們不知道的誤區，所謂不知者不畏。一開始仔細閱讀這本書，就發現很多平日我們忽略的細節其實正在影響著我們的健康，即使出生杏林世家，也會忽略很多細節，於是我決定要慢慢地改掉一些被忽略的不良生活習性。感謝本書的著者為我們的身體健康做出的貢獻，也強烈推薦此書，實為不可多得。
0	一直看著這本書,雖然也有猜想妹妹如斯舉動的原因,首先想到的,當然是妹妹其實也看得姐姐與病魔搏鬥的太辛苦,雖然感覺也似乎妹妹有得到姐姐的同意而去做取回自己醫療決定權的事.妹妹也是從另外一個角度去守護自己的姐姐.只是沒想到的,出了妹妹是姐姐的守護者,姐姐,同樣也是妹妹的守護者,畢竟看著愛護自己的妹妹,父母也一起痛苦受罪,姐姐同時也為了守護愛護自己的人....看到最後的結局,有忍不住想哭的衝動,值得看!
0	一直對瞿秋白充滿了關注和敬仰。這本書選得很認真，印刷也很好，價格非常實惠。瞿秋白如果不參加紅色革命，將會有一個獨立完整的人生，也將會在其它領域有不同凡響的造就，一個非常聰慧自知的人，為他感到嘆息。任何人都不能超越他的時代，就象他無法超越自己的面板一樣。今人的評論只能是評論，如果我們活在那個年代，我們的命運又能會怎樣呢？覓渡，覓渡，渡何處？
0	一直都是很喜歡漫漫的書，在她的書裡，總是能感覺到真實的世界，也許是自己的心裡也是一個帶著淡淡憂愁的女子吧！很多的時候，什麼都沒有了，可是還有友情的存在，那也是一種感動，一種依靠！有個性的韓童我非常的喜歡，她那種不在乎世俗的態度有那種淡然的態度都是我所喜歡的，希望自己有一天也 能像她一個。淡然而過自己的生活。
0	一位朋友說“現在的房子裝修得有點過了，不像是房子了，倒像是一個豪華的汙染源 ” 我們呆屋裡面的時間太長了，很多人提倡我們“走出家門，呼吸大自然的空氣”說的輕巧，做起來很難。現代社會使然。我們只能長時間呆在屋裡，不管是溫馨的家，還是忙碌的辦公室。這本書很好，直接?別讓房子謀殺你的健康?，我們不能走出去，那我們能保證在屋子裡呆著是安全的不就行了。正在裝修房子。謝謝噹噹網！
0	一首愛情來電轉駁讓我更加喜歡林夕的作詞風格，這本“原來你非不快樂”讓我一拿起就不想再放下，文中內容都是從現實生活，當下人們的生活狀態出發，對於我這種上班族來說，可以說是精神上的淨化劑，走在中層管理崗位，上有老闆要服從，下有下屬要協調，很危險的職位，做不好就會很尷尬，自己也會身心疲憊，其中“忘我則柔”這一篇受益匪淺，很感謝這本書教會自己卸掉一些不該有的負擔，輕鬆一點做人。
0	一年前我們給孩子6歲的兒子買了卡梅拉的第一部，孩子非常喜歡，一便又一便的看，今年聽說出版了第二輯就到趕快買給兒子，對兒子來說其中的每一個故事都深深的打動這他，他愛卡梅拉中的每一個人物，每一個故事。那是真正屬於孩子的故事。兒子有一個每當遇到感覺乏味的事情就會說：一定有比這更好玩的事。不一樣的卡梅拉給我們的孩子特別是中國式教育環境下的孩子一個新的思維。我們愛卡梅拉！
0	一口氣看完，感覺sales的生活是如此的跌宕起伏，一張order可以讓你平步青雲，升到一個很高的位置，也可以讓你一下子跌入谷底，以前所作的努力都付諸東流。這其中除了銷售技巧和人脈外，還包含著很多運氣的成分。好好把握機會。不僅適合做sales的人閱讀，對其他的工作職位的人也受益匪淺，尤其對於剛剛步入職場的學生，或許可以對職場有個感性的認識。
0	一口氣就讀完了，呵呵，來不及細品，怎就讀完了。喜歡張愛玲的，所以拿來讀。讀到了不少不曾知道的，倒是更喜歡原來就喜歡的。精緻不媚俗，孤傲卻著實又讓人憐惜，不是傳奇，又是什麼？更是有了些感悟，關於與孩子溝通的，生怕是不得法處，日後後悔了。朋友式的交流，平等，仔細聆聽，太過苛刻，會讓孩子不自信，這個大學問，我倒是時時在警醒，希望是有進步。
0	一口氣讀完了郎教授的書，很通俗易懂。書中用相當的資料來說明問題，很值得讓人深思，反觀新聞媒體集體報以經濟形勢已經回暖的局面，這本書顯得更難能可貴。建議大家都來讀一讀，中國應該不是最早能從危機中走出來的，相反有可能是人家都走過危機了我們還在危機裡面。建議那些一天到晚喊著保增長的政府官員更應該看一看，不要以基礎建設的名義一天到晚拿了納稅人的錢亂花亂投資。
0	一開始我是看了噹噹上的推薦，說不一樣的卡梅拉這套書是亞馬遜的五星級圖書，大家的評論也非常好。因為我兒子非常好動，基本上很少安靜的坐著看書，我就抱著將信將疑的態度買了一套。然而讓我大吃一驚的是，這套書買回家後，兒子就徹底的被迷住了，從幼兒園回來後天天晚上都要聽卡梅拉的故事，看到有趣的地方還會發自內心的哈哈大笑，感謝噹噹的推薦，這麼一套好書，讓我兒子從此愛上了看書。
0	一開始媽媽以為這書和小熊繪本一樣的書呢,結果仔細讀過後發現是小孩子和她的小夥伴都都每天模仿大人過家家呢!給19個月的寶寶講過故事後,我們再拿他的巧虎寶寶作為他的小夥伴,學著阿波林與巧虎一起過家家做遊戲,孩子可開心拉!我先給孩子講了四個故事,一個是看醫生，一個是花園裡,一個是開小汽車,一個是把屎屎,寶寶都很開心的跟著阿波林學著和夥伴玩模仿遊戲.真是本好書啊!
0	一開始就很喜歡這本書了，大概是因為我特喜歡《天是紅河岸》這本漫畫吧，所以一直都很期待結局呢，現在終於完滿結局了，愛真的是一種很玄的東西啊，每個女孩子在看書時都會不自覺的幻想如果書中的女主是我就好啦！就算現在我的年紀已經不小了，都不時會有這樣的想法啊，真的很奇怪啊，看每一本書的時候，我都會覺得自己其實都還很年輕啊，我想很多女孩子都應該會有這樣的感想吧！
0	一個星期左右的時間看完了整本書，剛看的時候有種棄之不看的想法，不過既然買了還是咬牙看完了。總體來說還不錯，為女主的大膽跟兒時的堅強五體投地。文章內容是穿插進去的倒敘的手法，不過總給我感覺男女主愛的有點很勉強。不是推薦的那麼好看。不過文章對現實描寫的還可以，早婚人士對社會的抱怨，對周遭朋友的羨慕，這些刻畫的很真實。算成功的文章，不過我覺得看一遍就“飽了”，不想再看第二遍了。
0	一個小孩子需要我們給他挑選優良的書籍來充實引導指明他自己的路，使他不迷失，自信，獨立，健全人格，從小培養孩子的閱讀興趣是必需的。這套新蕾出版社的外國獲獎系列童書，大體都是好的，適合育紅班學齡前到小學，有些故事大人在給小孩講的同時都會很受啟發。如果有能力，建議買一套，讓孩子多看書挺好，文學滋養心靈。
0	一個偶然的機會發現了這本書，感覺看這本書的過程首先是自己思想淨化的過程。這本書是從家庭中和孩子相處的小事入手，作者用心感受孩子的舉動、言行點滴變化，好的、壞的，好的及時給與肯定和適當的表揚（不過），壞的先從父母自身找問題（教育出現了問題），能夠包容孩子的缺點，解決問題的方法入情入理，讓孩子容易接受。能夠和父母成為交心的朋友！讀後感覺受益匪淺！
0	一個發達國家熱愛攀登高峰的男人，一些最貧困地區的孩子，根本不會有交集的他們，因為一次意外而聯絡了起來。在喝過三杯茶之後，他們成為朋友，為了一所學校，這個男人過著苦行僧的生活，而當地的村民寧可犧牲他們的牲口也要捍衛他們正在搭建的學校、、、我們過家也有那麼多的貧困地區，同樣也有渴望讀書的孩子，希望也有更多的人去幫助他們，讓他們有更廣闊的天地。
0	一次無意中看到這本書，成為那段時間每晚睡前必讀書。書中有文字介紹更有插圖事例分析與提示，是我看過的所有書籍中最為體現“以孩子為中心”的書籍。因為覺得非常好所以就為班級全體家長推薦訂購了一本，不僅我認為好，大家也都覺得好。建議有孩子的家長，幼兒園和小學老師們一定要看一看哦！或許它能幫助大家重新審視自己的教育觀念與行為，併為您孩子的成長一定會有相當大的幫助的。
0	一次偶然的機會讓我看到這本書，這讓我這個非常怕進醫院的人眼前一亮，這裡一再提起的現象不就是我們常說的有毛病，醫院的各種機器又查不出來的“亞健康”嗎！我也想通自己的手來醫好我和周邊親人、朋友的“亞健康”，於是我通過“噹噹網”買了一套，看後非常喜歡，於是又買了若干本送給朋友和長輩，相信他們也一定象我一樣喜歡這本書。
0	一次買了好幾本書,算作給孩子的兒童節禮物.擔心書多了對孩子反而不好,所以就先帶了兩本回家<亨利爺爺找幸運><是誰在門外>.孩子很喜歡,也很受啟發.跟亨利爺爺一樣也找到了自己生活中許多幸運的事.本來我提議在?送給我最心愛的xxx?處寫上她和弟弟的名字,算作送給他們倆個的禮物,一開始她不願意,看了<是誰在門外>,書還沒讀完她就同意了寫上弟弟的名字.一本好書對孩子的影響,勝過我多少的說教.
0	一部非常好的書。從中可以看出一個偉大的人內心對家人的關懷。從中也可以學習他的自律、克己、慎獨和對家人殷切的希望和嚴格的要求。這樣一個以身作則、要求嚴格的大家長，怎麼能不培養出優秀的子女，實在是讓我們現在的父母望其項背，值得好好學習和反思。經典就是經典，比現在人寫的書要是在多了。每封家書都短小精悍，言簡意賅，同時又非常的容易讀懂，幾乎不存在古文閱讀的障礙，非常的喜歡。
0	一本最近幾年來少有能讓我拿到手就一口氣讀完的好書。趙老師一生的思想歷程，讀之驚心動魄。很喜歡趙老師提出的“天文地文人文神文”的大尺度框架，擁有這樣開闊的認知領域，擁有屬於自己的科學，藝術和哲學的宗教，的確能讓人生充實而幸福。天地者，萬物之逆旅，光陰者，百代之過客，浮生若夢，為歡幾何，相信這本書值得每一位追求豐富內心世界的讀者閱讀。
0	一、教育問題首先是觀念問題，老人當然普遍存在觀念落後的問題，而相當多的年輕父母也因舊式教育方式的薰染，觀念仍舊不夠先進。二、在掌握比較先進的觀念後，重要的是看父母怎樣掌握尺度，這是因人而異的，因孩子而異，因大人而異，強求不來的。三、最後，也是最重要的一點，那就是堅持把先進的觀念始終運用在教育過程中，這是具有共性的。
0	葉海花,不是絕色美女,用心用情,認真的活,認真的愛,不管不顧,只為了自己的心,而不是其它的雜物!而云崢給了她一個女孩子能得到的最好的愛情,寬容,尊重,寵愛.沒有教育和改造,這是一份書中才有的愛情吧!
0	也許是現在的快餐書看多了，咋一看到這本《穆斯林的葬禮》很不習慣。作者有著非常好的文筆，再加上女性的細膩，將一個穆斯林家族的興衰史清晰的展現在我們面前。將父女兩代的故事間接的穿插，完整的講述了這個以玉為命的家族故事。不知不覺的被她所吸引，為新月的命運揪心難受。最後看到她的死，更是難受。只能說，作者的文筆造詣深厚，讀這本書就像本好茶，可以細品。而快餐書，就只是快餐而已。
0	也許人性中有那麼點善良，祈禱著他人或得和平跟幸福戰爭離我們貌似很遠，其實卻非常的近，只是幾個緯度或是幾年，想一下其實真的非常近。故事中的萊拉，真的很欣賞也非常敬佩，她如果是阿富汗新一代女性的象徵，那麼怎能會不讓人起敬。看著別人的悲慘想到的卻是自己的幸福，這樣真的殘忍，可是我是一個懦弱的人我能做到的或許只有不停地感恩，感激所有的一切。感激平凡的一切感激和平！
0	也許，有一天，這本書會給我們一種力量，讓我們回頭，看看我們年邁的父親，是否也在回憶多年以前的溫馨。
0	也或許，你看完A型、B型、 O 型、AB型這所有的四本說明書後，覺得書裡所言都不怎麼確切，那麼恭喜你。在你身上，一種新型的血液很可能已經誕生了。你不妨為自己的血型起一個獨特的名字，比如說，X型，然後，你就動手為自己也寫一個《X型人說明書》吧。說不定，很多的X型會因此找到共鳴，覺得自己在這世界上，再也不孤單了呢。
0	要專業來討論，理論依據有點弱，要當小說看，又看不下去，很多問題很分散，沒有聚集，主題也不是太明顯，最後看完了好像整本書就一個目的：要真金白銀才是真正貨幣。個人主觀感受：主要問題就是各章節主題不清楚，也沒有什麼針對性。另外，既然是通俗小說，各機構、人物都應該有個合理的介紹，結果就是突然一棒子出來了，有時候搞得不清不楚的。不過仍然可算是可翻第二遍的書。
0	要找到一本好書不容易，特別是在這個商業化無孔不入的社會。本書文筆流暢，娓娓而談，對了解晚清社會、歷史有很大幫助。對待歷史和歷史人物，特別是對於清的歷史和人物，我們似乎陷入了“腐敗無能”“閉關自守”，”奴才”“走狗”這樣偏執、狹隘的死衚衕，此書可以讓我們更理性地對待歷史。建議：配合著“中國曆代政治得失”“二十世紀的教訓”這兩本書來看
0	要靈活運用，不能太死板了！記單詞還是要開動腦筋，不同的單詞用不同的方法，如詞根詞綴法、聯想法、諧音法、逆向法等。
0	楊懷定先生祝福你健康長壽！祝福你們全家，祝福你們的小孫子（漲停板）健康快樂！一個被你深深感動與敬仰的普通上海投資者2009年5月7日
0	閆紅的名字，可以說是一個品牌保證。閆紅是一個在女性語境下的寫作者，她的書，特別對女性讀者的味兒。所以看她剖析女性心理，是說不出的溫暖和貼近。即使諷刺和批判男人，也能讓人感覺到，那是來自女性世界的評判，只有女人，才會在這個角度看男人。所以文章中，她對秦淮八豔身邊的男人，那些所謂的才子們的挖苦，是不留情面的，讀後使男人羞愧，使女人暢快的。
0	學習是必要的，也是痛苦的。 讓學習變成一件快樂的事情，其價值是意義非凡的！這本書給你一個通訊的全景知識，大量的幽默的類比說明，讓你快速明白一個原理的真正內涵是什麼，而你在獲得這個知識的同時，也體驗到了輕鬆愉快的幽默。中國人一向喜歡把知識搞得嚴肅而莊重，讓熱愛學習的我等凡夫俗子望而卻步，感謝此書的作者，讓我可以把學習當作一件有趣的消遣。期望作者出版更多的關於通訊方面的專著！
0	學習了很多外企的規則和生存之道，有不少東西讓我開闊了眼界，就像被培訓了一次似的。蠻喜歡拉拉的性格的，幽默，善良，聰明。她的思路清晰是我很佩服的一點，值得學習。一直在尋找自己的方向，而通過這本書，開啟了我的一些思路，比如要獲得財務自由，比如早日實現退休……還在奮鬥著的我們，需要繼續加油！把這本書推薦給了我的朋友，相信他們也會喜歡。相信對於初入職場的學子們同樣受用！
0	學習了很多關於靈脩的課程，再開啟這本書後，好多的模糊概念豁然開朗。我現在的內心已經有了喜悅的種子，不因別人，一切由我而生。更感覺自己的悟性突然又提高了一個高度，謝謝德芬姐姐，謝謝出版社，哇，要謝謝的人好多好多哦，呵呵我現在居然會用“無賴”招式了。感謝一切的善緣。。。。。。。
0	選購《小房子》是因為看了日本鬆居直的一本書《幸福的種子》，書中對小房子進行了高度的評價，我想大師極力推薦的書應該不錯，就從噹噹網上訂購了一本，確實孩子很喜歡。開始我給他講，講了三遍以後人家自己開始看著圖講述，有時讓他爸爸當聽眾，有時讓我當聽眾。孩子對插圖很喜歡，插圖中細微的東西他也能注意到，用自己的理解去講。還堅持帶到幼兒園與小朋友們分享此書，我很高興。這本書買得值！
0	許是我對兒子講故事講的太多，養成了他自己不太愛閱讀的習慣，所以，近來我在慢慢培養他自己看書不依賴大人的習慣；每晚臨睡前由過去總是我將給他聽，變成了現在互相講一個，而這一個，兒子總是選擇這一本書 《故事百寶箱》。故事內容簡單（卻是經典），生僻字少（字不算少），又有很多很大圖畫（繪本，不繁亂），對於才學閱讀的孩子來講，還有什麼更好的選擇呢？兒子的喜歡就是家長的喜歡。
0	許多下圍棋的人都會有一個困惑，那就是害怕對手的力量強，趴在戰鬥中吃虧，以及如何增強自己的戰鬥力。我也是，一直希望自己的力量增大，希望戰鬥中下出手筋獲得優勢，乃至勝利。還是看看戰鬥至尊阪田先生的棋吧！從他鷹隼般的捕捉戰機的嗅覺和快如剃刀般的手法中一定能找到你想要的。我很喜歡這套書，她也是阪田先生畢生著作的精華，值得你擁有！
0	許多年前，同事為養育孩子就看了這本書，多少了解這本書的一些觀點。這次為了養育自己的孩子，買來細細讀了。感覺還是很有收穫。一個成功的教育個案往往比一些空洞的教育理論對家長來說更有意義。書中的教育觀點落於實處，非常具體，很有參考價值。基本上同意老卡爾威特的教育理念，除了個別的一些觀念。一些具體的應對方式和教育方法對於家長來說值得借鑑。推薦一下！
0	許多關於生命、生活的真諦，對我們這些平凡人來說，只有在不斷的經歷洗禮後，才能真切地感受到它。通過對前世、今生、來世之間關聯的探索學會了學習，改變，感恩，在一次次經歷中使自己向更圓滿的方向前進。
0	幸虧當時打了五顆星,這套書現在已經是一歲十個月兒子的最愛了,每天一說到講故事,就開始要我講車來了,你好,我要拉巴巴......,不愧是2005-2008全國優秀兒童讀物。
0	形式多樣，有連線、有拼圖、有塗色~~~深淺適中，有的題特簡單，對於四歲孩子來講，想都不用想；有些題就有點難度了，得琢磨會兒；我覺得這種安排非常好，過難的題，孩子根本不愛做，一會兒就煩了；太簡單的題，孩子晚上回家一會兒就做完一本，也沒什麼意義；這種簡單的內容裡穿插幾道難題，不錯；（當然了，對於其他孩子來講也不見難，也許是我們在某些方面比較欠缺；同時也說明這套書比較全面）
0	心若自由，身沐長風，無遊天下，不離不棄憑這這樣的信念，冰依，祈然，步殺，踏上了航海的旅程小佚用奇妙的文字型現了一段驚險的旅程，一種不離不棄的情義。真的想說很好看，看了開頭，就會被吸引，那種從字裡行間體現出的刺激的感覺，幽默的氣氛，感人的情義，都讓我的心情隨著它一起興奮，一起大笑，一起感傷。冰依是我所喜歡的穿越文中為數不多的女主角之一，看一本小說，我對人物的性格特點是很看中的，喜歡冰依在頑皮中帶點沉穩，迷糊中帶點精明，脆弱中帶點堅強的性格，她不是溫室裡的花朵，即使在祈然的保護下，卻依然不會失去生存的能力。祈然無疑是一個怪物，貌美絕倫，智謀絕頂，有操控一切獨立天下的氣勢和手段卻可以為冰依拋下一切，總覺得他的一切得來的都太容易，做什麼都太簡單，所以才會讓他一直沒有安全感，對冰依總是患得患失。然而他也不是最完美的，我覺得這點小佚描寫的非常好，因為沒有一個人是十全十美的，祈然其實是一個比較自私的人…
0	寫意曾經的恨，那樣的揣測讓他不安，也許相對於寫意的報復，這樣的不安更加折磨，所以我相信對於寫意的報復，他雖然難過傷心，卻也應該感到釋然，他終於可以清清楚楚感覺到寫意對他的恨，感覺到寫意曾經的痛苦，傷口揭開了，那麼痊癒的日子還會遠嗎？我想對於寫意來說也是如此吧，所有的恨都掏空了，剩下的應該就是愛了吧，對過去曾經追逐過的阿衍的愛，對如今眷念上的厲擇良的愛……
0	寫得太好了，讓我都不敢輕易去評價它，那些細膩柔軟的文字無一不透露出濃濃的愛，媽媽的守護。還記得想要做公主的男孩安安，放學15分鐘的路程卻要走70分鐘的安安，閃爍著大眼睛翁媽媽我不可愛的安安，當然也記得覆在哥哥身上大叫不要打的飛飛，實在是太可愛了！讀完後特別想要一個baby。是的，我也願意等上一輩子的時間，讓他從從容容的紮好那個蝴蝶結，用他五歲的手指。孩子你慢慢來！
0	小侄女8歲了，很喜歡看書，就像我小時候一樣，所以我怎麼可能不滿足她的這個小小的又是這麼美好的願望呢！她看過楊紅櫻笑貓系列的一本，好像與什麼貓耳朵有關的故事吧，就開始天天幻想著能擁有全套了，看來笑貓還真有吸引力呢!不過我兒子不怎麼有興趣，可能楊紅櫻的書更適合女孩子吧。我已經能想象到小侄女拿到書的享受樣子了，呵呵，贈人好書，手有餘香啊，我也開心呢~~
0	小學的時候同學借給我看了很多本，暑假的時候就徹夜迷在機器貓和大雄他們的冒險故事上了，裡面有很多稀奇古怪的道具，還有很多光怪陸離的故事，真的相當有趣，很輕鬆的讀本，有時候有會有傷感悲哀，有很多地方都多少提到了一些保護文物保護滅絕動物的忠告，有時看了靜靜地想想，很引人深思。總之，這是我最喜歡的一部漫畫，給我留下了很珍貴純潔的回憶。
0	小湯的書很多，同一版本的名稱就有很多樣兒，購買起來，一度很迷茫。所以，請噹噹的工作人員校對，同意口徑，讓消費者購買起來，不至於雲裡霧裡的。辛苦了。這本書，印刷質量很好。因為是兒子的鋼琴老師指定的，所以才到噹噹網上尋找，拿到書以後覺得不錯。唯一遺憾的是，附贈的vcd質量欠佳，孔祥東的講解總是卡殼。其實也無所謂了，畢竟書才是教材嘛
0	小說一開始就寫了一個很血腥的場面，拉到現實又是一樣的血淋淋的畫面，好象這個梵天之眼只能給人帶來災難，整篇小說讀起來讓我覺得很壓抑，說不出來的感覺，作者寫作有點過於神祕，有點誇張和造作之嫌，我感覺一般而已，特別是結尾，如果男主人公一直在醫院，那些發生的故事，死去的人是真的嗎，無法得知這個祕密是否真實存在。反正這樣的結果我不能想象，好了就寫這麼多吧，願意看的人可以買一本看看，感覺是不是和我一樣呢
0	小說通過漢娜和米夏關係及命運的描寫，來影射經歷過戰爭的德國人和在戰爭後出生德國人的生活經歷。書中的一句話“我愛漢娜的痛苦在一定程度上是我們這代人的命運，是德國人的命運”。更好的詮釋了戰後德國社會的矛盾心態、愛恨糾葛、人性道德與正義的缺失與迴歸及其中的無奈。
0	小說很早就看過，一直在糾結要不要買來收藏。買，肯定有人說不就是一本青春小說，還是半個同人形式的 意義不大；不買 可是書裡那些往事曾經是觸動我的，真實的，讓我不由自主地有共鳴的；結果還是情感戰勝理智~ 哇咔咔到貨的時候專門看了看 嗯 有盤~（雖然我私底下更加喜歡另外一版《此間》的廣播劇）~書的封面有點壓痕 不過都還好~最後讓我照搬一句不知道哪裡來的簽名，經不住似水流年，逃不過此間少年。~
0	小說：青春萬歲，活動變人形，戀愛的季節，變態的季節，躊躇的季節，狂歡的季節，青狐，應該稱之為自傳體小說吧？是小說，人物與真實貼近，呼之欲出，似乎又擔心熟人對號入坐，更怕讀者不明戲，書中的誰誰誰，就是現實中的誰誰誰。傳記，這該直呼其人了吧？偏偏又欲說還休，深藏不露，打啞謎，把一大群讀者打入悶蔭蘆，乃至打了賭：誰人能將書中的事與現實掛起鉤來，揭破謎底，作者還有獎呢！高手？
0	小時候在同學家第一次看到這本書，黑白的人物卻帶我許多的快樂。孕育在平凡生活裡的事，居然在畫家手裡是那樣鮮活。帶著一絲的熟悉與感動讓成年後的我依然對這對父子念念不忘。從噹噹這本書以後，我的同事起先是覺得幼稚，可是不久，看這本書的人都會被有趣的圖畫所吸引，漸而感動。推薦此書，不管是大人小孩，都可以看看，不錯~！裝訂很精美，畫面也很好。價格更是優惠。推薦~！
0	小時候唸書上語文課，覺得老師說的無聊，就在語文書裡找到魯迅的作品，小說也好，雜文也好，埋頭看下去，打發掉剩下的課堂時間。大學唸的是一個與中文相關的專業，有現代文學史的必修課，可惜，上課的老師一本教案用二十年，問上一屆的學姐借本筆記就能去考試。本來應該被好好解讀的魯迅先生的作品，就這樣被他教條般地翻過。反而倒是閒來看亦舒這樣的言情小說家，作品中多次提到魯迅，至於臺灣的龍應臺，也是對先生推崇備至。自己以前買過有一些單行本，比如《吶喊》、《朝花夕拾》等，這次索性買兩冊的文集，出差的時候，隨時翻看。至今會背先生的《吶喊》自序，也算是中國的語文教育在我們身上的碩果僅存。年紀漸長，對先生的文字愈加偏愛，嬉笑怒罵之間，皆成文章。最喜歡先生的兩句詩“豈有豪情似舊時，花開花落兩由之”，另一首是我們中學時就念過的“忍看朋輩成新鬼，怒向刀叢覓小詩”先生的書，任何年紀，都可以讀。
0	小時候很孤單的日子養過2次狗，2次的結果都是狗被大人們打死做成菜吃了，從此，我不能回想與狗相處的日子，我會收藏很多毛茸茸的小玩具狗。狗是人類的好朋友，狗懂人心，狗有人性，可惜，“人”不懂人心，“人”也沒有人性了，買下《再見了，可魯：》這本書，收藏起兒時的記憶。願人的心都歸回上帝為亞當造的《伊甸園》，恢復“人之初，性本善”，每個人都和動物成為好朋友，世界就沒有戰爭。
0	小海狸的書兒子看到後就很喜歡。那天中午我放在沙發邊的桌上，想著兒子放學時就會發現“禮物”。果然，他看到了，而且一口氣就看了好幾本（他在電話裡興奮的告訴我，而且對我說謝謝）。在接下去的幾天裡，他自己看，有時也要求爸爸或我給他講。我們有時也請他講給我們聽。很快樂的時光。甚至於週末去小哥哥家玩，他也要求帶這套書去。。。。。
0	小孩子看了發笑，大人看了也有所深思的一本書。書本拿到後，有一點失望。紙張太薄，背面的字和圖畫會影響正面的閱讀。另外，圖畫不及〈小淘氣包尼古拉〉。每個倒黴故事前面的圖畫是一樣的。而小淘氣包裡每個故事都有不同的生動的漫畫，內容也很有趣味。只有一點，就是這本書的字較大，小淘氣包的字較小，小孩子看起來會較辛苦，適合大人讀給他聽。
0	小孩馬上上小學了，想買一本適合他閱讀的書，要求是：字簡單、故事能吸引人、最好讓小孩在閱讀時有一些啟發，或者說是收穫。網上評論不錯，看看目錄上有幾個故事以前看過，挺好。抱著試試看的心情買了一套。回到家和小孩一起朗讀，我們很喜歡。看得出來所有的文章都是編輯精心選擇的。除了對小孩來講生字有點多外（生字多一點也沒關係，再大點就可以自己讀了），各項指標均達到了要求。
0	小玻翻書是一套不錯的書。我的兒子現四歲半，認識一些漢字了，自己基本能饒有興趣地讀下來，很有成就感。我悔於給他買的晚了。我覺得這套書更適合3歲左右的孩子，故事情節簡單，字少，漢字重複率高，識字讀故事一箭雙鵰。更不錯的是這套書有英語釋義，家長可以有選擇地教孩子一點英語啊。翻翻書，翻開摺頁孩子可發現新奇的話語和天地，孩子有有興趣讀。
0	響應速度：從網上下單到圖書到手，只用了短短的幾天，真的很開心，少了很多牽掛的煩惱！內容：色彩繽紛絢麗，充滿想像，很適合我3歲的女兒學習。呵呵，我也看的很用心哦包裝：過於簡單，一個噹噹的塑料袋裝著用繩子捆著的8本書，感覺和書不太般配。書好精美哦。膠裝：膠裝方式容易脫膠，不利於存放，我的書拿回家不到一天，封面就脫掉了。不過總的來說，還真是不錯，我和女兒都很喜歡！
0	相當不錯的一本書！！不同於那些食譜，這本書是很系統地講解川菜，一個類別一個類別地講，從佐料開始講，很詳細而實用，而且一點也不枯燥，感覺就像和一個大廚對話一樣，生動而且受益匪淺。全書沒有一幅圖片，卻照樣看得來口水直流。我媽照著上面所說做了一次瓦塊魚給我吃，手藝和以前比較就像兩個人做出來的，味道不擺了～～～強烈推薦！！非常值得收藏。
0	現在書已經看完了，無處不在的友情，親情讓我時時感動。我為少年阿米爾的懦弱嘆息；為少年哈桑的遭遇嘆息；為有拉辛汗叔叔這樣的人對待阿米爾感到幸運；為淪落到美國不受施捨，寧願自己受苦受累而支援阿米爾的學業而感動；為長大的阿米爾鼓足勇氣為哈桑的兒子所做的一切而感動。我為書中的一切感動，好像我同阿米爾在一起生活/成長，一起面對過去掙扎，最終成為一個像父親一樣有勇氣的人。
0	現在人們的生活壓力很大，在很多時候自身的健康問題往往都被忽視了，特別是男性朋友，所以日常生活中多瞭解一些與健康和保健相關的知識還是必要的。這本書中介紹的掌紋知識及正確判斷掌紋對普通百姓來講還是有些難度的，如果只是作為對自身健康的大概瞭解還是不錯的，總之，身體的健康還是要靠自己日常的保養保護，另外樂觀向上，保持健康的心態也是對身體健康最重要的。
0	現在覺得還是值得購買的.我們現在聽了近一個月,基本上能背出第一本來,第二本已經在聽了.字還沒認.每天在家就聽,想想反正還小,上小學前三年功夫,相信不管怎麼樣,總是能全部弄熟了吧.一千多個詞彙量,最主要還有語感,還有自然科學知識.至少家裡總是有了英語環境.
0	現代許多年輕人喜歡讀那些女人氣的散文，對民俗作品不屑一顧，其實，民俗民情才是我們中國文化的根。花再嬌豔也要有根的支撐啊。太湖實在是茶文化的故鄉，就算日本的茶道也起源於中國。更何況茶聖陸羽的茶經也在太湖寫成。太湖畔的惠泉山水，曾經讓唐朝宰相李德裕，像楊貴妃千里傳荔枝一樣的讓快馬從無錫送去惠泉山水到長安，只為煮茶品茗。太湖茶俗，實在影響了中國數千年啊。這本書，你值得擁有。
0	現代人好象都願意看這種書,至少我們大學生是的,因為很簡單就可以看完,也可以反覆看因為畫面很簡單,文字也很簡單當你陷入一種迷失自己的狀態,或者在孤單你可以翻翻,它的存在有一種隨意你不用刻意去管它,我身邊的朋友也看了，說還不錯我們是大1新生,所以可能比較適合一點總體來說,個人目前還是比較喜歡的不過對於看多了這種文字 決得乏味的人還是不推薦的不只是我喜歡,願幸福
0	現代人的生活免不了喝酒、抽菸、上網以及熬夜等等，諸多的不良習慣在不留意之間慢慢侵害著我們的身體，而如果缺乏保健知識的話，在忽視許多身體給予我們的暗示後，健康已經遠離我了。《特效穴位使用手冊》儼然一位保健醫生，教會我們各種應對不適的方法，告訴我們許多注意的細節，我很喜歡這本書。在第一次購買後，給父母也買了，孝心不在於用物質體現，給父母請一位無形的保健醫生我認為尤為重要！
0	先說說書的品質吧，沒有什麼可以挑剔的地方，挺好的，裡面正文的排版也讓人看得很舒服；現在說說裡面的東西，感覺張小嫻的洞察力很強，很多的情感問題生活問題都能說得簡單有透徹，每次看了裡面的文字後都一種恍然大悟的感覺！不錯不錯~~~我覺得裡面關於一些心理方面的成份蠻大的~就是分析雙方的心理需求或者什麼的，通過這樣的方式讓讀者折服。
0	先是在網上看的電子版，後來越看越愛不釋手，幾乎是一口氣看完的，所以又在噹噹上買了書收藏。通過看這本書讓我這個86年的人，瞭解了我哥哥那一個年代的生活，那時候很多讀書讀到中專，技校就不再讀了，去廠裡參加工作。覺得那時候雖然生活苦了點，沒有電腦，沒有那麼多電子產品，可是也樂在其中。作者的文筆也很幽默，讓我好幾次都忍不住捧腹大笑。看完了又有很多地方值得我深思，真的是一部很不錯的作品。
0	先是看過《且是天下》，然後發現了她，於是買了她，看了她，很喜歡女主那喜歡就做，不喜歡就不走的性格，有點像白風夕，幸運的是她早早的離開了那束縛他的地方，雖然代價高的讓人難以承受；喜歡意遙，那就是喜歡了就是喜歡了，沒有任何原因。其實看《且是天下》的時候就為玉無緣難過過，現在看到意遙有好的結果真覺得幸福啊。
0	先看了網路的，覺得不錯就買裡一本。被小說裡男女主人公分開七年後還愛著對方，還能幸福的在一起所深深感動，現實生活中這樣的事應該不多。覺得作者書名起的挺好。不是每個人都能找到適合自己的人，就算現在合適的人也不能保證以後也合適，所以人們總是在徘徊不安中前進，不是每個人都有勇氣回過頭去追已經錯過的風景，就是回到原處，風景可能已經變了，所以抓住現在的美好是最重要的，活在當下。
0	先看的電影后買的書。說實話看電影時我很討厭男主人公，後來通過看書才對其複雜的心理過程有了更深刻的認識，也更能夠理解他和漢娜在戰爭和納粹時代背景下扭曲的情感經歷。可我還是認為他並不是真的愛上了漢娜，他只是愛上了他的愛，這個愛的載體是一個比他年長許多，性格與其一樣執著頑固而且還目不識丁的納粹看守，這個愛還無法經歷時代變遷和人云亦云的世俗考驗。真正可悲的是漢娜，她的極端自尊和羞恥心大大地超越了生命的力量，使她最終選擇了死亡。
0	下午收到貨，因為加班，晚上11點才休息。累了一天的我，趟在床上迫不及待的打開了書的包裝，展現在眼前的是一本精緻得象藝術品的書，圖文並茂的把各式美食展呈現我眼前。一口氣，都看了個遍，用紙條把我最心動的菜品夾好，準備實踐下。特別喜歡的是，編輯們在菜譜上端寫的有浪漫主義生活氣息的話語，好菜還要有好的生活欣賞情懷來襯托哦！精彩的貝太廚房，讓不願意下廚房的我也想試一試。
0	喜歡這本書的封面，簡潔明瞭。剛看完這本書的時候，一頭霧水。合上書本，好好想想，這個故事是說牧羊人追尋夢想，經過種種磨難，長途跋涉，終於到達目的地，找到寶藏。每個人心中都有自己的聲音，很多時候都沒有勇氣去相信，接受它。牧羊人在王的指引下，努力朝著寶藏前進。放棄羊群，外出遊蕩，放棄工作和安逸的生活，接受考驗，堅持夢想，有舍才有得。最終找到屬於自己的寶藏。
0	喜歡小動物尤其是貓咪的XDJM都要看一下，非常有意思！不喜歡小動物的人就更應該讀一下，貓咪或者動物的世界與你沒有什麼不同！
0	喜歡吳小波的文字,帶著新聞人特有的冷靜,如針線般密密地將這些歷史織補到一起。看著這本書，我的腦海裡卻全是激盪三十年，成也英雄，敗亦人傑。10個案例裡，無一例外地充滿了冒險家的氣息和敢為人先的豪邁，正是為他人所不敢為，他們成功了，卻又因為各種原因（企業擴張的原始衝動佔多）迅速隕落，怎不讓人嘆息。這是個傳奇的年代，無法評說它的顏色，只知道色彩絢爛之極，原來竟在消逝前那一刻。
0	喜歡郎教授的書以及演講，毫無束縛和壓力的言論是最能說服人的，總會在我們不敢言不敢說的時候直言不諱，總可以讓我們覺得什麼地方不對的時候點出致命的關鍵。語言本身是不需要修飾的，除非本想逃避一些敏感的東西。而郎教授的語言中從來都是最最純樸和簡單的，正是這種最原始的語言讓我們覺發到了最現代的問題。究竟每個人所討論的熱點是不是熱點本身呢？看完後一定會和我一樣感受良多。
0	喜歡關於大學講座類的書，只要看到，從來都是毫不猶豫的買了來看，好好品嚐知識和文化的大餐，可以學到很多東西。現在我這樣的關於講座的書應該不會少於100本了吧。每次閱讀都會有新的感受，也決定了，不管什麼時候，看到學術講座的書都要買下來好好閱讀好好學習。一個人真正不想孤獨和寂寞，只有多讀書多學習。這是我多年看書的體會。
0	喜歡，自從買回來，就和女兒一起讀。女兒問我，怎麼數學家成了作家，我說任何搞科研的人，即使不是作家，也需要一定的寫作功底，然後才能把自己的觀點告訴給別人，這就是為什麼要經常閱讀和練筆。李毓佩院士最可貴的地方，就是把讓很多人頭痛的數學問題，用童話的方式，輕鬆自然的表現出來，而且這麼有感染力。我想每一個讀了他的作品的孩子，都會喜歡上數學，都可以不再為數學而煩惱，因為那是一個奇妙的世界
0	習武是為了什麼？文武合一為道，傳統並非只是文。我非常喜歡這句話：通神達化，備萬貫一；理象會通，體用俱備。這也許是對武最好的詮釋。書中有幾個觀點我非常認同：一：武非神鬼之說，而是實實在在的文化與藝術；二：武一直以它獨有的腳步在發展，在前進；三：各民族都對武的發展做了貢獻。看罷書後，我真想學習《磨旗棍》這門學有學有淵源的武術。可惜，我沒有馬先生的聯絡方式，留待有緣吧。
0	希望作者出版更多的系列，如《恐龍是怎樣穿衣服的？》、《恐龍是怎樣上幼兒園的？》、《恐龍是怎樣外出的？》.......以便給孩子們更多的建議。
0	西夏的狂熱追隨者必備，可以作為工具書來用，很不錯，畢竟在對西夏的研究方面，俄羅斯有太多的資料和實物，絕大多數東西我們不能在國內看到，對比國內研究文獻參照閱讀很有收穫！書目系統清晰，資料翔實，查詢使用都很方便……我最喜歡的是最後相當大量的西夏文字，基本是可以當作一本夏漢互譯小詞典來用，這點上感覺非常超值！畢竟當年的那本《夏漢字典》要1000塊錢，現在還買不到了！！！
0	五一的時候和單位領導一家子去河南玩了幾天,挑幾個主要的景點算是走馬觀花般一走一過,之後便自己回了山西老家.而之前自己已經粗略的安排了幾天的行程,探親順道觀光,不過如此,更多的也沒有去計劃,這應該歸咎於時間之短和走之前功課的做之不足.看過此書,陡增了遺憾,這也好,要不然哪裡會有還想回去的念頭......所以說,去一個地方之前,最好是做足功課的好
0	吳瑞君的畫很簡單，就像自己小時候喜歡在紙上隨便的亂塗亂畫，畫個小雞，畫個烏龜，畫個蜻蜓......會很開心，作者的畫雖簡單卻每一幅都刻畫出了每個人物在每個情景下的不同表情。看了以後會讓我不自覺的嘴角露出一絲微笑，淡淡的，笑過之後卻又會讓我陷入沉思，漫畫裡那個人說的是我想的嗎？還是已經那樣做了？不止我變了，你們，我們，他們，都變了......
0	無意看到此書，並買下了，這可能也是一種緣分，（因為我的身體不好，一直在醫，別人說什麼好，衡量過以後會去嘗試-----書中所寫的內容接近生活，食物都容易找到，只要照著做相信身體會慢慢好起來的。當在使用對身體有幫助的物品時，請相信它，感受他，感激它，身體會吸收的更好。相信日後身體所呈現出來健康與否，就是此書所作的貢獻，也是作者的貢獻，希望更多的朋友都幸福安康！
0	無心插柳柳成蔭，果然有很多事情是不能由己的，是你的命運你就要接受。儘管最後不是自己的醫意願你都要接受，這就是一個人的命運。甄寰為何會被選進宮，不是隻是她的才智，看了後面的幾本書之後，才發現，原來甄寰被選進宮，是因為甄寰長得像已故的皇后而已。這對於一個人來說是多大的羞辱啊。不是自己，而是別人的影子，這樣的心情是看了後面幾本書才知道。甄寰的一生就是這樣被天註定了。
0	我昨天收到的書，質量還不錯，而且配有光碟，光碟質量也還較清晰。我以前也學過一點瑜珈，看了書中描寫，還以前學得差不多，應該是比較適合初學者的，總體難度不是很大。光碟的內容和書中的講解一致。書中除了瑜珈基本動作的介紹，最後章節有一些食療介紹，感覺也比較實用。總體來說，對這本書還是比較滿意的，唯一的一點小小的遺憾就是我訂購的第二天這本書就除降價了，不過降得不多，呵呵
0	我自己先買了一本, 後來又買了2本送給兩個最好的朋友, 希望他們和我一樣從中領悟到生命更加美好的祕密, 生活更加豐盛的祕密, 身體更加健康的祕密, 以及如果快速的心想事成...我已經看了一遍, 感覺大有啟發, 打算再細細品嚐一遍, 並開始照書中介紹的方法去做.我有體驗過一些小的事情,比如見某個人時候, 預想的情節果真跟真實發生的一樣, 神奇吧.
0	我自從讀了米奇的系列之後，的確對人生有進一步的思考了，這一點我真的應該感謝他給了我這麼一個機會~這本書講了一個即將病逝的老教授對一個自己以前的學生所授的最後的十四堂課的故事，每一堂都是感人至深的哲理，一句俗話用到這裡不知合適與否：“人之將死，其言也善”，其實對於這位老教授，其言是對生活中愛的體會~是我們真正進行了一次反躬自問~
0	我只花了三個晚上就書全部粗略地看完了，看完後我又把書借給我的小姑子看，因為書上的很多方法和觀念我覺得挺對的，所以把書借給小姑看，希望對她幫助。總體來說，書的內容是不錯，不會枯黃，你甚至可以當做小說來看，寫得也挺有趣的。當然書上的觀點有些還是蠻好的，讓自己將來母乳餵養更多了些瞭解，不至於出現問題時不知道處理。
0	我正在寫這本書的心得，勘誤和疑點，有興趣的朋友可以訪問我的網站，交流切磋。www.smallstonesoft.com
0	我這個人似乎有個習慣，一個故事要是分成兩本書，那就從第二本開始看，要是分成更多，就選中間一本看。牛貓這本書，剛開始看的也是第二本，就覺得那隻貓怎麼和我養的這麼像，等到全看完一本書，就發現簡直就是我的貓嘛，看來這種貓，大多有個共性。品種一樣嘛。作者的胖貓非常搞笑，也能讓人在閱讀輕鬆的同時感悟到人生許多真諦。多說無益，還是建議大家來看看，尤其是家中有毛球的。
0	我在上大學二年級的時候，英語閱讀中有一篇課文就是節選自本書的英文原版。當時讀了以後，非常認同作者的觀點，並且從那是開始就暗下決心：等我有了孩子，一定要堅持給TA朗讀！現在我馬上要當媽媽了，所以就買了這本書，希望在寶寶出生之前好好學習一下朗讀方面的知識，為今後做好準備。^_^希望更多的爸爸媽媽也能加入給孩子朗讀的隊伍，一起給寶寶朗讀吧！
0	我在寶寶兩個多月時看到這本書，幾乎一口氣看完。當時我的奶不是很多，寶寶總要吃，家裡人都說我奶不夠，於是加了不少奶粉。看了這本書我才知道奶是越吸越多，於是下定決心減奶粉，用了不到一個月，把一天四頓奶粉都減了，成為純母乳餵養！而且以前我準備就喂四個月的，看了小巫的書我準備至少喂到一歲，現在寶寶七個月了，我還堅持帶寶寶睡覺，堅持母乳餵養！真要感謝小巫！這次買書是準備送幾個懷孕的朋友！
0	我用了兩口氣，把這本書讀完，犧牲了午夜以後的2小時和午睡的一個多小時。對書中職場技巧和感悟，似乎沒什麼印象，反而是市場部的工作讓我充滿了好奇。還有，讓我這兩天一直在思考的一個問題，也就是我都有哪些夢想，顯得更加需要思考了。然後，還想，啊，自己年輕的時候怎麼不知道北大有這麼好，否則使出吃奶的勁也要考上。和米婭比起來，原來我的朋友，女友，這麼少。
0	我擁有這本書後,受益匪淺,於是我又為父母購買了此書,現在他們已經是如獲至寶一樣,自己動手照書製作了固圓膏,還堅持服用當歸粉,用了一段時間後,都覺得精力充沛了,睡眠也好了,真是不錯,看著父母身體好多了,我這做晚輩的也非常高興.
0	我一直在找一套適合小孩的科普書籍，終於將目光鎖定了這一套。書昨天拿到，兒子已迫不及待要看。我全部翻了一遍，總體來說內容和插圖都不錯，如果這套書能再增加藝術，比如書法、圖畫、音樂等內容，我想會更理想，也會更完整。另外感謝噹噹網的服務，書到得很快，而且網上的書大體比較全，希望噹噹越來越興旺，能繼續將優質的服務保持下去。
0	我一直以為世界首富是比爾&#183;蓋茨或沃倫&#183;巴菲特，現在我才知道哦啊世界上還有這樣一個隱形的真正世界首富，而且他們還與世界歷史上許多戰爭和金融危機有關。原來世界史還有這樣的一面，真是令人開啟眼界。
0	我一直相信，關於生存技能的書籍每一個人都應該看一看。一旦遇到突發情況，或許你曾經看過的某個細節就能就一個人甚至是一群人的命。人是脆弱的，離開工具的人在大自然裡比一隻螞蟻還脆弱，生存技能在這時顯得尤為重要。我希望每一個愛讀書的人，都能好好看看這方面的書，推薦給親朋好友也看一看，讓每一個人在生命受到威脅時都能做出正確的選擇。
0	我一直認為不應該強調小朋友去刻意認識自己的不良情緒，而且家裡關於孩子心理方面的書已經很多了。不過還是買了這套書給小木頭，他並不關注書裡關於調節情緒的部分，他只關注為什麼這個小朋友哭了呢？他為什麼害怕滑滑梯呢？可能他三歲之後會理解一些吧。我認為這本書中講的調節的辦法還是少了一些，也寫得比較大概。不過很喜歡書裡的圖片，除了小兔子那本，好象是叫我好生氣的那本吧。畫得比較差一些。
0	我一直給我的學生說，懂你的人肯定是你的鄰居。這句話用在日本人身上，簡直是對極了。日本和我們有著相近的文化起源，而且近代以來我們一直把彼此當做彼此的朋友和對手，從朋友兼對手的方向看我們當然會把我們看的更透徹。所以，向各位朋友推薦這本難得的書。唯一的不足是，譯者做了一些“必要的”刪節。我不明白，為什麼要刪呢？難道學術研究都要閹割嗎？
0	我也沒有想過，世上竟然有這樣可怕的惡意存在，這最惡毒的情感來自人類最脆弱柔軟的心臟。事件山窮水復，卻又柳暗花明，結局一再反轉，感覺心裡越來越無法承受那種惡意侵襲而來的沉重。這個結局不是意外和震驚可以形容的，我沒法用語言來表達心裡複雜的感受，一直在發抖。不知道是不是喜歡這樣的故事，它所揭示出的，它想要告訴人們的，深重到我難以承受。沒想到推理小說可以寫到這樣。
0	我養狗，2只，當年看小Q的時候哭得簡直不成樣子。不知怎麼還有勇氣看這本書。故事生動感人，故事中的小狗襪子也描寫的非常可愛，可是我看到很慢，似乎有點不願看下去，很怕看到故事的結尾。這是每個養狗人都不願面對的結尾。其實有一天我實在沒忍住，偷看了一下結尾，自己哭的不行，呵呵我發現噹噹上有2個版本的《約定》，比較了一下，這個版本好像以對白為主，情節稍顯簡單，另外一本好像比較好看的樣子。
0	我想只有紅塵這樣融合了東西方背景和文化的人才可以寫出如此精彩的風水小說。第二本的情節讓我感受到很多的驚喜，也有很多的意外，最終居然被幾段愛情感動得潸然淚下。世界各地的風水解析融合在對話中，看起來津津有味，分析華爾街風水的那一段對話尤其精彩。真實的地理環境和幾乎科幻的情節讓我有虛實交錯的感覺。這本小說既是一個外行人瞭解風水的最佳入口，同時也是一本精彩紛呈的魔幻之旅。
0	我想，如果我們想分辨人間的正義，那麼，這本書就能告訴你，用誰的眼光來看世界，這個世界才是正常的，那就是孩子。看這本書的時候，《南京！南京！》正在上演，關於戰爭的反思，我們才走出第一步；而這裡，孩子用她的雙眼告訴你戰爭帶給人間的悲劇。極端的民族主義，叫囂的正義，會給這個世界毀滅性的打擊。美麗如文字的東西，都會被利用，用來宣揚極端的思想，用來矇蔽人類的眼睛。所以，拒絕戰爭，珍惜和平
0	我喜歡在騰訊網上先看看最近有什麼新書，感興趣的就讀一讀開頭，前幾天看到了這本書，覺得非常有意思，而且通俗易懂，內容包括學習心理學，經濟心理學，人際關係心理學，自我管理心理學和愛情心理學，和我們的生活息息相關作者用漫畫的形式講故事，將術語，還能幫助我們解決身邊的煩惱，書的紙質非常好，我想這也可以作為送給朋友的禮物哦，是學生和白領族應該看看的書，呵呵，頂一下！
0	我喜歡小菲這個角色，橫衝直撞地愛著歐陽，愛了一輩子，縱然這個男人總是有負於她，她恨過之後，還是把他當做手心裡的寶。歐陽這樣一個酷酷的男人，讓人恨的有些牙癢癢，他真是女人心中迷戀的小鳥，任性地到處飛，總是在找尋夢中的巢。。。作者文章裡的幾個主要人物都描寫的很生動，彷彿他們就在你眼前喜樂和悲傷，帶著微笑，偶爾有些心痛地看完這本書，心中很有些不捨。。。覺得自己已經和書中人融在一起了
0	我為女兒買了很多當當推薦的童書，如斯凱瑞、阿羅、卡梅拉等，女兒的興趣都不大。唯獨羅米系列她百讀不煩，每天晚上都要我念一個羅米的故事才肯睡，很多故事她都能複述了。通過這本書，我真切體會到，合適的才是最好的。女兒通過這本書，與羅米比較，那些事羅米能做自己也能做，那些行為應該改正，通過羅米和行為了解一般的常識。我將羅米系列與女兒年齡相仿的幾套都買了。
0	我推薦我公司一副總，他看了以後也說好書，現在都沒還給我，他甚至不相信此書為一人所寫，因為出版行業有時書的策劃協作是團隊操作的。
0	我推薦大家先去了解了一個薩提亞，可以看一看她的那本《薩提來冥想》，對於希望能夠自我成長和認識自己的人來說，這是一本非常捧的書，文字中透露著寬容和愛。看完後你會明白她要傳達給人一個什麼樣的資訊。然後再來看《家庭治療模式》這本書，你才可能有更深的體會，其實當你決定要想來看這本書的時候就已經有了一個渴望，那就是讓自己幸福，讓家庭幸福。所以，試一試吧，不會後悔的選擇。
0	我同時對照統編教材，還有另一本測試題庫配合來使用和強化的。因為這本書的測試題是偏向與講解和總結的。我最喜歡這系列的出題概要，不僅有提示性還有重點標識的知識點。省去了很多自我規劃的時間。
0	我送了一本給我阿姨，她看了後大很好，大有啟發，看來我多了一樣送長輩的東西了，所以後來我又買了四本，準備送其他長輩，看來送朋友也很不錯喔，正好現在流行如何養生呢。
0	我是中國之聲“今晚聽吧”的聽友，聽到尹老師做的這一次節目，就立即想購買此書。可是問遍了我們這所有的書店，竟然沒有。於是，我只好抱著試一試的態度上當當網看，因為第一次網上購書，也沒抱多大希望。今天書來了，感覺很好，當然是指噹噹的服務、價格、質量，同時挑了幾篇看，三個字“太棒了”。今後，我還會在噹噹購書。
0	我是在圖書館發現這套書的，看了第1集後就欲罷不能了，專門在噹噹購了全套書已便於日後再多看幾遍，這書寫得還是真不錯裡面關於古代軍事的描寫應該算是比較專業，自己反正第一次接觸這些東西。印象最深的是關於袁崇煥的描寫，隨後我就各處去查這方面的評論，跟自己以前的認識確實反差很大，而且看了很多資料之後，心裡確實還是偏向於袁崇煥是個誤國之臣的說法，也就是竊明作者的說法。
0	我是在朋友推薦下買的這套書，女兒四歲，非常喜歡，每天都要講至少兩本才行。每個故事都很貼近生活，圖畫和語言都很生動有趣，既對孩子有教育意義，我自己也從中學習瞭如何應對孩子成長中的各種問題。是大人孩子皆宜的好書。每本書的故事都比較長，太小的寶寶不適合。有的內容女兒這個年齡還不太能理解，我覺得這套書可以陪伴她一直到上小學。
0	我是在美麗俏佳人上認識了該書的作者的，所以到噹噹上買的她的書。那時候正是我人生中一段低潮期，心情不好的時候，當我看到這本書時，首先是她漂亮的設計吸引了我，讓我賞心悅目，讀的時候就象小時候在讀插畫書一樣，作者的文筆細膩，給人一種親切感。晚上當我失眠時我就用書裡提到的色彩冥想法，真的很快就進入了夢想。慢慢地將色彩帶到了生活中，真的心情慢慢也變得好好的了，走過了那段低谷期。
0	我是一位武漢的顧客，我兒子今年9歲特別喜歡看書，我是通過朋友的介紹來噹噹網看看，聽朋友說你們的商品質量不錯，價錢也好，我抱著試試看的態度定了兩本，真的很不錯，很開心你們能在這短的時間把書送到我的手裡，而且書的質量也不錯，看來我以後會取消到新華書店買書的機會了，從今天起我會成為你們的忠實顧客，而且我也會給周圍的朋友介紹你們
0	我是一位４歲孩子的媽媽，書中提出＂不管＂就是最好的＂管＂的教育理念給我的印象非常深刻，現在多數家庭就一個孩子，家長總想給予孩子全方位的照顧，不敢＂放手＂，我想一個孩子健康成長需要家長的愛心，更需要家長耐心的＂等待＂；非常感謝圓圓媽媽帶來的這本書，我看一遍肯定不夠，書中提出的很多問題要反覆推敲，先讓家長認同，正確理解後才能用平和的心態面對孩子成長過程中的＂問題＂．
0	我是一名幼兒園老師，這套書是我買來送人的，那個物件——五歲的小女孩喜歡得不得了，天天晚上都會在床上看啊看啊，她媽媽都說我自己看得眼花了，我們寶寶卻是愛得不得了，閱讀的興趣非常濃，一天不看都不舒服的。其實我先是買了第二套的其中兩本，送給朋友的寶寶，沒想到她那麼喜歡，於是就把第一套全買完當做生日禮物送她了。這套書的優點在於能培養孩子的觀察能力，比較適合5歲以上的幼兒園孩子。
0	我是一名學廣告設計專業的大三學生，上次跟朋友去海圖看書，無意中發現了《英語口語900句》一書，首先這本書的封面吸引了我，翻開一看，第一感覺就是爽，相比起國內的一些英語系列的書，使而顯得特有味，非常耐看，而且內容也很豐富，還增添了一些插圖，從而使閱讀起來非常輕鬆。感覺很值，很有用。 書裡面很全面，衣食住行什麼都講到了，非常好！！！極力推薦 隨書附贈的光碟也不錯，發音很標準
0	我是一名新股民，在沒有看過本書前，炒股時是根據別人的薦股來操作的，自己不會判斷是底還是頂，洗盤還是出貨。一段時間，錢沒賺到，反虧了不少。看了本書後，感受很大，我認為它能準確地反映自選股票的股價目前的位置，安全地炒股，觀點明確、例子豐富、實戰性強、分析通俗易懂，語言生動，親切感人。是一本適合初中級水平股民學習的優秀培訓教材。
0	我是一個在教育孩子上時常感覺到困難的母親,兒子今年五歲,我在一些與兒子溝通協商等日常問題的處理上,感覺自己快要陷入發瘋的境地.還好，看到了這本書．書裡的語言很簡潔易懂，多幅圖片示例，讓作者的想法更容易得到理解．感覺作者的思想的關鍵就是關注和尊重孩子的情緒，而且一些具體的場景設定和分析都很有道理．已經買過一本了，這本是送給朋友的．希望所有的父母都讀一下此書，大家共同進步．
0	我是一個無肉不歡的人，如果每天不吃點肉就會覺得自己過得兔子一般的生活，當然，如果吃多了也會覺得噁心，所以怎樣保證蔬菜與肉合理搭配，保證天天可以吃肉有不膩的慌，就成了我經常考慮的問題。所以，我就買了這本書，呵呵，不錯哦。圖文並茂，還有溫馨提示，讓人產生無限味覺聯想。不過，值得警惕的是，睡覺前尤其不要看此書，我嘗試過兩次，腹中空空的感覺不好受。
0	我是嚴歌苓的忠實追客。從5年前左右第一次讀到她的人寰，雌性的草地，就開始一發不可收拾的追她的每一本書。她的小說題材基本可以按照她本人生活經歷劃分為軍隊文革題材跟留美寄居題材。追她的小說很大原因我想在於她很能講故事，比喻總能讓人耳目一新。這部穗子物語裡面，我最喜歡她們一幫子女孩在作家協會大院的生活。籠罩在父輩罪名的陰影下，依然活出了屬於她們的童年。
0	我是先看完了朋友的此書，感覺不錯，現在孩子才一歲多，考慮到可能以後會用著，所以自己就買了回來繼續學習，以備後用。這本書用一種非常清晰的方式編寫。技巧很容易運用，語言也十分得體。作者寫到了怎麼增進和孩子的親情，怎麼和孩子分享感覺，怎麼給孩子以有效的表揚和一系列類似的話題。這些不僅僅對孩子是有用的，對任何和孩子接觸的人都十分有用。
0	我是看了電視劇覺得還不錯，所以又買了書看，感覺書還是更好一些。畢竟有些心理描寫不是電視劇能比擬的。可能這本書的主人公和我的年齡差不多，所以在其中有時感覺和生活太貼近了，所以和主人公的情緒一起不停的起起落落。對於我們這個講求獨立的新的一代人的婚姻來講，比父輩們面臨了更多的選擇和困擾。主人公的經歷對我們現實中的小夫妻來說也是一個啟示，希望從中能找出自己相似的缺點和不足。
0	我是經過老師的推薦從網上買的這本書，最近看了幾天著重看了一下中小型網路系統方案這塊。我覺得這本的好處在於：拿過一個方案，他不是蒙著頭來說而是引導一個人一步一步的順著邏輯思路走。給人一條線你就能覺得這條線很直。沒有哪麼多的坎坷。接下來當我們真正做專案做設計的時候我們也就會很容易很輕鬆的完成從拓撲圖的設計，到專案的成功結束。理論聯絡實踐，實踐證實理論。
0	我是法語初學者,學了78個課時的初級班.因為我是老年人,法語又難,我只有再從頭自學鞏固一遍,然後準備報中級班.我們學的教材是孫輝老師的.買本練習答案對自學和檢查做習題的正確性是非常必要的.而且孫輝老師的教材在網上還有視訊,對我們學習法語有很大的幫助.孫輝老師的教材編寫得很好,我向學法語的朋友推薦.我想學好了上下冊,再結合(走遍法國)的閱讀和學習,會達到我們預期的願望.這僅只是個人看法,
0	我是初中數學老師，我的孩子上小學三年級，平常經常逛書店，很少有這麼好的數學課外讀物。和兒子一起讀這套書，對小學三年級的孩子來說，內容有點深，涉及到初中內容，需要簡單的講解，聽懂與聽不懂倒是其次，關鍵培養孩子學習數學的興趣。那麼難的知識，通過漫畫，故事展示出來！真的很不錯！！因為是翻譯的，有些語言敘述有點彆扭！為什麼中國的作家就寫不出來？總的來說，非常不錯！！！
0	我是抱著求救的心裡去讀的。不像很多人說的不要急於讀完，然後束之高閣。我是一口氣當故事讀完的呵呵。之後很少拿起。我的確需要相對長的時間來再次拾起來讀。我以為讀完了就基本找到答案了。其實我是連第一個問題都無從為自己解答。。。。。。它幫我開啟了一個全新的世界。我闖了進去匆忙看了一遍又溜了出來。似乎懂了些東西，又似乎什麼都沒得到。我會得到的，這是個開始而已。
0	我上次在噹噹網上買的書，只有這一部花的錢最值得。南先生真是博學，古文不好，要想了解傳統文化的精神，可先從讀南懷瑾先生的著作入手。很多人寫書其他書上怎麼怎麼雲自己不去領悟求證就開始人云亦云，胡說八道。南先生對儒家、道家、佛家自己不僅潛心研究經典，而且根據自己的領悟去修證，看經典所說是否對。這太男得了。向大家分享我讀南先生著作的心得與感受。
0	我認為這本書總體很輕鬆，沒什麼讓人特別難過的地方。不過史連死的時候的確為他心疼了一把。比較揪心的地方就是香寶拉著范蠡在街上說自己是西施的時候范蠡的鬆手。越看到這裡越為香寶感到忿忿不平。還有就是夫差中毒的時候對香寶說的“我要是死了，你就要受欺侮了。”另外……最後香寶對文種說的那句“君上，是天下人的君上；而夫差，是我一個人的王。碧落黃泉，生死不變。”
0	我認為，這本書很值得品位一番，通過閱讀，首先，我們在以後的工作中可以避免犯這些錯誤；其次，我們可以輕易的識破這些伎倆；最後，我們應該尤其注重職業道德問題，在這個領域內，我們至少要保持自己的純潔，決不可利用自己的專業知識撒謊，做一些負面的事情。中國的統計發展如此緩慢，需要一大批講原則的專業人士，我的信念就是從自己做起，為祖國的統計事業貢獻微薄的力量。
0	我女兒3歲多，這兩書買回來後，天天吵著要做題，說她喜歡獎勵。動不動就說，我要把這本書都做完，再吃飯或睡覺等。這兩本書比我以前買的《全腦開發》要好，題目有趣適合這個年齡的孩子，而且有貼紙，有寫有畫，邊做邊動手，特別提一下設計的卡片很好，別的同類書上沒有。只有一個缺點，是不是太厚了，可以分成幾冊，因為我女兒總是說“要一下子都做完！”
0	我們因為相愛而結婚了，隨著時間的流逝，為什麼相愛的人之間戰火紛飛，彼此卻又感到委屈呢？俗話說，相愛容易相守難。我們要做些什麼，才能使夫妻相處得愉快，漸入佳境呢？讀了這本廣為相傳的書，原來答案就是夫妻雙方都要用心去滿足對方的需要，當一個人的需要被滿足了，他的內心是愉快的幸福的，也會非常樂意來滿足你的需要。雙方的滿足感越強烈，婚姻的幸福度就越高，夫妻關係就會和諧美滿。
0	我們學習巴菲特的日的並不全是賺錢，而是學習巴菲特做人、做事、做投資的基本原則，這些原則體現了大師的智慧；可以幫助我們解脫人生、事業、投資中的迷惑，尋找一條真正長期成功的正確道路。這本上上乘的傳記作品的好處就在於，如果你還不是一個投資者。它可以幫你成為一個投資者；如果你已經是一個投資者，它可以讓你變成一個更出色的投資者。
0	我們全家一起夠月亮。看了十幾天了，兒子對這本書已經很熟了。給他洗完澡穿褲子時，他就站在我的腿上說夠月亮，我說夠不著，怎麼辦呀？他說，叫媽媽，我說，媽媽夠不著呀，他說，叫奶奶，我說奶奶夠不著呀，他說叫爸爸，.....，你看他認真的表情，聽著嗲聲嗲氣地童音，我想，此時的感覺無法用語言表達。很開心，很美好，很享受！感謝作者給孩子一個美妙的月亮故事，感謝這個美妙的親子空間！
0	我們都應該反思！時間無法停留，更不可能倒流！幸好，我們可以反思，可以總結！還能希望！一直感覺中國的教育是有很大問題的！沒有好的學生？沒有好的老師？沒有好的學校？似乎都是，又似乎都不是！於是很高屋建瓴的來一句：是制度出問題了！——放之四海而皆準！對於這種說法，我一向敬而遠之！說制度出問題了，在我看來不啻是一種藉口！因為是制度的問題，而制度不是你我能左右的，於是就不是你我的問題了！
0	我們都是某種綜合體。之所以給自己貼上A型啊B型啊之類的標籤，也只是覺得自己身上那種型別的特質佔的比例更重一些而已。而且，不同的時期裡不同型別特質的比例或許還會變化。“喂喂，我今年可是打算當一回A型人了啊，請大家注意，按說明書上說的那些來理解我的行為。”或者，到了明年，“呃，那個。最近我身上B型人的特質有所擡頭了呢，請大家多給我一些B型人的空間。。。。。。”
0	我沒有語言來形容這部書。看到這部書是從我手機的QQ資訊裡。當時簡單的看了一下大概內容還可以。偶爾上網時來噹噹上看看就看到了這本書。買了第一本回去看了。這一看就是一發不可收拾。看了已經十多遍了。每次看心裡都有揪心的痛。還讓我的很多同事看了。現在我已經很珍惜的收藏了這本書。現在又買了這部書的第二部續集。希望又一次可以打動我的心吧。四眼小狗網很珍惜這本書。希望大家都來分享
0	我沒想到剛過四歲生日的女兒竟然對這本書很感興趣。說實話一開始拿到這本書的時候我心裡很沒底，因為正如有些評論中所寫的，畫面很亂，而且知識點很多，我都不知道該怎麼去跟孩子講，於是試著講了《海底探險》，沒想到孩子很愛聽，講完之後問我：“還有麼？”一聽說總共有十本，高興地不得了。這兩天總在重複問我一個問題，：“為什麼她們的校車那麼神奇呀？”
0	我看這本書是朋友介紹的，看了以後覺得真的自己對自己的身體很不瞭解。我們學習的時代全是物理化學等等，根本沒有這樣一類實用的書。感謝吳老師！教我瞭解自己的身體，並很好的運用她！我們相信人體必定比他自己設計出來的個人電腦更完美，保持健康應該就像使用個人電腦一樣簡單，只要依照操作說明書，不要隨便施以干擾，正確地使用就行了。這本《人體使用手冊》，希望幫助大家更早地學會如何正確地使用身體。
0	我看這本書的時候就是本著買一本勵志書的想法買的。因為我那段時間一直提不起任何興致做任何事情，很頹廢，覺得生活的目標很不明確，很迷茫，作為一個畢業不久的大學生，沒有實踐經驗，學校學的東西又不能用上多少，除了年輕沒有什麼優勢。然而在我們單位，年輕說明你沒有經驗，工程專業經驗很重要。看了這本書後我淡定了好多，雖然仍迷茫，不過已經知道該如何養精蓄銳，等待機會了
0	我看了了晨晨寫的這本書後，覺得他是一個比較內向，很慢熱的一個人，他把自己的真實情感都寫了進去，也讓我瞭解了晨晨這一路走來的艱辛和不容易。更讓我瞭解了晨晨這一路走來不僅有樂橙們的支援，還有比樂橙更關心、更支援晨晨的魏伯母和魏伯父，在他們心中兒子是最棒的！這本書不僅我看了，連我的父母都看了。他們都說：“這個孩子走到今天這一步不容易呀！”還讓我向晨晨學習哦呢！這本書值得大家看哦！
0	我覺得這是本家長和孩子都會喜歡的圖書。針對生活中孩子會面臨的各種問題，我家寶寶看過書了，如果遇到類似的問題，他也會想到書中是怎麼講的，就不會那麼緊張了。
0	我覺得這篇小說越寫越好了，後面的感覺比前面舒服的多，前面亦舒的味道太多，後面寫出來自己的感覺了。厲擇良在寫意麵前應該是很矛盾的心裡吧，他的腿其實帶給了他很大的自卑，至少在沈寫意那是這樣的，所以才會有這麼多矛盾的行為。當厲擇良想從床上起來時，側眼看到那一邊被迫卸下來的假肢，面色一涼，人也悶了下去，這裡看的人真難過。要厲擇良在寫意麵前坦然的露出這條腿需要的不是一般的勇氣！
0	我覺得這本手冊的優點：1、開本小巧、精裝本，便於攜帶。2、手繪圖，繪製準確、細緻，鳥的各種姿態、成鳥、亞成、冬羽、繁殖羽、雌雄基本都有。3、實用，避免了枯燥的學術描述，內容簡介明瞭，側重鳥種的辨別。不足：1、缺少拉丁名，不便於查閱鳥種。2、沒有鳥名目錄。總體上看還是不錯的，彌補了目前常用的鳥類圖鑑不詳細的不足，建議觀鳥初學者使用。
0	我覺得譯者的水平一般，如不是阿加莎的推理很好，這樣的書寫出來不會很好賣的。可能是語言的關係，在買的一系列阿加莎的推理裡我最喜歡的就是在這本。這本的敘事性計較強，少了很多英譯中生硬對話（譯者翻譯的怪怪的，可能是直接把英文翻成中文的原因。既不符合中文的說話習慣，也沒有英文的精髓。我相信阿加莎的英文不會寫的那麼幼稚！）所以我看起來可以很投入！故事情節真的好棒！
0	我覺得一本好書，是文字好、故事好兼顧的，這個系列書用詼諧的文字寫出了生動的故事，配合充滿童趣的畫。讓孩子和大人都非常喜歡，孩子認字前我給他念，他聽得開心，我講得也高興，真是好書。送給不愛看中文書的小“海龜“，他們的媽媽說讓他們也很喜歡看呢，夠吸引人。感謝原作者同時也要感謝譯者的努力，通過好的翻譯讓我們得以欣賞到這樣好的書。
0	我覺得丹麥不愧是童話王國，他們弄得這些兒童文學，故事角度總是很新穎，圖畫有張力，極強的感染力。我們中國的小孩子，那些本來應該有的孩子的可愛勁，已經被我們傳統的教育方式弄得有點....讓我們的孩子變得更像孩子，更可愛吧。他們應該有他們無邊的世界去想象，他們有權力去享受這整個的世界
0	我家小朋友一週八，拿到書的時候很開心，要我們講給他聽。聽了一遍還要一遍，那天晚上纏著他爸爸講了5遍。現在自己翻開書，看到天哪得那張，就會自己說“天哪”。有時候他要做壞事，我們說：大衛不可以！他偶爾會聽。如果我蹲在地上，張開手說：寶貝，來這裡。他會很開心的跑來，就算正在調皮，正在搗蛋，他都會過來，然後我抱住他，跟他說：寶貝，媽媽愛你。他也會很開心地說，愛媽媽。呵呵。。
0	我家小可愛說兩個小老鼠好可愛哦，她非常喜歡看，就因為看了鄭淵潔的這一系列的書，寫了一篇作文描寫一隻小狗到了外星球的故事，寫得還是比較生動有趣了，連老師也打了個“好”字。呵呵~所以能她說媽媽給我買吧，我看了就很有靈感哦。哈哈，就她那麼小還靈感，我偷偷地笑，呵呵~當然啦繼續給她買嘍。不錯滴！
0	我家寶貝的爸爸長期在外工作，很少在家。寶寶一歲半了，他好像還沒找到做爸爸的感覺。我買這本書就是想教寶寶要學會和爸爸相處，教他爸爸學一點“理論”，讓他知道他這個爸爸的角色有多重要。結果，有效果。看到老公把寶寶摟在懷裡，教寶寶用手指著圖片和文字，念“我的爸爸象房子一樣高，他真的真的好棒!”，然後兩人學著書上的樣子做鬼臉，我暗自得意，呵呵。。。
0	我懷孕生兒子時看的就是這本書,現在兒子已經14歲了特別健康,朋友的女兒結婚,我買了送給她做禮物,希望她也生個健健康康的寶貝.是日本專家寫的孕期指導,特別體貼有實際操作價值.每個月媽媽的身體變化,注意事項,寶貝在肚裡的變化和注意事項,大小都提醒.特別是:告訴所有的家人同事朋友,讓他們照顧你,做個幸福的懶媽媽等等這樣的話真的好體貼.
0	我很喜歡這本書原因有一下幾點：我和喜歡《富爸爸窮爸爸》這本書，他教我認請真實的世界：而這本書又是中國版的很符合我國的國情，而且也教我怎樣理財，所以我很喜歡。段老師的作品我一向很喜歡，因為我將到他的身邊參加培訓，所以我必須對他的書有所瞭解。我對理財方面的書想很感興趣，只有理財的人生活才會自由。買了這本書我不後悔
0	我很喜歡這本書的封面設計，看上去就有一種西藏文化的神祕感與滄桑感。內容看上去有些晦澀，全書都有關於性愛的描寫，不同的人、不同的時間、不同的地點都有，啥子事從這種經歷開始聰明的轉變，看一遍可能無法理解作者究竟要說些什麼，我還是對一些內容不是很瞭解，可能與對西藏文化的不瞭解有關係。書中還間接的有些西藏與中原關係的歷史，也許就是這種歷史關係，才導致今天達賴與政府關係的對立把！總之複雜！
0	我很少看網路小說，身邊卻有很多朋友看電子書。後來一位心思細密的警察推薦了這本書，說是大學裡偶爾看到的，覺得不錯。一開始我一笑而過，在噹噹裡看見覺得便宜就買了本送他。可是，當我看著主人公一點點在選擇裡不斷動突，當作者寫到最後一切終化歸平淡時，覺得彷彿就是我們每個人的事情，一點也不像腦海中網路小說那般矯情。合上書，看見了封面上的那段話，說的也是我這個意思，我不由笑了。
0	我還是在校大學生，雖然對書中的一些術語還沒啥完整的概念，看完之後仍然感觸頗深，甚至熱血沸騰。作為80後，總是被人冠以自大張揚不知天高地厚的名號，我想咱們80後看看此書就會發現未來的生活其實很艱辛，書中提到的很多處世法則我想不僅是對外企，對很多國企也是同樣適用的。感謝作者讓我更加看清這個社會，明年就要找工作了，打算把這本書再讀幾遍，認真考慮自己的選擇。
0	我個人覺得這本書是我讀過最好的一本書，書中採用為什麼要這樣，動機是什麼，他的出現有什麼背景知識，以及一個概念屬於的多重含義，在不同場景的不同運用，這樣的方式來進行的，我個人認為翻譯的還不錯，這本書的作者，真的是不愧為大師啊，每每看下幾頁紙，就感觸頗多，那是很有體會啊，一本書能夠勾起你很多的想法時，我想你讀書的目的已經達到，如果你還在猶豫，那麼請你果決點，絕對沒有錯，強烈推薦！
0	我剛拿到書，也沒有仔細閱讀，就是粗粗的翻了點，覺得還行。裡面是藍黑兩種顏色的，有些單詞的下面還會有歷年考到的題目，可以讓人加深印象，不錯。有點不是很舒服，就是光碟是夾在書中間的，光碟外的那個紙做的封面，是固定在書中間的，不容易拆下來。如果只把光碟拿出來，封面留在那的話，對於我來說，書中間夾了個東西，我會覺得有點不順手。整體的版面，看著還算舒服。
0	我兒子一歲八個月。孩子一直以來都愛聽我給他講兒童歌謠。可平時都是我說他聽，最多是配合拍拍手的動作。而這本書，是每個歌謠都有手指動作配合。我給他講第一個歌謠時，邊講邊和他一起做手指比劃，哈哈，他笑的好開心啊！！不過有些歌謠的手指動作並沒有引起我兒子的開懷大笑。總的來說，只要有部分能讓孩子這麼開心，我覺得就足夠了，哪能所有的部分都能讓孩子共鳴呢？！
0	我兒子不久就滿4歲了，拿到這本手工製作後就迫不及待的要動手做。和他一起做了幾個，然後就讓他自己一個人玩了，可能是太小了點，不能按線折，剪刀也用得不太好，剪偏，所以現在還沒有一套真正由他個人完成的手工製作，小傢伙自己還是很有興趣的，原來只知道看電視，現在也會分出一些時間來動手製作，我的目的達到了。建議：5歲的小朋友買這本書不錯。小剪刀比較好，很安全。
0	我兒子17個月，抱著試試看的想法買了幾本小熊寶寶繪本，其中包括這本《收起來》，兒子非常喜歡看，書中的玩具有好多和兒子的一樣，讓兒子覺得非常的親切，第一次給他講完後，兒子沒聽夠，結果講了5遍，才不甘心的熄燈睡覺。而且通過這個故事，兒子還願意收拾玩具了，以前怎麼和他說都沒用，看完這本書，我和兒子說：“小熊寶寶不是說了嗎，不玩了，就收起來，下次再玩！”，結果兒子就很配合的收拾玩具了。
0	我對其中的一本充滿了無限的期待。《大草原上的小木屋》，沒有人會知道，我找它找了多久，還是少年，我看過同名的連續劇，那時起，我就想得到這本書，可我始終無法得償所願，包括北京王府井書店，沒想到，竟然在噹噹網遇到了。有種踏破鐵鞋無覓處，得來全不費工夫的感覺。感謝噹噹。
0	我的雙胞胎兒子5歲，他們很喜歡。我在給他們閱讀的時候，他們很安靜，聚精會神地傾聽。中間我感動得眼淚嘩嘩地，以致於讀不下去，孩子們卻沒有催促，只是奇怪地看著我並靜靜地等待我繼續讀&#183;&#183;&#183;&#183;&#183;&#183;前面很多媽媽都說孩子流淚了，我兒子沒有，只是皺起了眉頭，表情沉重地問我：它是不是就是死了？好像變懂事了？！
0	我的孩子也是寒涼體質，從小就流清鼻涕，一流就是一年半，北京的最好的中西醫都看過了，也吃湯藥，缺越來越糟，看過馬悅凌的書後，我僅僅給孩子停掉了水果和寒性的小藥，孩子的病情就有了明顯的好轉，一個月後，孩子的鼻炎基本好了，在按照馬悅凌的理念調整下，一年多了沒有得病，其實就是日常生活中注意了一些，發現了即將生病的苗頭及時調理。我給身邊所有的家長推薦了這本書，還把這本書推薦到了幼兒園。
0	我的孩子4週歲又5個月了，我買了《迷宮》4歲，5歲，6歲的，因為她喜歡走迷宮，而且主要是不知道內容合適不，全買來看看，書的質量是不錯，只是個人覺得4歲的太簡單，對於這麼小的孩子來說，不需要動腦筋的題目也是會感到索然無味的，，可能這4歲指的是要4歲的孩子吧。我還買了5歲《迷宮》的，覺得正合適。4歲的這本送給同事的孩子，快4歲的小男孩，他很喜歡。
0	我的兒子今年5歲，上幼兒園小班，他可愛看書了。兒童節快到，正尋思著準備一份什麼樣的禮物給兒子一個驚喜。收到書的那天，正好是和兒子一起去郵局去的，一到家，他就迫不急待的開啟書，一口氣全部看完，特別是對書中動物、人物的神態表情，一遍一遍地翻過來對比，突然，他在房間裡大聲喊到：媽媽，這是我六一兒童節收到的最好的禮物！看到兒子高興，我也很開心。
0	我的寶寶現在4個月了，母乳處於勉強階段。在沒有看到這本書時就堅定了母乳的決心，因為問題奶粉的出現使得我寧可相信自己也不把命交給奶粉。在看了這本書之後，更加堅定了，有時自己動搖時就看看這本書，也可以說這本書給了我極大的勇氣。書裡說了很多母乳的好處，可是對於母乳不足寶寶拼命哭鬧時，給出的建議我個人認為太理論化了，並且也沒有明確說出怎麼新增輔食。只能說這本書有鼓動士氣的作用而已~~~~~~~
0	我的寶寶是個女孩子，這本書是在她2.5歲時買的，因為我個人很喜歡這類自然科學的書，在網上搜索了相關型別的書，這套的評價不錯，就買了，買之前我還擔心孩子不會喜歡呢，沒想到拿到書後回家給孩子看，她很喜歡，看了幾遍，就記住了好多恐龍的名稱，沒事還蹦出來幾個，讓我高興不已，同時也讓我這個科普迷也加深了對相關知識的理解，既教育了孩子又充實了自己，真是一舉兩得啊。
0	我曾在書店買過同樣的書，就因為它實用，孩子喜歡，所以就買本送朋友了。本系列書都非常的不錯，其中包括排版、畫面以及配套的動漫VCD，都非常適合2到6歲的孩子學與看。我們家寶寶不到兩歲就開始學了，短短二個月時間，裡面38首兒歌，基本都能背誦。同時她也痴迷配套的動漫，想買類似書的朋友們，推薦此本，同時系列的《背唐詩》《英文歌曲》等也很不錯呢！
0	我不是個偏激的人，所以我喜歡都各種各樣的書。韓寒 和郭敬明的書我都回會去看，郭敬明寫的東西比較的煽情，有時後覺得他寫的東西讓人很不能接受.......不過他的確是才華出眾...可是韓寒寫的東西卻很有深度、內涵，他的書我會用心的去讀很多邊都不會覺得枯燥......《他的國》我正在看，覺得在文字上，他依然保持著他的風格....不過還是很喜歡。加油！我一定會一直喜歡你的作品的，所以韓寒你要加油寫書咯！
0	我並沒有看過奧黛麗赫本演的同名電影，看完此出後也無法把女主人公想象成赫本那種氣質的美女。郝莉靈魂深處像貓一樣驕傲，自我，嚮往自由，不受約束。在扔掉貓之後她才真正意識到這一點：“我們是互相屬於對方的，她是我的。”她的一生註定要漂泊，去尋找可以真正讓她靈魂安靜的地方。對於張悅然的序，我不想做任何評價，她似乎並沒有讀懂郝莉。
0	我本身就是一個漫畫迷！非常喜歡朱德庸的作品！《絕對小孩》這本書出版以後立即買回來。裡面的內容太搞笑了！女兒也特別喜歡，每天回來就趕緊寫作業，然後好看書。哈哈！這是我的小計策！早點寫完作業，就可以看這本漫畫書作為獎勵！《絕對小孩2》是作為期末考試95分以上的獎勵買回來的。用這書作為物質刺激還真是不錯呢！
0	我寶寶說話很晚，故我們能和他交流的機會也晚了很多．在寶寶會說話之前我很難給他講一些書裡的故事，所以雖然現在我的寶寶快4歲了，我還是選擇了這本3-4歲階段的數學書，我還是認為，數學的邏輯思維是不能超越年齡段，畢竟大多數的寶寶不是神童．階梯數學3歲買回來以後，我家寶寶很樂意和我一起去完成裡面的練習．首先是書裡面呈現的內容很吸引我家寶寶．寶寶很喜歡完成裡面的動筆畫，動筆圈，或是貼sticker等活動．其次就是這時是媽媽和寶寶親子互動的最好時機，寶寶很珍惜這樣一個和媽媽一起互動的時間．不足的是，書中的圖畫顯很不夠精美，我想如果是日本出的書圖片會精美一些．其次是，書中有的問題問得不是很清晰，讓家長不能清楚地明白那些活動的具體要求．第三是有的活動要求提得不夠科學，使得這些活動完成起來達不一個比較滿意的結果．
0	文字加圖的形式，開本很大，字和圖都很大，圖畫得也很好，看得出來編輯對本這套書是下了功夫的，內容也非常好，讀起來很有意思，很溫馨，感受得到德國的田園浪漫的氣氛，很舒服，我是非常喜歡的：只有經得住暴風雪考驗的友誼才是真正的友誼，他們喜歡啟明星，我兒子喜歡月亮，孩子的心理都住著一個夢想，對於月亮和星星，他們是那麼喜歡，和他們總在一起，我也覺得月亮出來了很美！還沒讀完，繼續吧！
0	文章總體不錯，不過太多的歷史資料重複，感覺沒有步步好看了，作者似乎太過注重歷史的準確性而有些忽略小說的閱讀性和創造性，感覺就是在歷史史料的基礎上加工一些而已，就像利用一首出名的曲子填上歌詞一樣，雖然朗朗上口，不過原創性差了一些，還是步步的故事情節精彩，人物刻畫清楚明瞭，作者的想象空間也豐富，不過秀麗還是讓我流淚了的，特別是兩人生離死別的描述，很感人，還是一部不錯的小說啊！
0	唯美的人物，唯美的故事接觸過多個此時代背景下的故事，不過作者文筆細膩，恰如齒間淡淡留香，讓人品味伴我度過兩個孤單夜晚，無限惆悵不過人物描寫不夠深刻，讓人看完也沒有大概的人物輪廓私事雜事顯得太多，銜接不夠，結局更是莫名其妙，讓我懷疑自己的理解能力有問題，翻來覆去仔細研究，也沒看出端倪哪位高人指點一下
0	為什麼如此平淡無奇的愛情會令我心情跌宕起伏呢？作者樸實無華的文字卻又不時夾帶著細膩的描寫， 絲絲入扣、潛移默化的同時，將引發感動的種種細節埋進我們的心裡，在最後一刻肆意地爆發！看完了故事，哭的很徹底，以至於餐廳的服務生不時觀察我這邊的動靜，生怕我有任何突發的舉動。。。在如今的社會，如此純淨美麗的愛情，真的只能紀念哀悼而已了嗎？
0	為了達到那些令人羨慕的擁有， 而在區別彼此的不同，忘了做真正的自己，也許正是因為太多的慣性和常識才讓自己更孤單，這套書很好，可惜一直都無法買全，它的另外幾本至今也買不到：愛你本來的樣子，你所需要的，你很特別……你是特別的，並不需要具有所謂的成就、才能、性格，而是，你本來就是特別的，在這個宇宙 我是獨一不二，沒人能取代，夢在手裡，我可以。
0	為了白彥的死，傷心了好久。很久沒有為了一本書。為了一本書裡那些如此貼近生活的文字而感動傷心了。喜歡寧默的瀟灑，剛開始的時候還在為他們兩個在面對愛情時的清醒而不解。最後直到白彥意外死後出現的地圖，寧默的反應。才知道原來他們都愛彼此愛的那麼深。。。。想起了寧默那句話，她跟樑葳葳說她寧願輸給她，輸給任何人也不想輸給生離死別。。。。
0	威廉&#183;歐奈爾的經典之作；有朋友看了我買的書後說；不適用我們國內的A股市場。我剛剛看了幾章就把我吸引住了！人性的弱點是不分國家和文化的~結合我自己八九年的炒股票經歷——書中描繪的情景就像是我之前和現在所經歷的一樣！我為什麼沒有在幾年以前看到歐奈爾的這本書呢？書中的很多理論對我們散戶很有借鑑意義。強烈推薦！
0	忘了在什麼網頁上看到其中的一段，著了魔似的拼命搜尋，終於下載了電子版的書，在電腦上一下午就看了一半，不解渴啊，我想應該在我床頭放上一本呢，於是來噹噹網，收到書的一刻，心中湧上一陣陣喜悅，捨不得看完，每天一點點，還是很快就看完了，然後又繼續訂，送朋友，與她們分享這種感動。對待女兒的態度也有明顯的變化，耐心好象又回到我身上。。。誠摯向您推薦這本經典。
0	網路營銷其實在我們的現實經濟社會中已經扮演了不可缺少的角色，直到閱讀到這本書，才得以認識到這是一種長尾模式，而恍然大悟原來存在我們生活中的各個行業活動就像萬花筒，可以從任何一個角度，任何一個方位都可以找到一份精彩，而且會感受到令人不曾有過的震撼！長尾理論模式運作不僅在網路營銷上開闢了新世界，對社會個性的釋放，提升認識理念也是巨大的變化。長尾，真的是魔力四射，無不神奇！
0	萬曆三十多年不上朝，皇上與大臣為爭國本多年拉鋸戰，朝堂上爭得唾沫星亂飛，私底下鬥得你死我活，挺擊案、紅丸案、移宮案，明末三大案相繼上演，不明不白。東林黨的正直清高，閹黨無恥泯滅良心，正義與邪惡，良知與卑劣，在歷史的長河中留下清晰的腳印，方向不同。有些人你記得，因為他是殉道者，比如楊漣，有些人你不會忘記，因為他是人渣，比如魏忠賢。
0	推薦閱讀年齡段：1歲半——3歲這套我買的時候兒子已經過兩歲了，買的時候我感覺相對買晚了一點，按兒子的認知興趣，估計一歲半以後就可以看了。這套書配了英文，因此我感覺看到3歲也合適的。兒子到現在仍滿喜歡看這套書，昨天晚上還唸了不止一遍。其中，《10個土豆》和《我想回家》是他最最喜歡的兩本，以土豆那本最甚，昨天晚上假模假樣地“吃”了一肚子土豆這套書以短小句子和故事性簡單描述的方式，囊括了形狀、方位、色彩、數字、比較、身體，與交通工具的認知。其中，英文部分的句子，是以貼紙的方式，要自己貼到相應位置的。每本書的最後附有導讀，和梅子涵教授的推薦。
0	推薦給每一個希望自己獨立和清醒的人。尤其是在國內近年有很多各種各樣的邪教，傳銷。對於辨別這個團體遊很大的幫助。也幫助我認識到為什麼華人總是成為其他國家民族暴力攻擊的物件。華人在外面太低調了，以致失去自我，缺乏獨立的人格，民族品格和國格，不夠維護自己的尊嚴。所以很容易成為其他國家民族假想的泰迪熊的物件。結合《我們要有尊嚴的活著》能知道我們要怎麼做。
0	圖畫和內容都很和我的胃口！！看了書中的插圖就像看了貓和老鼠的動畫感覺似的。特逗樂~~孩子男孩三歲半，也超喜歡！！ 這些天天天看--醒來時看，沒事時看，拉屎的時候也看！他也很喜歡卡門，這段時間老說自己叫卡門。大概他認為卡門聰明又能打架吧！書頁不大，32開小，很好拿。紙質很好！！書中唯一不太好講的就是卡梅拉和皮迪克戀愛的那一段。打算再買一套送給同事家的寶寶！！
0	突然想起很多年前，那時候還在讀小學來著，記得有次參加作文比賽，然後題目就是《父與子》裡的組圖。很經典的看圖說話啊~那天看到這本書，就突然就想起這段陳年舊事了，童年比起現在的生活美好多了哈~~~有種很溫馨的感覺，這大概就叫“親情的力量”了吧……果然，越是平凡的，反而越打動人心呢，不是嗎？
0	童年每個人都經歷過或者正在經歷 總有很多人是覺得童年美好的 多少年過去 都會懷念 總是聽到人說 要是能回到小時候該多好 可長大的人究竟有多少是對童年點點滴滴都記憶猶新的呢 至少對於我 是早已記不清了 這也是我選擇這本書的原因 喜歡回憶 卻因記憶力不佳而漸漸淡忘兒時的點滴 這本書幫我找回了那種感受 很平實 就像你自己的生活一樣 沒有大喜大悲 卻處處感動 這本書使我尊敬它作者
0	同其他的企業管理書不一樣，作者是以小說的形式告訴你在企業中該做什麼，不該做什麼，怎麼做，尺度如何。條分縷晰，在理，又不會有老子教訓兒子的感覺，和主人公一起經歷風浪，一起成長，作者所說的也盡在不言中了，易於讓人接受，不致產生抵觸情緒.是一本關於如何做好一名員工的好書。不過作者關於愛情的描寫卻累贅了些，我看完通篇也不知道拉拉什麼時候喜歡上王偉的，有點失望~
0	通過用優勢識別器,真是發現了自己不同之處.未讀此書時一直都是重點關注自身的弱點如何改正,這也跟環境有關係的,中國的文化從來都是關注弱勢的改正,包括學校的老師\父母\公司,不過這樣我反而成長中帶著自卑去過活!讀完此書,突然有種思想很開闊,我想我開始要去創造新的自我了~~~!有點建議的就是:因為是翻譯過來的,所以字句方面有點令我容易昏昏沉沉,當讀到有用的地方又很精神了~
0	通過無意中在網上看到這本書，到購買到閱讀．讓我也分享了這個至大的祕密，發自內心的感到幸福和感恩．很感謝有機緣能夠讀到這本書，讓我明白很多真相與道理．讓我比從前更加清醒．更加有能量和信心．更意識到了讀好書對我的人生是多麼的重要（之前對讀書方面並不明瞭，也未嘗過這種讀好書的滋味和意義），所以真心推薦大家精讀細讀反覆研讀這本書．命運定會因我們的改變而改變．我們一起加油．
0	通過幾個故事講述職場的人際關係，處事的道理。感覺很真實，有的故事就好像身邊發生的一樣。不管是即將踏入職場的，還是正在職場中摸爬滾打的人來說，都值得讀一讀。我自己好像故事中的Cindy，瑣碎的事情很多，年終考核的時候卻難以得到高分。老闆不會看你訂了幾張機票，他看到的只有賺多少錢，可是難道能說訂機票不是工作嗎？值得讓人細細回味的一本書，只讀一遍時不溝的。
0	通過給兒子講每一本校車故事,我發現自己被深深吸引了,而且許多知識連我自己都是不知道的.3歲的兒子天天吵著要我講神奇校車,他現在知道有個太陽系,恐龍有哪些種類,蜜蜂是如何採蜜的,人體有哪些器官又是如何工作的等等,這遠遠要比枯燥的科普書籍有趣得多,最主要的是小孩印象深刻,這就夠神奇的了.我還準備購買第2,第3輯呢.非常棒的一套書,推薦!
0	通過本書看到了俞敏洪老師的個人成長過程，也明白了其實每個人都有自己不同的經歷，在不同時期和不同階段都會碰到不同的情形，能不能跨的過去關鍵還是自己的心態，一種積極向上的心態對一個人的整個人生而言是非常有幫助的！本書還特別講述了大學生的就業問題，裡面的不少問題都是現在很多大學生所碰到的，不僅對大學生有幫助，對我們年輕人都是很有啟迪作用的，是一部非常棒的書！！
0	挺好看的，一向都很喜歡悠世的文記得是從初中時開始看的，一看開頭就被迷住了，好像回到了古埃及，親眼見證了拉美西斯和艾薇的愛情記得看Ⅰ的時候，看到拉美西斯對艾薇許下的承諾時，我看到哭了，如今看荷魯斯之眼，看到艾薇對拉美西斯的一往情深，甚至可以放棄生命，只為了能再與他見面，我又動容了可惜還是沒有寫完，只寫到冬的番外，有點遺憾，不知道又會有怎樣的發展呢？冬會不會阻止艾薇和拉美西斯呢？他會不會代替拉美西斯而站在艾微的身邊呢？一切的懸疑，只能等到悠世出第三本才知道了，真是漫長的等待呢，煎熬啊……
0	挺好看，本來是買給我兒子看的，可是後來我自己也情不自禁拿來翻閱，書中的漫畫很好笑，還有很多知識，大人小孩看看都很好，只是很可惜這麼好的題材科學漫畫確是韓國的作品，國內為何就放棄了輕鬆學科學普及科學的這一方式呢？閱讀場所選廁所實在是我太忙，時間都被其他的事佔領，只有上廁所才是我最放鬆的時候，常常看到腳都麻掉才起來，呵呵，見笑了！
0	挺不錯的一本書.當我讀到“大篷車馬戲團”的動物演員們向小獅子奧里奧訴說它們在馬戲團所受到的待遇時,女兒說：“我聽得都要哭了。”我趁機告訴她，動物同人類一樣，都是地球大家庭的一員，動物是我們的朋友，人類與動物要和平相處，保護動物可以保持地球上的生物多樣性,保持地球上的生物多樣性可以維持地球的生態平衡,這樣人類才能生存得好.。
0	聽同學介紹買了此書，一讀之下，果然受益匪淺。文中頗多石破天驚之語，挑戰傳統理念，卻獨有建樹，老先生對很多問題的闡釋另闢蹊徑，從人性角度挖掘文化內涵，想想其身處的年代，確實佩服。讀完此書，對中國文化史基本心中有數，對於不願意花大力氣去博覽全書卻又對文化歷史感興趣的朋友來說，值得收藏。因書中並非純白話文，還夾雜古文，所以需要精心慢慢品嚐，我和同學已約好，此書準備研讀一生。
0	聽說這本書寫的很好，拿到之後，簡單翻了一下目錄，就發現了平時的飲食習慣真的是有點問題，裡面所講的生活飲食點滴，照做之後，這兩週果然比之前的氣色都好多了，父母還做了固元膏，現在堅持每天食用，食療是最好的保健治病的方法，我也在給朋友推薦很多飲食注意的問題。哈哈，大家還覺得我懂的多，其實都是這本書上學來的。想不生病，就看看這本書吧。真的很不錯！
0	聽朋友介紹才知道這本書，有種“相見恨晚”的感覺，從拿到書的那刻起，就愛不釋手，經常看到凌晨兩點才睡覺，跟著主人公“薔薇”一起回到了那個遙遠的年代，我也是滿族人，所以常常幻想成自己就是薔薇，跟著她一起笑，一起感動，一起為了愛可以犧牲自己的生命。文章沒有華麗的辭藻，倒是那些很現代的語言把我逗樂了，同時也讓我跟著作者一起了解清朝的歷史，寫得很棒！加油！
0	體檢時查出我有輕度脂肪肝，按書裡的說法，這是肝臟周圍堆積了內臟脂肪引發的。平時工作忙，早餐幾個包子就打發了，中午是工作餐，熱量高又沒什麼營養，晚上常常陪客戶吃飯。飲食既不健康又不規律，內臟脂肪就會積聚在體內，自然會有輕度脂肪肝了。書裡介紹了內臟脂肪的自查方法，還有許多減去內臟脂肪的建議，很實用，我決定採納適合自己的建議和方法。
0	太好看了真是一本好書一本讓人愛不釋手的好書這還是第一本被我放在我家典藏書架的第一本動物小說！希望能在出一本好好書頂~頂 牧玲爺爺！
0	臺灣學者臺灣學者蔣勳《中國美術史》（2008年7月，三聯書店），作為一本普及性的讀物，作者能將複雜的美術史化為簡潔優美的散文，學術性融於可讀性之中，稱之為寫給大家的書，實不過譽。沒有一定的學力，很難寫出這樣的讀物來。學力孱弱如我者，講起中國美學總是失之晦澀，所以在書店看到這本印刷精美的圖冊，就已決定要買下。讀完推薦給了許多年輕的學子。
0	她是一個懶散的傢伙，女扮男裝，混水摸魚，成為神祕酒樓的鬼馬店小二，迎來送往間，盡遇風流倜儻玉樹臨風的貴公子。看小小女子，如何在帥哥叢中游刃有餘玩得風聲水起……酒樓的主人是個神祕的貴公子，與她天生的八字不合……小說裡帥哥如林，樂事多多，情節曲折緊湊，極具看點。起點中文網超人氣簽約作家林家成繼《狐戲紅塵》後的又一扛鼎力作！
0	她們是一群神祕、美麗的女人，從上古的嫘祖，到末代的婉如，每一個都吸引了無數人。我們翻開歷史，她們似乎是男人的陪襯，可是當你細細研讀，你會發現她們是不可或缺的人物，是每一個朝代最美麗的花朵，也是每一位皇帝的明珠。她們有的與丈夫情投意合，助男人打下一片天下，有的共享榮華，幫皇帝創造盛世，有的顛沛流離，與失意的他同甘共苦，有的……，這一切不僅僅是故事，更是歷史，神祕、華美的歷史。
0	她的詩，看似平凡卻美麗無比，看是平淡卻可以引起你內心的共鳴！多麼奇妙的事啊，竟會如此，看了她的詩作後，我的心靈感到從未有過的寧靜，我的心不在寂寞……千言萬語都無法道盡我對它的喜愛，我因它而瘋狂地想讀更多的詩，我因它而無比地喜歡詩，我甚至喜歡上自己些詩，從此，我感覺我的生活也可以如此詩意，我的人生也會因此而增色不少。感謝有你。
0	他的一生是痛苦的一生，同是又是博學的一生，苦難使他有了積累，讓他的藝術之花更加鮮豔奪目。他在篆刻、書法、繪畫、詩詞、論著等方面有著同時代不可比擬的成就。因此，他應，也該是一代大師。瞭解大師就應去讀、去收集他的作品和傳記。在這一方面“珍藏本原拓趙之謙印譜”用其精美的印刷，和豐富的內容，向我們揭示了一代大師的優秀作品和悲情的一生。
0	孫瑞雪老師的書讀過肯定不止一遍，王樹作為孫瑞雪教育機構的講師，我也聽過很多次她的課。應該說這本書是她多年對兒童心理學研究的成果，而且語言也通俗易懂，很容易理解，同時具有可操作性。書中的其它家長的教子例子尤其對我有啟發，可以說是一面鏡子，通過其它家長的教子行為，讓我看到自己的不足，還有許多方面需要改進呀。
0	雖然我還未為人母，手邊卻有好幾本關於如何培養孩子的書了，有的是朋友的作品，贈閱，有的是別人留在辦公室的。而這一本《自尊女孩》，卻是我買的。首先是喜歡封面，其次是喜歡封面上的“100個建議”——對於我這樣的忙人來說，直接給我建議，好過讓我長篇累牘地閱讀。買來放在床頭看了一個小時，事實證明了我的眼光沒看偏。算是提前預習吧，在將來有了寶寶後，我會告訴他，媽媽就是從這本書裡學會如何愛你的。
0	雖然書中案列都比較特殊，或者比較誇張，可是，我個人還是覺得這是一本很有用的書。對本書的看法應該是選擇自己有用的資訊，沒有必要去爭議一些無聊的細節或者案列的真實性。每個人的生活習慣飲食方式都不一樣，不可能書中所以方案都能為你所用，或者，都能為你所用，這本書不是天書也該天價了，所以，平常心，這本書的內容對的起這個價格。家中備一本，有用。
0	雖然書名是“好媽媽勝過好老師”，其實對爸爸也有教育意義。書中理論結合實踐，通過生活中的小事闡述如何正確的引導自己的孩子，從小培養孩子建立良好的性格。從書中看到，以往生活中經常見到的教育孩子的方式方法，很多並不是最好的，而且有些還是錯誤的，會在無形中給孩子樹立壞的榜樣，或前後矛盾的指導。個人認為該書可以把幫助爸爸媽媽確定教育孩子的正確方向，對爸爸媽媽本身也有教育意義，推薦大家看看。
0	雖然買D80很久了，可是我一直停留在普通拍照的水平上。前不久，看了朋友的作品，實在是有愧，於是想找一本書來提升自己。這是一本集單反機基本原理/結構/操作，攝影構圖，人像/風光/紀實攻略的入門指導書。粗粗通篇讀完，覺得收益多多，於是拿起相機把弄起來。小試牛機，還真是提高不少，朋友們說作品不錯，那個得意呀，哈哈！再接再厲，繼續努力研讀，希望趕上業餘中高手級（希望如此）。
0	算我膚淺，第一次認識龍應臺，也第一次看她的書。從沒想過母親跟兒子之間通過這樣的方式溝通，瞭解，當然也是由於他們之間特有的情況造成的。書中母子倆討論了很多，世界觀，人生觀，價值觀，這是心靈上的溝通，現在很少母子，父子，母女，父女能這樣全方面深層次的溝通，說真的很羨慕也很妒忌，也希望在將來，跟自己的子女也能進行內在溝通。學到很多，值得推薦，哪怕是沒有孩子的，未婚的。
0	算來也在本書所涉的領域呆了五年多了，學院描述實業能到此成色，非常好了！倒過來，也釋然當年在大學的時候業務課程學多少忘多少，呵呵。不和實踐相結合，確實難為在校大學生。現在的學生至少還生活在資訊時代，還能開啟涉及的一系列網站，印證書中的知識點，可就算這樣，相信也比較有限：）
0	斯諾說過：“在中國南方的大山深處，有兩個近似世外桃源的小城，一個就是湖南的鳳凰，一個就是湖北的恩施。”（大致意思，原話記不清了，有想引用的查詢原文）。我是山裡長大的“畢茲卡”男人，我的老家就是在其中的一個城市。原來是特別喜歡斯諾的作品，還特意去寧夏等地方探尋過他的足跡；而今更加喜歡斯諾了，因為，他是國際名人，國際名人曾誇獎過別人未曾誇獎過的我的窮家鄉。
0	說它不錯是因為這本書上的習題與學校的教材同步。一年級的上學期孩子就想買這本書，當時感覺學校的作業量太大了，沒必要再多作一些題。一年級的下學期作業開始減少，為了考試之前的複習，買了這套書。平時我們是不作的，只是在考試前作，這樣可以檢驗孩子對知識的掌握程度，然後再針對掌握不紮實的知識點進行重點複習。
0	說實在的,作者出的那四本書都不錯,這一個九項關鍵技術我基本已經看完了,正進行復買階段,書中的內容通俗易懂,且實用性很強,價錢也很合理,其他的三本書我也都有購買,也都有很用心的看,在這裡我想說一聲:?趙老師,您辛苦了,書真的很棒!篇篇都是很精彩!~~?另外我還想說,我期待您的下一個作品,希望您可以出一本函式書,到時記得通知我,我一定會購買,也一定會用心去看,再說一聲:?您辛苦了,期待您的下一力作!~~?
0	說實在的，如果您是一位經濟學老師，我想這本書對你真的很有用處，因為它的例子緊密聯絡生活，生動有趣，可以活躍您課堂的氣氛。如果您是位剛開始接觸經濟學的大學生，它能讓您更快體會到學習經濟學的樂趣，引領您入門。所以以上這兩種人都推薦購買。畢竟從成本效益管來看，這書值得您購買。可是如果您曾經學過經濟學，而且成績還不錯，又有一定的社會、生活經驗，那麼這本書對您來說有些淺，不推薦。
0	說實話，在閱讀這本書時，有的時候真的有種捨不得看的感覺。看書的時候，心情會隨著書的內容起伏。很欣賞裡面的男主人公為所愛的人做的一切。在買這本書的時候，最初的初衷是想看看一個愛我如生命的人究竟是什麼樣子的。閱讀完畢，才知道，相愛的兩個人只有給予對方付出，才會換來一段真摯的感情~~~女主人公做到了，他們的愛情，他們在愛情的路上所做的一切，都足以對得起自己的生命......
0	說實話，買到這本書純粹是個偶然，看到了噹噹網的評論——感動了百萬人的中醫……這個評價真是名副其實。我一直比較關注養生和中醫的話題，這方面的書和資料看得相對多一些。可是羅老師的這本書讓人眼前一亮。用最通俗的語言、淺顯的方式講述最深奧的道理和千百年來中醫中藥的傳承文明。我喜歡這本書，喜歡羅老師的語言風格，讀過這本書之後經常會去踩他的部落格。我可以負責任的說，這絕對是值得一讀再讀的好書。
0	說實話，本來一點也不知道這本書。平時上當當網關注比較多的就是小說與兒童文學。小說是我的最愛，兒童文學是兒子喜歡的。最近，一位朋友推薦了這本書和《念樓學短》。他是一個小學語文老師，教學水平非常高，他說這本書對孩子學習古文有比較大的幫助。每一篇都很短，有利於孩子的學習。六年級的孩子讀了以後，都很喜歡。我自己也很喜歡，真的，很不錯。自己好象也隨著閱讀感受著中國優秀古典文學的意境。
0	說起來，波特死而復活的那段很象聖鬥士們，一被打倒，就迷迷糊糊地想起了女神，或是什麼美好的回憶，然後一句“燃燒吧，小宇宙”，就神勇無比地跳起來打敗BOSS級老怪了。^-^
0	書中寫到的西藏幾位大修行人的經歷和過程讓人震撼，深感學佛乃大丈夫之事，非凡夫俗子可為。書中對女性修行者的經驗記錄也很難得，感謝此書的發起人的用心，不僅利益現在外國練瑜伽者，而且利益女性修行者，隨喜讚歎。後半部分的理論南師講解的非常淺顯易懂。總之，正法難聞而得聞，是有緣深入此書人的福報。即使未修行的人，從從也能窺見許多宇宙規則、人生真相，以此知道日常生活可以說是些許智慧。
0	書中攝影作品以及文字都向讀者呈現另一個完全不同的時空，我想熱衷於此苦旅之樂的人們，受得起苦，覺得萬分值得的也是這一份精神體驗的快樂。我心嚮往之，然亦有自知之明，若是親歷，則必全然困擾於苦而樂不起來……於是折中為之：安坐於最無奇、踏實、安逸的自己書房，摩挲紙面，邊看邊嘆，葉公之樂……（驗證碼跳出“無受”二字，頗有意思）
0	書中毛主席的每一個思維方法都要看好幾遍才能深刻理解，對日常生活和工作都有幫助，如果真的弄懂了能讓思維水平上升一個層次。這本書乍一看挺抽象，其實你要循著作者的脈絡和自己的思考去讀，是很有分量的。能當工具書，就是帶在身邊的一本書，沒事就看一看，能讓你不斷地提高自己。我自己買了四本，自己留了兩本，另外的兩本送給了原來的同事。
0	書中給我們展現的是非常完美的愛情故事，隨著故事情節的發展，我也心中甜蜜，酸楚，失落，幸福。在看書的過程是使自己也在愛一次的過程。我們的生活中也需要激情，在小說當中會找到我們也曾有過的戀愛的感覺。當自己對幸福迷茫的時候，就會想到，不要將自己手中的幸福隨便就放掉，那樣，當自己發現那是你的最愛時，已經找不回來了。學會愛，抓住愛，把握愛，珍惜愛，那就會有幸福。
0	書中的主人公名字叫路易斯，是一直天生就不會說話的吹號天鵝，他不能與同類說話於是他去學寫字，後來才懂得寫字只能與人類交談，他的爸爸很擔心，於是去商店頭了一把小號，路易斯開始學小號了，以致於最後能吹出許多著名音樂家的歌。路易斯用吹小號賺的錢，還清了商店老闆的小號錢。。。。。。。。我一開啟書就被裡面的內容深深吸引，還差點忘記了吃飯。。。。。。。。。
0	書質很不錯，情節更是吸引人．曾經讀過兩遍，一直都沒有很領略作者的那些妙語，可能跟年齡有關係．及至現在身處圍城，再來看這一遍圍城，內心裡不禁為作者絕妙的語言運用能力拍案叫絕．詼諧，機智，揶揄，深刻的比喻充斥著全文，初始看時，大笑到肚痛，越往後看，漸成苦笑，笑得無奈而心內難受．轉而深思．１９４６年的作品，放至今日仍能一一對號入座，周遭不乏此種人，或你或我或他．
0	書在25號就到啦、今天閒下來來評分、雞凍中、要重新再看一遍、封面毛毛的質感個人很喜、字型也大比、、大很多希望愛莫的深刻能夠深入每個人的心裡、以上——四四
0	書已收到，貌似覺得字有點小，哎，可惜了書裡的內容幾乎和網上看到的一樣，嘿嘿，原以為還可以和良言寫意一樣多點番外的內容呢，哈哈
0	書已經看了大半，就忍不住要來寫寫心得。王老師真得是很細心，很善於動腦去思考，這才是真正的好老師，只是這樣的老師太少了，如果在我上學的時候能遇到王老師，我相信我的將來一定不是現在這個樣子，那些愚蠢的老師不知耽誤了多少代、多少人。希望更多的老師看看王老師的書，仔細的想一下應該如何教孩子學習而不是灌鴨式的教授知識，讓孩子真正的愛上學習！
0	書一拿回來，忍不住一口氣看完，對自己的心靈觸動真大，看完整本，居然有種想流淚的衝動，可能書中許多故事，許多思想、情緒似曾相似，而自己卻身陷其中，那麼茫然，無法解除，終於找到，那麼親切溫馨，我真得看清楚自己，有你帶路真好，書中許多細節，真的需要細細的回味，反覆的看，不斷的收穫，真是一本非常棒的書。
0	書送來的時候剛好是六一兒童節那天的中午，兒子見到書之後迅速被漂亮精緻的彩頁和內容吸引了，第一次寧願放棄睡覺也要讓我陪他做題。當初是看了眾多好評才確定買的，真的沒想到這套書會有這麼大的魅力和魔力，呵呵，看到兒子喜歡，真是讓人興奮和激動。謝謝噹噹網發貨送貨及時，帶給了我們這麼好的節日禮物。孩子能在感興趣的狀態下學習，功效自然是事半功倍的。
0	書收到後，辦公室的同事先看上了，覺得非常好玩，故事情節非常有趣，雖然沒有一個字，卻讓人看得愛不釋手。書本來打算送給未滿三歲的小侄子，結果送出之前不僅同事看了，我這三十好幾的人也看了，且看的是津津有味，我八歲的兒子也看了，還拉著同學給他們講呢。等書到了小侄子手上，他就拉著大人著迷的要求講講，飯來了也顧不上吃呢。哎！一本好書！
0	書是發到公司的，幾位同事看到了，第二天也都買了。帶回來給兒子，他很感興趣，這次共買了7套書，十幾本，這本是他最喜歡的，還有軲轆軲轆轉。看了好幾遍了。我也覺得很好，可以讓孩子知道這個社會是有分工的，每個人都在做自己的工作。看了這本書後，他比以前懂事多了，知道要上學，長大了還要工作，賺錢，買好東西給爸爸媽媽！聽他這麼說真是開心。
0	書拿回去後，兒子迫不及待地開啟來看。最喜歡建築工地、飛機場、火車站這幾本，總是自己拿著翻來翻去的。因為小傢伙平時老是嚷嚷著要去坐飛機、坐火車什麼的，讓人感覺挺頭疼的，這些書多少可以滿足他這方面的好奇心。兒子睡覺前，我也坐下來給他讀上一小段，兩個人一起找一找樹上的人物什麼的，挺好玩的。其實閱讀本來就應該是件愉快的事情。既然不能經常行萬里路，那就先借別人的眼睛看一看多彩的世界吧。
0	書拿到了，我馬上就拆開瞧瞧裡面到底裝的什麼，發現贈送的幾本書，挺實用的！試卷有10套，每套答案都跟在後面，這和我以前買的材料有點不一樣，這樣也挺好的。有一點比較怪，就是隻有一份樣本答題卡，其它試卷的答題卡是沒有的。還好，我本來就不太需要那個東西，所以對我來說，也什麼在意的了。我翻了一下答案，感覺寫的很詳細，真的不錯！我和我同學都買了這個，希望對我們的考試能有很大幫助！
0	書裡面的文字都是現世最流行最有名的詞句；畫都是現存的傳世珍寶。合在一起使得整本書格調和檔次都不言而喻了。而且書的製作也算是精良。喜歡詩詞歌賦的都可以收藏下。最主要的是價格也很討巧，在我看來真的是物有所值。至於內容方面，詞句不用多說了，都是流傳下來的經典名句，跟名著沒區別。本人文學造詣有限，不好對出書人的註釋亂作評價。只能說物有所值是對這本書最恰當的評價了。
0	書裡的男女主角金善卿和寶義都是比較有意思的人，有點像紈絝子弟鬧革命的意思，與我想象中的革命者大不相同，還是很有意思的。
0	書裡的每個故事都很能給人以感動。是否能被觸痛的 就因人而異了。裡面的故事大多數都是存在的。通過了解別人的經歷相信也對自己幫助很大。愛情也是門藝術，看這本書感覺讓我更好的瞭解什麼是愛情。本人很喜歡《意林》，記得第一次買是因為高三語文老師推薦的。此後就喜歡上了，距今有3年了，幾乎每期都買。噹噹網 就是我給意林雜誌社打電話說想買這本書，然後經他們推薦的。呵呵真心希望 《意林》越辦越好!!!
0	書很好，象卡梅拉的大小，而且這麼多本故事，風格各異，小孩覺得很帶勁。小孩馬上就要上小學了，我的做法是先給他講兩次，然後讓他給我講。小孩挺樂意的，鍛鍊了表述能力。打算學拼音後把音註上讓他讀，那就真正能開展自主閱讀了。有書評說比不上卡梅拉，個人感覺各有長處。卡梅拉更刺激些，情節性強；階梯閱讀更溫馨可愛些，而且勝在有各種各樣的故事。建議都買給小孩，書是不嫌多的。
0	書和槍械都是一個道理，關鍵是掌握她的人如何去使用而已。盡讀書不過是條蟲子，在社會上定多也只是自我陶醉一下；會用書，多少會讓人羨慕，至少可讓別人能信任他可做點事；厚黑，如果拿來消磨時光，至少還能拿來侃侃；能夠應對一下生活和工作，夠了，足夠了，不要去欺負別人，至少也要活得自在，夠了。如果拿來害人，這不是書的錯。只恨書看到時太晚，總比沒看到的強。
0	書的內容沒話說 很棒！哈利波特這套書是我在讀初中的時候開始接觸的，當時猶豫經濟原因沒有買，7年之後有條件買的時候一直想買第一次印刷的版本。在噹噹上尋覓了很久，根據噹噹提供的版次資訊以為終於找到第一次印刷的版本了，沒想到貨到後根本不是第一次印刷的（有些甚至是翻印26次的），很傷心，有一種上當受騙的感覺。拜託噹噹以後服務細緻點，要寫版次資訊就寫全，否則就不要寫，不要誤導消費者。謝謝！
0	書的內容不多，其中很多劇照，三兩下就翻完了。中間部分的訪談比較專業，篇幅也顯得比較冗長。從書中能感受到那個時代成長過來的不易,特別是寫到演完《英雄無悔》之後成了紅人，卻還是住在舊衚衕裡的宿舍，與那些爺們沖涼，蹲茅廁，感受著別人的眼光和指指點點，蠻感慨的...通過這本書可以看到一個公眾人物在平常生活的另一面，喜歡的可以買來翻翻。
0	書的快遞速度和服務都非常棒！書的包裝也很不錯，是用塑料薄膜封裝的精裝書，感謝噹噹的工作人員！本書以章回體的形式記錄了一個又一個詭異的案件，實際上在詭異的案件背後隱藏著的其實都是人性的醜陋與邪惡，非常好看的一本書，看完之後真的是意猶未盡，如果有續集，我還會購買的！極力推薦，喜歡懸疑驚悚與刑事案件結合在一起的氛圍！
0	書的封面很考究漂亮，而裡面的內容則更為引人入勝。花了很長時間，逐字逐句地在臺燈下細細讀來，情節精彩動人，卻唯獨品味到故事裡面的一滴辛酸，這是一個孩子坎坷的心靈歷程。不能說這本故事完全適合小孩子們去閱讀，因為裡面有血光四濺的殘酷，然而正是這樣的殘酷，讓人領略到它最貼近現實的一面。現實和童話也就只有薄薄的一層距離，透過這層距離，生活中總能看見故事中一樣的白雪公主和小紅帽。孩子的心是天真的，別讓他們像書裡的戴維一樣，在爬了那麼多山嶺之後，只剩一份面對世界的平和。
0	書到之後，我先粗略看了大概，然後告訴讀六年級的兒子，我沒時間讀，請他一天“幫我”讀兩三則。讀後讓他告訴我：這些孩子生活在什麼樣的地方，過著怎樣的生活；再評論哪個孩子介紹得比較好，哪個孩子介紹得不夠到位；最後讓他說說，如果是他介紹，他會怎樣介紹我們生活的地方，會告訴人們他的生活是怎樣的......呵呵，還真達到了我的初衷——孩子“既......又......”，挺好的。
0	受重建輕管思想的影響，造成水利工程管理研究十分薄弱，涉及工程管理，特別是河道管理類的書籍就更少了。鄭教授長期從事河道管理工作，有十分豐富的管理經驗和理論修養。該書系統闡述了河道的基本理論，國內外先進管理模式和發展方向，對我國河道管理、法規現狀進行了梳理，提出問題和措施問題，並對涉河專案行政許可、河道具體管理提出具體方法和指導，理念新，實用性強，非常有價值！江蘇水利 劉
0	首先這套書是大開本，紙張和印刷都很好。我家寶貝3歲，很喜歡暖暖心繪本這套書。在這一輯裡她最喜歡的是《亨利爺爺找幸運》《和《是誰在門外》這兩本，特別是《亨利爺爺找幸運》，每天晚上的讀書時間，她總會把它找出來，然後靠在我身邊津津有味的聽我給她講，也許是因為書中的語言很溫馨，很優美吧。她還很關心第三輯什麼時候會出版呢。
0	首先說說書本身，書的紙質還好，頁厚適中，印刷字跡也清晰。 到內容,涉及到藥類是挺豐富的，介紹簡明扼要，畢竟是實用版，不可能再非常詳細介紹各藥的臨床藥理機制，點到則止。至於用途，劑型與規格，不良反應，注意事項還可以。缺點是，藥名字型沒有加粗，找起來有點不便。最讓我覺得不足的是，我收到的書竟然出現了空白頁，內容因此銜接不上。對此很不滿意。
0	首先書價很平民，樸實的裝幀讓人即便捧在床上看，手臂也不酸。比起目前市面上充斥的心理學研究“偽書”，作者深厚的專業功底和德國人嚴謹的治學方式讓這本書無論是對大眾讀者還是有一定專業常識的讀者都很值得一看。譬如我的朋友就認為讀了這本書對於今後如何教育孩子有借鑑意義。四種人格特徵按照表現、成因、特點、案例這樣的脈絡來闡述，思路清晰，邏輯性強，容易理解，非常棒！
0	收到這本書後，又一鼓作氣的看了一遍，現在放在床頭，時不時還會在翻閱幾頁，裡面的每個小情節都會給自己帶來好心情。。。
0	收到以後大致翻看了一下，目前只學到第二章。感覺非常不錯，內容翔實，架構也不錯。有考情分析、主要考點、知識框架、考題解析、同步訓練及答案解析等，對於我這種主要靠自學的人來講，可以幫助我更好的理解教材內容，起到事半功倍的效果。有點美中不足的地方，就是印刷的字型稍微小了一點，看起來有些費力，大概是為了給大家節省購買成本的緣故吧？可惜我寧願花高一點的代價來換回更舒服的閱讀。
0	收到書了，封面好PP啊，而且好有質感哦，喜歡得不得了O(∩_∩)O~一口氣讀完，這本書寫的很不錯。呵呵，喜歡蘇小魚和陳蘇雷，也喜歡那首親愛的小魚的詩。故事中的男主角無論職業和生活背景都很像電影《風月俏佳人》中的男主角~~我看過作者的的《女王進化論》《逃愛記》《錢多多嫁人記》，都不錯呀！一個男人和他的一張卡，不是女人想要的全部！說得太好了。女人要是自主，自立，還怕什麼金融風暴呀！
0	收到書，還未開啟就被封面的鮮豔色彩及版樣吸引，迫不急待的開啟，書內的設計及彩圖也不錯，色澤及印刷質量都稱的上好，沒有味道，貼圖也從簡入深。價格也不貴。拿回家，小寶貝也很喜歡，我家寶寶只有2歲5個月對於她貼片不太好撕，大一些的貼片要我來幫她撕。不過，今天再玩時已經比昨天撕的好很多了，可以鍛鍊她的小手呢。等這幾本用完了，我想我還會再給她買一些類似的書。
0	收到了 送貨的速度還是沒得說的呀 比想象中的好很多哦 隨書還贈送了速查的掛圖 方便及時查詢每種病編寫都有這幾部分組成：症狀表現，產生原因，併發症，易發人群，應對方法，家庭護理。對於年輕父母來說，介紹了一些基礎醫護知識。
0	收到本書完好，快遞不快，一週時間。“你喜歡的人在哪裡，哪裡最可愛。”——購買本書的原因，我：）噓，這個故事的主線是財產分配來的，子女因父母的財產分配而聚到一起，最後各取所需，各奔東西。——沒想到這才是故事的主要內容~故事結束，孑然一身，繼續往前走，繼續發生新的故事——讓我想起在大學校園階梯教室看書的日子，一個人靜靜的，餓了大餅充飢，喝涼開水……
0	是最值得推薦的一本科學育兒書。這本書文字簡練有力，案例豐富，雖然都是外國孩子的案例，讀過以及實踐過後，我發現天下孩子和天下父母有很多相似之處。這本書我百看不厭，每次碰到困難的時候，都能從中得到啟發。相信每個愛孩子的父母都能從中獲益。我還買了一些送給當父母的朋友，我覺得這是最好的禮物。知識就是力量，象書中所說的，養育孩子光有愛還不夠，你還得有知識有力量，這樣父母和孩子都能共同成長。
0	是長大以後才讀的這本書。喜歡作者筆下看似無厘頭卻充滿智慧的皮皮。讀到皮皮的朋友杜米和阿尼卡在皮皮離開去航海的那一段撕心裂肺的傷心，竟然忍不住掉了眼淚。然後看到皮皮不能忍受有人為她那麼傷心，而毅然決定留在朋友身邊的時候，我想我也像杜米和阿尼卡一樣雀躍。最讓人欣慰的當然是皮皮總有花不完的金幣和用不完的力氣。林格倫就是有這種本事，讓你笑著流淚，還不得不承認自己仍然像一個小孩。
0	是在同學的慫恿下買的，所以一買就買了兩套。極殷切的等到書，她就迫不及待的開始看了，丟開了玩得正到緊要關頭的網遊和電視劇。等我開始看的時候，才終於理解她了。確實是很不錯的啊。第二部的風格和第一部有一點不同，語言文字的表達也略有差異，不過整體來說還是很好看。也是，我拿到的已經是第四次印刷的版本了，從很專業的角度看，就這種速度來說，這本書很暢銷，很好。
0	是在上中專時聽同學介紹了這本書的具體情節，當時就很為它感動，而且是我心儀的女孩講給我聽的。於是，借到此書後就如飢似渴地讀了起來，一口氣看完了它，真得是悽婉動人，深有紅樓之韻味。此後 就始終懷著擁有此書的強烈願望。遇到一些版本，裝幀、質量等總令己不太滿意，現在幸有此版本，不唯精裝，印刷裝幀都沒得挑，且價格又便宜，還等什麼？現捧書在手，撫玩不已，激動之情難以表達。
0	是因為陳丹青在談魯迅時的推薦，才留意這本書並找來看的，確實很生動、有趣，應該感謝胡頌平先生（儘管他很謙遜），為後人記錄了這些精彩的片段，在大師人生的最後幾年。過他的記錄，才感覺到，原來“胡適”並不只是一個高高在上、後人激賞抑或鍼砭的名人，而是真真切切的離我們很近很近的一位智者，一位有血有肉的大師。
0	是一個朋友送給我的，如今我又在把它推薦給其他朋友。是它為我打開了一扇門，通向圖畫書的宮殿的門。就連我這個所謂的教育工作者也要感嘆自己的無知。感謝作者告訴了我們世界上有這麼多的好的圖畫書。我給曉曉買的圖畫書都是這樣按圖索驥買來的，本本都讓她愛不釋手！當然了，現在還發現了它另外一個妙用：省錢。哈哈，試想，把那裡面的書都買下來要多少錢啊？嘿嘿，我不做傻瓜。就這樣講故事，也不錯。
0	是一本實用而簡明的設計參考書籍！！該書詳細闡述空調技術的原理與參考知識，各類建築物空調的設計特點與空調方式，空調系統的設計方法與步驟，冷熱源的方式與特點，空調系統自動控制與監測的典型方案等；同時也充分反應空調設計近年來的進步與發展。本書可供從事空調設計，營銷，安裝人員和執行管理人員參考，也可供建築環境與裝置工程專業的本科生，研究生設計時參考。
0	是我讀高中的時候，美術老師推薦看的書，其實他有一個系列。我還在慢慢收集呢。因為已經沒有出版很久了。這本書，適合那些對社會問題有看法，或者你是對人類行為、人類發展感興趣的看。一開始，吸引我看他的書，是老師在課堂上說的一句，為什麼兩個感情好的人會越長越像，連某些小動作都一樣呢？ 作者的書就有寫這個問題。其實，很多我們既定的一些理所當然的行為，在書裡面都找到一定的解釋。
0	是什麼使我們的小茱蒂即是有一個孤兒的身份，還能活的這麼開心快樂，是孤兒院的贊助理事，從未見過面的--長腿叔叔，還是她本身就是一位性格開朗，樂觀，堅強的姑娘。看過這本書後，我們好似在與她一起成長，一起長大，與她同歡樂，與她共悲傷。本書基調是健康的，向上的。推薦我們的家長可以放心地給成長時期（10--18歲）的女孩子大膽去看。讓我們每個人都要學著怎麼去愛，怎麼與人交流溝通，學會感恩。
0	是本好書!忘了評分!5顆星!喜歡裡面的獨特視角!裡面場合的內容對我有用,色彩方面有些內容沒有讀懂,術語太多,戀愛部分我最喜歡!從內到外的貼士,蠻使用的!準備給我好朋友買本,送朋友倒市一個不錯的選擇!感覺裡面的繪畫值得珍藏的!
0	是幫女兒買的，也不知道她是從哪裡知道這本書的，順便看了下，還很有趣，談到的健康知識也很有益。從看了這本書起，就很注意觀察自己的便便了，也是對自己的健康負責。最好笑的是，每次大家在一起包餃子的時候，我都會用麵糰做成書中所描畫的最健康的便便的樣子，然後告訴大家如果你的便便是這個樣子的，就說明你是很健康的，可惜的是大部分成人都沒有這樣的便便了，倒是小孩子會有。
0	似乎是無意間惡搞的開始，卻原來一切都在女主的算計之內……惡搞的開頭，很虐的後半部分……世人都道，塑月儲君好美人，卻原來她僅僅是沒有感情沒有眼淚的怪物。一切的偶然一切的傻帽言語原來都是欺騙都是精心策劃……她推算著一切，卻終究算漏了原來自己還會有感情——那個紅衣一唱天下動的男子是她的結，為了他，她終究了放棄半壁江山……
0	世界著名比較法學者大木雅夫之著作，該學者為德國比較法學者茨威格特之高足，曾留學德國，精通數種外文，對比較法學更是有自己深刻而獨到之見解。作為東洋人，其思維成長之文化氛圍與中國有些相似，因此研習此書對學習比較法的中國人來說，當有極大之裨益。可將此書與茨威格特氏之比較法總論對讀，必可獲益匪淺。
0	世界上最可貴的是什麼，理解！教育小孩，理解更重要！要進入孩子的世界，明白孩子的想法，才能從根本理解孩子的行為。小豆豆是個幸福的孩子，有這樣的媽媽，有這樣的校長，有這樣的學校。好的性格比好的成績更重要，這是我作為一個母親對教育兒子的教育觀念，這也是小豆豆媽媽和校長給我的啟發。哄兒子睡著後就開始讀，讀起來很讓人開心，心裡滿滿的都是愛。
0	史上最有水平的家教（主要是幼教）參考書。首先是有理論基礎（俺也是一名心理工作者，作者引經據典，足見其知識廣博）；其次是有實踐（自家的孩子總是最有說服力）而且還有具體的指導意義（不過分強調個體的差異性，而是從教育上的共同問題點入手）……還有，各章節篇幅短小，即使孩子再吵鬧，也能利用他短暫的消停時間讀上一兩章。唯一遺憾的是，單單一本根本看不過癮，希望有續集。
0	實在是經典！將近四分之一篇幅的演講詞就是把它當做文學作品來讀也很值得，更不用說這本書還讓我們對那場使希臘世界走向衰落的戰爭有了更真實的瞭解。修昔底德惜墨如金，幾乎字字珠璣，和希羅多德文筆的華美繁複、敘述的枝蔓叢生正好形成了鮮明的對比。而在古希臘，無論是希羅多德還是修昔底德的作品都是被當做文學作品在奧林匹亞賽會上朗誦的，這樣的著作歷史學者不讀就很遺憾了。
0	時下很多的觀念確實有顛倒錯位誤解等諸多問題，這是一本很好的書，能讓我們重新思考人生的價值觀應該是什麼，該秉持怎樣的原則和心去看事、想事、做事！每個人每天都或多或少地接觸到各種“魔鬼的誘惑”，慾念貪念一生，煩惱就接踵而來，問題是你有慧眼看得清結果並有心理準備去承受嗎？這本書是我今年所買的書裡值得讀兩遍以上的唯一的一本！其中的禪語值得一讀再讀……
0	時時都在閱讀著這篇令人太傷感的小說，我是那樣的愛狗狗，也一直希望自己能養一隻狗狗，也是天天觀察著自己身邊一些些可愛的狗，然而爸爸媽媽卻因為家裡的條件一直沒有聊了我的心願，當我看到了作者簡介、文章簡介，實在忍不住了，強烈要求父母給我買下它。狗狗這種夥伴，是給人開心、快樂和幸福的。而當我翻完此書的最後一頁時，不禁有了非一般的傷感。同時，我敬佩作者與狗狗，並買下了金毛尋回犬……
0	時間跨度比較長，以福貴一家的坎坷命運為主線，講述了福貴和他家人風風雨雨幾十年的遭遇，而不同年代的遭遇，透出一個時代的縮影，從解放戰爭、大躍進到文化大革命，最後，他們的生活已經變得麻木，失去的太多，面對生活，大概只剩下“活著”。小說露出一股悲憫情懷和傷感的黑色幽默，它將歷史濃縮為個人命運，而命如螻蟻般的個人命運，只能是枉自興嘆的生命之痛。能活著就好！很好的一本書，不要錯過。
0	十一屆全國人大二次會議審議通過了溫家寶總理代表國務院作的《政府工作報告》。報告回顧了2008年政府主要工作，總結了過去一年改革開放和社會主義現代化建設取得的重大成就及面臨的困難和挑戰，提出了2009年政府工作的基本思路、主要預期目標和主要任務，對國民經濟和社會發展各項工作做了全面部署。為了幫助廣大幹部群眾更好地學習和貫徹落實報告精神，國務院研究室編寫組編寫了這本輔導讀本，對《政府工作報告》的主要內容做了全面、深入、翔實的解讀。國務院研究室主任謝伏瞻為本書作序。這樣權威的書籍，我向每一位有志於提升理論水平、有志於關注國家大事的讀者鄭重推薦此書。如果擁有這樣的一本權威的解讀書籍，好好認真讀一讀，也是一種不錯的享受。因為，我已經花很長時間細細研讀了它，從中學到了不少有益的東西。而有益的東西永遠是屬於自己的，屬於可以隨身攜帶裝在大腦裡隨時可以輸出的。
0	十幾年前，龍應臺寫了一本 野火集 。在臺灣賣得火得不得了。 為什麼，因為那裡面揭穿了當時臺灣的社會真相。它告訴了當地的學生，以及社會人士，我們如何改造我們的家園。 我想說的是，常識正是這麼一本能教我們看清社會，清晰未來道路的書。只不過，結果卻不由我們，由那些我們渴望素質更高些的官員們。 不論怎樣，我們應該相信，這種民主的聲音不泯滅，我們的社會就有希望。
0	詩人寫散文，譬如畫家畫大畫的間歇整幾張斗方調節一下情緒。依我看都是小菜一碟。我從《時間的玫瑰》到《青燈》到《藍房子》，一路追來。寫的多是他的詩人朋友，流放天涯的故友，和身邊的人。。。感情都埋在不動聲色的文字裡。我在想，他的臉大概也是，不動聲色。挺好奇，是否文字都該是這樣才能勝任出色的詩人？乾淨、準確、豐滿、有質感，我想說栩栩如生來著，可這詞太土了。他讓我讀到了中文的美。
0	生下孩子後就買了這本書，覺得實在是相見恨晚啊!我的身體在懷孕前就比較差，也是輾轉經過了一個老中醫得調理，才能順利懷孕並生下孩子，如果早知道有此書，就能買來按照書中得方法早做調理，這樣身體狀況就會更加好，也不至於現在身體狀況比孕前還差！這確實是一本很有價值得書，而且裡面得方法非常可行，建議準備做父母得人買來做常用的參考。
0	生活永遠是最打動人的。不管在哪個國家，親情的道理是一樣的，陪伴玩耍、護佑、教育、關心、糊塗……點點滴滴，盡在紙端。更讓我感動的是，這部不朽的漫畫，誕生於德國最黑暗的時代，作者顛沛流離，生活動盪，可是，愛的力量超越一切，它埋藏了苦難，把溫暖、溫情、溫和的情感永遠保留下來。現在人們生活好了，可是卻好像不太會帶孩子了，“親子”成了一個市場上的商業品種，啼笑皆非。
0	身為三國迷，我對這本書充滿期待啊，可是看了有點失望。人物太少了，而且一些人物的冠飾部分尤其怪異，比如關二爺、夏侯惇和周瑜（當然比起光榮真三無雙裡的人設正子公也的還是正常多了），唔，可能是我自己太缺乏娛樂精神了吧。還有，旁邊配的文字太小了，而且還配英文讓我覺得很怪異。不過，畫面效果還是挺有衝擊力的，色彩也很好。再囉嗦一句，想象中古代英雄騎馬載美女都是美女坐前面，為什麼書裡那幅貂蟬坐在呂布馬後的圖，讓我不自覺想到男生騎車馱著女朋友......
0	身處在紛繁複雜的社會中，難免會遇到各種各樣不同的境況。充分了解了自己，才能在其中游刃有餘。讀了這本“遇見未知的自己”，受益匪淺，發現更多可以使自己愉快、成長的方法。明白了生活中許多的不快，其實是自己造成的。我還把這本書介紹給了知己，他也覺得很有感悟。我們也發現了彼此間更多的共鳴之處。
0	身邊的人居然一個接一個的看完了這本書，他們每個人介紹給別人看的時候，沒有一個人讚美，都只是簡單的說：好看，看看吧。每個人看完之後卻都選擇了沉默，甚至沒有一句慨嘆，想說什麼，可是一張嘴卻只能有一聲嘆息。我想這就是一本好書的力量吧，能讓你於心間沉浸，明明覺得震撼，卻無法用語言展開討論，第一次覺得語言的蒼白。似乎大家都心照不宣，也默許保留各自心中的體味，這就夠了。
0	佘自強，“廣州湯王”，剛從北方來到南方以前還不知道，呵呵這還是買完書才知道的，不愧是名人，看來我的選擇是對的，書確實有價值，對於南北的差異身體還有些不適，隨著時間推移他的效果才慢慢讓我看到了，經得起考驗，他將中草藥與日常飲食進行融合，和我們的日常生活緊密聯絡，讓我們“健康生活”，也越來越喜歡廣州的“靚湯”文化了，呵呵
0	稍微看了這本《職志搭配SHOW》，給我似曾相識的感覺，應該和瑞麗雜誌有某些聯絡吧，因為這本書和我之前看過的《瑞麗》並沒有太多的區別，只是《瑞麗》多了些廣告、厚了些卻少了價錢。所以，我覺得這本書定價三十塊，賣二十幾塊還是貴了些。書還是不錯的呀，當然更重要的是個人的學習體會。如果一本書買來以後只作為藏書，那就太不值得了。
0	上週日接到媽媽的電話，說書已經看的差不多了，按照書中的方法進行了幾次操作，結果發現餐後血糖有明顯的好轉。看書後第一週練習後測量是6點幾，第二週練習了4次，餐後血糖降到了4點幾，已經趨於正常人的水平。爸爸也很高興，說這是媽媽得糖尿病三年多餐後血糖測的最好的一次！希望這本書對媽媽的病能起到一定的作用！也希望這本書是糖尿病人真正的福音吧！
0	上了大學後，經歷了周遭無數女生戀愛的告吹，感受了無數明明自己沒有安全感卻還要給別人溫暖的真情，開始明白無論女生多可怕她們也只是天使與惡魔的統一。我們的生活有太多的麻煩，無論是過去的還是沒過來的，我們需要尋找安慰，找尋出口，追逐快樂，取得幸福。所以有一本聖經總是好的，有一本聖經總會讓我們覺得在成長的道路上並不孤獨。
0	上高中的時侯就在同學的文章中讀到了一句話“學會放棄才意味著成功”，當時就是放棄了玩樂，一心學習，考上了滿意的學校，這也算是一個小成功吧。畢業後，找了相對穩定的工作，渾渾噩噩的過日子，慢慢的就忘記了“捨得”。驀然，發現了類似主角的現狀，卻不知如何改變，看了這本書，有了一些感悟，還需要慢慢摸索，畢竟現在的生活不像上學的時侯那樣簡單了。我們的一生都在進行著“捨得”的探索。
0	三月底，就這連天的陰雨，上冊慢慢讀完了。上冊給人留下最深刻的印象用一個詞概況就是“推陳出新”。在舊有的廢墟上建立新的文明，似乎比沿襲舊有的更有生命力和創造力。那麼，這對我們這個變革的時代，這個特殊的2009，又有哪些啟示呢？下冊，介紹近代史，會更多的介紹近代的文明和變遷。讀史方知更替，以史為鑑！
0	三毛的所有作品幾乎都讀過覺得這本最好。其實每本都愛不釋手。三毛三毛與荷西每一處地方的生活與朋友對每一個地方的敏銳細膩的情感讓我感覺這一生，其實，可以有很多可能。我們還可以有夢。有一天，我們也可以去流浪，足跡或心。感謝生活感謝有一個叫作三毛的女子
0	三部曲都讀完了，暗夜精靈一萬年以前都做了一些什麼也都瞭解了一些．說什麼呢？作者的構思其實挺不錯的．伊利丹的痴迷於惡魔的魔法，高精靈族的趨向，德魯伊的誕生．還有暗夜精靈的男人為什麼那麼少，在書中都有答案．讀到藍龍一族的未來，其實挺傷感的，未來一萬年，這些生物都處於滅絕的邊緣，死去的藍龍後來都變成了天災的冰霜巨龍了．書寫地不錯．
0	若果你已看過安妮寶貝的書，並且感到喜歡。那麼，這本書必定不會令你失望。因為它依舊是安妮寶貝的風格。目前最喜歡的還是安妮寶貝的《彼岸花》和《清醒紀》。是在最絕望的時候第一次看安的書的，帶來了拯救。因此很感激安，亦很佩服安。她是我最喜歡的作家之一。記得那時是每晚把《清醒紀》擺在床邊，入睡前隨意翻幾頁來看，這樣才能安然入睡。
0	芮成鋼剛到我們學校來做了一個演講，因為前一段時間在濟南開第19屆全國書博會，他來山大，我在我們的校內網上看了他的這次的talk,感覺確實是一個比較有水平的主持人，去過很多國家，見過很多大場面和風雲人物，對許多熱點問題有很獨到的見解，他是耶魯大學最年輕的訪問學者，一篇博文間接使星巴克搬出故宮，確實是年輕人學習的榜樣，推薦此書。
0	如題，這是我讀了這本書最大的收穫。我想，生生世世和我糾結在一起的人都已經出現了，或者說，我希望生生世世和我糾結在一起的人已經出現了——我的父母、我的丈夫、我的女兒，還有我的摯友。這本書還是有點拖沓，後部分表述的中心思想其實在前面全都闡明瞭。想對人生、生與死有更多的感悟，單看這本書還是不行的。
0	如果你喜歡米開朗琪羅，如果你被他的畫打動想深入瞭解一下他和他的作品，那麼這是一本非常合適的書。文筆幽默，記述翔實，書的手感也很好，閱讀起來非常舒服，是我珍藏的圖書之一。米開朗琪羅獨特的藝術風格和他緊張而又極其不信任他人的性格使他成為了我最喜歡的藝術家。喜歡他而又想更多瞭解他的人，請來讀一讀這本書吧！
0	如果你是要操心老小的家庭主婦，如果你是在工作與家務之間分身乏術的工作女性，如果你是即將嫁人或剛剛嫁人卻對家務缺乏信心的女性，如果你是我這種天生不善整理 房間經常亂糟糟的人（不分男女），那麼，你可以把這本書放入購物車了。受到這本書的啟發，我和媽媽開始整理房間的每個角落。我很感謝它，給我的家帶來了變化。尤其是我，從在豬窩裡心安理得，變得愛上收納和整理，不能不說是是個奇蹟。
0	如果你跟我一樣是一個超級懶惰的人又想食補，那在食補中最能接受的應該就是果汁了，削皮、丟入打汁機、喝掉，三步驟就完成了食補，不用油煙滿天，也不用小火慢燉好幾個小時，相關維他命及可補充，因為做食物書不是看完就能就其療效作評論的，所以僅就其中幾個嘗試過的口感來說，算是不錯的，以後失業也許就能擺個小攤賣賣養生果汁。
0	如果對於日本這個國家仍僅僅停留在書本知識的話，那麼這本書真的很值得一讀了~~整本書都是通過漫畫的形式把日本的歷史、國情、某些社會根源等問題淋漓的揭示出來，即使是對我來說最枯燥的經濟問題也寫的很淺顯易懂、生動有趣~幾乎是一口氣看完這本書了，絕對受益匪淺，唯一讓我感到有點不解的就是封底的內容簡介好像和書中內容並無太大關聯（？）一家之言，僅供參考~總的說來，這本書還是值得力薦的！
0	如果當初我勇敢，結局是不是不一樣。如果當時你堅持，回憶會不會不這樣。我年少的愛人啊，你在我身上刻下傷痕、刻下時光。在那些淚眼相望的夜，我依然記得，你便是愛情本身……年少時，以為愛能超越一切，那時不明白，世上另有一種力量，叫做命運……喜歡這幾句。。。。。愛情就是那麼無奈。。。。明明相愛卻總不能在一起。。。。哎~~~書的情節好糾結啊~~結局還不錯~~悲傷的結局才更難忘嘛。。。
0	日升日落，年復一年，過慣了庸碌的生活的我們，也許早就忘了曾經小小時的自己所懷揣的那些夢想，那些小小的希翼，長大意味著成熟嗎？不。也許是長大了的我們放棄了簡單的生活、簡單的思考，只有大人才會將自己的生活別人的生活考慮的那麼複雜。有一天，也許想自己一個人靜靜的想一些東西的時候，翻開這本書，找找屬於自己的那些純真，找找我們遺忘的那個自己。
0	任何一本教材，如果歷時多年，不斷改進，本身就說明作者對讀者的極度負責。這本書是運籌學領域的入門佳作，也是名著。像我這種奔三的初學者，一口氣看到晚上兩點，看了100多頁，絲毫沒有覺得枯燥乏味，而感覺像聽一個諄諄善誘的老師娓娓道來，圖文並茂之處，盡觀究竟。而且作者還極為負責地將AMPL語言的簡明介紹附在書後，非常瞭解讀者希望能夠儘快上手實驗的心態。無論如何，這本書都是值得一買的好書。
0	任何教育手段都比不上家長的言傳身教。讀了這本書，我真是出了一身冷汗啊，原來憤怒也會遺傳。想想自己平日裡給孩子留下的不良影響，真是太可怕了。當我讀了第二遍後，我才發現，家庭教育根本不需要捨近求遠的去學那麼多書，我們其實只要做好父母這個職責就可以了，我們其實只要不把壞的行為“遺傳”給孩子就可以了。謝謝這本書的出版社，讓複雜的家庭教育變的簡單了。
0	認真讀了一陣時間了，感覺呢——天書啊，古典文學和現代文學思想的是深海，傳播學是海浪，深層的暗湧，表層的激盪...天書啊，如何才能讀得懂...
0	認識這本書，是在噹噹的首頁看到的，不怎麼逛論壇，所以之前並不知道有這本書。花了兩個晚上的時間，把這本書看完。總的感覺，一氣呵成，書裡面的角色，有著深刻的八十年代的烙印，是我們這代以及之後的人所無法切身體會的，只能看後感慨，只能當作小說來看，只能是一種休閒。或許，對一部分人有教育意義……很佩服本書的策劃，除了正文（已經很好了），基本上能用來做廣告的地方均沒有浪費，真是太有才了！
0	認識葉永烈,還是小時候看<<十萬個為什麼>>,記得好多文章的右下角都署名葉永烈,當時好崇拜他,感覺他為什麼會知道的那麼多.從那以後就總是似有似無的關注著這位很平易近人的作家!這次買了他的《葉永烈看世界》系列書,感覺寫的真是很好.沒有華麗的辭藻,沒有語言的堆砌,一切都是那麼一如既往的平實、貼近生活，平實的語言和筆法，讓人在不知不覺中領略到真正、真實的異國風情！值得推薦！
0	忍不住再說幾句，這本書大多內容是參考其他書籍的，例如P37，內容是參考《金屬切削機床》的，參考就參考吧，無可厚非，讓我鬱悶的試圖3－74的 b)，其中標註a b，根本不知道這是幹嗎的，文中也沒有說明。類似的事情，本書太多。我懷疑（是懷疑，沒有啥證據）這本書是編輯把握總體框架，教師給素材，研究生做整理。事後沒幾個人做總體閱讀。若沒有猜錯，第三版也很可能存在這些問題。拭目以待。
0	人生在世，不因為生存而改變信仰，不因為生存而被生活改變，而是為了改變生活而生活著！精彩的辯詞告訴讀者的東西已超越了文辭本身。義大利哲學家克羅齊說過：“一切歷史都是當代史”。我們從書中鮮活的歷史事件和生動的人物內心，感受的不僅是生命的尊嚴和思想的自由，更多的是一種改變自我的同時又改變生活方式和生存狀態的精神文化的傳承。
0	熱門美劇《CSI犯罪現場》，以及類似的劇集，比如香港的《鑑證實錄》，溶精密醫學於曲折離奇的情節之中，讓無生命的屍體與證物開口述說，總給人看不夠的緊張感。而這本書，也是如此。女法醫斯卡佩塔在一塊塊白骨間尋找罪證，卻自蹈險境，此類李昌鈺式的人物總讓人生起崇敬之心：睿智，理性，而且她還美麗，給冰冷的懸疑小說架構間吹進一陣清風，不免在夏天大呼過癮。
0	然而，那又如何？一段文字的價值在於它的生命與讀者生命的瓜葛。&#160;&#160;無需隱晦，我與它彼此共鳴久久，&#160;&#160;體會著壓抑，感受著哀傷扭曲暴力和空屁，&#160;&#160;亦深深的愛上了慧仙，深埋著，無力的，見光死，&#160;&#160;若非那盞錚亮的鐵皮紅燈，我幾乎以為，就連這愛都成了一場空屁。
0	確實很喜歡書名，連對書很挑剔的老公都說這個名字起的實在很好。。買這部書衝著兩個原因，一個是書名，一個就是鳩摩。還是很喜歡稱他為鳩摩。他是我一直很萌的人。大學的時候上過佛學課，選修絲綢之路也有一節專門講到他，這個人在我們所有人心裡大概已經被神化了，他的淡定，睿智，從容，一切一切。我不曾想過他的愛戀，彷佛他就是為了佛而生。而在這部書裡，我看到了不一樣的鳩摩，我所不知道的那一面，作為一個真真實實的人存在著。他雲淡風輕的外表下糾結痛苦的情緒和內心，他波瀾起伏的遭遇背後我們所不知道的是是非非（暫且不去追究其真實與否，我寧願將它當作歷史去讀），還有那些我們所熟悉的戰爭和災難，當作者用文字將那一切清清楚楚的表達出來，那種震撼，不是我們所看到的歷史那樣讓人驚心。大約有2/3是流著淚看完的，半夜的時候撐著紅腫的眼睛站在窗前，心裡卻始終無法平靜，我是一個女人，我太明白那種感情，那種生死離別的切膚之痛，為了想…
0	趣味性和知識性相結合的好書。因為裡面有很多相對孩子來說比較難理解的東西，所以我採取的辦法是每天重讀上一篇昆蟲故事，然後再讀一種新的昆蟲，這樣孩子對一種昆蟲的理解能深刻一些。閱讀中注意觀察孩子表情，針對一些東西提問，看孩子的理解程度。 開始我開擔心會不會太刻板，讀了以後才發現太棒了。有些昆蟲對孩子簡直象人類一樣，用心良苦。昨天晚上讀完砂泥蜂孩子竟被感動得哭了。真羨慕現在的孩子。
0	去年一整年的時間都在閱讀職場小說，也許無法戒掉。不知芳菲的這一次迴歸會做出什麼樣的選擇，呵呵。。。也許我最關心的還是她的情感歸屬。再堅強的女人也是一樣，都需要一個家。個人還是很偏向劍客的，因為我感覺95%劍客就是凌遠，他這幾年的深情不能被辜負，都是有愛的人，何不在一起。我想，無論是天堂的人，還是人間的人，都希望看到這種結果吧！願有情人終成眷屬！
0	去年孩子剛上學，當時小學裡安排了教育專家給家長上課，講怎麼培訓好孩子。其中老師提到一條，注意培養孩子的觀察能力，也提出一些相關的小遊戲。之後，發現這類大搜尋的書對培養孩子的觀察能力非常有利，而且書內的圖文精美，孩子也非常喜歡。這套書每本書都有一個主題，在培養孩子觀察力的同時還能增長相關的見聞和知識。大力推薦一下！
0	去過日本以後，非常感謝這本書救我了無數次，尤其是那個不通英語的國家，沒有它真感覺很無助。連我愛人都誇我買的很實用。坐新幹線3個小時，我都在聽它附帶的mp3，掌握了一些常用的話，學了一些常用語氣，同團的人都誇我“專業”。呵呵
0	曲教授講的“黃帝內經”按時間（一天的時辰，人生不同的年齡段）來論述生活習慣對健康的影響，而這本從頭到腳說健康則是從空間的角度出發來說明疾患的由來。相對時間論述，這本書更能當作一本工具書來使用，建議家家備一本，身體任何部位不適都可以先翻翻本書。比找到解決病痛的臨時方法更重要的是發現生活習慣上的問題，調整生活習慣獲得更長久的健康，防止把壞的習慣“遺傳”給後代。
0	區別於市面上粗製濫造的一些所謂懷孕百科，這本書內容非常詳實，而且很專業。在懷孕的各種專業檢查裡，比如唐篩、妊娠糖尿不耐性等，都做了很科學的解釋，為廣大孕婦釋疑掃盲，不用盲目去做一些不必要的檢查。在生活方面，什麼時候該買什麼衣服，如何挑選內衣等資訊非常實用。更加好的是，在孕婦的心理變化上，也非常有指導意義，比如如何向公司告知懷孕資訊、如何平衡懷孕與工作。早看到這本書就好了！！！
0	情節設計很能抓住孩子，6歲的孩子不僅讓大人講了又講，還自己主動講給好朋友聽。繪畫效果也還可以接受。孩子在無意間瀏覽了各個時期風格迥異的名畫。美中不足的就是一套書中不同本的情節設計沒什麼差別，只是名畫的年代或風格不同。遺憾的是為什麼沒有中國人的精美繪本，從創意、文字到繪畫，好作品都是外來的，文化品位也是外來的，下一代都喝洋奶了，本民族的養分誰來繼承？？！！！
0	清新細膩的文字，溫暖感人的情節，偶爾迷糊卻又爽朗獨立讓人喜歡的女主，俊朗飄逸並且博學內斂的男主，還有那麼多讓我熟悉的中藥方劑，每個章節的中藥名稱和章節後的湯藥，全文細細讀來，作者功力可見非凡，讓我都感嘆作者是不是中醫學院出身啊。笙離的文字如流水，文中的感情也像流水，淡淡的，卻很感人，也許，只有這樣細水長流的感情才是最長久的。
0	青島擁有眾多京劇戲迷和票友，吸引了許多京劇前賢來這個“大碼頭”演戲獻藝。“四大名旦”、“四大鬚生”、周信芳、唐韻笙等京劇大師都多次來青島演出，受到了極為熱烈的歡迎。早在80多年前，青島就已票房林立、人才輩出，不少名票下海後，進一步展示了他們的出眾才藝。1959年，言少朋、張小樓伉儷在青島振興了幾乎失傳的言派老生藝術，在全國產生了極大反響。青島與京劇的淵源，很深很厚，很值得一寫。
0	青春是華年，是敏捷的雙膝，玫瑰般的臉龐，青春是一股無窮的創造力，是生命深處湧動的一股清泉，正如書的名字《未央歌》一樣，青春是一曲唱不完的讚歌，讀者這散文詩般的讚歌，我的心陶醉了，熔化了，彷彿回到了那個讓人嚮往的時代，那是一個戰火沖天的年代，卻也是一個閃光的時代，也曾年輕過的心跟著他們同喜同悲，從他們身上我看到了真、善，美，感受到了希望，他們像鏡子一樣映照出我身上的缺點。
0	親愛的安德烈，母子之間的對話，話題是廣泛的也是開放的，讓正處於和安德烈差不多年齡的我，在母親龍應臺的信件中收穫了許多，也知曉了我成長中的一些難題。我想父母的人生經歷總要比我們豐富，可我們之間的交流越來越少了，我們自己作父母的時候也許就能體會到其中的苦了。我也喜歡安德烈這個小夥子。龍女士說，父母和我們的緣分就是看著我們一次次的離開，我們在長大的同時，也開始習慣於父母的老去......
0	且試天下，眾生在目，每個事的主角，雕刻地如此真實和感性；而每個故事情節，渲染地如此真摯而動人，沒有華麗麗的辭藻，只有行文如流水的平淡和暢快，看了太多假意的精緻文章，反而覺得這樣的作品才是最彌足珍貴的精品。很欣賞這本書，一頁一頁翻過，就像翻開這代人的歷史，翻開他們的故事，翻開而心底角落裡的純然的感動和樸真。我喜歡安哥寫作的態度，我也喜歡這本書給我的念想，意味深長。
0	錢德勒的書，本本都是真正的精品，給予任何高的評價也不為過。所謂真正的藝術，是存在的，比如這本書。文字上行雲流水般，酣暢淋漓。情節上出神入化，絲毫不牽強造作。意境上鬆弛有度，回味悠長。這樣的書，讀來令人心曠神怡，不捨放下。比喻用的鬼斧神工，充滿智慧。這就是藝術品。中國的作家/作品是屬於農村的，錢德勒的小說是屬於城市的 --- 這是王朔說的話。
0	前些日子我在琴行裡挑選適合3—4歲小孩初學鋼琴用的教材書，琴行的老師說一般初學的小孩都是用《約翰·湯普森 簡易鋼琴教程1》這本書的。回到家在噹噹看了一下，有幾種：黑白版的、彩色版的、有附帶VCD碟的。（琴行用的是黑白版的）一時之間還真不知道買哪種好。後來我想小孩在看書之餘再看看碟片，複習鞏固一下也挺好的。於是買了這本帶碟的。買回來後兒子喜歡一邊看碟，一邊看書研究。哈哈~~~~挺好！！！！！值得推薦！！！！！！！
0	前前後後買齊了這套書，兒子喜歡！我也翻看過，覺得非常適合學齡孩子看。首先，書本不大恨適合攜帶，字型適中，行間距寬鬆，一點不費眼睛。如果外出玩或者上學作為課外讀物都是個很不錯的選擇。其次，內容很豐富。每位科學家的介紹都是從孩童時代開始：成長的經歷，經歷的磨難，付出的努力，直至成功。另外，內有彩色插圖，考慮到孩子的特點，避免了通篇文字枯燥的問題。其實，孩子喜愛看是最大的購買理由！
0	前幾天剛拿到這套書，感覺真的很不錯。裡面的故事貼近孩子的生活iz。我的女兒2歲7個月了，一拿到書，她就一直要我給她講。每個故事都能帶給我們不一樣的感受。剛剛看完《弗洛格找寶藏》這本書，寶寶就一直在學著裡面的對話。“喂，誰在裡面呀？我們被困住了。”有的時候她還會學著弗洛格說，我很難過，要我來安慰她。這一套書真的可以讓孩子感受到真正的友情，裡面的對話也很適合孩子模仿。
0	前段時間給兒子買了藍精靈系列（第一輯），他狂熱地喜歡看。只要是空閒時間，他都會捧著一本，細細地讀。沙發上、床上、車上、馬桶上；早飯前、晚飯後、睡覺前，他都沉浸在藍精靈的快樂世界裡。每天回到家，都會聽到他興奮地說：“媽媽，我又認識了一個新的藍精靈，它的名字叫。。。”。所以這次毫不猶豫地購買了第二輯，他還是一如既往地喜歡。如果你家有3-7歲的小朋友，建議擁有一套喲！
0	起初買了九型人格看到大家推薦這本書,抱著好奇買來看看!這本書是以小說的形式來提現心靈脩行的,從故事開始就把人們內心脆弱的一面展現給讀者讓我們都在想自己身上的一些表現隨後又從小說裡主人公在生活,工作,感情等方面深入淺出的方式讓讀者們自己去認知.恩,讀過以後我又去把書中提到一些書也買了下來現在正在看,在合上這本書的時候讓人很回味,確實有收穫不易言表,我推薦大家也來看看,更適合女性朋友! ^_^
0	起初看的時候，也許會有這樣的疑問：難道一句抱怨的話都不說了？其實，在有意識的有能和無意識的有能部分，作者告訴我們，應該理性地區看待抱怨。我們要學會駕馭抱怨情緒，正確地引導它，就可以為我所用。一則可以靜心靜氣，二則可以用宇宙吸引力法則聚攏“能量”成就夢想。…………書中提到的“曳引”entrainment，很值得在日常生活中細細觀察，琢磨。總之，好書！
0	起初見到這本書是在學校的圖書館，沒來的及借上。回來在噹噹上查，竟然有，而且還是四五折。書的印刷質量絕對不容置疑。最讓人陶醉的不僅僅是介紹的100幅世界名畫，還有細膩動人的描寫，編者的文字絕對可以與這些經典的畫相媲美。插圖後傳神的介紹使那些離我們已久遠理解起來已生疏的畫面的每個微小細節都顯得那麼熟悉和意味深長了。它應當是你要讀的100本書中的一本，它有資本會受到每個熱愛藝術人的肯定。
0	其中幾頁，我掃描後發給正與我討論孩子們閱讀的書的朋友，她也為之所吸引，在網上翻了我的書架後，也詢問了她所感興趣的書，討論了我買此書的理由，我家小丫看過的反應等等。真的是很羨慕現在的孩子們，有如此豐富的精神食糧，而家長的教育方法也趨向理性，人性，科學。
0	其實每對父母都不想離婚，誰願意不開心不愉快，誰又願意揹負著沉重的責任！而每個失敗婚姻的後面是內心的孤獨，與無賴。我們要學會的是寬容，和忍耐。我也面臨這樣的困難，在諸多的傷害面前，我更學會了寬容、忍耐，這並不表示我妥協、懦弱，而是我知道在婚姻中自己需要什麼。本書中的男主人公不就是這樣成長的嗎？他的責任、寬容與忍耐，讓他有了美滿的結局，雖然現實中並不都是這樣令人滿意。
0	其實裡面的那些明星跟這本書沒什麼關聯，很是膚淺地在去付讀者，有點小上當的感覺吧，有用的那些內容不知道都是怎麼拼到的，雖然也學到很多常識，卻很是缺乏實際實踐性
0	其實覺得到了破曉，故事開始變得滑稽。如果說貝拉拼盡全力生下尼斯，只是梅爾想為雅各安排他的烙印，然後讓雅各開始對貝拉的感情變得模糊虛無，我倒希望梅爾安排雅各為對貝拉的愛情痛苦一輩子。那麼，誰對誰的愛情是可以確信的呢？如果雅各曾經那麼愛貝拉，可見到尼斯之後怎麼又會變成那樣呢？我倒覺得還是因為梅爾太善良了，她讓每個人各得其所。這個故事真不應該再寫下去了，還是給人留點懸念比較好一些。
0	其實還是喜歡當初的名字：《樸素的花開》我們都是平凡的人，雖然樸素，卻會有自己幸福的花開女主蘇亦好的性格，獨立堅強，在婚姻觀念上比較傳統，我很喜歡而蘇亦好和陳明然之間的相處，非常的真實，從中我們可以看見自己感情中的盲點和困境作者是個十分用心的人，從她的第一部作品《花褪殘紅青杏小》一直到《如果遇見下一秒的你》，我都是在晉江上追的希望以後南適還能出這樣好看的書
0	其實大家對這本書的評論已經很全面了，我的評論只能是錦上添花。我是在網上看了大半本書後才決定買下來的，因為想要再重新消化一下。另外給同事也買了一本，讓她也學習學習，以後大家也可以在一起討論討論。書籍質量很好，有塑料袋保護，乾淨又平整。我再跑個題，最近幾次在噹噹買書質量都不錯，送貨也很快，贊一個先。我有點想嘗試在噹噹買其他生活用品了，比如酸奶機。
0	其實，女人啊，到底為什麼而嫁？愛情？金錢？結婚？為愛情，這個理由連我自己也說服不了自己，年紀越大，越不相信。為金錢，哪有那麼多有錢人啊，再說了，別人不一定瞧得上你。為結婚，周圍的人都結婚了，就剩自己一個人了，必然得結婚了，這就是社會性。我覺得那個女主角真的很勇敢。因為她遇見了陳明然，而不是安嘉和。
0	其實，非常感謝從來沒有見過面的任老師。這本書真的很值得推薦給想考研的學子們！本人也是大學裡面的老師，這本書真的很棒！希望更多的人，可以通過自己的努力，實現自己的夢想！
0	期待已久的《小團圓》終於拿到手一睹為快了，看後覺得和《同學少年都不賤》風格很一致，堪稱姊妹篇，還有《浮花浪蕊》。人生的悲歡起伏在張愛玲筆下別是一番滋味，也許貌似冷漠，實際確是最真最深的情感，不然不會傷得這樣重，冷漠源自於無奈。對應《今生今世》來看，啞然失笑於自戀者的粉墨勾勒，更同情張愛玲身為女人的感情能讓命都丟了的慘傷。看後只覺得生而為人的淒涼、孤獨，每個字都回味無窮。
0	評“王羲之筆法及其流變研究”還有，該文關於“章草”、“今草”體系的分析，有些模糊甚至令人疑惑。事實上，漢字字型的草化（簡化）一直在繼續中，從某種意義（字型特徵）上說更易讓人理解，章草、今草，分別是隸書和楷書的省簡快寫所致（即演變而成），只是今草省簡更為顯著，所以兩者“筆法”差異突出。
0	平凡的記錄不平凡的費德勒，有過輝煌，有過失落，有歡笑有淚水，相信他的路途依然精彩，勝也精彩，敗也精彩，他的完美在於追求完美......過去喜歡，現在喜歡，將來也一直喜歡，這麼一個人，創造完美，贏了多少，輸了多少，付出多少，收穫多少，ROGER 將繼續完整他的人生，讓他更加美麗，我們將依舊支援，默默注視，看他怎樣打出完美比賽，畫出完美人生。
0	朋友推薦買了這套書,因為9歲的孩子有很多關於性的問題,我不知如何回答才好.書買回來後孩子很喜歡,先通讀一遍,然後重點讀了上冊,遇到不懂的地方就問我,後來就把書放一邊,有時我發現他放學回家就拿起來看看,我猜可能在學校有些性的疑問回家後從書中找答案呢.我覺得適合8-15歲的孩子閱讀,特別是女孩,性意識早於男孩,可以更早寫給孩子看.9歲的孩子能獨立閱讀,個別字詞不認識會問家長.
0	朋友推薦了電影，看後總覺得演繹的不夠完美、細膩，這一直是我對電影和讀書的理解。讀完後亦如自己的預料。被故事中超越常理的感情感動，“愛情”又一次在年齡上展現她的不可預料。無語沉思，生活中總是有一些眼睜睜進退兩難的事情，為何，還要如此的執著？這就是愛。米夏，自從與漢娜邂逅，好像他此生就為她而來，被米夏感動，為漢娜慶幸。在這個短暫脆弱的生命裡，何必對對錯錯恩恩怨怨反覆糾纏。
0	朋友推薦的好書,夫妻就是相愛容易相處很難的,生活中的磕碰需要用相愛的心去平衡一下,夫妻相處之道講的就是藝術,特別是妻子生活的智慧,結婚20多年了正需要調整一下,已沒有新鮮已不會撒嬌說話凶巴巴的,生活的磨礪使我成了強悍的主婦,叫別人如何寵你愛你?我看了還是收穫不少的.真的要好好撒撒嬌,真的要好好享受生活,要不我們辛辛苦苦建立的家庭只有拱手讓給二奶了,為了家庭更是為了自己的幸福,學習中.
0	朋友是謙迷~這本書是給她買的，以下是她的評論：這是一本很酷的書，它像一本遊記介紹了劉謙自己參加各類魔術大會，以及他在這些大會，比賽的經歷。同時它彙集了世界優秀魔術大師的成長故事。更有大師們的魔法教室。事實上，它更像一本日記，劉謙用一個老朋友的口吻，給讀者娓娓道出自己最真實的一面，確實是一本沒有理由錯過的好書。最愛劉謙的——香
0	朋友叫我幫她買，我也就順帶買一本瞧瞧，因為我相信她的眼光。她說她讀高中時就知道此書了。看的時候，除了驚奇就是嚮往，真想身臨其境呢，可是轉念一想，咱們這些連狗都怕的人，恐怕達不到這種境界。僅供觀賞吧，呵呵。本是給自己看的，沒想到孩子也很感興趣，也是，孩子天性喜歡動物。還有很多經典言論，譬如：“媽媽，怎麼你的頭髮就像鴕鳥一樣啊？”哭笑不得。
0	佩服佩服啊！！好久沒看到，如此精彩的書了。這幾年，我對那些高中生之間的愛情，已經不敢興趣。開始對穿越文，古代文有了濃厚的興趣。買之前，看大家的品論，一直受大家的好評。等了好幾天，收到貨後，先看的第一本書。兩人的愛情，的確有資格成為佳話。很感人，故事緊扣，一環接著一環。真的很精彩呢。喜歡死了。
0	偶覺得這句真的好有道理。道出了我的心聲啊！“計程車就這樣，你有事時打不到，沒事時看見空車到處串，見一個煩一個。”
0	女人愛漂亮！衣服也越穿也少，越穿越沒有季節了！沒到夏天就脫下厚衣換上夏裝，還在冬天就露胳膊露腿的，即使凍得瑟瑟發抖也在所不不惜，卻不想寒氣和溼氣已經侵入了身體，埋下了禍根，日復一日，年復一年，當我們身體被越來越多的寒氣和溼氣佔領，我們感到不舒服，這裡疼那裡痛，最後無法忍受，看病求醫就成了家常便飯，最後已以醫院為家。可見，保暖是多麼重要啊，特別對於我麼女性來講尤其重要！
0	女兒六歲半，讀來有些淺了，一會就讀完放在一邊。可 我發現她經常還會翻起。同事看我買這本書，馬上拿來看，一邊看一邊感嘆：我女兒（四歲）一定喜歡這上面的圖畫，同時又培養了她的數學興趣。於是，他馬上訂了一套。非常不錯的書，如果我不時候受到如此輕鬆有趣的數學啟蒙教育，就不會讓對數學的厭煩陪伴長大，以至於上大學，高數還補考了。
0	女兒3歲多了，絲毫不像個女孩子。一直以來都是以調皮好動出名的。家裡的人對她都是嚴管，可是好像效果並不是很好。很早的時候就關注這本書了，這次買來認真的看了看，真的是本不錯的書。我在嘗試著用書中的方法去和女兒交流，感覺起到了一定的效果。現在書只看了一半，等全部看完了，我想一定會有更多的收穫。強烈推薦各位年輕的爸爸媽媽看看這本書，會有很多收穫。
0	您好，什麼時候才能在噹噹網上看見在建築公司當會計，我把三本書都看完了。感覺還想立即買到下一本抱著看。您寫的太好了，讓人有興趣學會計。心裡想著怎麼幹好會計。好像自己就在當會計，對於準備進入這一行和在這行幹出納的朋友們來說，買一本看看真是好。
0	念晚，對他的哥哥，是真的情到深處！從頭到尾，我就聽到一次他叫他“哥”，卻是死前最後的話。我對他真是惋惜到底，作者也真是夠狠心！心腸再硬，就衝他那聲喚，也得給他個好歸宿啊！一篇好笑的文，就在最後演了段悲傷話劇，卻是真真實實的發生了。痛，是我看到念晚死去，唯一的感覺了。
0	你將這個字永遠的留住思維裡用到時隨機而來,往往因為我們的日常生活影響了我們的思維能力將原本的最理性的東西扔了,使自己走彎路茫然行進所以說最可憐的是是自己不知道自己很可憐.也就俗話說的站在水中不怕雨.這些看來簡單的道理真正做到懂它還是不容易的,因為文化背景和性格的形成是很重要的因素.當你受傷了就會回到原點也就是這本書要你開始就要去認知的,從現在起你會有機會重生的.
0	能讓人身臨其境的產生恐懼，才是寫恐怖小說作者的最大成功，我反對那些神啊，鬼的東西，太虛，沒一點真實感，有些人的作品有的情節寫的很好，玄疑、 恐怖，因為它離現實很近.周德東的小說，我看過不少，不知道有些是不是別人冒作者之名寫的，寫的太假，玄乎的東西一次也就夠了，多了就沒意思了。《趕屍》是部不錯的小說，值得推薦。因為只有“人”才是最令人感到恐怖的東西，鬼只是存在於人的心裡.
0	能夠了解經義的人，就好像喝了牛奶。可以調伏身心的人，就好像吃了乳酪。與法教能相應的人，就好像品味生酥。有了大乘智慧的人，就好像嚐到熟酥。總持一切法門的人，就彷彿品到醍醐之味。牛奶的醇香，乳酪的香甜，想起兩樣好吃的東西，就會流。。。。。，原來佛學中有些也是來源於真實的生活，修心養性，不錯，一舉兩得。
0	內容和以往的亦舒小說很不一樣，懸疑重重，女主角的命運也太慘了，無父母可依傍，原來的良人一遇上經濟打擊就退化成魔鬼，伸出援手的友人另有所圖，又和朋友的丈夫扯上曖昧，等到覺察出危機已遭滅頂之災。看得人冷汗都要出來了，覺得女主角某種程度上缺乏決斷，性情比較軟弱，還未看得透徹就想託付未來以過安定的日子，可惜往往慢了一拍，事情就大不相同。可憐的福在。
0	南懷瑾的《莊子諵譁》，“一真一切真”南懷瑾的《莊子諵譁》，前幾日在下偶然讀之，嘆為絕世稀有，是難得一見的、對莊子一書真正徹入真如境界的講解。近代中國，乃至於老莊以來2000多年，全世界也只有南懷瑾大師，才能講出這樣融會貫通儒釋道三教為一體、“一真一切真”境界的講解。讀到最後一章《應帝王》，我已經深信：南懷瑾大師已經不容置疑地、千真萬確地證明了，與老莊幾乎同時代的釋迦牟尼佛傳佛教到東土之前，中國已經有徹底的大道正法（完全等同於佛法的），而且已經式微。怎麼回事？難道僅僅是巧合？——非也。中國的老莊孔顏，佛門有說，都是佛陀遣尊者幻化到中土的。如不然，老莊之道也有可能乃是傳自於更古老的古佛，年代久遠，已無佛教標籤，假名以“道”、“真人”而已。不一定非得來自釋迦佛。《楞嚴經》也整理出來了大量釋迦佛以前的古佛說的真法，如借大勢至菩薩之口，講了更早的“超日月光佛”講的“唸佛三昧法門”。《楞嚴經》就講末…
0	南懷瑾的《莊子諵譁》，“一真一切真”南懷瑾的《莊子諵譁》，前幾日在下偶然讀之，嘆為絕世稀有，是難得一見的、對莊子一書真正徹入真如境界的講解。近代中國，乃至於老莊以來2000多年，全世界也只有南懷瑾大師，才能講出這樣融會貫通儒釋道三教為一體、“一真一切真”境界的講解。讀到最後一章《應帝王》，我已經深信：南懷瑾大師已經不容置疑地、千真萬確地證明了，與老莊幾乎同時代的釋迦牟尼佛傳佛教到東土之前，中國已經有徹底的大道正法（完全等同於佛法的），而且已經式微。怎麼回事？難道僅僅是巧合？——非也。中國的老莊孔顏，佛門有說，都是佛陀遣尊者幻化到中土的。如不然，老莊之道也有可能乃是傳自於更古老的古佛，年代久遠，已無佛教標籤，假名以“道”、“真人”而已。不一定非得來自釋迦佛。《楞嚴經》也整理出來了大量釋迦佛以前的古佛說的真法，如借大勢至菩薩之口，講了更早的“超日月光佛”講的“唸佛三昧法門”（見大勢至菩薩唸佛…
0	那段神祕的歷史，那段悠遠流長的歲月文化，那段關於深化的傳說，藏於索爾茲伯里平原之中，隱匿於古老的建築物之上，流行遊走於阿爾卑斯山上騎著掃帚的女巫們豔麗年輕的臉龐上……盡情暢遊，是我們在這本書中所得的享受。心裡住著一個傳說，慢慢地，慢慢地，在這本書的指引下，悠悠延長，不朽而生。這是象徵，這是文明，這是人類的思維他想……
0	拿到這套書時非常高興，兩本一起價格不貴，拿到書之後兩天就讀完了，真希望這本書能再厚點，尤其是活法1寫到的做人做事的理念和方法讓人看了之後豁然開朗，非常欽佩稻盛和夫，他不僅僅是經營之聖，而是一個智者，向我們傳授道的智者，如果企業家都能做到他這個程度，那麼不會再有爾虞我詐。這本書值得久讀，裡面講得道理耐人尋味，煩躁空虛之時翻一翻這本書，你會被他感動。
0	拿到這套書，我一眼就喜歡上了，做工很精緻，封皮很精美，圖畫很逼真，很有真實感。可是我覺得我家寶寶23個月看這套書有點早，這套書的內容文字說明過長，小寶寶沒那麼多的耐性聽完整個故事，即使聽完了，我個人認為他也不會理解太多，而且書裡的圖畫顏色不是很豐富，小動物的動作表情少，不能吸引小寶寶，如果再大一些的寶寶應該會喜歡這套書，我準備留著等我寶貝大一些再給他看
0	拿到這本書後看的十分興奮。非常非常好！其中有幾個方面對我啟發非常大。（1）對業務系統的描述和理解。通過優化前後的業務系統進行對比分析，給人的感覺十分直觀和易於理解。（2）盈利模式方面，從收入和成本結構的匹配性上進行深入分析，很有啟發性。（3）企業價值和現金流結構方面，“好的商業模式，往往是減少投資規模，降低運營資本，同時增強自由現金流的持續成長能力”。精闢到位！
0	拿到這本書後,開始我有些擔心,這本書開本挺小的,畫面只有黑白兩色,版畫的風格,我擔心孩子不喜歡.可是給孩子看了以後,孩子非常喜歡,讓反覆講,令我意想不到.到現在我也沒怎麼想明白孩子為什麼喜歡.也許是故事的情節,也許和貓有關,也許孩子看多了大畫面五顏六色的繪本產生了審美疲勞,反而這本與眾不同,就像一道開胃的小鹹菜.不管怎樣,我堅信孩子是有鑑賞力的.
0	拿到書用了六天才看完。最感動的地方要數第三部風華篇了。雲崢的死讓我哭的稀里嘩啦的。看到鳳歌一夜白頭又忍不住唏噓。個人心中還是希望女主能和宇公子在一起，看到君北羽在知曉一切時那種孩子氣，想要把心愛的人搶回來那種霸氣，心中無奈。可是，錯過就是錯過了。後兩部感覺有點恐怖，又是降頭又是日本神獸的，我是在晚上看的，脊背都有點冷。
0	拿到書就超級喜歡外包裝，一切都是淡淡的，淡淡的綠色，薄薄的包裝，放在包裡不佔地方，拿在手裡不覺得重。看了開始的部分，覺得女孩的生活波瀾不驚，一切都是淡淡的，那麼的貼近生活，那麼清新自然。看完全部內容，更是喜歡。喜歡那種真實感，喜歡那種不做作。生活不就是如此嗎？最終，一切都會歸於平淡。這本書最終被我捐給了無錫一個書吧，讓更多的人來閱讀這本書，感受那種清醒吧。
0	拿到書後，剛好星期天，看了整整一天！覺得用現代科學來看古代的佛學、道學的東西，並不是沒有道理，只不過我們現在還解釋不通！光到底是粒子還是波，我們的世界中是否還存在一個看不見、摸不著的世界，“上帝擲骰子了嗎”，難道哥白尼、伽利略破除種種阻礙創立的日心說，因果論，我們現實所有的一切一切都是虛幻的！我們都眩暈了！準備讀讀佛經！
0	拿到書的那一刻，第一印象，很漂亮，不光吸引了孩子的眼球，我們作為孩子的家長，不得不說是一本製作精良的好書。再說書的內容吧，看了一下內容概述，新的“王子復仇記”，經典的故事，完全不一樣的詮釋，扣人心絃的情節，作為一部童話小說，打五顆星完全是在情理之中啊。我也代替我的孩子打五顆星，新銳作家能寫出這樣的故事，這樣的文字功底的確難得，繼續加油，我相信作者會成為少年兒童故事的一代大家。
0	拿到書的那天就開始練上了，純粹是為了自己喜歡才買一本試試的，本來也沒覺得有什麼好，只是在每天堅持一頁頁練了一個周後，身邊的人都說：丫頭，寫得有點樣子了。心裡一樂一琢磨，原來循序漸進是一種態度，堅持了，認真了，就有效果了。建議大家跟著書本的節奏走，不要貪後面的字漂亮就先划著先了，跑之前還是得學會走，是吧！當然，這是我一個初學者的建議。
0	拿到手後，六歲的女兒先是要我每天晚上睡前給她讀上幾篇。後來實在是太喜歡了，就乾脆自己閱讀，一個人讀到高興時就咯咯地笑起來，天天跟我說她也想去巴學園讀小學。確實，作為在二戰前的日本就有的巴學園，小林校長的真正做到因材施教，充分調動了孩子們對學習對知識的興趣，讓他們不覺得學習是個苦差事，不會有考試的壓力，沒有貧富貴賤的差異，這真是孩子們的天堂。
0	暮色之城系列書籍堪稱經典之作。我認同大多數人的觀點。此係列四本組成了一部完整的故事，英俊善良的吸血鬼，顧全大局的深刻理解他人的貝拉，濃厚的愛情、親情感染了每個人，意味深長。這部作品是我有史以來看的最完整的一部書籍，給我留下的印象深刻。期待看看根據這部著作拍攝的影片《戲謔新世界》。特此把這套書推薦給愛好讀書的朋友。
0	暮光之城開始看的時候覺得並沒有其他魔幻小說的文筆寫的好，可能是翻譯的原因吧，總是覺得在週轉方面有些僵硬。不過後來看下去卻覺得越來也好看，然後達到了瘋狂迷戀的程度。怎麼說呢，這本書給人的感覺是，它描述的情感很真實，雖然這個故事不是真實的，這種感情讓人感動，故事情節也非常的好，恩，雖然這本書有西方魔幻的一貫特色，就是每本書的結尾都要來刺激一下，就像哈利波特系列一樣，呵呵~~
0	某日，在電視上看到有人在講瓷器的發展，這才認識了馬未都。馬未都的講述清楚明瞭，對於中國古玩收藏知識造詣深厚，我這個從未了解古玩的人也能聽的津津有味，甚至產生了收藏的念頭。後來看到圖書館中藏有的馬未都書籍，也產生了購買的念頭。噹噹網上的馬未都書籍非常齊全，整套購買優惠多多，即便不讀也可收藏。中華幾千年的文化，曾在歷史上留下無數珍藏。歷朝歷代都存在過物質文化和精神文化的巔峰。而今在西方文化不斷入侵的今天，透過馬未都的書籍，我們可以瞭解中國的燦爛歷史。通過這些書籍，我們可以糾正對於某些文化知識的錯誤認識，實在是中國人的大幸。經濟發展的目的是為了物質文明，而我們更要關注隨之而來的精神文明。如何重新尋回失去的文明，應是我們中國人共同的信念。
0	明曉溪書中的女孩都會有不少朋友，尤其是閨中密友。感情都像《旋風少女》裡百草和曉螢那樣，完全不會有妒忌之類的負面情緒，相互扶持、相互鼓勵著一同成長，溫暖感人。
0	明朝那些事，我買了一套，已經看到第六本，過癮，超級過癮，這是最好看，最好懂的歷史了，如果所有的歷史都這樣的語言寫出來，我想最開心的應該是學生了，真應該早出幾年，那樣學習歷史就不是件痛苦的事情了，特別是作者本人能走進歷史，從多角度去分析當時的人和事，看著看著就好像這些事情就發生在我身邊，有身臨其境的感覺，不錯不錯！相當不錯@
0	麵包要不要?當然,自然需求;一個踮著腳尖站在麵包樹上的女人又想要什麼呢?愛情對女人就象鴉片一樣,明知蝕骨,明知刺心,還是義無反顧。會因為一句?我每個除夕都送你首歌?而終生刻骨,回憶和咀嚼;會因為?每一個紙飛機代表一次思念?而想象那個男人,銘心和玩味。重感覺的女人太憂鬱，她總為了虛無縹緲的歌聲和思念自我放逐，自我犧牲，結果會從麵包樹上摔下來，往往血流不止。理智與情感，孰輕孰重?
0	密密的心緒瘋長成深藍色的森林，在其中徘徊來去的只有我。除了忍耐，還是忍耐，我看到自己的心，在黑夜裡孤獨的盛開、腐朽和頹敗。耗盡整個青春，我一直在問什麼是愛，即使在十年後的現在，我仍然弄不明白。我們還活著，你還在我旁邊，還可以觸控，還可以依偎，這不是生活的全部，卻讓我們沉溺得永不超生。又何必再問，我和你都沒有說過的那個字，冷與暖從此只由身體感知。(載抄)
0	密爾的《論自由》在世界思想史上具有不可替代的地位。想要了解自由，這本書是跳不過的！不過像這樣翻譯過來的經典的學術著作，想要了解其精髓，耐心是必不可少的！這是因為，這樣的經典著作有許多地方需要讀者不斷地思考才能慢慢體會到作者之精神。再加上這是由英文翻譯過來的，在翻譯上難免有些問題或是不貼切、晦澀的地方，所以更需要讀者慢慢揣摩！所以想要閱讀這樣的著作，耐心是必不可少的！
0	懵懵懂懂的算是開啟我接觸專業的第一本書，沒有很深的專業術語，沒有枯燥的述說，彷彿就是跟隨著一路旅行，然後去發現城市。後來朋友送了我另外一本阮先生的書《城市萬花筒》，也是非常喜歡。借用書中的話：城市是個百寶盒，你可以在裡頭找到神奇寶藏，你不需要拿根鋤頭到處挖，它很可能就在你日常生活空間出沒，只要經過時，請你用心的去觀賞它，發現它，人生不就是一連串驚奇的組合嗎！
0	蒙氏的這幾本書總的說來內容比較相似，總結性的發言就數《有吸收力的心靈》了，主要就是闡述了人的發展規律，作為父母應當做孩子精神上的僕人，讓孩子在工作中找到樂趣，有一本數專門講述了蒙氏的教具，自己製作還是很有難度也要很多時間，買又太貴了，真希望這裡有這樣的幼兒園可以讓孩子工作的地方。這幾本書還是相當不錯的！
0	美國的偵探小說大多屬硬漢派風格，例如開山之作雷蒙&#183;錢德勒，再比如布洛克的馬修&#183;斯卡德探案系列。而這本女性作家所撰寫的佳作，則展現了女性特有的細膩和執著，以及在一個男人世界中頑強生存和抗爭的堅毅。當然，仍然逃不開美國文化特有的個人英雄主義情節。作為法科學生而言，閱讀本書對於美國的法律制度倒也有一番另類的瞭解。非常期待本系列的其他佳作。
0	每天和很多病人打交道，總以為病人的心態都是差不多的，儘管有些也是很積極，卻總也掩飾不了那份從心底透出來的悲哀。“同情病人”——一直覺得是那麼的天經地義，那麼的理所應當，雖然，同情並不能對他們有太大的幫助。利用兩天的午休時間看完書，才發現病人更多的是需要鼓勵。特別是，當沒有人能給予他們鼓勵、連他們自己都沒有信心的時候一定是需要鼓勵的。作者一直在鼓勵自己，直到生命的最後一刻。很久都沒有看書流淚的我卻很想靜靜的流淚，為了感謝作者能讓我分享那份憂傷。
0	每每閱讀此書，我都懷著一種激盪和驚歎的心情，以至於我長時間沉浸在思考和回味中，久久不能平靜。中國的三十年，改變簡直天翻地覆，其中太多太多的悲痛、感懷、激盪……吳曉波作者的知識儲備、文化底蘊以及看待事務的高度和真實準確的文字敘述，更給中國三十年來的歷史回顧增色不少。此書非常值得一看。
0	每個人都有小時候，矛盾的是每個人身在其中的時候可能感覺不到它的珍貴，到大了，回頭望，才知道那真是“少年不知愁滋味”！每個孩子都有一顆跳動不安的心，不論是“乖”孩子，還是“皮”孩子，相比於成人之後，都是新奇、快樂，充滿活力的！每個孩子不論怎樣，當父母回首，當自己回憶時，都會有多少淘氣的趣事啊！讓我們一起回到小時候，讓我們走進林格倫的《淘氣包埃米爾》，找到曾經的自己！！
0	每個人都會有各種各樣的第一次，第一次上學，第一次戀愛，第一次離開家人獨自生活。這本書可以讓已經獨自生活的人看到自己的影子，準備獨自生活的人做為參考，嚮往獨自生活的人給予想象。作者用簡單的文字，親切形象的圖畫，為我們講述一個又一個生活中的小故事。你會覺著溫馨快樂，當你看完這本書，嘴角或許會帶著絲絲微笑！
0	每次讀這種書，總是受益良多。我們在熙熙攘攘的社會裡奔波，太需要這種書來幫助我們。讓我們懂得身體的寶貴，珍惜我們的生命，更為重要的是它教會我們如何去保護修復自己的身體，去更好地生活，去更好地實現自己的人生理想。建議每個人都應該有這類書籍，有空多多讀讀，讓自己活得更加輕鬆愉快。當你按著書的“旨意”去嘗試，你也許會有更多的獲得。祝你身體健康！
0	沒有磨難的愛情不會長久，袁喜和何適，他們倆人的問題從來都不是因為第三者，逝去的四年的時光留下的也不會是愛情，只是對於年少的懷念。袁喜和步懷宇，他們倆人的愛情來的磨難重重，有的時候甚至會有些憎恨袁喜的固執，惱火她的倔強。明明是個比何適好一百倍的男人，明明是個比何適更加適合她的男人，步懷宇，讓人覺得可以依靠的成熟男人。
0	沒有“就設計講設計”，而是在講解“設計思維”中更多的講解到了設計的本質來源和最終服務物件：人類思維。通過講解人類思維，讓人明白“為什麼應該這樣做”而不僅僅是“應該要怎樣做”。是一本講解“設計之道”而不是“設計之術”的書。翻譯得也不錯。啟發很多，受益匪淺。對設計方面的新手以及做過一段時間設計的人員都比較有幫助。
0	買之前看到其中一本書名叫《我想去看海》,這句話我家寶貝在2歲半的時候也跟我們說過，去年國慶的時候專門開車去看海，圓了他的夢想。所以看到書名就有種衝動，想看看卡梅拉是如何實現它小小的夢想的呢？給寶貝講這套書的時候，他很投入，被卡梅拉和她的孩子們富於冒險的精神、勇敢、堅強、樂觀的性格深深地吸引了。結果，之後的幾天，每天晚上，他總要翻出這套書讓我一遍一遍的講，儘管我已經講到口乾舌燥.....
0	買這套書是被它的題目所吸引了,孩子的爸爸因為工作忙很少陪她,所以想讓她爸爸有空的時候給她讀來增進他們之間的感情.結果很好.第一:有爸爸和寶寶一起分享故事中的喜悅,寶寶非常開心;第二:書的內容很豐富,教了很多生活常識,語言優美易懂;現在每晚我們一家人都會按書上介紹的做一些遊戲,在快樂的遊戲中讓寶寶學會一些她所需要的能力.回覆|檢視其他使用者評論(2125)|舉報00還沒有人對此評論進行投票。
0	買這套書的時候正好是嘟嘟3歲。喜歡《湯姆走丟了》，嘟嘟真的很同情湯姆，他的眼睛會緊盯著畫面，臉會隨著故事情節變換表情，而且讀過之後去超市自律多了，離我遠一點他自己就會說：小兔走丟了，多可憐，我要跟著媽媽。《湯姆做哥哥》也很有趣，嘟嘟讀過後在幼兒園會照顧後來的小朋友。印刷質量很好，顏色溫和，每個故事情節不是很複雜，孩子看著不累。噹噹送書的速度很快，3天即收到，很滿意。
0	買這本說得時候，有個想法，就是想多瞭解一些關於中東的故事。慢慢地翻這書，漸漸被裡面的情景所感染，有好幾次都感覺得到眼淚在眼眶裡打轉——感動。如果，如果能有多幾個像主人翁這樣的人，那世界會變得美好些~~如果，如果中國能有人寫上這樣的書（關於中國的），並且能廣泛受到關注的~~~如果~~沒有如果，這些情況只能留在想象當中~~~人人都擁有一個慈善之心，只是，大部分都沒有充分的“挖掘”出來~~~
0	買這本書有一個月的時間了，因為之前有一個mbti的課程，因為時間關係沒有去上。後來想在網上收集一些這方面的資料先看看吧，也是先看了其他人的評語才選了它。和同樣的寫MBTI的另一本【天資差異】相比，專業性低點，實用性較強，涉及工作方面的運用多一些。想實際應用MBTI的人可以買來參考看的。建議和【天資差異】結合一起看，會收益更多。
0	買這本書是因為原作者王國維。其實我的文學水平也就夠看看《宋詞鑑賞詞典》。《人間詞話》對我來說實再高深了些。書中常出現和表達的是個“意境”，這意境可附庸不得。在對一字，一句做評論時，如果讀者對原句都不甚了了如何體會意境。俺也只好很閒時拿來看不到兩段就放下了。買這本書只因作者是王國維。俺對中國近代文化人物都很敬佩的。他們生不逢時卻有真學問，真性情。不像今天“學者”“大師”真真假假。
0	買這本書是因為要去美國學房地產分析，所以想先了解一下那裡的財產法。書拿到手後首先覺得設計很好 封面簡潔，開本大小適中，字型印刷也很清楚。這幾天看了第一部分，更覺得買這本書的決定是正確的。它不是一本單純羅列法律條文的書，而是從立法的角度介紹財產法，為了使讀者更好的理解，在有些條款後還增加了淺顯的例子。總的來說 我非常喜歡這本書。
0	買這本書是送老媽的，老人家反應這書很不錯。第一，書的封面顏色柔和感覺溫馨，讓人看了就想翻閱其中內容。第二，圖文詳細，看著容易，跟著順溜，學著輕鬆。第三，書的內容安排合理，老媽說，書上先介紹什麼是刮痧及其保健功能，然後教一些基本的刮痧手法，再說些怎樣用刮痧檢查身體各部位是否健康，最後才是根據不同部位的病症講不同的刮痧手段。我自己大概翻看了一下，還是不錯的，字不多圖多。
0	買這本書就是因為時寒冰，看過他的部落格，也看過他的電視節目。一是為老百姓說話，對民生問題情之切切；二是對經濟現象和歷史資料瞭如指掌，用資料說話，用事實說話，而不是人云亦云；三是如同戰士，如同刺刀，插向利益集團，劍指侵害民生利益的一方。這是時寒冰的第一書，本來想到西單書店請暖之先生簽名，錯過了，遺憾。只好在噹噹購買。此書視角獨特，發人深省，數理充分，入木三分，讀後很受啟發，增長見識。
0	買書之初絕對沒想到兒子會如此青睞這本書，這半年多，他是早也讀晚也讀，走到哪帶到哪，幾乎翻爛了。所以不得不再買了一本。多數時候讓他自由閱讀，偶爾跟他一起練習對話。也許比較適合他的喜好，基本上他很有興致地自學完成了，並且在日常生活中試著運用其中的句型和表達。對於他而言，絕對是物超所值了。他開始閱讀這本書時大約7歲左右，因為已經有一些英文單詞和閱讀基礎，所以可以較好地接受。
0	買了這本書，感覺不僅指導銷售崗位上的工作，也對普通職能部門的人是很好的溝通與為人處事的啟迪。其中，銷售的五項能力，完美成交的十大步驟，顧客最常用的十大推託藉口，輕鬆解除顧客的十大抗拒點，成交大師的三個信念^……等等，無一不是人生交往過程的最重要章節。作員工培訓也很好，可以參考，或者買來送給在銷售技能提高的培訓中那些表現突出的員工當獎品也不錯啊。
0	買了一個系列，準備送給小侄子。看了一下，書的質量挺好的，裡面的圖畫也挺吸引小朋友的，都是小熊，小兔，小松鼠之類的小朋友都喜歡的小動物。如果小朋友年齡還比較小，建議家長陪同著看，我覺得對小朋友的情商發展是會有幫助的。而且這書中英對照，也可以對小朋友灌輸一下一些簡單的英文。以上僅代表本人一點觀點，至於實際情況，還要等我小侄子看了才能再說！
0	買回來好久了，一直沒看，前兩天開始花了二天的時候把它看完了！看完後不知是個什麼樣的心情！二代人的糾葛，一個個離奇的故事，真的覺得非常不可思議。一開始我就喜歡上了正宇這個溫柔的性格，看完後就更喜歡他了，最起碼最後意識到自己所犯的錯誤後一直都在儘量彌補，不敢輕易嘗試新的愛情所以一直潔身自愛，有了喜歡的人後就勇往直前，很執著的一個人，很喜歡！皎皎寫的文都很棒！期待新的作品！
0	買回來，先看的周易。本以為周易是中國最難懂的漢字了，在南先生深入淺出、娓娓道來的講述中，忽然發覺原來自己也是可以挑戰一下有難度的東西的。南先生博古通今、學貫東西、精通幾家思想的精髓，書中的智慧和學問更是隨手拈來、揮灑自如。南先生深刻而不刻板，看他的書有時會讓你不由得會心一笑，生出“原來是這樣”的感慨。總的來說是一套值得收藏的好書！南先生的學問值得我們好好學習！
0	買回家的晚上，5歲女兒就自己看完了。問她寫的什麼，她說，有隻小熊，沒人和他玩蹺蹺板，後來來了一隻小熊，他們一開始吵架，最後又成為好朋友，一起玩蹺蹺板了。呵呵，基本讀懂了。書非常精美，其中蘊涵的哲理，其語言的美妙，都值得品味和琢磨。書的質量好極了，內容也很豐富，比一般的圖畫書都厚得多，共80多頁，女兒喜歡，我也非常喜歡。收到暫存架上好長時間了，一直在買系列繪本，因為感覺相對便宜一些，盯著看了好多日子了，終於決定嘗試購買。事實證明， 書比我想象得還要好！一本有價值的繪本，比便宜的數本繪本，給孩子的東西會更多更遠更深。
0	買的好多搞笑的書都是很牽強的搞笑，在《清空萬里》以後再也沒有看到真正搞笑的小說了，這本小說讓我眼睛一亮。。。女主的樂觀與寬容讓偶的心都跟著她上上下下，希望她能平安的報酬拐到她的美男老公，總是在情意綿綿的橋段中突然來個大拐彎，讓人忍不住爆笑蠻好看的，最近看多了悲文，看這個調劑一下還不錯，偶會看第二遍的。。。
0	買到了二零零四年的《溫故》。也算是溫故《溫故》了。先看了幾篇，越看越覺得有味道。看沈繼光先生的《傾聽先人手澤中的歷史回聲》，提供，啟發我們關注生命的另一個視角，告訴我們，世界是用心靈深處的回聲來感悟、對話。亂世逸民------康同壁母女，沈從文的1949，1933年上海文壇的“書目”風波，給我們提供了生命洪流中的那些著眼點、讓我們去觸控一種狀態。閱讀越有味道。
0	馬可&#183;奧勒留的沉思錄，能讓人的思想沉靜下來，看透許多事物。它能影響到你的思維方式，思路一下子被開啟。很多時候都有種大徹大悟，翻然醒悟的感覺。馬可&#183;奧勒留的斯多葛學派是哲學流派的一個分支。你不一定要全部認同它，我們可以只汲取精華的部分，讓人的靈魂得以昇華的部分。中英雙語典藏本，可以有時看看沉思錄，有時看看英文。能學到很多英語詞彙和語法，一舉兩得，很好玩。
0	媽媽得了糖尿病，我們全家都很著急。除了藥物的治療，就是食療了。媽媽整天吵著飲食太單調，無意間發現了這本書，買來給媽媽。媽媽看了，可高興了。這本書是國內著名的內分泌專家編寫的，科學性強，圖文並茂，教給媽媽選擇適合的食物，講解為什麼適應糖尿病人，以及怎樣的烹調方法，還有可以和什麼食物組合來吃。媽媽嚴格按照書上的去做，血糖控制很好，媽媽再也不感覺飲食單調了。我們也很開心！
0	綠野仙蹤沒有華麗的詞語，沒有驚險的故事情節，更沒有複雜的情感描述，她有的是一份純潔的童真，是一部會小孩子讀得津津有味，讓大人讀了很容易懷念從前的童話。一邊讀綠野仙蹤，腦海裡就出現一幕幕畫面，像小時候看的動畫片一樣，那畫面輕鬆而流暢。每天晚上睡覺前讀一下，感覺真好！不過這本書只有仙境術師和格林達兩部分，中間的故事都沒有，讀起來我覺得意猶未盡哦……
0	流離火講述的是關於青春時候的故事。每個人都會在書裡找到自己逝去的青春歲月，純真的情感。由愛故生憂，由愛故生怖，若離於愛者，無憂亦無怖。” 錯過的東西一輩子都會記得它的好，因為已經沒有機會知道它哪裡不好；錯過了其實是擁有著，擁有了其實是另一種意義上的錯過．夢想總在它實現的同時完結，因為夢想一旦實現就不在具備夢想的屬性．愛情亦如此！
0	令人感動的，不是行文中的文字，而是這些文字組合起來的故事。人生，經歷瞭如此多的變故，蛻變成滄桑的脊背與老牛相依為命。是樂觀？不盡然。只是一種狀態，一種活著的狀態，沒有評判，只有敘述，過去的終將過去，悲傷著繼續還是真實地回憶？沒有誰能主宰一切，沒有誰不能承受生命中的變故，只是，經歷過之後，你能否依然挺起脊樑去迎接斑斕的陽光和寂靜的黑夜……
0	凌晨看的，仍不住想要看完。知道今天會把她所有的書都買了。有些生活，仍是在想象中才會完美吧，而我喜歡這樣的小生活、小趣味，和淡淡的喜悅和無奈。正如Miki所說的“有些書，不必有那麼重大的意義”。瀏覽了Air夫婦的網站，看到“壞脾氣/愛吃不吃***”時覺得好可愛。想象有一天到鼓浪嶼時去花時間坐一坐。如此，而已。而且希望著，他們的生活仍如此地繼續著。
0	臨淵羨魚，不如退而結網。在深入解析30日平均線、MACD、趨勢線、CCI、布林線等指標線操作的基礎上，又對“用指標股判斷大盤趨勢”、“如何正確運用多空搏鬥”、“如何追跌殺漲”、“T+0迴轉交易”，以及利好、利空影響下的操作策略等逐一剖析有一個平和的心態面對市場，不以漲喜不以跌悲，在不經意之間，你我將收穫很多快樂！！徐老師,讀你的書,覺得自己在股市裡投資得到一種提升的感覺.謝謝!
0	林語堂先生說,他想通過這本是把中國介紹給世界,我想他做到.林先生仿照紅樓夢的結構來寫,這樣的結構我覺得就象一條河流,如果紅樓夢是那條波瀾壯闊的大江,林老的京華煙雲就是一條涓涓溪流.她安靜的獨自流淌,如果你走近她可以看見清澈溪水,溪底還能發現五彩斑斕的石頭,還有那些遊動的小魚.如果遠離她,她仍然不停流淌,絕不因為是否有人關注而改變,她只包含著那些年代的辛酸苦辣靜靜的流向遠方.
0	林汐算是《最小說》上比較喜歡旳一個作者了。同樣。《迷失界限的旅途》並沒有讓我失望。最感動旳昰故事結尾旳那句“再見”。再見。程介。再見。加井。加井始終認為自己是不屬於那個世界旳吧。所以才會選擇離開。選擇繼續回到自己旳世界。始終沒有辦法讓自己先看著程介離開呢。看到加井離開。突然覺得什麼都值得了。她只不過昰回到了自己旳世界而已。只昰回去了而已。
0	兩隻顏色分明的兔子用他們清澈的眼眸，告訴我們摯愛的情思，傳遞著他們內心最純真的情感和願望，無私的奉獻，歡愉的玩耍，讓成年人為他們的真誠情意感動，讓無憂無慮本就幸福感很強的孩子的內心更加深了對愛的依戀。女兒替小黑兔所的一句話“唉，要是我能和小白兔永遠在一起該多好啊！”，女兒的話讓我明白了孩子對愛的渴望和依戀！愛可以讓心靈溫暖，可以讓生命更加堅強和陽光！
0	兩歲的兒子特別喜歡車,尤其是火車，於是在朋友推薦下我買了一套。沒想到孩子特別喜歡，尤其是第一本《軲轆軲轆轉》，天天睡覺前都要把書抱到床上看。他會不停的問我“這是什麼車？”，“這是什麼車？”。現在已經把第一本書都翻爛了。走在路上，看到車時，他會非常興奮的告訴我“媽媽，水泥攪拌車！”。書中各種各樣的車，給了孩子很多想像的空間，而且這是我第一次在噹噹上買書就非常的成功，不錯，下次還來。
0	兩年多前，就在網上看到了很多紅翼行動的報導。沒想到這本書會有中文版的，而且會寫的這麼好，當然也要歸功於翻譯的水平好。馬庫斯這個農場長大的美國大兵寫文章很質樸，也很幽默。原以為新兵訓練和童年經歷這兩部分會是我最不感興趣的，沒想到所有的事情都被他描寫的那麼生動，他的記憶力很好，眼前就像看電影一樣，文章的畫面感很強。我的建議是，不論你自以為對海豹部隊有多麼瞭解，一定不要錯過這本書！
0	力薦《白蛇》這個故事，源於一個傳說，白蛇為女，青蛇為男，兩人約定，青蛇勝則娶白蛇，否則青蛇變女服侍白蛇一輩子，果然青蛇輸了，這才有的許仙。背景是文革，女孩愛上了表演白蛇的舞蹈演員，女扮男裝接近她，最後兩個人在夾雜著一絲噁心的留戀中各自結婚。寫得太棒了，分為了“官方版本”，“民間版本”，“不為人知的版本”穿梭著講述了這個敏感時期的敏感故事。推薦！！！！！！！！
0	裡面的作品非常的可愛，比起以往這型別的書，裡面還多了些比較實用的設計。不單單限於玩偶和大的掛飾，不僅很佩服創作者，因為手工真的很棒，因為試過你就知道，等勾出精細小巧的寶貝不是容易的事，初學者能完成一件已經是非常開心的事。偶的第二件作品明顯比處女作小巧和精細。目前正在學習能勾出更小巧的小飾物~！(*^__^*) 嘻嘻……
0	裡面的內容都是作為家長在教育孩子的過程中都要要經歷的，可看性很強。很有道理，現在我按照裡面講的模仿了些，結果孩子喜歡。特別是閱讀這方面，我孩子本來就喜歡聽我講故事，閱讀基礎是有的。現在增加了點字讀書，幾天功夫，她也喜歡上點字讀書。我不點牢讀故事書，她還會覺得奇怪。呵呵！非常實用有值得每個媽媽思考的好書、
0	李嘉誠說過一個人35歲之前要努力賺錢，35歲之後就要考慮以錢生錢。其實即使沒看過李富豪說的這句話，好象人一過了30歲都會開始考慮養老的問題，於是如何理財實現財富增長就變得日益重要起來，我就是這樣。當理財的願望日益迫切，面對眾多的理財產品，首先想到的就是找本好書來看看。這本書很實用，言之有物，有理論也有實務，可以幫助大家瞭解各種理財產品進而選擇適合自己的。總之，讀後受益匪淺。
0	冷冰冰的文字後面是一顆寂寞的心。安妮寶貝筆下的主人公大都有著放蕩不羈的叛逆，同社會格格不入的孤僻，卻恃才傲物不為社會淘汰。清醒記：文字深刻，讀著這樣的文字，你會覺得有一根針慢慢的刺入你的面板，直達你的心臟。痛並清醒著。某些文字，粗讀只覺不知所云；細讀方能產生共鳴。只是，陰暗的文字容易使人淪陷。不知不覺的便沉淪在安妮寶貝為我們製造的那個陰冷蒼涼的世界。教人封鎖內心，變得沉默。
0	老者還知道你很好奇，知道你有疑問，他還允許你提問，然後他會用他淵博的見識，耐心地為你分析，合情合理，還不亂下結論，好像在和你互動。
0	老實說，跟張愛玲的原作比起來，我更加喜歡電視劇版本的《傾城之戀》。因為它將原作中那個只有短短十幾頁的故事描述得更加細緻、深刻，並且在不影響原本故事內容的基礎上增加一些新的故事情節，將白流蘇和範柳原塑造得比原作更符合我們的觀念，讓我們更易接受。相較於原作中那種自私自利的愛情故事，相信大家會更喜歡看電視劇版本中那種溫情脈脈的愛情故事。所以建議喜歡的朋友買來看看。
0	快奔三了，在家帶孩子後，腦子也不太動了。最近總覺得自己的記憶力、思維能力日益下降，真是有點怕自己老了萬一得老年痴呆可慘了。得乾點什麼，不要讓腦子閒下來才行。乾點什麼好呢？啊~~~ 被英語單詞好了，將來可能還用得到呢。於是乎，在噹噹裡淘了幾本“別笑”系列的英語書。這幾本書還不錯，可是，總是堅持不下來，可能目的性不夠明確的原因吧。有一天，無意間淘到了“數獨”這種書，才知道有這種書的存在，然後在一系列相關的書中，選了這本。收到後，覺得挺不錯，很鍛鍊腦力，做出來後，也很有成就感。挺好的。推薦！
0	快8歲的兒子酷愛歷史，我從《小學生領先一步讀歷史》系列叢書裡挑選了這本《探祕清朝》。兒子看了喜歡得不得了，真是愛不釋手！談談我的感受吧，書印刷很好，書本不大恨適合攜帶。書內字型很大，很適合孩子看，一點不費眼睛。穿插了一些圖畫使歷史類書籍顯得不那麼枯燥。內容也挺豐富的，特別適合低年級的孩子閱讀。於是，接著把其餘9本都買了，送給兒子做兒童節禮物，相信他一定會喜歡！
0	可以說這是我看過的最好的一本有關孩子教育的書，關鍵是教會父母們改變了一些心態和觀念，比如說“不管是是最好的管”，“拒絕懲罰作業”等。作者不愧是一位教育心理專家，可以從孩子心理的角度來思考和處理問題，讓我信服。一口氣讀完，還想一讀再讀。推薦給國家教育部領導們讀一讀，也許對中國高考（現如今的科舉制度）改革能有一些啟發。
0	可以看出作者很用心，繪圖細緻精美，人物形象可愛，我很喜歡這隻小狐狸~看《媽媽》這一章的時候，父母剛好都出差了，家裡就我一人，所以看著看著就哭了（我已經一年多沒哭過了）總體上非常好，不過因為我拿到的是嶄新的書，所以剛開啟時，油墨的味道很刺鼻，讓人很難受。而且我看完整本書只花了10分鐘，畢竟只是漫畫書嘛，想追求豐富文字內容的朋友可能會失望……建議比較有“閒錢”的朋友購買~~
0	可是說是CSS設計中的鼻祖書籍了，書中詳細介紹了CSS在設計過程中需要解決的許多問題，如字型，圖畫，以及配色。和國內的一般CSS以語法或者案例為主線的講解方式不同，該書中採用了面向設計問題領域的方式，每一章節通過一個典型例子作為該章的主線，這些例子都具有代表性，是一類設計問題的集合解決方案，本書適合在靜下心的時候仔細閱讀，特別是通過書中例子實踐，才能發現自己對於CSS的設計靈感。
0	科普兒童立體手工—《恐龍家族》一書，很適合小朋友在課餘時間作為挑戰自己細心和耐性的好助手！小朋友可以在裁剪的過程中，鍛鍊到腦的操控能力，在貼上的過程，訓練自己的堅持性，當恐龍立體展現時，除了知道了有關它們的知識和名字外，最主要是收穫了一份自信和成就感！自信是小朋友邁開成功的第一步！是自我肯定的內動力！
0	看著他們浴血奮戰，看著他們在那個年代為我們殺出幸福之路，為我們搏出國家的尊嚴，在明知是必死不已的戰爭裡，他們還是想勝利~~是炮灰嗎？不是！他們是子彈，是最最鋒利的刀刃，直搗敵人心臟~！他們教會我不論在任何時候，就算破敗不堪，就算狼狽囫圇，就算沒了希望的火焰，也要樂觀向上的生活下去，有著崇高的信念，有著堅定的信心，就會活的精彩！活出尊嚴，活出價值，活出真正的自己！值得收藏~~
0	看這本書是因為書名，起得太好了，道出了心聲。戀愛吧，就像不曾受過傷害一樣！MAYBE作者是白羊座，我都是，看這本書的時候真的好似自己就是這書的女主角一樣,因為她們都有著白羊座的個性。書上的對話都好有意思，我好喜歡，尤其那句“放棄並不代表不愛，就是因為愛，才會給對方選擇的機會。”如果那時我都能夠明白就好了
0	看這本書前心情還蠻好的，當慢慢進入到悲傷逆流成河當中時，心情也變成了陰天，用了一個晚上看完了這書，書中所寫和現實蠻像的，小四把現實寫進了小說，在現實生活中不缺少像唐小米那樣的人，讓人狠的牙癢癢的，女主人翁易遙的故事，讓人覺得她真的很可憐，我覺得不好的事情全部找上了她，所以她選擇了跳樓自殺。推薦大家去看這部小說，溫馨提示：看這小說，你可能會哭，所以旁邊準備一些紙巾好拉。
0	看一本小說，特別是要紀念初戀的讀物，何必在乎那麼多的意義所在，只要看到它的時候，能想起自己曾經的單純，執著，不顧一切和最後的落荒而逃就夠了，而這本書就做到了。一開始，看孫嘉遇合趙玫，會有輕輕的笑浮上嘴角，有一點恍惚的不真實，後來的後來，也會像很多人那樣，有眼淚輕輕落下，既然我們獨有的無法紀念，就讓作者代替我們，回味最初的感動吧！
0	看王小波的小說，很多時候都會被他的語言逗樂。在笑聲以後，引發許多對現實生活的思考。在突然間，才發現，原來很多想法大家都會驚人的相近，只是從小時候開始就被不斷告誡不應該這麼想，所以，才把許多真實的想法深深埋藏在心底，只有在孤寂時才回味起來偷著樂。王小波以一個普通人的眼光，以非常理性的思考，以幽默的語言道出了生活的事實，還原了現實的生活。我很喜歡。每一篇都值得好好品味。
0	看完之後興奮了很久...因為我也處於那種階段...值得學習...很值...而他們的那些精神和想法還有那些經典的語句...讓人深思...裡面好幾個地方我看著看者就哭了...錢小樣...我太佩服她了...她能承受那麼多...還是不屈不撓...愈挫愈勇(用了裡面對小樣的形容)還有那螞蟻論...也讓我思考了很久...才發現我其實也是一隻小螞蟻...建議廣大正在實現夢想青春年少的朋友們購買...
0	看完之後還覺得心裡在戰慄，最大的悲劇，哦，不對，已經不是悲劇了，叫慘絕人寰完全不為過，我看得頭皮發麻，思想驚悚片不過如此，我在慶幸我們現在過的不是那種生活，不然，寧毋死可是，你要死，老大哥也要讓你愛上他覺得一切都是自己的錯的時候，才準你死這樣的生活，這樣的極權，太可怕了，不敢想象奧威爾是個天才，絕對的天才，我甚至錯覺，他根本就是個先知
0	看完之後，非常喜歡作者細膩的情感和文筆，她把都市生活中可能遇到的很多情況在小說主人公身上再現了，讓讀書的我們感同身受，並且針對這些問題，針對我們經常會出現的負面情緒找到內心深處最根本的原因，印證了作者的觀點：“當外境有任何東西觸動你的時候，記得，要忘往內看。”全書看完，我的心情非常平靜，那種感覺我不知道要怎樣表述，好像有種淡淡的甜味，很淡，不膩人，很美好的感覺。
0	看完這本書後我最想知道的就是誰才是我的那五個人？後來轉念一想，我是永遠猜不到的。也許人生就是這樣吧，我們往往無法注意到一些在我們生命中起到至關作用的一些人或事。又或許，我們埋怨，頹廢，卻總是忽略了生命本身的價值。在看完這本書後，在我看來，那就是過好每一天。
0	看完這本書後，心中總有股感覺十分矛盾的心情。似歡喜，又似憂傷。我們時常十分吝嗇我們的愛，經常把它緊緊的報在胸前。當遇見自己所愛的人時，才會小心翼翼的鬆開自己的手，去將溫暖，給另外一個人。當翻開這本書的第一頁時，那張彩頁，讓我十分驚訝——一團火！當看到下面的字時，我的心開始輕輕的燃燒。“點一爐火，多像點燃一生的愛情！”是呀，多像！
0	看完這本書，覺得很不錯。推薦給同事和朋友，讓她們也從中學習學習，感覺真的是受益匪淺！好多事情都是我曾經經歷過的，只是當時沒有意識到自己的行為會給孩子造成那麼大的影響，有些後悔！不知道現在開始是不是來得及？
0	看完這本書，才明白日常生活中，我們每個人都會有多麼不理智的想法和舉動！我把書中頻頻舉到的例子講給朋友們聽，他們都覺得很驚訝，我們每個人都會在生活或者決策中犯那麼多低階的卻又看似十分正常的錯誤！同時大家都覺得這些簡單的事例就讓人受益匪淺。語言平實親切，道理深入淺出，前後內容緊密連貫，是一本任何人都能一口氣讀下去，越讀越覺得過癮的好書。
0	看完這本書，不，應該是看完這封信，覺得這樣比較適合，因為它比較短，給人感覺自己應該在年輕時急切的去追尋自己的夢想，只要你是非常非常非常想要得到的，就得去追尋，去努力，哪怕受到一些的不公平、哪怕看起來有些不合乎常理的（詩人去學經濟），那些不公平在今後看來都是微不足道的、那些不合乎常理的事情其實是可以做到的，甚至做的很好的。希望作者能寫些更詳細的東西給年輕人，那就更好了，我期待！
0	看完書已經是深夜。被書中作者對戰爭給阿富汗人帶來的傷害的描述所震撼。也為主角和他兄弟僕人之間的友誼所震撼，能深深的感受到主角心裡的愧疚。書中好多個殘忍的場景一直在腦中迴旋著，突然覺得生長在中國，特別能在改革開放後的成才是非常幸運的。書中的高潮部分跌宕起伏，看的是驚心動魄的，也對阿富汗曾經的部分歷史和災難有所瞭解。打算再買一本三杯茶。
0	看完書後，有這種不一樣的感覺：原來國際關係、軍事鬥爭還有政治安排，原來都有“衝突的戰略”在裡面左右。作為“博弈論”的先驅，謝林先生的思想高深而又全面，可他通過事例卻把這個理論說的清楚、瞭然。要說感想，可能需要再看幾遍才能形成自己的思想。翻譯的質量好像不是很理想，特別是一些理論的闡述。
0	看完書,靜靜地坐了好久,心中很複雜的,一種無法解釋的感動。同時，它也讓我自省，我曾做過的一切。我很難說出那中感受，對人性的一種查究，人性的忠誠，當然還有人性的殘忍。“我們有什麼理由來指責別人的過去呢？”這風箏是虛指，它可以是所有：愛，恨，情，愁，或者還可能是一種深深地救贖......不論是什麼，為了內心深處所隱藏的，所埋葬的，我們勇敢的追。
0	看完後不僅對中國以前以及現在所在進行的改革有了新的認識，同時也對社會和生活在這個社會中的人有了新的啟發。很多事情不是我們所左右的了的，時代造就了很多英雄，同樣也湮沒了很多人，我們生活在這個時代，這個社會中，最應該學會的就是順應時勢！不管你做的是驚天動地的大事，還是過自己安穩的小日子，要想過的好都不要違背時代發展的趨勢！
0	看完《藏地密碼2》,讓我不由地感覺到作者想象力和知識的豐富。從《藏地密碼1》到《藏地密碼2》，宛如轉了三百六十度的大彎，把我們從美麗、充滿神祕的雪域高原轉向那驚險、同樣充滿祕密的美洲大陸。看到卓木強巴等一行人的經歷，真的為他們的膽量和勇氣所折服。這是一場驚心、刺激的旅行。對於卓木強巴等人的遭遇和命運，真的為他們捏一把汗，希望《藏地密碼3》能讓我看到我心中所想的人物命運。期待中……
0	看完“千山”，意猶未盡。故事還沒結束，這是我一看完就有的念頭。我強烈要求匪大寫續集，我想這不是我一個人的想法。因為“莫生”的故事還有很多想像的空間，還有很多未交待的情節，看“千山”是我淚流得最少的一本，比景年的還要少，證明這書還沒到“戲肉”。所以匪大你就算不定續集，至少也寫幾個翻外來滿足一下我們好了。
0	看完（白夜行），讓我有了新的目標，那就是要把這個作者寫的所有書全部看完，也不不太記得是看到哪裡就已經猜想到結局的，只知道那個過程一直讓我念念不忘，讓我連續好幾天都沉浸在故事裡！不知道為什麼，看完了書就不太想去把由此書改編的日劇看完，雖然很多人對我說電視劇比起書更有愛，可是書帶給我的傷感已經足夠了，不想又再經歷那種黑暗的感覺！
0	看了這本書感慨良久，或許書中的點點滴滴就發生在我們祖輩的歷史當中，家族史是我們沒有個人都不能夠忘記的，父輩的一言一行對後代都有著深刻的影響，不能夠不說我的祖輩的原型就在該書裡面有所凸顯。在一個風雲變幻的年代裡面，怎麼才能夠走的更好，怎麼樣才能夠讓家族興旺發達，這值得我們每一個人深思，思考家族的命運，思考自己的命運。怎麼樣的人生之旅才是我們想要的。
0	看了這本書，覺得人還是簡單點好，阿嬤簡簡單單，充滿生活的智慧，任何時候都不低頭，只是不斷地往前走，往前走，不抱怨，不擔憂，只是往前走，樂觀的往前走；有點遲鈍的小昭廣簡簡單單，外婆說什麼就信什麼，在困苦的環境中也快樂的成長。健康而且活潑，娓娓道來的記敘方式彷彿在面前徐徐展開了生活的畫卷，讓人忍俊不禁，隨著他們飢餓而難過，隨著他們幽默的言語而快樂。 是本好書，值得一看！
0	看了這本書，很有感觸，再次從書中看到一個個或讓人快樂、或讓人感動、或讓人感慨萬千、無奈長嘆的故事。很多時候，成人總是以為自己的迫切願望也是孩子的需要，我們總是將自己的觀點、自己的好惡強加給孩子，我們忘了，在孩子的眼中，這個世界與成人並不一樣。我想，閱讀這本書，更多的是改變或形成一個觀念。要貼近孩子，要了解孩子，做孩子的知心人，好朋友，用與孩子一樣的眼睛與心靈來體驗與觀察這個世界。
0	看了這本書，拜託各位新貴族們，拜託各位小資，拜託各位中產階級，拜託那些海歸們，別再抱著所謂紅酒雪茄名錶普羅旺斯的草來彰顯您在社會的地位和品質了。如果按照《長物志》的方式來生活，您的生活品質可真是夠嗆啊。所以，《長物志》，很東方，很中國，這本書為國人，為華人描繪了一幅現實生活與精神世界水乳交融的圖景。由此我們知道，原來咱們的老祖宗們，可比現在那些傢伙會玩多了。
0	看了一些對這本書的評論，有些讓人著急，發現一些家長在看書的時候一個很關鍵的問題沒有注意到，就是大人的經絡跟孩子是不同，千萬不要用《人體經絡使用手冊》裡的經絡穴位手法來對照孩子的，對於一本書的價值，我個人覺得是“取其精華去其糟粕”，沒有必要全信也沒有必要一棍子打死說得一無是處。最為家長都是為孩子好，所以一些必要的醫學常識家長是要掌握的，取百家之長是必須的。
0	看了一個通宵，實在是很扣人心絃，絕對值得書的質量也沒的說，一看是覺得紙質好像沒那麼好，不過看了真正的盜版以後，就知道真本書還是很不錯的！
0	看了一段時間，翻了一些些。掌握一些相關的精髓，就是要積極地面對每一天，報怨是沒有用的。反而傷人傷已。。。要改變這樣一個不好的習慣，書中提到一個紫手環的做法，不錯。其實有時候想的與做的不一樣，若有一個外界的督促一下會更好一些。。這本書不是用來讀的，是用來實踐的，若培養一個成功的習慣，那不是以金錢能衡量的。。。
0	看了一部分已經覺得自己大概是有很多的問題了，對照著，又覺得父母也是有問題的。更加覺得整個中國社會都是病態的。最近家族裡出了很多事情，其中包括得了絕症的小姨父跟極盡瘋癲的小姨，有常年生病的大姨，我想她們大概都是有心理疾病的，面對病痛、傷痛、久未治癒，所以消耗了整家人的安樂生活，生活困苦，無法脫貧。這樣想來，真是恐怖，身邊的事都是恐怖。
0	看了書的介紹，買來試著給兒子看，不想兒子看了放不下手。這些書中的畫精美無比，而且寓意表達明確，小孩子一看就懂，不愧是圖畫書大師梅瑟&#183;邁爾的傑作。雖然整套書中沒有一個文字，可是通過圖畫，作者要表達的意思非常明確，而且用幽默的“講述”過程讓小孩子知道了為什麼要朋友，朋友之間的友誼是什麼，如何對待新的朋友。這些都是小孩子們會同樣面對的。通過圖畫，可以讓他們懂得的道理更加深刻。
0	看了評論買的書，看了以後稍微有些失望，本來是基於培養小孩閱讀習慣去買的書，拿到書發現絕大部分是圖片，文字太少。值得欣慰的是5歲的小孩很喜歡，尤其是神奇的蝌蚪，笑得他前仰後合的，還鬧著要看下一本。個人建議，如果是出於培養閱讀習慣的目的，不建議買這本書。如果是基於讓小孩開拓思維，喜歡圖書的目的，建議買這本書。更適合上幼兒園的小朋友閱讀。
0	看了評論才買這套書的，因為不知道我的寶寶喜不喜歡，我的寶寶才1歲3個月。書一到，就拿了咕嚕咕嚕轉給他看，誰知道他愛不釋手，不僅天天讓我講，而且還拿他的玩具車和書上的車比，看著我發出啊啊聲，他的意思大概是我的車怎麼書上沒有？他還不怎麼會說話。現在走在馬路上最喜歡看車了，無論是計程車、公共汽車、摩托車、小汽車、吊車、貨車他都用手指，讓我看。真是一套好書。
0	看了華爾街的發展史，再結合中國當前金融市場的現狀和種種問題，不禁感慨我們和人家的差距實在是太大，美國資本市場發展到現在的成熟程度是經歷了不斷的否定破壞以及重塑，是經歷了甚至是血的教訓的。我們是不可能一蹴而就的，硬體很容易達到標準，可是人心是不可能在短短的幾十年內改過來的。我們在以後會一直吃虧，吃完啞巴虧之後能不能改，有所吸收有所創新，而不是變得保守和停滯，我覺得是關鍵。
0	看了個大概，怎麼說呢？感覺從書中，除了瞭解到阿曾的為人外，更多的是，我能瞭解到當時社會的方方面面，從這個側面去看待當時的清朝，很是不錯的一個視點。最近在看《曾國藩》，也是唐浩明寫的，嘻嘻，我覺得有興趣的人，最好先看完阿唐點評的家書，再去看《曾國藩》，你會發現，看了這本家書，再看《曾國藩》就更容易進入當時的社會去了解阿曾~~
0	看了杜拉拉上下集，最近在看John Ding的打拼;坦言之,對於已經有5-6年工作經驗的我來說,杜拉拉更具觀賞性,丁約翰則更具備可操作性.正如書中所說,民企外企現今已沒有太多嚴格的界限,其實職業道路真正能夠走好的人,到哪裡都可以靈活變通,學習的能力也日趨重要,無關乎年齡和職業種類.書看到一半,感覺很是很受益的.少了那麼多矯揉造作的情感戲,卻多了很多的現實版酸辣五味.剛剛過半,精彩還在繼續.
0	看了噹噹網上小豆豆在廁所裡找它的小錢包那一段導讀，立即被小豆豆可愛的形象所吸引，更為小林宗作校長所感動，覺得他真了不起，所以立即買下。花了兩天時間看完，妻子也很喜歡。看完後我們又推薦給周圍的親戚朋友，一起分享這個小豆豆的美好童年。不論你有多大，如果你還有顆童心，喜歡回憶過去，內心還保持對純潔的嚮往，那麼這本書絕對值得你一看！因為每個人都能在這本書裡找到自己陽光燦爛的童年。
0	看了《飲食定生死》，覺得它是一本通俗易懂的健康科普讀物。從中我認識到了食物對健康的影響是如此之大，許多的疾病發生與飲食健康有關，正確合理的飲食可以讓我們遠離很多疾病。同時，也讓我知道了那些對我們有益的功能性食物在健康調理方面的作用。在正確的醫療後配合功能性食品的調理，使我們的疾病康復得更快。螺旋藻我在吃，感覺不錯。
0	看見南懷瑾推薦才買來一看，應該還是不錯的。一個韓國人，居然能寫出這樣一本書，讓我大吃一驚，書中大量引經據典中國的儒家、道家、佛家的思想，且把這些比較貼切地與經商之道相結合，與人生哲學融匯在一起，真是驚歎！財物象水一樣平等，人象秤一樣正直！本書再次詮釋了最高境界的商道乃是“非逐利而求義也”。值得一讀，唯一感覺書稍微寫得囉嗦，有些地方重複。
0	看後甚至有再生一個完全照著書中那樣養的衝動！真的非常值得推薦，本以為自己的孩子都13歲了，不適合看了，其實每個階段都可以找到自己需要改進和補救的地方。通過作者自己在教育上的細緻觀察，讓我們可以看到自己的今天的一些不正確的表述或做法在今後給孩子帶來了什麼樣的結果，非常有道理，讓自己少走了許多彎路。我非常喜歡這本書，又買了幾本送給朋友。
0	看過前一本《大便書》後，跟著買了這本。其實兩本書風馬牛不相及的，一本是說腸胃排洩，一本是說能量調理，不過都不錯就是啦，日常花上幾分鐘都可以練一下。裡面附送的海報很有意思，可惜是正反面的，不方便看，我影印了好幾份，辦公室、家裡書房都貼上了，同事們看著好也紛紛跟著練。動作和呼吸大概是瑜伽的套路，比較簡單就是，插圖畫得好玩，價格打了折也正好划算。呵呵，隨身帶著，開會時可以看看。
0	看過了草房子之後，我又開始了新的閱讀，讓我數次潸然落淚的就是《青銅葵花》，我想我的孩子不僅會了解書中那個時代的貧困，還應知道現在農村的孩子有的還在過著這樣的生活，我總是喜歡說“上天是公平的”，可是我又無法面對書中觸動我的那些不公平的現實。我常常反思自己，為社會的貢獻太少了！我應該帶著孩子多出去走走，帶著他一起幫助那些生活在貧困中的孩子！
0	看過了《步步驚心》、《大漠謠》、《被時光掩埋的祕密》，期待著《雲中歌》。桐華的作品有著無法抗拒的魅力。我喜歡她的文字，期待她有更多好的作品問世。
0	看過很多這方面心智的書了。不過這一本，優美輕柔的文字，帶著我身心都離不開了這本書。一個字一個字，如同讀教科書般，再仔細地“吃”進去。久違的好書！應該說，居然有這麼好的書！我還沒有讀完，估計會一直珍藏在自己的枕邊，隨時拿出來拜讀，就算是我人生的一本教科書吧。感謝譯者，用這麼柔美的文字，輕柔地敲開了我的心房。這將是改變我人生的一本書。。。。。。
0	看過<穿PRADA的惡魔>後,再來看這本中國的時尚界小說,感覺只有一句話,首先要生存,再來談其他.眼看他鮮衣裘錦,眼看他香車美人,眼看他黑眼圈蒼白臉,眼看他從單純走向城府.是不是職場都是這樣慘烈?公平地說,在這樣的環境下,人一定會變聰明,能力一定會短期內得到極大提高,從另外一方面說,這真的是好事.
0	看多了四四，十四那個時期的穿越文，偶然看見這本關於皇太極的還蠻感興趣的。作者秉承了一貫的作風，在史實上加以想象和虛構，有點類似乎《鸞》，都是先穿越到了別人的身體裡，本身在之前的身體去了後，又穿越，和男主再轟轟烈烈來一次。皇太極自始至終只愛悠然，不管是不是那個頂著女真第一美女稱號的東哥，還是實實在在的步悠然，愛得徹底，愛得纏綿。很敬佩作者認真的研究歷史的精神。嘆一個。
0	看的第一本阿耐的書是《不得往生》，當時在圖書館借書時很偶然的看到的這個名字，本來想借回去帶給同事看（他很喜歡看玄幻類的書），在辦公室無事時隨手亂翻發現內容根本不是我想的那樣，不由的我被深深的吸引，從此後，阿耐的作品成了我的最愛。這本書也想，阿耐能過以工人、農民、個體工商戶、留學人員等不同的人的30年經歷給我們再展了改革開放30年的歷程，讀之引人深思，值得一讀，強烈推薦！
0	看到這套書的時候，立刻就有了購買的衝動，因為這好像就是我童年記憶裡那套帶給我很多快樂和疑問的、讓我至今難忘的書。一個個傳說和故事，自小就在我的心裡紮下了根，和那些精美的圖畫一起。雖然新版的圖書有點貴，還是毫不猶豫下了單。拿到書的時候很開心，書的質量很好，翻看書頁的時候，就像是翻開了童年的記憶，一個個故事躍然紙上，收藏了~~~~留給我的孩子看！
0	看到有人評論這本書恐怖，覺得言重了，其實這只是訓練人正面思維的一種方法，有人評論在公司受到不公正對待也能不抱怨？試想，如果你的思維夠積極，對人對正的想法都足夠正面，你的思想就會對別人產生一定的影響，任何人都需要別人用正確的態度對待自已，包括你的上司，老闆，他們也是人。
0	看到評價及書的介紹，我自已很喜歡。我買了三本，因為書很厚，文字很多。我擔心女兒不喜歡，因為她喜歡圖畫書。我先拿了一本回家，打算睡前給孩子講，結果上一年級的女兒,自已看到書後，便一發不可收拾。根本不用我講。一口氣看完一本書後.才鬆了一口氣.還問我還有沒有買其他幾本.為書中最後一頭戰象而嘆息.為被象群踩斷脊骨布哈依難過.現在每天睡前都讓我再給她講一遍。直到她睡著為止。
0	看到後來，兒童多動症的一節，覺得真是瘋狂。好象看到過尹建莉的某首詩，不知道是否記錯？所以看過簡介後買了這本書。確實不錯，向媽媽們推薦。
0	開頭瑣碎了點，特別是人物繁多，不過就跟每次到新學校一下子認識很多個新同學一樣。在人生裡其實能產生重大意義的也就那麼一兩個，所以有些人名直接忽略掉就可以了。在圖書館接了本張愛玲的傳記，參照的讀過以後，確實很自傳。如果有人想讀部分炒得很熱的內容，那隻能說，文學家就算寫，也都寫得非常含蓄和內斂。富於想象吧。
0	開始在網上看到連載該書，覺得不錯，決定買來認真讀讀。拿到新書，書封暗紅底紋，暗藏著危機預警。用心讀完，覺得全書人物個性鮮明，故事性也比較強。不錯，不錯，實在是難得的好書。
0	開始以為是一部寫婆媳關係、家長裡短的小說，感覺比較實在，怎麼越往後就轉彎了，越發像言情，還很瓊瑤。看完以後說不出的感覺，既好氣又好笑，翡翡從一個受氣的小媳婦成長為一個堅強的女人，繼而又被心中的白馬王子無情的拋棄，好容易有個可以支撐她活下去的女兒，自己卻又出了車禍死於非命。越往後看覺越讓人覺得不真實。不過看到翡翡姨夫一家整她惡婆婆的時候甚是過癮。
0	開始是被這個故事打動，所以買了這本書。剛拿到這本書，裡面的畫面，本人不是很喜歡，有一種說不出的感覺，有點像過分的曝光的照片，擔心孩子不喜歡。所以，我先嚐試著在睡覺前不拿書給她講，結果小傢伙一下子就被這個故事給吸引了，非常喜歡。第二天就開始每天都得講這個故事。非常的有意思。還可以做個小遊戲，畫裡灰袍奶奶的袍子和自然融成一色，需要一點眼裡才能找著哦，考考小朋友吧。
0	絕對正版圖書，只要將三大本中的內容看明白、吃透，在輔佐些真題，相信司考定會取得極佳的成績~貌似司考並不是智商的考試，而是情商的考核~很長時間的準備，關鍵在於堅持！希望同在司考路上的戰友們，都將會取得09年的勝利。最好的學習反覆是重複，司考一樣受用。踏踏實實的看書，要想成為人上人，就先要過一陣不是人的生活~學習的日子是艱苦的，要耐的住寂寞，摒棄一切誘惑，踏實的看這本書吧！
0	絕對的太醫醫學，這是一本難得的醫學書籍，值得我們老百姓認真去閱讀，因為這本書的內容是真實的例子，絕對真實。如果你的親人也是患有類是的惡疾，請對號入座的認真實踐。那樣會對你的親人有最大的幫助。那些還再誹謗攻擊劉弘章老師的太醫醫學的人，是別有用心的。我衷心希望我們中國老百姓真正過上幸福快樂的生活，不過，這得要認真閱讀太醫醫學啊。
0	就會不由想，若是同樣的事情發生在我們身邊，甚至發生在我自己身上，我們，我，會如何去應對？戰爭？廝殺？還是逃逸？不是美國人有多好，而是這起事件親歷者們，他們真正體驗到了真正的悲喜。從他們已經關閉了部落格文字中，從為他們吶喊助威的旁人的鼓勵中，真正感到了無邊的溫暖。
0	經師哥推薦閱讀此書，讀到每一個關鍵詞都會有感而發，細嚼慢嚥，韻味十足，受益匪淺。此書的整體框架是以“人權”開頭，獨具匠心，自然地體現了作為公民權利的價值優先性，書中大體貫穿自由主義精神，有很多觀點能認同，亦能體會政治學人的拳拳赤子之心，頗受鼓舞。作者是南京大學的教授，以一眼窺全豹，可知彼處之學術氛圍理應飽具活力，實則令人嚮往！
0	經典就是經典，相當不錯，每天女兒都會拿出來看，也學會了許多生字，第一遍是我讀給她聽的，我當時很有感情的讀給她，她現在又很有感情的念給我聽！真希望所有孩子的科普類的書都能像這套書一樣把知識講得這麼有趣，適合孩子的心理！超讚！！！
0	近日連續讀了幾遍[[中國不高興]]一書，無論是宋曉軍，王小東，還是黃紀蘇，宋強，劉仰，他們的文章或直指時弊，或笑罵嘲諷，無一不是說出了有一點愛國心的被所謂的“精英”們鄙夷的的憤青的心聲，真有一種痛快淋漓的爽的感覺，希望高層能切實地聽聽青年的呼聲，不要再被那些誤國誤民的所謂的“精英”所左右，為了中國的利益，挺直腰桿，大聲地說出自己想說的話，勇敢地做自己想做的事。
0	儘管輿論都評價“草原上的小屋”是最出名的，我還是最喜歡這第一部。書中的勞拉只有五歲，對她的描寫充滿了童趣。故事從深秋臨近冬天的時候，爸爸抱著小勞拉看深夜屋外的狼開始，延展到勞拉和姐姐瑪麗與爸爸媽媽的日常生活，幫媽媽打奶油，媽媽怎樣用胡蘿蔔擦成多汁的泥來把冬天蒼白無色，不那麼好看的奶油染成漂亮的黃色，又用一隻刻著兩片葉子草莓的模子做出一塊塊美麗的奶油餅。秋收以後的閣樓上堆滿了色彩美麗的菜瓜南瓜，還有媽媽做出來準備過冬的燻肉豬肉丸。。。漫長的冬天在快樂的聖誕節，平日爸爸歡快的小提琴聲中很快要過去，糖雪又降臨了。。。緊接著，就是冰雪融化的春天，客人頻繁來訪的夏天，全家一起到城裡去。。。然後秋天又要來臨。。。永遠是多麼遠呢？在勞拉幼小的心靈中，就是現在和爸爸媽媽在大森林的小木屋中的這些快樂時光！
0	儘管是匆匆地看過，還是頗有印象，朋友看過也說有價值，特地也買到手連，對付散慢成性的小孩子。買一個廚房計時器，真是管用，孩子至少能意識到，做事有個被動的時間觀念，如果有朝一日有了主動的時間觀念並有了選擇時間的智慧（難吶，許多大人們也做不好！），那就徹底擺脫拖沓了。有類似困惑的家長們，可以接受一下啟發。
0	儘管很多人說，這本書用簡單的文字描述嚴肅的事實，我想，儘管涉及戰爭，也不盡然都是沉重。在戰爭的背後，能看到溫暖和諧的家庭，智慧善良的母親，淳樸的大個子喬，理智堅強的查理，溫柔可人的茉莉。戰爭的陰影籠罩社會，可是人們心裡一片靜好，這才是我們真正愛這本書的原因。正如作者想要做到的，這是一本寫簡短易懂的書，可是每個字都很重要很重要。包裝很好，插圖很喜歡，希望大家有機會會看看。
0	今天做過一個測試，結果出來確實B型人格，當時覺得怎麼也不靠譜。明明本妞很A的啊？直到發現《A型人》說明書，才有種感覺：終於被人理解了：）聽說亞洲人口中，大多數都是B型人，而朋友也無一例外的似乎都劃分在了B的範圍，B型人的熱鬧、B型的喜歡出風頭，實則讓A們吃過了不少苦頭。有時，會覺得在B型人的社會中，A型總會顯得有點怪異、過於緘默、很是黯然。所以，當拿起A型人說明書的時候，簡直太開心了：
0	今天終於全部搞完了，除了附錄以外。還是有話要說。首先，看到最後一章關於宮本的內容，使我不禁有種比較有意思的想法：把現在20歲以下的日本人都送到美國去留學……總之，這本書也不虧是獲獎的暢銷書。各方面寫作都是相當不錯的。
0	今天在家和麵，女兒問我：“媽，你和的面是固體還是液體？”我愣了一下，“這實在不好說。”我回答。女兒說：“固體液體混合唄！”yes，it's right.原來《混合的物態》一書中有講解。接著，女兒又考我，人是液體還是固體等等問題。我感嘆，書啊，有用就好！值！
0	今天又購買了一本打算送朋友~~~~沒想到，我男朋友也看曾子航的書，還在他的空間轉載了一篇文章，叫《三不女人最叫男人魂牽夢縈》。呵呵，開始還以為是他自己的大作，心想他什麼時候變得文筆這麼好了？還思考起男女問題啦？不會是開小差了吧~~~~~質問一番，原來是轉載自曾博的~~嘻嘻，放心了！
0	今天上午拿到書的，感覺這次配送速度相對以前較慢（又或許是我對這本書的期待太大了以至於覺得時間過的很慢）。書到手的時候，我是迫不及待開啟的，質量很好。很早就知道南老先生了，一直沒機會閱讀他的書籍，網上對這本書的反響還不錯，一要好的同學也介紹我看，於是買下作為收藏，並且留待以後細細品味。如果這本書看後覺得不錯，我還要接著買南先生的《老子他說》，我相信會是個不錯的選擇。終身受益！
0	今天看了新聞，有一位明星因為癌症去世了，一個歌手阿桑。唉，想想現在的社會要生活的健康真的不容易。買了姜老師的這本書，覺得很有收益。從食物出發，尋找健康是最最根本的。而且既做了公益事業——環保，自己也達到了健康狀態，兩全其美。如果你不能長期堅持吃素，我覺得偶爾或者堅持吃，或者搭配吃也挺好的。只要能對自己有健康的幫助，我相信你不會不去做的。一本好書，看看吧。有用。
0	今天看到偽隨機數一段，豁然開朗。一直有個疑問，計算機產生的隨機數怎麼可能隨機呢，肯定是確定的，難怪被稱為“偽”隨機數。今天知道，應該為“偽”隨機數平反，準確的說，它應該被稱為單向隨機數。長了見識！
0	今天剛收到書，就看了起來。書的質量很好，很值。書的內容也像介紹中說的有三個特點：從正史上看三國；學習古文;三國人物之傳記。中華五千年之文明，有許多我們應該繼承的優秀傳統，學習歷史，學習優秀的歷史文化，是我們中國人應有的一種素養。這也是我們做為一箇中國人應該值得自豪和驕傲的地方。無論歷史、社會如何變幻，中國人都不應該忘“本”，“本”就是中華民族所特有的文化傳統，中華民族的靈魂！
0	今天剛剛參加了考試，考試的指定書目就是這本《美學十五講》。總而言之，這本書是挺不錯的，內容由淺入深，語言樸實易懂，沒有用非常專業的術語來論述問題，而多采用例證的方式來論證觀點，幷包羅了美學的主要研究問題，對於想要涉獵美學知識的人來說是本很不錯的書。然而作為專業複習，這本書不太好。這本書的觀點比較分散，名詞概念往往沒有給出確切的定義。
0	今天才知道這書還有第6卷,真有點鬱悶:為什麼同一套書有兩種版本呢?噹噹網是不是該跟出版社商量商量,單獨出個第6卷,讓我們的孩子不會有所遺憾。
0	今年11歲了,去年在弟弟家看了第一輯,非常喜歡,這次一起定了兩輯來收藏.不一樣的卡梅拉給我們不一樣的幻想.裡面的那些故事讓我好象置身於卡梅啦中間,回味無窮,還有那些配的圖片,更是勾起了童年回憶,讓我愛不釋手.之前買了很多這一類的童書,有很多沒有多大意義,?不一樣的卡梅拉?在每個故事裡都包含著屬於自己的意義,包含著自己的不一樣夢想. 值得推薦!
0	藉著在央視《百家講壇》說收藏名聲大振的馬未都先生，從自己的部落格中精選了些許小文，配以一些藏品的介紹，便有了這套《馬未都說》。小書印刷精美，讓人捧著就愛不釋手。文章取材部落格，多為生活的感悟以及對往事的追憶。從中我們看到了一個更為立體更為鮮活的收藏大家。馬未都所關注的，不僅僅是收藏和文化，更有對國家對社會的一份關切與期許。這一大半輩子的生活體悟，或許比滿肚子的收藏經驗更為寶貴。
0	介紹的教育方法非常的有操作性，像施展了魔法一樣神奇。原來我的寶寶（4歲半）彈琴的時候很調皮，我很生氣，而她也覺得委屈，後來就變得不肯彈琴了。用了這本書教的方法，現在我們兩個都很愉快，她的進步也很大。家人看到我們倆寫的紙條，笑得幾乎走不動路：上面有她的三條辦法：把琴扔掉，不彈琴，和亂彈琴。當然在我的引導下，她自己劃掉了，只留下我的那條建議：每天彈一次，好好彈！
0	結局雖然是意象之中，卻還是跟著作者一步一步跳進了洞。明明知道死者不可復生，犬兒不可說話，卻仍是偏執得像主人公一樣差點相信了罪人的假話。真相大白的那一瞬間仍是感到心頭一震。好在，最後一切都變得明朗。一隻狗，一個人，生活仍要繼續，美好才剛剛起程。小說描寫細膩，是吸引我的平實風格。時而出現的懸念使人有強烈的閱讀興趣。看了之後更加珍惜現在的親人們。要讓他們知道你的愛！
0	結合中國通史讀來受益匪淺，讓你的眼光從本國本民族誇大到整個世界整個人類史。讀後感覺我們過去有些太驕傲了，總認為有四大發明長期領先世界，實際上並非如此，應該謙虛點才行。在西方人看來亞洲國家中近現代日本比中國更加成功，第一次打敗了俄國人取得了近代亞洲對歐洲的勝利。我們應該好好反省下，學習歐美成功的因素，瞭解本民族的不足，在將來能為華夏再次崛起盡一份力。
0	教育兩個字看似簡單，簡單到日常的威權教育。於是孩子成了父母願望及個人喜歡的成長載體。很多時候作父母的並不會想想孩子是否願意？於是孩子只能被動享受灌輸。數千年來，我們對這樣的觀念面對如常。這樣的教育方式已經值得我們反思。推薦這樣的一本書給所有的家長和即將成為家長的人。當然此書並非是僅敘述上面的話題。讓我們學著並嘗試為孩子有更良好的未來，來愛孩子！
0	覺得這本書不需要孩子讀，全中國的老師、校長、家長都需要好好讀讀，一開始，讀這本書是為了增加對兒子的信心，現在，我更堅定了自己教育的信念。實際上，小豆豆是正常的，因為大家都有點畸形了，就認為她不太正常，把孩子養成正常的人，正常的人肯定是獨一無二的，只有流水線上的機器人，才都一樣，才都那麼完美。孩子不用讀，大人讀讀就行了
0	覺得很不錯，推薦給許多有小孩子的家長，自己又買了一本，送給朋友了，希望她的寶寶能夠健康快樂，遠離醫院！
0	覺得，比《三救姻緣》素質要好。內容從家庭，慢慢走向社會。夾雜著人物之間的責任，關心和感情糾葛。一層又一層，驚險刺激。女主角謝懷珉的醫術，的確相當專業。看來在現代，學的中醫派上用場，成為她的鋪墊。不過，書的最後，簡直太意外了。都不希望是真的。書中的慧空說，她可以母儀天下。我就猜想，如果她愛的人士個君王，那就很有可能了。希望真是如此呢。
0	建設專案管理實務，是一本專業性和實務性非常強的書，與國內出版的大量同類專業書相比，閱讀與使用起來，給人一種全新的感覺，猶如：在與一位名符其實的專家溝通，他在向你演示一個專業的、規範的、可操作性的專案管理樣版。對身處國內目前流行的粗糙的、隨意性的管理環境的人來說，認真地研讀這本書，將會帶來很大的啟發。對於從事工程管理的人士來說，可以是一本精品！
0	簡單的道理誰都懂，不過，看了這本書後才知道，人的身世並不那麼地簡單，作者戴蒙德以博物學家的銳利眼光與哲學家的巧思來研究人類的行為與起源。書中告訴你，人類是怎樣演化成今天的模樣的。同時，這本書還以獨特的視角，從語言、行為和生命週期等方面探討人類獨特的自毀行為。全書充滿令人好奇、發人深省的問題，閱讀趣味十足。作為一本趣味橫生的科普讀物來讀，十分好看！
0	賈平凹於傳統的散文寫作中，取了個大突破—凡對社會、人生的獨特體察、個人內心情緒(愛與恨)，或偶爾感悟到的某些哲理等，都呈現文中。那份坦誠、不擺架子、不高調等性格，亦是他贏得讀者的方法之一。在他文中，不難發現賈平凹的赤子之心，於現今複雜的社會裡的確難尋。而且，賈平凹對美感的追求，於字裡行間清晰易見。他不單隻在乎自我領略，亦願把這審美路徑向讀者介紹及實踐。
0	記得上初中的時候，從市圖書館借來了一本草原小屋，讀後愛不釋手，當時還有銀湖岸邊和森林小屋。由於每次只能借一本，每次去借書都特別緊張，生怕下一本被別人借走了。非常喜歡羅蘭（當時翻譯的是勞拉）一家積極努力、樂觀向上的生活態度，值得我們每個人學習。這次終於買全了一套，好高興啊，雖然書有些小，像是兒童讀物，印刷和字型倒是都很好很合適。希望大朋友們都來讀讀，而不是當成一套兒童讀物。
0	記得拿著書給只有三歲半的講時，他很喜歡。當我告訴他兩個小夥伴非常要好，並且相互關懷時，他告訴我，他也有要好的朋友，並願意把剛買的這套書與朋友共同分享。現在的孩子因為都是獨生子，很自私，這套書恰好要告訴我們的就是要珍惜友誼，學會與人分享快樂。所以，我建議為了自己的孩子，可以給他買這本書看看，教會他從小學會與人分享快樂，珍惜友誼，兒時的友誼是最讓人值得回憶的。
0	記得看多一電視劇叫做血玲瓏和這個書的意思差不多，也是一個孩子得了絕症，生下另一個作為藥物治療，那時候就思考過倫理的問題。這本書的結局是第二個孩子突然死掉了，把腎臟給了第一個孩子，很突然。書裡是以各個人不同的視角寫的，剛開始有點混亂，後來就好多了，裡面還穿插了其他人的故事，還不錯。裡面的媽媽很執著，爸爸基本正常，律師也很有意思，就連那個叫法官的狗狗也很好玩。
0	記得幾年以前的自己還是一個傻了吧唧的高中生。在上大學的一個姐姐送了我一本藤井樹的《B棟11樓》，於是知道了原來有個叫做“彧子”的姑娘。從此喜歡上了藤井樹的文字。在廈門閒逛的時候看到了這本《十年的你》，於是在噹噹找到，買下。每晚下班以後在自己榻榻米一樣的床墊上細細的翻閱。十年裡，阿樹成長了很多。無論是職場上的阿樹，情場上的阿樹，都是那麼可愛。可曾記得，當年有個叫做彧子的姑娘。
0	記得剛給她買回來時，是和《我爸爸》一起拿回來的，當時問她聽哪本時，她就要聽《我媽媽》，講完了要給她講《我爸爸》時，她說“講《我媽媽》吧”，第一天就聽了四遍。我給她講時都會加進一些能和生活中聯絡起來的內容，這樣她更願聽，講到最後孩子愛媽媽，媽媽愛孩子時，我都會告訴她“就像媽媽愛你一樣”，然後寶寶就會說“媽媽，我愛你”，聽了以後，心裡特甜蜜。
0	集合兩岸三地的藝術家創作插圖，每一本都風格獨特。字號大，跟小學課本文字大小差不多，並且是註音版，尤其適合小學低年級的孩子閱讀。能增加孩子閱讀的興趣，而且能增加傳統文化修養。書的選擇也非常好。如果說有什麼遺憾的話，那就是縮寫得太歷害了點，對於要真正瞭解傳統文學的中高年級孩子，更應該閱讀完整版本。是一套質量上乘的兒童讀物。浙江少兒出版社一直有很好的表現，值得肯定！
0	即使墮落，即使痛苦，即使貧窮，即使卑微，即使身無分文。我們只要善良，只要勇敢。這。就是我們自己的世界。這不僅僅是一本兒童讀物，在看似幼稚無趣的情節裡，你會讀出人性。你會想，假使世界的每個人都會像這位公主一樣，那麼，還會存在暴力存在苦難存在不公平嗎。不會的，如果世界的每一個人都認真讀一下這本書。你會看到。萬物復甦。春暖花開。
0	貨終於收到了 速度倒是很快 感覺質量還可以 就是圖片有的顏色是白色背景的 我覺得還是彩色的好一些 要是再多給幾個掛鉤就好了 還有就是建議媽媽們不要將圖片掛在衛生間附近 我就犯了個錯 結果圖片可能因為受潮 都變形了 原來以為是質量問題 後來看了沒有掛的圖片 還是挺好的
0	會生孩子不等於會當父母，這可能讓許多人無法接受，不少父母打著“愛孩子”的旗號做了許多阻礙孩子心智發展的事，甚至傷害了孩子卻還不知道，反而怪孩子。看了這本書我深受教育，我慶幸在寶寶才七個月就看到了這本書，而不是七歲或者十七歲，可能會讓我在教育孩子方面少走許多彎路。非常感謝尹建莉老師，希望她再寫出更好的書。也希望眾多的年輕父母好好看看這本書。我已向許多朋友推薦此書。
0	回憶過去的時候總會讓人變的安靜，思考的同時卻又顯的那樣安逸，思考著多少年前的自己，回憶著多少年前的場景，突然間感覺自己一下就過去了這麼多年，確實在這個物慾橫流的時代裡很少能找到這樣安靜的文字，僅僅是敘事，少了很多妄加評論，少了很多專家口吻，少了很多浮躁的名利，更多的是帶來了一些簡單的快樂，簡單的讓我們毋需和別人爭吵，毋需和別人爭奪，原來，平平淡淡才是真！
0	回想起我們的QDII,回想起當年的豪言壯語，我們要到國際資本市場上去拼搏，大有一番“乘風破浪會有時，直掛雲帆繼滄海” 之勢。 而如今“執手相看淚眼，竟無語凝噎”。自己也在一家外資銀行工作，我們也銷售海外基金，複雜的結構性票據，不要說客戶，就連我們自己有時候也搞不清楚。現在看來，是他們早就設計好的，我們根本算不過人家！
0	懷著好奇又忐忑的心情開始看LULU寫得這本有關減肥的寶典。在一開始就和我自己產生了強烈的共鳴。。。與許多減肥書不同。。。LULU用自己的親身經驗，來告訴我們她是如何改變自己的。而且它也讓我們從圖片中看到減肥成功的希望。我覺得這本書值得所有愛美的女孩子看一看。。。不管是不是身材苗條，都可以按照書中的方法讓自己更加美麗。。。所以相當推薦這本書。
0	話說回來，噹噹這次郵來的書，我遇到了跟那位朋友一樣的遭遇，我的書是第十二章不全，第十三章整章沒有，而第十四章重複，讓我感到，怎麼說呢，損失不小呀。
0	胡雪巖的情商之高，胸懷之寬廣，處事之磊落，讓我無比佩服。這是天份，做事的天份，說話的天份，最關鍵是那份急智，學不來的。最後的結局，也只能說是政治鬥爭的犧牲品。不僅僅是官商，在中國的商人，只要做大做強了，不可能和政治劃清界限。與其被利用，莫不如互相利用，或者說是共贏。胡雪巖是恰逢亂世，如果在現在這樣的和平時期，結局一定改寫。
0	忽然聽見孩子在她自己的房間裡哈哈大笑，我不禁去問個究竟，原來在看《別笑！我是英文單詞書》。我感到很好奇，於是抽空拿起了這書翻了翻……我也笑了起來。這書著實有趣，而且看過的單詞就能留在記憶裡面了（我這年齡記憶力正衰退中），這是我所料不及的。原來單詞也可以這樣學？！於是鼓勵孩子好好閱讀此書，既可以記住單詞，也可以在適當的場合給同學們講講笑話，未嘗不是件有意義的事呀。
0	後來還幫同事買的。他很喜歡。據說回家後一口氣看完了。對書裡面的一些小訣竅銘記於心並常常練習。真是個熱愛健康熱愛生命的好青年。這本書他讚不絕口，一直感謝我向他推薦，而他也將健康的理念向更多人推薦。不錯！
0	紅娘子的書一向都沒讓我失望過，從最初的紅緞，到後來的綠門，橙子，青絲，都有自己的出彩之處，都不會是同一個模子印出來的，所以讓我們讀者都有新的期待...關於感動，愛情，親情，友情，紅娘子都已經用自己的筆觸講述給了我們這次的《迷藏 血色面具》也讓我見識到了另一面的紅娘子！有她最熟悉也最熱愛的故鄉，湘西....這裡面融入的感情元素就更多了...~所以，值得期待，值得閱讀！
0	很早之前就買了《不一樣的卡梅拉》第一輯，那時候女兒還沒學多少字，都是我反覆的給她讀的。六一來了，想送給她一樣很特別的禮物，正好看到了《不一樣的卡梅拉》第二輯，就送給她做節日禮物了。女兒拿到書，馬上興高采烈的看起來，一口氣把三本都看了，還向我說書裡的故事，評論它們之中發生的事情。很希望能一直繼續看到卡梅拉一家和他們的朋友之間發生的故事！
0	很仔細的讀了序,也一口氣讀了小半本書。確如序所言，星辰也有憂鬱的影子，也有不可解的迷惑，不可化的孤獨與寂寞。明明是某時某刻的某種情緒，卻也會變成理性思維下的分析與解讀，卻也無法排遣內心的懷疑和不安。不知道這是不是他的人生的低谷或者脆弱期。看著看著，又找到看魯迅的感覺，一面理性犀利，一面感性柔軟。
0	很小的時候就讀這本書了，我讀的還是那種大部頭，當時翻譯過來還是比較原汁原味的。很吸引。所以印象深刻。記得小時候看是晚上偷偷鑽在被窩裡看。那種感覺是無法言喻。。拿到書，很興奮。書也很整齊，很厚實。總之就算是拿著這本書都是一種情懷。找回了童年的感覺。呵呵。特意買了英文版，有空在家裡翻翻英文字典，體味一下原汁原味版本的童話。很有趣。
0	很喜歡這種牛皮紙封面，簡約、平實，沒有花裡胡哨的東西。似乎是以前的那種同人刊物，有點復古的感覺．厚厚一本，拿在手裡感覺挺好的。那天我在運動場邊上看這本書，一個嫂嫂過來看到了很驚奇的問：什麼書？看了封面，又很驚奇地問：正版還是盜版？得到肯定回答後又問：為什麼印成這個樣子？我也不知道該怎麼說了．悠然心會，妙處難與君說．
0	很喜歡這一段，寫得真好！和以前的描寫都不同。看著文字就像是一幕幕場景在眼前走過，呼呼大睡靠在小厲門前的寫意，偷偷看著糖葫蘆想吃的眼神，穿著阿衍長大衣一臉奇怪的寫意，穿著羽絨衣有著一頭柔軟的毛茸茸頭髮的寫意，全是阿衍的寫意，全是他心裡眼裡手裡的寫意，刻在瞳孔裡的寫意。痴迷地跟著阿衍的寫意，不知道的是正當她無知無覺地粘著小厲的同時，正一分一分流進阿衍的血管裡，順著血管流進他的心臟。
0	很喜歡沈老先生的文字，溫婉，清新，讓人看過之後覺得很放鬆。他的文字溫柔的如同細微的雨一樣，讓人沉醉其中。他的書光憑看是不夠的，更多的是需要去想像，這樣才夠完好。想象出來的情景更加美麗，有一種想去湘西走走的衝動，書中，他和張兆和的書信更是讓人為之感慨，老輩人的感情更加熾烈，而且更加含蓄，可見，當時他們有多麼的相愛。可以說，他們比我們更懂什麼叫愛。總之很喜歡這本書，還有就是這個出版社的書一直印刷很精美，真的是非常的喜歡，有收藏的價值，希望越做越好~~
0	很溫馨的一本小說。已經看過電子書了，卻還是想買一本收藏，希望在以後的日子裡看到它還會讓自己能有曾經的感動。其實小說的內容很簡單——一對破鏡重圓的戀人。曾經的相愛是熾熱的，分離，分開的只是兩個人的身體，他們的心始終是彼此相依的。我們不想錯過，卻總是有那麼多的原因促使我們錯過。所以珍惜已經擁有的吧，大熊和小靜錯過了可以完滿的在一起；當我們錯過時，還能有勇氣去重拾曾經的愛麼？
0	很適合把玩。我未見過標準版，我個人認為這個口袋版已經很好。對於從未認識金庸和金庸小說的人，建議閱讀“金庸兩全”：天龍八部+笑傲江湖。對於一般喜愛者，建議閱讀“金庸五全”：天龍八部+笑傲江湖+射鵰三部曲（射鵰、神鵰、倚天）對於很喜愛者，建議閱讀“金庸七全”：天龍八部+笑傲江湖+射鵰三部曲（射鵰、神鵰、倚天）+鹿鼎記+雪山飛狐。個人不建議購買金庸全套。看任何新書，都建議洗淨手，擦乾。而且最好用透明膠粘一下書角（如書角未轉的）。
0	很實用，裡面列出的一些用法，基本都是在實際程式設計工作用得到的，而且是常用的。象static很多書都是一帶而過，這本書裡說得很詳細，因為在實際工作中，經常會用到，從資料庫查出資料存到一個數組裡，以加快程式速度。還有一些控制元件的屬性，列出得比較詳細，也講到了用在什麼地方，一看作者就是個有實戰經驗的人。強烈推薦給初學者。
0	很深刻的故事，像電影一樣精彩。超越了個人愛情的侷限性，加入了社會問題的探討。將愛與不能愛，將矛盾與激情，將自我與一代人的命運，穿插相連。彼此成為不可分割的整體，而後。會有很多的不太懂而似懂，會有不明瞭而希望明瞭的渴望。就是將客觀卻超越了表象的本質陳列給讀者，不置是非。不同的人完全可能有不同的感受，或許只是來源於不同的細節。太喜歡。
0	很清晰，不像有些人說的是盜版，我很喜歡!配套的聽力材料是網上下載的，內容很豐富，場景包羅永珍，有不同英語人士的語音語調，讓我覺得有興趣去聽。對於英語學習者來說，此書的的口音聽力材料可以幫助你熟悉。書是所有錄音的文字材料，放在手邊可供查閱。雖然歷經這麼多年，聽力材料我認為不過時，需要的事是堅持不懈的聽！
0	很久之前就買了這本書，因為它的久負盛名，看過之後覺得讓我感受到了一種追求美好生活的方式，把生活弄得精緻一些，在某種程度上的複雜一些，也許，簡單生活複雜化並不是一味的貶義，只是看，我們追求的是一種怎樣的複雜~因為看過之後自己得到的這些東西，所以希望能把他傳遞給更多的人，所以一口氣買了這許多，想送給身邊的女生~
0	很久沒有讀到這樣的書了， 買了後我一股氣把它把它拜讀完畢， 真是一本難得的好書， 堪比當年我讀金庸， 可是金庸的手筆更粗放， 更豪爽。 非常男人的一部小說， 對於感情的描述又是那麼讓人感動， 在這樣一個物慾橫流的社會，仗義、真情、信任、直率， 早已被人們淡忘，我欣賞主人公，更欣賞作者， 為我們在盛夏奉獻了這樣一部力作。
0	很久就聽說這書了，沒想到，不經意的閱讀後，帶給我的是淡淡的憂傷和惆悵。不知道童話也可以用平淡的語言，平淡的情節，打動一顆久經塵世的心。我希望在我將來的日子裡，我可以像小王子一樣懷著對自己的玫瑰的愛和珍惜生活，希望在我離開這世界的那一天，也能和小王子一樣平靜。希望我能在離開這世界的那天，把我的這本《小王子》留給我的愛人，讓他知道，對我來說，他就是這宇宙中獨一無二的。
0	很經典的書書也很精緻，拿到手感覺很興奮 ，寫作流暢，通俗易懂，更深入生活，把心理學理論與知識聯絡人們的日常生活與工作，使它同樣也成為一般大眾瞭解心理學與自己的極好讀物！正如作者所言，“心理學是一門與人類幸福密切相關的科學”，它貼近生活，深入實踐的獨特風格同樣也是一般大眾瞭解心理學，更好地理解人性和提高自身全面素質的好讀物。
0	很好看的一篇小說，寫意好可愛哦，厲擇良還不錯啦，人生有相遇，才是緣分，才會有一段故事。“未了情？未了情。‘叮囑晚風輕送，柔情萬千裡’，這個世界究竟是有情苦呢，還是無情苦呢？只要是真心愛過，都是苦！
0	很好的書,無論對自己的頭腦還是對著眼的工程實施,都是非常堅實而有分量的說理,數學的成分多一些,其實大可不必去推敲公式如何推算,有一些嚴謹的學者告訴你過程是怎樣的,呵呵何不信任他們不會用數學的幌子矇騙你?應用的東西看多了,人其實是浮躁的,在看第一頁的時候就憋著心讓作者告訴你到底怎麼去鼓搗裝置,看進去了,發現作者原來指望讀者修行在個人.受教了,老師.
0	很高興看到藥藥終於完成了這部新作，也算是填補了國內bjd娃圈專業書籍出版的一個空白，為新入娃圈的新手娃媽或即將變成娃媽的親提供了一份較詳細的養娃指南，值得鼓勵。書中，藥藥以自己的口吻生動道出了一個娃媽養娃的心路歷程，如數家珍的介紹了她家的少爺們，同時，也讓大家看到了藥藥的一份執著和熱誠。衷心希望藥藥和紫玉繼續努力，打造出屬於你們的完美華麗的娃娃世界~
0	很感慨百年前的動物學家能夠寫出這麼好的適合孩子口味的科普書，連我這個大人也學到了不少知識，讀第一本時，我們是親子共讀的，後來孩子自己讀，真有點愛不釋手的感覺，晚上睡覺前看，早上起床後撅著小屁股趴在床上看。需要提醒的是：如果您的孩子小，8歲以下吧，最好你能幫他鞏固一下讀書效果，比如提問一下書中的知識。總之，書是很不錯的！值得去買！
0	很多時候我們對父母，對家庭教育都無法說不。因為父母我們不能選擇，所以家庭教育也只有承受。哪怕有諸多的問題，都只有默默地接受。然而長大的成人我們，可以覺察，可以自省，可以反思父輩教育中的問題。武老師的這本書，讓我們看的更清楚，明白。透過這本書，讓自我成長，按真正的好的教育方式去對待我們的下一代，相信他們會成長的更健康，更快樂。這就是這本書能給你我帶的啟示。一本好書。
0	很多時候,當失去時,才知道當初的懵懵懂懂多麼可恨、可恥。可是，已經失去了，你不得不眼睜睜地看著心愛的人，遠遠地看著，沒有任何辦法。有多少無奈啊這個人生。你多少次都做夢迴到從前有了從新選擇的機會，可只是夢，只是夢。夢醒之後，拿著電話卻不知給誰撥，更確切的，不知道能給誰說。你無話可說，只有保持沉默。甚至做一個越來越厚的殼，讓誰也無法透視出殼裡的心。誰都以為你無法捉摸。你卻縱酒高歌。
0	很多人一直強調研究紅樓，我其實真的有點搞不懂為什麼一定要研究到底不可。就像劉心武說秦可卿是太子之女，我就覺得特別的搞怪，他把最根本的東西都弄錯了。金陵十二釵，當然是祖籍金陵的女子，嫁到哪裡倒是沒所謂，要不探春就該叫番國的釵了，哈哈。既然是金陵人，如果真的是太子之女，那應該是皇城十二釵裡的，而不是金陵的了，真是虧他說那麼洋洋灑灑一大篇。
0	很多人想搞中國的宗教，拉來孔子當精神領袖，很多人將論語視為道德說教，想靠它改變淪喪的中國人，薛湧看到了孔子真正的現代價值，其思想的社會基礎是公民社會，與英國古典政治哲學異曲同工，中國的進步（而不是大國復興）需要公民社會，中國人需要樹立對古典價值的崇仰，所以中國需要現代的儒家思想，不是宗教，不是說教，不是拜神，是現代社會的價值觀和精神力量。
0	很多故事，在各種勵志圖書中被多次引用，可每一次重溫還是會被感動、被鼓舞、被啟示，內心深處總有一種情緒被觸動，這就像人的本能一樣，人性中總會有上進、寬容、勇敢、大愛的原始情節，即使有些看似已被多年的經歷和成長磨去，其實他被沉澱在最深處。所以一本好書就是要不斷觸及人性的正面能量，每次讀起都有新的發現，百讀不厭。
0	很多東西不是幾句話講得完的，就象阿郎抽象的東西，卻不是胡亂而無序的，很多平時不曾細心留意過的細節與悖論，都從這裡找到了阿郎的書，太容易讓人醉倒，不是那裡面的畫有多珍貴，字有多深奧，而是在於，裡面包括的，都是都市人的虛弱，虛偽，以至於讓自己迷失，因為裡面的每一個角色，都像極了自己，然後，就聽著音樂，把書合上，閉上眼睛享受一刻鐘的寂寞與無奈
0	很薄的一套書，很便宜的價錢。不過拿到手時，還是超出了我的預期。一個個可愛的故事，一段段好玩的經歷，不是單純的說教，只是兩個醜醜的小傢伙，就叫我們的孩子在笑聲裡懂得相處，懂得生活。挺喜歡的~~~現在偶家小寶只要靜下來就會拿本書看，連換衣服的時候都要瞅上兩眼。。。很好玩的一套書。。。。小寶識字很多，基本 不用大人唸了。。。很好~~~~~希望更多的父母跟孩子一起看這套書~~~
0	很棒的一本書，我以前比較喜歡看國外學者寫的書。作者讓我改變了對中國學者的態度，以前認為中國學者缺乏研究深度，只會在現有的學課知識上分析現狀，也提不出什麼有建設性的意見。向作者致敬！本書的生育制度很值的一看，他讓人瞭解到性、婚姻，家庭等一些人們日常生活中很困惑的問題其社會原因在哪？。
0	黑塞出身於一個高階知識份子家庭。父親是一位傳教士，母親和外祖父則是著名的印度歷史學者。從小的耳濡目染讓黑塞對印度的歷史和宗教有著深刻的瞭解和認識。悉達多的得道之路充滿艱辛，黑塞的現實生活也是荊棘叢叢。也許在他的心中，自己就是這個不斷潛行的婆羅門之子，終將在一次次的追尋後找到自我靈魂中光明圓滿之地。詩歌般優美的文字中散發出淡淡的禪意。絕對值得一讀！
0	黑背，為什麼世界上會存在這樣的人！幽默諷刺，完全與眾不同的漫畫方式。還有管他真真假假的“童年故事”。這本書裡出現最多的“感化”一詞，配上黑揹帶著殺氣的表情，爆笑那是一定要的，一口氣看完那絕對是必然的，對黑背的佩服和敬仰用滔滔江水來形容已經不夠了。惹到誰，都不要惹到黑背。可是來不及了，我已經被感化了。。。學到不少。以後朋友們，請小心我！~
0	和一般的遊記很不一樣，從畫家獨到的角度敘述所見所聞，親身感想，以及鍼砭時事。讓人感到耳目一新。裡面主要有法國和義大利兩部分，個人覺得義大利的那部分寫的要比法國的要好得很多，感覺比較像個住客（原來他連房子都買了）以主觀深入的心情敘述見聞，而且可以感覺到他是真正喜歡義大利這個地方。而法國的部分感覺像是交作業的遊記，完全像是一個短期的遊客、一個過客。
0	和我們現在城市裡的生活完全不洋的另一種人生 沒有華貴的衣服 沒有饕餮的美食 只有一間間寒冷山坳裡的學校以及能讀書的孩子們純真的笑容~~ 讓我從新認識世界 重新定義價值觀 無所謂金錢 我們應該堅定的選擇我們自己所熱愛喜歡的事物 許多人都有夢想 因為現實無法實現 可是 現在我們過得現實 確實自己選的~~ 說我們沒有機會實現夢想 不如說是不敢，放不開現在 而不敢去冒風險實現夢想……
0	和前兩本《姑獲鳥之夏》、《魍魎之匣》比起來，翻譯的有點不是太習慣，可能還是先入為主，本人還是最喜歡《魍魎之匣》（啊~我也被套在匣子裡了）。雖然一直都有一些艱難晦澀的理論，不過這次的知識涉及面更多，幸好我學心理學專業，弗洛伊德理論還能懂一點。可能因為是骷髏而不是鬼魅，所以這次讀起來沒有上一本過癮，聽說《鐵鼠之檻》在4月份出，不知什麼時候能買到，很期待，還是會一直追下去。
0	和龍應臺的<孩子慢慢來>相比,小巫的書告訴了你更多的理論,讓家長更急迫地去審視中國的教育環境,在敬佩的同時,也深感自身育兒知識的缺乏.前者在無形中引起你的共鳴,後者則是給家長注射了一劑疫苗,在增強家長的批判意識的同時,也提醒各位時刻不要忘了學習,這樣,才能跟上小朋友成長的步伐.比較適合學齡前小朋友的家長看,提前給家長朋友打預防針.
0	和動畫片比，我覺得大量文筆優美的文字是這套書的亮點。所以我女兒從3/4歲聽我讀這套書，到現在7歲半開始自己讀，一直都對這套書保有著濃厚的興趣，尤其是那本《鼴鼠和老鷹》，都不知道讀了多少遍了。讓女兒愛上閱讀，《鼴鼠的故事》、《提姆與莎蘭》、《不一樣的卡梅拉》、《法布林昆蟲記》等等都功不可沒。也非常推薦給父母們，這幾套確實是能吸引孩子的好書。
0	好友是說心理學的，在她的影響下，喜歡上素黑的書。擁有專業知識的人是很讓人佩服的。書中素黑以她接觸的個案為契機，向讀者傳達一種態度：愛別人，先要學會愛自己。兩個不同的個體在一起是會產生很多矛盾和誤會，書中的個案都是很偏激的，用我們的說法來看，很多人都鑽了個牛角尖，於是愛情變成了一種傷害。在我們看到了芸芸眾生的愛情觀後，發現很多局面是自己逼出來的，所以要改變，先要懂得愛自己。
0	好文章是品出來的，在多次閱讀過程中，發現這確是一本極富創新的理論新著。裡面涉及應用的批評方法是我們做文字批評極好的範例。
0	好書的理由：1、它確實講的是浴足的真理。要想懂浴足，看完看懂這本書，就成為浴足專家了，至少是理論上的專家；2、它確實也介紹了不少實用簡單的法子。3、浴足確有禁忌，它說的都對。
0	好書，對武術史作者是有些研究的，提到不少相對來說比較冷僻的材料，推薦武術愛好者一看。至於單純的武俠文學愛好者，就不推薦了。像前邊喊冤枉的那位兄臺，題目明明寫了是“武功的歷史真相”，“金庸小說”只不過是“武功”的定語，只是個引子，一個切入點罷了。你既然不喜歡歷史真相，自然就不應該買。要是像在實體書店能夠翻閱一下，就不會鬧這樣的笑話了。
0	好書！父母讀給孩子聽之前自己應先通讀一遍，以避免作者的觀點與你的價值取向相左時所遇到的尷尬。書中99%的觀點我都認可，至於剩下那1%,我的辦法是：1。略去不講。或2。發揮些想像力將故事情節的發展儘量向你期待的結局靠攏。兩個兒子5歲，7歲，本以為小的可能未必完全理解，結果還不錯。孩子在學校，社會，家庭所遇到的挫折，煩惱，恐懼，在本書中幾乎都能找到解脫的辦法。好奇心當然更是被極大地滿足了。
0	好迷糊的一隻兔子呀,我不知道我是誰,很喜歡他迷惘的樣子,不斷地追問,?我是一隻猴子嗎?”“我是一隻豪豬嗎？”“我是一隻獾嗎？”“我應該住在山洞裡嗎？”“我應該住在鳥窩裡嗎？”“我應該住在蜘蛛網上嗎？”“我要魚嗎？”．．．．．．可是這樣一隻迷糊的兔子，在面臨危臨時卻毫不猶豫，飛起大腳，狠命一踢，嗚啦，兔子成了英雄了！
0	好可愛的書啊，圖片生動幽默，連我們單位的男同志都喜歡看，呵呵。故事很有哲理，對小孩有教育意義。認同自我，認同世界，是每個人從小到達都必須完成的一項課程。可是並不是每個人都能，所以產生了那麼多壓力和痛苦。中國傳統的教育思想有壓抑自我、框定思想的東西，如果看了這本書，我想大人都會掩卷微笑，多麼好玩的故事，多麼陽光的結局啊。。。
0	好看自不必說了，文字流暢，讀起來非常舒暢，只要沒有雜事，可以一口氣讀下去，不覺累。好用是因為讀史有“資治通鑑”之用。作者花了大量功夫在資料蒐集和素材整理上，一些看似不起眼的數字，實則花費了大量心血。儘管如此，作者也不掉書袋，就這樣信手拈來，很自然。作者是很有潛力成為“流行”史學家的，希望保持水準，不求出書數量。
0	好久沒看到這麼合我品味的書了，真後悔自已剛入職時沒有這樣的書做為指導，通過對這本書的研究，回想自己的職場表現，很多東西以後可以做得更好，起碼不至於把人得罪了，還不知是怎麼回事，現在，我會對許多事情有更全面的分析。以前只經常聽說情商、智商，沒太在意，看了《杜拉拉拉》之後，才知道原來處事上情商的高低和職場的前途有很大的關係。知已短，才能補其短，很感謝《杜拉拉》給我的人生指導。
0	好久就看完這本書了，覺得以前自己犯了很多錯誤。在育兒方面是要用心的！後來改變了我很多以前的做法，現在正按著書中的一些理念在和孩子之前的溝通。收穫很多。送了一本給遠方的妹妹，希望她在育兒方面也有這樣的書。特高興。書中還有把重要的內容用筆勾畫出來，便於下次查詢。書後每節還有訓練題，這一點很不錯喲，看你自己是不是真正做到，聽孩子在說，呵。總之很不錯。
0	好久都沒看言情類的小說了，前幾天看到一篇評論這本書的文章，說是很感人，是穿越文中的精品。“穿越文”這個字眼還是第一次接觸，好奇之下忍不住訂了一本看看。沒想到，真的沒想到，一看之下簡直就是驚喜，越看越喜歡，很久沒這麼為言情的小說激動過了，原以為是過了激動的年齡，可是小說還是讓我墜入了“情網”，為文中的塵芳和胤禟的跨越時空的生死之戀而感動。文章寫得巧妙，文筆優美自然，文中引用的古詩文足見作者良好的文化功底，這本書實在是難得的好書，耐讀！書的封面設計也很獨特，很美，有詩的意境，不錯，我超喜歡！
0	好幾年前偶然讀到落仔的《我只想做你們的百萬富翁》，當時感動得眼淚嘩啦啦地流，心裡很欣賞這個女生，居然可以把這樣的感情寫得這麼細膩這麼溫暖，於是，狠狠地喜歡上了落仔的文字。看到不朽裡有曾經感動過我的文章，於是毫不猶豫地買下了。不失所望，還是很溫暖。比落仔小6歲，我也是80後的女孩子，對她文章裡所描述的情感和故事很是熟悉，很窩心。喜歡落仔，喜歡那種溫暖。
0	好幾次拿起這本書，只讀了開篇的十個約定就再也讀不下去了，眼淚每次都充盈了眼眶。真是讓人感動的約定，這十個約定不僅僅是“我”和狗狗的約定，也是親人間對愛的渴望和追求。終於還是繼續讀了下去，作者文筆清新自然，彷彿身邊的一個朋友在娓娓道來自己的故事。翻譯的文筆也很流暢，看得出來是帶著感情翻譯的，所以很有感染力。是一本值得收藏的好書，將來讀給我家寶寶聽。
0	好的小說往往沒什麼答案，《門第》自始至終，都在頑強地告訴讀者因為什麼由於什麼。這自然不是說它過於淺顯，算不上一本好小說，還夠不上純文學的嚴格標準，事實上，很多困惑說與不說，討論不討論，結果都一樣，有答案就是沒答案，沒答案恰恰就是答案。文學解決不了什麼實際的問題，不是教科書，藝術就是現實的一種迴光返照，都市男女在擇偶前，臨時抱佛腳翻閱一下這本書，顯然不是什麼壞事。
0	杭州西溪，國家級的溼地公園，2008賀歲的的一部《非誠勿擾》把它帶給了全國人民。作為杭州人，它的出現實在沒有引起很大的注意，因為它的前身是滿是魚塘、火柿的水網地帶，開發成溼地公園，原來它的歷史是這麼久遠的，五千年的歷史真的是什麼地方都可以挖掘出大量人文的東西。
0	孩子已經看過一遍了，到現在回家只要看到托馬斯還是拿起來讀上一個故事。有時候說自己是托馬斯，一個有用的小火車；有時候又說自己是詹姆士，最漂亮的小火車。每天看到這套書都是開開心心的。
0	孩子七歲了，是個“麥坤”粉絲，昨天收到的，今天就帶到學校“炫”去了，還不捨得塗。每頁上面都有一句話，和電影故事裡的情節大致一樣，每個主要人物都有，只是文字不帶註音。(註音版)指的是每頁都有一個來自這段故事文字中的一個詞，就是描紅字，字很大，很適合5歲以上的孩子，還能夠認識一些字。只是裡面有兩個人物的名字“馬克”變成了“阿麥”，“博士”變成了“韓大夫”。對認真的小車迷們比較遺憾。
0	孩子和先生總會在他人討論美食時，為我開脫與解釋“太忙，等她以後有時間了，我們就會有口福了”，事實是，從小到大，母親和公婆始終以減負為由，讓我享受著不染煙火的清靜。現在，真的有了時間，有了走近鍋碗瓢盆的興趣，於是開始學習，學習如何將“愛”烹出色鮮味美來，這本書就是在這樣的時候被我收入書架的。她對於從零開始的我來說，感覺收益頗豐，因為選單上可不會告訴你怎麼切肉，什麼是勾芡，焯水怎麼做&#183;&#183;&#183;，這些小兒科的知識都清楚地寫在這本書裡，讓我能快速地掌握將菜切得好看，將肉炒得香嫩&#183;&#183;&#183;，享受著家人的驚喜，享受著他們飯量大增的快樂，我知道自己的啟蒙老師選得沒錯。
0	孩子不同的年齡階段都需要不同的教育方法，一直為怎麼教育好小孩子苦惱，看到則本書後，真的有找到導師的感覺，這些方法我和老婆都很喜歡，認為不僅僅適用於幾歲的小孩，即使上了小學、初中、青春期，這些方法也仍然能夠適用。感謝則本書，讓我改變了做為一個父親的心態，希望即將成為父母或已經成為父母的人都能看一看。
0	孩子爸打來電話，兒子竟然對他說：爸爸你知道了，這幾天我每天都在看《我想念你》，你有沒有想念我呀？他爸爸都被搞懵了，兒子怎麼這般感性了？聽語氣都有點哽咽，真是搞笑！
0	還是喜歡《致我們終將逝去的青春》!它象是一隻無形的纖纖玉手，不自覺之間，已經撥動了我的心絃：曾經同樣的心動，同樣的哀傷，同樣的年少輕狂，歷歷在目。如果說真的有時光穿梭機，能讓我們回到過去，我想我找到了！那就是辛夷塢的《致我們終將逝去的青春》!
0	還是挺實用的一本書，只是書中的材料外面賣的量都很多，實際上化妝品中用的很少，而且有蠻貴的不值得外，還是有很多簡便的東東，特別喜歡其中的紅酒腮紅，做法很簡單又實用，我很喜歡，很像現在比較流行的benefit的那款液體腮紅，顏色很漂亮，好要自己做出來的腮紅有香味的話，可是之後在腮紅裡滴幾滴喜歡的香精油即可。謝謝牛爾老師～還有幾款面膜和脣膏，非常棒！比外面賣的效果一點都不差耶，而且很便宜。
0	還是挺好的。特別是讀前幾篇的時候。卡爾維諾是一個文體和文章內容的大師，能從別人注意 不到的地方發現很好的題材，用很好的講故事手法寫出來。將世態，哲學，古代傳說，當代精神融解的那麼好，確實功力不凡。至於缺點麼，就是到故事的雷同，越讀到後面感覺越明顯。就像書中所說的“到後來忽必烈汗發現，馬可波羅所講的城市其實是同一個城市”，在這多個城市和一個城市之間，處理的還是讓人覺得有雷同感。
0	還記得我是7歲上學，學字時讀的是刀弓車舟。而今我女兒4歲上學，讀的是我愛地球。我們識字，我們識數。小學時讀自然，中學時讀歷史。而今回頭看看，發現歷史知識來源於古裝電視劇，大學畢業時已經不記得肝和胃的位置。隨著物質文明的發展，我們開始全盤西化，對於中國的古典文化不求甚解。我們自己遺忘了歷史。三字經能全文背誦者在我周圍寥寥無幾。就這樣一本古時的啟蒙書籍看似簡單卻又藏著多少知識呢？通過錢文忠教授的話語可見一斑。我們這一代人已經存在的缺失不能再在新一代人身上出現了。中國的強大不是經濟發展就可以解決的問題。
0	還補充一點就是,家長要和小朋友一起看,引導小朋友想出更多奇妙的東西,這才是主要的,書中教了的方法,家長要引申出來,希望小朋友可以盡情發揮他們豐富的想象.讓他們想得更多,動腦動手得更多
0	哈哈哈哈!是呀被迫愛上讀史啦.我從很小的時候就非常喜歡讀書獨獨不喜歡歷史方面的書籍感覺她們太沉重,中國的歷史太讓我們這些赤子而憂心重重了,一直與她的悲痛惋惜憤慨.....朋友給我這本書推薦我看看,從內心我是拒絕的我又不研究歷史不必刻意的來強迫自己嘛.讀著讀著我就被這本書吸引住了,一個晚上讀完了,然後是一看再看,不行我要買來好好讀啦......謝謝這本書的作者讓我愛上歷史!
0	閨蜜總是在半夜三更給我訴苦，說她十分想念某某某，甚至想得廢寢忘食，在那個男的對他呵護備至要星星給星星要月亮給月亮的時候她三天兩頭玩失蹤，如今人家有了女朋友她就要死要活了。我說這就是犯賤，這就是得不到了才更加愛。就像米娜姐說的一樣：愛的時候,做再多事都不嫌麻煩.不愛的時候,按個手機號碼都嫌費力。我決定把這本書借她看看，讓她覺悟，讓她陰暗的心裡面重見陽光。
0	關於女人應該怎麼做，應該怎麼生活的，這已經不是語言能夠澄清的了，所以讓自己先變成一個幸福的人，而不再奢望別人給自己所謂的幸福，如果人性是正確的，那麼對自己有自信是超越人性的基本要求，敞開心胸看什麼都覺得不錯，愛自己，是語言邏輯上的“自私”，卻是實際上的無私，不要介意給自己先斟滿杯子，因為對於一個對自我內在豐富的人，才能夠帶著溫柔的心去愛。買給媽媽的書，我只翻了翻，還可以，呵呵。
0	關於內容的評論就不多說咯，我還沒讀呢，不過不好看當然也不會買啦~想說說的是書的質量，因為每次在噹噹買書我都很想得到有關書本身的訊息，而是貌似很少人寫~我在廣州，前天買的書，今天中午送貨上門的。書的質量很好，絕對是正版。封面簡潔很美麗，可惜的是有個角有點折了，很痛心……有書籤，兩張豆瓣的書籤，和四張小小的草紙書籤，是我喜歡的質地。就這樣吧，讀完了再寫完整的書評
0	故事一上來就認識了一個發丘族的行家，我不知道是不是作者的特意安排。本人老是不自覺地將這本書與鬼吹系列進行比較。而發丘正好就是霸唱沒有提到的一個種族。不過一上來就弄個王胖子出來。後來才發現這還是其中一個主角的時候。我不得不想到“三叔”不會是同人吧。倒是麒麟血，這個讓我耳目一新。那種青銅製品也貫穿了整個故事路線。期待吳邪這個初哥能將我們帶到另外一個未知的領域好好來一場精神SPA。
0	故事簡單，不過平凡中正反映了生活，主要是作者的文筆使人讀來不覺得煩悶。還是挺喜歡的只是，還是使人有點寒心啊，男人總是這樣，拿一個女人當作報復另一個女人的工具，然後又喜歡上這個“工具”，原先那個心上人就這麼不見了。其實女人也差不多，只是女人這樣做要就被男人扁死，要就真的獲得真愛。不象男的，只要臉皮夠厚總可以磨到女人點頭原諒的，可是女人敢這麼等嗎，一下子就剩女了呵呵
0	故事發生的城市是在大連,呵..D市,當作者提到希望廣場\青雲街\海邊廣場(星海廣場)/展覽中心(會展中心),時我覺得是那麼的親切,沒想到作者竟然某段時間和我同在一個城市.作者描述的男主人公真的是很完美,所以我就在想魏成晨如果站在我的面前那會是什麼樣子呢?這麼優秀的男人女主人公為什麼要一再的拒絕呢?為什麼這麼優秀的男人我從來都沒遇見過呢.很讓我入迷的一本書.
0	購買此書是經過朋友推薦，買回來覺得非常不錯。我家女兒5歲，比較喜歡科普圖書，這套書目前是她比較喜歡的圖書，每天都要和我一起來分享各種有趣的知識，現在在看生物篇，對其中的鯨特別有興趣。個人覺得這套書合適小學低年級小朋友閱讀，幼兒園的小朋友可能需要家長陪同閱讀，對大人和小孩來講都非常長知識，非常不錯，贊一個!
0	根據女兒在幼兒園看到的這個系列繪本第二輯裡的一本，搜尋到了第二輯，買了這一輯，很快看完，很喜歡。於是這次接著買了第一輯，還是很喜歡。5歲9個月，都是自主閱讀，不讓親子閱讀。所以她是獨自看完，邊看邊笑，受她感染，我也看了一遍：圖片確實不錯。字型略嫌小了點，可能看久了對眼睛不好。女兒把這6冊書一次性看完，我感覺她的眼睛可能有點影響，還是看完一本休息一下比較好。
0	給一歲九個月的崽崽買的，剛開始以為會太難了，沒想到第一頁的毛毛蟲一下子就吸引了孩子的注意力，從那以後，每天崽崽都會纏著我要我帶他一起貼毛毛蟲，不到半個月，一本書就全部貼完了。平時崽崽是不太要我的，可自從有了這套書，每天崽崽都會討好地跑到我面前來說“好媽媽，貼毛毛蟲”呵呵，看來真要謝謝這套書了！喜歡書，更喜歡抱著崽崽一起看書的感覺！
0	給上中學的孩子買的。收到之後，自己先瀏覽了一遍，感覺書寫得不錯，可以幫助成長中的、好奇心極強的中學生們瞭解自己生理和心理的特點，以及如何交友和遠離有害的東西。書寫得很好，也很全面。我是農村長大的，小時候，根本沒有看過這一類的書，所以也走了很多彎路。值得成長中的中學生一看。家長也可以看一下，可以指導處於青春期的孩子們成長。
0	給4歲的兒子買的。故事的內容很實用，上幼兒園啦，海邊堆沙子城堡啦，幼兒園挨罰啦，商場走丟啦，都很切合孩子平場的行為，基本都碰到過。就是現在孩子有弟弟妹妹的情況不多。故事語言很孩子化，圖片也非常生動，兒子很喜歡的。不過一本書的內容並不算多，感覺剛上幼兒園的孩子會比較適合。對4歲以上的孩子來說，稍微有些偏簡單。
0	個人認為最體現親王的如倫敦地下水道系統般錯綜複雜的思維以及天馬行空的想象和變換莫測的文字的書！而且是接力出版社的哦~包裝很用心的說&#183;！去年就買了一本，結果在意料之外的時候送了同學；當然那本已經經過了我班同學的廣泛傳閱。。。今年又買了一本，接著在我新的班傳閱。。。。琢磨著買一打回來，囤著一半，借一半的一半，送一半的一半的一半。。。。。。。。。。。
0	個人認為對人物刻畫比較細緻和真實，身在官場中的人可以看一看，也並非沒有可取之處。其中深意只可意會不可言傳了。雖然這樣說，仍然覺得看起來心情會比較不那麼輕鬆，可能與自己有點悲觀主義有關係。這種書看看無妨，至於有的人說裡面情節假什麼的，我倒覺得，大可不必深究，對於其中情節，也不必對號入座。至於其中值得學習之處，也是各人拿來各人用
0	個人覺得這本書是作者對之前的書的提煉，總結。看完之後就知道了財商究竟是怎麼回事。財商是幾種能力的結合，它們是不可分割的，而不是莫一種能力。看完後你會對你的生活狀況和接下來做什麼有一個清楚的目標。如果你不滿意你現在的生活，你想改變，那麼提高你的財商就很重要了。從學習開始改變吧。希望和更多富爸爸粉絲交流！QQ：383161223（註明：噹噹）
0	個人覺得這本書是目前為止的《鯉》系列中最值得看到一本。每個人都有嫉妒之心，嫉妒別人有而自己沒有的：親情 愛情 友情。。書裡的每一個字，好像都是在說自己，很貼切嫉妒是一灣黑色的水，大部分人都把水控制在可以容納的範圍你；而如果黑色的水一旦溢位，就會汙染周圍，並且將這個灣完全覆蓋。毀滅了別人，也毀滅了自己。這也許就是過度的嫉妒所導致的必然結果吧。
0	個人覺得非常適合4到6歲的小孩。對這個年齡段的孩子來說，過於繁複和專業的知識恐怕無法吸收，書中文字內容很適中，圖片精美，相當不錯。書到的時候，小孩正在鬧脾氣，賭氣說要把它們扔掉。我隨手拿起一本，開啟來看。小傢伙眼睛瞄了一眼，小腦袋立刻湊過來了，很快就沉浸在書裡了，早忘了剛才生氣要扔掉書了。呵呵！對了，這套書的價格不菲，這是唯一讓作父母的心有慼慼焉的地方。
0	個人比較喜歡詩詞，自然也就喜歡詩詞背後的故事。每每看到經典的作品，遙想詩詞說展現的美妙的畫卷，真的是一種奇妙的感受。作者通過自己的行走仿古問今，為我們展現了一首首經典背後的故事，展開了一幅幅美麗的畫卷。壯麗的河山、質樸的風情都不斷躍然紙上。個人感覺美中不足的是作者的文字在部分章節中略顯枯澀，不夠豐潤，可惜。文中的插圖是典型的中國傳統水墨山水畫，心嚮往之。
0	高二，我第一次看紅樓。迷糊中看完整部，記得看完後，跟媽媽說，黛玉最後還是死了。後來大學暑假，我又斷續的看，完整的又看了一遍，不完整的看了幾遍。每一遍的看，都有新的感受。而這次看的西嶺雪的【紅樓解析】，讓我從另外一個層面，更愛紅樓了。西嶺雪的許多觀點，著實都是我未想過的，所以感覺挺新鮮的。所以愈發不可收拾的一口氣看完了。看完的感覺，非常飽，就像品嚐了一頓豐盛的大餐，愉悅至極。
0	剛收到書，不錯,不錯,特別喜歡封底上的這段話：他們穿的用的幾乎全是名牌，可他們的銀行存款幾乎等於零；他們都擁有不低的學歷，卻並不一定都有著高收入；他們比本地人更努力，卻活得沒有本地人一半好。他們就是——醫藥銷售代表。很精闢！！！
0	剛拿給女兒看這套書時，女兒以為又是讓她學習的書，所以有些抵觸，不想看。過了兩天，我找一個女兒心情好的晚上和她一起躺在床上看。做過兩本書上的練習之後，女兒全做對了，她一下子來了興趣，說，這書好玩，我喜歡。就這樣，我給女兒隔幾天就做一下這套書上的練習，除了《簡單的算術》那本她不喜歡也不會做（畢竟她才四歲），其餘幾本書她都喜歡看。有種成就感吧。
0	剛拿到這本書的時候，隨手翻了翻，覺得一般般。晚上回到家吃完飯，女兒學習，我拿出這本書看，看著看著，女兒的症狀是不是也可以用這些食療法，有沒有用呢？先試試，女兒一直咳了一個月，都不見好。用六瓣大蒜，放到小碗裡，再放到鍋裡去蒸。女兒連續喝了兩天，真的不咳了。看來我要好好研究一下這本書，裡面的方法真的很有用。正在考慮要買的朋友，請不要再猶豫，這本書值得買。
0	剛拿到書的時候,感覺一般,因為它的外表是那麼樸實;剛翻開前兩頁的時候,感覺是那麼平常,因為何老先生用的語言是平淡而又顯得“古樸”，讓人感覺本書可讀可不讀的。等到從第三頁開始，我便覺得放不下此書了，這是一本讓我如此著迷的書，每天看完一部分，在吃晚飯時都會講給先生和兒子聽，全家人都喜歡。我尤其喜歡何先生講他在西南聯大讀書時的經歷和感受，讓我受益匪淺。好書，自然有好的口碑！
0	剛拿到的時候，下巴頦都要掉了：這哪裡是本書啊，分明就是個小冊子嘛。作者也忒不厚道了吧。可是看了內容，覺得這樣的價格還是很便宜很便宜的。如果是從消費的角度，只把它買來當小說看看，會很後悔的，勸你還是買別的書。如果是從投資的角度，想學到超短線操盤的技巧，那麼這本小冊子可就絕對超值的。就相當於五毛錢買到了武功祕籍《如來神掌》，不帶忽悠的，是真的《如來神掌》哦。
0	剛看完一本如何說孩子才會聽再看這個，感覺這個更適合中國的寶寶。現在很多的家長都努力給孩子過早的學習各種知識，外語論語作文三字經等等等，這本書讓我感覺受益匪淺。兒子現在1歲10個月，從1歲開始就非常喜歡看書聽故事。看完這本書之後，希望能以更好的方式引導他培養這方面的愛好，而不是過早的以各種學習來佔據他本應該幸福快樂的童年。這本書的很多方面都比較有借鑑意義。
0	剛開始讀《彼得林奇的成功投資》，被彼得的生活方式劇烈震撼。帶著“這是一家上市公司嗎？”的眼光觀察世界，在日常接觸的各種各樣物品中分析公司的基本面，看到生意興隆的商品時多一步是否能投資企業的思考，這真是一種奇妙的生活！不由得又想到清琦在《富爸爸》裡提出的不斷髮掘工作之外的賺錢機會的想法。帶著投資的眼光看世界，這該是多麼奇妙~~
0	剛剛認真的翻開《夏日曆險》，看完之後已淚眼朦朧。小男孩兒為了得到自己夢寐以求的小馬和槍，拼命的想抓到猴子，拿到獎金，可是夢想實現後，他卻改變了主意——為了他的妹妹，可愛的男孩忍痛割愛，把所有的獎金交給媽媽，用來治好妹妹的腿。當妹妹手術歸來，哥哥牽著小妹妹的小手，奔跑在山川之間時，眼淚洶湧而出。愛貫穿始終，對小動物的愛，家人之間濃烈的愛……愛，始終圍繞在你身邊！再次強烈推薦！
0	剛剛買回來的時候發現書上寫著終結，還以為這本書是最後一本，點知不是的。幸好還買了第六本，不是的話都不知道結果呢。在這本書知道陵容的真面目，真是嚇了一跳。她怎麼可以這樣對她真是待她的姐妹呢。她怎可以忘記當年他父親被甄寰救的事呢？權利果然是每個人都想要的，特別是在後宮這種地方，沒有皇上的恩賜，權利、地位就是最大的，也是這種東西才能保住自己。後宮真是恐怖。
0	剛剛看到這篇小說時就非常期待看到它，當真真正正讀時，起初並沒有太吸引我的注意力，而跟著讀的內容我慢慢體會到了其中的酸楚，尤其在最後第十章我是邊讀邊掉淚，真的好傷心，這不知道作者在寫的時候的感受，如果是我一定會放棄寫作因為實在是太悲了。讀完後突然有種念頭，那就是以後在也不看悲情小品說了我實在是太傷心了，不過這也間接說明水月影寫作的實力。加油支援你！
0	剛剛結婚還沒有孩子，一直以來都在為一件事情困惑——要不要孩子，因為看了太多身邊的親戚朋友為他們的問題孩子頭疼，也因為從小到大沒少跟父母爭執，看著父母生氣心裡其實很難過，有的時候不禁想以後我的孩子也會這樣和我爭、這樣讓我操心、這樣不聽話讓我生氣嗎？於是對要孩子產生了很大的顧慮。直到我看到了這本書才釋然了，原來好孩子不是撞大運撞來的，是通過努力培養的。謝謝本書的作者。
0	剛剛讀了個開頭，我便把紫手環戴在了手腕上，並且，也決心引發更多的人加入，為了那句話“改變地球意識”...很多人幻想地球的未來的樣子大都是被人類破壞的非常不成樣子，甚至你去翻閱小學生的作文都是這個樣子...我想，如果我們從我做起，改變自己的意識，當我們的意識裡充滿更多的愛、和諧的時候，未來的地球肯定會變成我們理想的家園！
0	感覺這套書不錯，裡面有小膠貼，按照題目的要求把小膠貼粘在書頁上。我家孩子四歲，做這冊比較簡單，孩子喜歡做。裡面不僅有數學，還有關於時間、關於遠近等方面的訓練。需要大人給讀題，題目的描述有時候比較拗口，孩子有時候讀不懂。不過總體來說還是不錯的。我家孩子做得快，我打算等他做完這五本，再給他買5歲的。各個家長根據自己家孩子的發育情況來選級別。要是平時對數學有些概念，就可以選高一級別的。
0	感覺這本書很不錯，推薦給朋友，朋友也非常喜歡，就從噹噹再次訂購了瑞典林西莉的《漢字王國》，一本是朋友的一本自己讀，很好。
0	感覺男主是個很深的人，總是那麼看似無害的笑著，估計女主要暈乎了，越是這樣女主越會好奇的想走近，人都是這樣，兩人的交集越來越大了。
0	感覺非常奇怪,這套書我明明都寫了兩次評論了,可我的當當始終提醒我對這套書寫評論!暈啊!這是套很好的書,也不用我寫幾次評論吧!
0	感覺《朗讀者》的調子是灰藍色的。我是在火車上一口氣讀完這本書的，合上書後，我把眼光投到窗外遠遠遠遠的遠方，流下淚來。米夏用十五年，為漢娜朗讀別人的悲歡離合，兒漢娜則用一生，為米夏朗讀了自己的愛與尊嚴。她守護著自己卑微的祕密，留存著自己小小的愛情，她裁下自己過去在集中營的日子，貼在了在獄中的十數年，揹負著令人壓抑的沉重和令人窒息的甜蜜，在那一方斗室裡，讀寫著，看窗外花葉飄零，聆聽鶇鳥的歌唱和雨點的敲打聲……她是多麼期盼著心中的那個少年對她依舊迷戀和依賴啊！“你為什麼，不給她寫寫信呢？”典獄長如是問時，米夏努力抑制著哽咽。漢娜31歲時的臉龐，恍惚間，浮現米夏眼前，重疊在那張已然衰老，卻依然平靜的遺容上。那時那刻，記憶呼嘯而過。帶著鮮果的誘人香氣的漢娜，好像從來沒有老去過……
0	改革開放已經三十年，並不是所有的人都陪著它一路走下來。即便是，你也有可能身在廬山中，只窺豹一斑，因此，藉助這樣的好書瞭解一下過去的三十年，無疑是一種好的選擇。其實我看這本書，是因為財務部長的推薦。買了以後，我用了一個星期的時間看完了上冊，深受吸引。80後的我如今大學畢業，在上海這個金融中心準備一展身手，這種經濟類的書籍，很好的幫我瞭解前輩們的經歷，讓我確實受益匪淺。
0	父母在孩子的成長過程中承擔著不可推卸的責任，也扮演著舉足輕重的角色．龍應臺的兒子們將來都會是正直、善良的人。 有這樣一份母子間的相同情誼， 孩子不會學壞， 人生的成功與失敗對在心胸開闊的父母而言並不重要。 重要的是孩子是否快樂！ 推薦朋友們還可以看龍應臺的《孩子你慢慢來》瞭解兩個中西合壁兒子的成長過程。 瞭解東西方文化的差異， 瞭解一顆偉大而平凡的母親的心。
0	父母不是家長，而應該做孩子的朋友，用心去感受孩子的感受，平等去愛和尊重孩子。這是我看了這本書後的最大的感慨，身邊太多人，包括我自己，會自覺不自覺地以家長自居，訓導孩子好像是中國人的傳統，一副高高在上的樣子，讓孩子不願意和我們傾訴什麼，看過這本書之後，我開始反省。又買了一本送姐姐，如果她家能夠因此改善溝通方式，她家的寶貝兒子一定會有個更加幸福快樂的童年。
0	封面很卡通，裡面的插圖也很漂亮，有點畿米的風格。對於每個做父母的人來說，這本書都值得一看。書裡寫的品格概括孩子成長的每個階段。我特別喜歡書裡面的一句話：“因為子女，我們對愛的記憶都將得到保留，我們的智慧、夢想、信念也都將傳遞給下一代人。”因為這句話，所有做父母的辛苦都可以欣然了。這本書告訴我做父母的責任和原則，只有自己做好了，才能帶好下一代。看了這本書，我對做好父母更有信心！
0	非常形象的描繪了小孩子的生活和心理狀態，我覺得阿波林的很多行為和兒子簡直是一摸一樣。兒子看完穿衣服那本後，常常在脫套頭的衣服時喊：“我的頭怎麼那麼大!”真的很好笑。可以看出作者的確是很細緻的觀察了孩子的行為。不過，阿波林是一個女孩子，她有很多舉動更接近女孩子的狀態，所以，我覺得應該更適合女孩子閱讀。
0	非常喜歡作者的文筆，從中可以找到兩人間的相處之道，不管是交往中的情侶，還是過著婚姻生活的夫妻，大家都要相互遷就，努力學習，我覺得這應該是我們要用一生用心經營的課題了：）它是不分性別，不分年齡，不分人生歷練程度的，人生的每段時光，都有我們要了解，深知的哲理！也希望大家能相互分享你自己的感悟，謝謝~
0	非常喜歡這套書，兩本，包括《閒情偶寄》和《漫話》。放在枕頭邊上，隨手就拿過來翻一翻。不僅僅是內容，看著的時候就感覺像自己也生活在其中一樣。每看一次都會發現有不同的小細節，比如阿喬被扣在了大罐子裡，我是看到第三次才發現的，笑了好久。我家先生和我說，下次不許再買漫畫書了，有機會一定拉著他下水，好好看一看，再出這種漫畫他不肯我也是要習的。
0	非常喜歡。喬落，當年的落落公主遭逢大變後卻仍堅強的站了起來，你不得不為她驚歎。賀遲，從小就和喬落不對路，彼此都看不慣對方，可是在喬落最悽慘的時候卻是他扶著她一步步的站了起來。賀遲愛喬落，愛得刻骨銘心、小心翼翼，而喬落也從起先的逃避、退縮到最後放下過往的一切，對賀遲敞開心扉，接受了他的愛。整本書是現在和回憶交錯著進行的，感覺有一點雜亂，不過不影響我對這本書的喜愛。
0	非常好的一本書。很多年前讀過何其芳的散文，一本很小的冊子，卻有無盡的美，我甚至可以背誦那上面的句子。現在的書店裡幾乎找不到他的書了，還好，噹噹這裡有。這本書裡的散文我已熟讀，只是那些詩，目光落到上面便不肯再挪開。真正的大家，希望能有多的人來共同感受，女子讀了會更婉約，男子讀了會更書卷，彷彿輕輕掀起的一張簾，竊見那時代的風景，那風景中心的波動。
0	非常好的一本書，我認為是我踏足時尚產業看到最好的一本書會英文的同學可以去google一下作者 Mark Tungate, 是很出名的時尚界記者，作者，還出了另外幾本書。特別感受深刻的一點，是作者頻繁參與各種時尚事件，並interview這些時尚人士，書內給出的都是一些真實的語錄，已經見識，彷彿跟著作者去經歷了這些事情，這種寫法也是很正派的作家才會做的。推薦此書！
0	非常好的一本書，拿到書，自己先翻看了一遍，書裡的大兔子、小兔子動作神情非常生動、可愛，看著看著，不由自主的就笑了。文尾，大兔子輕吻小兔子，在他耳邊低語，溫馨，就如我家平日的畫面。兒子看了也很喜歡，最近常學小兔子一樣，拉我的耳朵，對我說：“媽媽，我要說話。”呵呵。早上臨走的時候，親了一下還在床上的兒子，他對我說：“就象小兔子一樣。”欣喜！
0	非常好的一本書！因為學校搞圖書交流活動，兒子向別人換了這本書，可惜還沒看完，別人就催著要還，孩子很捨不得，可是別人催得很緊，孩子跟我說，我把它抄下來吧！很喜歡的樣子，我就到噹噹上訂了，送貨很快，質量也不錯，最主要的是孩子喜歡得不得了！我一晚上看完了，的確不錯，看了後回憶起自己的一年級，好像也是這樣的……只是在想作者為什麼不出一本二年級的，孩子馬上上二年級了，接著寫呀^-^期待中……
0	非常不錯的營養食譜，把寶寶每月需要的營養指標都給出來，讓我參考給孩子搭配。而且書中給的小食譜既經典又有創新，寶寶看到每天不同花樣的搭配食慾很好。這本書更讓人感到很好的地方還有：根據不同月份的寶寶，羅列出很多親子游戲和一些很實用的早教知識，很貼近生活。讓我在增強寶寶的體質的同時，也懂得了如何跟寶寶互動。
0	二歲半的兒子一直喜歡貼貼書，買過很多，個人認為這是買過的最好一套。動手能力，認知能力，觀察能力，對數學的啟蒙都包含在了每一頁的精彩畫面中。更讓我驚喜的是還有培養孩子好習慣和道德品質的內容，這下不用再單獨買了，孩子喜歡，接受得也快。另外紙張質量很好，後面的幾套也一定會買下來。特意將感受寫在這裡，希望對所有愛孩子的父母有點幫助，畢竟，找到一套好書送給孩子不太容易。
0	二十四史，整整63本，中華書局。這些惹人的字眼，怎能不心動啊，象極了小時候買一套連環畫的過程：先到書店選好了版本和價格，然後一次次去翻，最後經過多次的比較和選擇，最後再尋找機會向父母提出要求。跟老婆要求後，立刻從股票收益裡面拿出部分，多買點，這些東西可以留給兒子的，也可以影響他的成長。搬到家後，立刻吧書櫥裡面的舊書挪到床底，把這些煌煌鉅著放在顯眼的地方，好一個“喜新厭舊”。
0	而且，這不是讀後就扔掉的書，每次看，都會有一種全新的感受。尤其是每一個故事的後面都附有一個簡單的評論，孩子讀的話會理解的更好。唯一的缺陷是書中有的故事我們以前也在別的雜誌上看過，當然，這絕對的暇不遮玉。
0	兒子在剛拿到這套書的時候只是隨便看了一眼就放下了，過了幾天我看了一遍，發現裡面的圖畫非常生動，每一張圖裡的資訊都非常多，每一隻小雞的表情都不一樣，我讓兒子看，兒子一下就喜歡上了，一口氣讓我把6冊都講完，現在每天都要讓我講一遍，他最喜歡卡門，並且還不時指指點點：“看把小羊貝里奧嚇的。”我認為這套書的圖畫真的很棒。又給兒子買了第二輯，在路上，希望一樣精彩！
0	兒子一歲八個月。這套書，兒子每天都要拿出好幾本來讓我給他講。而且對孩子的行為舉止有很大的影響力呢。比如：睡覺。孩子每天總是玩到十一、二點還不肯睡覺，昨天我看他還很精神，可時間也不早了，都十一點了，我於是就讓孩子躺下，關了燈，邊拍他邊跟他慢慢將此係列裡“睡覺”故事，唉，他好快竟然就不鬧了睡著了。要是平時他可就是躺下來半個小時也安靜不下來呢。
0	兒子先是讀了《三國演義》和《西遊記》，而後央求我給他買全套，正好到了六一，作為禮物送他，兒子愛不釋手的。拼音版，適合低年級小學生閱讀，可以讓小孩子對古典文學有所瞭解。有了喜歡的書，兒子都不太看電視啦，還老考我，書裡都有哪些人物講了什麼故事，等等。我也買了好多書，每晚和兒子一起閱讀，享受噹噹帶來的閱讀的快樂，真的很好……物有所值呢。
0	兒子四年級，對一些歷史事件顯示出濃厚的興趣，我趁熱打鐵給他買些書來看。這本書買回來一家人經常推選一個人來讀給大家聽，共同分享，甚至共同設想、討論當時的場景，孩子也經常能表達出他獨到的理解……這是一個百家爭鳴、英雄輩出的年代，這些歷史典故對一個男孩子的影響肯定是及其深遠和難以估量的……我和先生都這麼認為
0	兒子六歲看這套書只是讓我講故事他聽。雖然我覺得畫面真的很唯美，令人愛不釋手，可是對於他來講不太吸引他的眼球。雖然是套繪本，我認為可能還是要大一點的小朋友看會更適合吧！精裝版真的是我們媽媽們孩子們都不太喜歡的版本，容易壞！才翻過十次左右就有頁碼掉下來了。希望書商還是以經濟實惠，利於存放的角度來發行吧！
0	兒子六歲半時，我把已買了一年多的《保姆狗的陰謀》拿出來念個他聽，兒子非常感興趣，竟然在我沒空給他念書的時候自己看了起來。就是從這本書開始，兒子不再懼怕沒有拼音也沒有太多圖片的純文字的書了。他一口氣從《保姆狗的陰謀》一直看到了《櫻桃溝的春天》，笑貓日記系列一本不拉，本本喜歡。有空時我也看，看完後我倆就開始討論，最喜歡什麼人物，最喜歡什麼情節。兒子看得痴迷，我也看得津津有味。
0	兒子兩個月時突然拉肚子，還嘔吐，我們第一時間就是把寶寶往醫院送，做父母的總是奢望白衣天使能又快又準確地治好孩子的病，然而兩個星期過去了，也沒有明顯好轉。一好友給我推薦了這本書，開始也懷疑這樣推拿真的能治病。抱著試試看的心態給孩子做了1小時的推拿（按照書裡的指導），沒想到第二天明顯好了，我又繼續推拿了兩天，痊癒了。現在我每天都會給兒子推拿1小時，感謝我的“家庭醫生”——兒童經絡手冊
0	兒子過生日的時候，他大姨送了一套，一直看到現在（快一歲半了）。每天看書時都要挑出其中一兩本來看，尤其喜歡《我要拉巴巴》，每次掀開馬桶蓋，看到一大泡巴巴，或是小巴巴，都哈哈大笑。而且這幾本書從各個方面培養了孩子的好習慣，現在每次他拉完巴巴不耐煩的時候，我都問他：小河馬拉完巴巴要怎麼樣呢？他就回答：要擦屁股，一定要擦喲！於是就乖乖地讓我們給他擦屁股了。這是在我的推薦下，同事叫我幫她買的一套，她說她女兒和我兒子一樣喜歡。
0	兒子不喜品課外書!這是維一一本他自已想要的課外書,所以買了!整天看得哈哈大笑!並不是因為搞笑而搞笑.書的知識性和趣味性都很強.作為成年人的我有時都想一口氣看完一本書,而且感覺有所收穫!可見知識性不是一般的很膚淺的那種.最主要的書中以歷險記形式講述,教會了孩子許多應對危機的方法!可能都是很實用的!是一套好書!值得看!也值得收藏,反正比國內大部分出版社版的那些所謂名著有價值多了
0	兒子33個月，是相當喜歡這本書，一個晚就貼完了所有的貼圖書的質量我感覺很不錯，很滿意，紙很厚，孩子貼完想重貼一下，也不會把紙弄壞。書中涵蓋的內容很豐富，有點數方面的，有創意方面的，有圖形分辨方面，孩子很感興趣，很容易上手。家長只需配合給孩子講出圖中的要求，孩子就可以完全憑藉自己的能力完成這本貼圖，很有成就感，鼓勵了他的興趣。
0	兒時回憶是最好的東西，錯過我會後悔。看著一本本的書，有的沉醉了。翻譯是國語的，總覺得挺彆扭，沒有粵語翻譯的好。不過不得不說質量很好，每一本書包裝很好很全，禮品盒也很好，還有三張貼紙，兩個書籤，沒有破壞過內外包裝，看來果然是正版的書。還有不得不說送貨員的細心很到位，在這裡我要感謝他。動畫我也看過，是粵語或者是日語的，不過我想擁有這一套珍貴書籍。
0	對於一本廣受好評的書“錦上添花”多少有點多餘，讓人有所收穫是每一個閱讀人的願望。否則還不用冒著近視的危險使勁的看書？？HIT BOOK 。看書也要選擇，尤其是對於青年男女手上有一本連嶽還是不錯的選擇。情感，你去試，你就會有收穫---要麼幸福、快樂，要麼痛苦、遺憾。準確的說是都有，都有。看了連嶽精闢的回答，心中漸漸有種明朗的感覺。喜歡
0	對於汪大明，個人感覺對於官場並不是很熟悉，除了在對付丁勝賢感覺有點手段。其他就沒有感覺到能做到廳長能力。就是在壓賭陳偉陽有點跟主題的“賭博”主題牽涉關係。故事情節根本就沒有微軟主題那樣“步步為局”，不過主題到時圍繞的不錯。在整本書中對於側面描寫的郭天寶倒是很喜歡，個人覺得如果從郭天寶的為人處事寫，如果寫的好那可能會相當成。這些純屬跟人觀點。哈哈
0	對於數學，我的態度一向是不溫不火，既不太喜歡，又並不討厭。至於真正的由數學而生髮的思索，卻是從來未被自己關注的事情，說來也並不奇怪吧，因為我並未從數學學習中獲得過真正令自己感動的趣味與滿足。讀了《怎樣解題》，在作者從容，清晰，充滿智慧的論述中，我想了很多，也做了很多筆記，感覺收穫不小啊，我才敢說至此，我對於數學才是剛有一點直指本真的認識了：數學是思維之舞，精準，優雅，純粹。
0	對於二胡曲的精選，應該出版一個系列套裝，可分別出售，單獨購買。精品二胡曲是有年代和階段性的，每一階段都有代表性的精品，應按階段編冊。整個經典可總結性編冊，這樣對廣大愛好者會頗有裨益，且可珍藏，一定深受喜愛。
0	對喜歡的書有一種嗜好，必須在得到它後馬上看完，這本書也不例外。之前買過的書沒有想過要評論，因為沒有某種感情催促你這樣做，可是現在我想寫下關於我對它的感受。封面是很吸引我的原因。感覺像是炎熱夏日的一道降溫劑，很清新的感覺。每個人心中都有屬於自己的“摩天輪”，那是她永遠到達不了的地方，那一段一段開始的獨白。每當仰望天空，仰望摩天輪時都會對自己說：巴黎在等你！推薦給大家 你會愛上它！
0	對文學感興趣的人，喜歡寫作的人，值得一讀。請聽：沒有早熟的小說家，任何大作家，任何令人欽佩的小說家，一開始都是練筆的學徒。作家從內心深處感到寫作是他經歷和可能經歷的最美好事情，因為對作家來說，作家並不十分在意其作品可能產生的社會，政治和經濟後果。對於大多數人來說，文學算不上什麼大事，文學在社會生活的邊緣處苟延殘喘，彷彿地下活動似的。從一個喜歡展開想象的翅膀，遠離現實世界，遠離真實生活的傾向，到開始文學生涯，這中間還有個大多數人不能跨越的深淵。作家能夠獲獎，作品暢銷，擁有極高知名度，都有著極其獨特的走向，因為有時這些名和利，會頑固的躲避那些最應該受之無愧的人，而偏偏糾纏和降臨到受之有愧的人身上。重要的是對現實生活的拒絕和批評應該堅決，徹底和深入，永遠保持這樣的行動熱情--如同堂吉珂德那樣挺起長矛，衝向風車，即用敏銳和短暫的虛構天地通過幻想的方式來代替這個經過生活體驗的具體和客觀的世界。對於…
0	對清史感興趣的朋友不可錯過此書，喜歡清穿小說的朋友更不能錯過此書，書中對滿文化解析的比較全面和詳盡，作者是代善的第十三代孫，可想而知內容的權威性。書的裝幀質量很好，還有很多晚清民間的圖片，真是太喜歡了。對源自滿語的老北京話感到很親切，文化是需要傳承的，隨著北京的移民化，很多土語老話兒逐漸聽不到了，作為北京人感到有些遺憾，這本書能很好的反映老北京習俗，值得研究與學習。
0	對明朝的歷史基本上是空白的，因為辦公室裡的一個玩笑，開始接觸這本書，越看越喜歡，眼前浮現出一個王朝又一個王朝的興衰成敗，忠臣，奸臣，勇於承擔責任的人，有那麼多的人值得我們敬仰，也許無名無姓，有那麼多的人值得我們去學習，做一個正直的人。
0	對了，有一件令我難忘地事兒忘了寫上。就是這本書開頭寫知敏剛去墨家見識墨氏兄弟那會兒作者寫的那叫一個“瘮”！墨家那二位公子怎麼呢麼陰森，直接可以當恐怖驚悚小說讀。再加上他們的媽，讓我想起唐僧老先生的至理名言：人是人他媽，妖是妖他媽……
0	對葛翠琳這個名字並不熟悉，可是，野葡萄的故事卻記憶猶新。兒時的回憶。難得有叫人記那麼久的中國童話（不包括神話和民間故事）。現如今做了媽媽的我們這代人，兒時傳看的多是長襪子皮皮、矮子鼻兒、魔椅、看不見的小妞等等耳熟能詳的國外童書大家的作品。並非崇洋，實在國內的兒童文學作品太少。小時候訂了數年的兒童文學、少年文藝，可到如今能記得的，還多半是外國的作品。不過，野葡萄，是記得的。
0	對安頓的情感實錄的書都很喜歡，從《絕對隱私》到《回家》、《悲歡情緣》，這些書裡的故事有種讓我無以言表的感動，原來就在這個社會，或許就在自己身邊有著這樣那樣的人生故事，有著這樣那樣的人，這些事，這些人其實都在身邊，自己沒有去發現。人說經歷的多了，人就成熟了，他們經歷的也在讓我成熟！謝謝安頓！
0	杜拉拉昇職記語言簡潔流暢，主線清晰，拉拉的倔驢脾氣和聰慧、做事的專注給人留下時刻的印象，職場祕笈讓我受益匪淺。可是第二部給人的感覺就不好了，瑣碎，沒有主題，拉拉的智慧不見了，執著也不見了。書變厚了，閃光卻每了。故事最終的齊浩天訪廣州，拉拉不知道這個情節太失敗了，拉拉不僅是HR,更重要的她還是行政主管，總裁出訪，行政主管怎麼可能不知道呢？說不通。
0	讀這本書，有種想要去旅行的衝動為了仔細去體會那些風格各異的建築所傳遞的意義周圍的一切都變得生動起來，一面牆、一扇窗、一個衣櫃、一張書桌，都有著她的個性和信仰作者廣博的知識、獨特的視角、流暢的文字，很喜歡“成為我們所處環境的一個更為有心的讀者和作者”“美即對幸福的許諾。有多少種幸福觀，就有多少種美。-司湯達”
0	讀完這套書，作為一箇中國人，我很痛苦。為什麼中國和美國在差距那麼大？為什麼還有那麼多的中國人在排斥民主、在為腐敗的中國官僚體制辯護？痛苦的時候，也看到一種希望，民眾也可以真正的擁有自由和民主而不被奴役。中國人應當有一種信念，“阻擋群星閃亮的是一片黑雲，黑雲不可能永遠阻擋星辰”如果你想讀書，這套書會是你讀過之後絕不後悔的一套書。
0	讀陶老就是讀教育！他高舉的：“生活即教育”使我倍受教育，讓我感受到什麼是教育，更讓我的眼界一下開闊起來，讓我把曾經的教育從書本，唯書本到生活處處是教育延伸！讓我讀到了他的胸懷，更讓我心胸也一下開闊了起來。真是一本好書！
0	讀了這本書覺得很受用。這本是一本關於心理方面的書，其中講到的很多問題都是貼近生活的，比如自己曾經經歷過的或者是身邊人也經歷過的。感覺在某種程度上受到了心靈的感召，或者說，像是一個經驗豐富的長者向你娓娓道來人生的道理，揭示出在人生路上遇到的某種不知所措的困難，告訴你解決的辦法。比如書中提到推遲滿足感，就很受用，讓我在學習方法遇到瓶頸的時候提供了一種新的動力。
0	讀了第二遍，比較喜歡Edward和Bella感情發展的細節描寫很喜歡，反覆看，還下載了英文版對照著看，贊~~~
0	讀了本書，心情還是比較抑鬱的，是啊，好久以來忘記了心靈所需，每日被所謂的生活所累，忙的暈暈乎乎，卻感覺空空洞洞讀者的經歷很豐富，對神學的瞭解及感悟，根據自己的心理治療實踐，從深層次分析了人的心靈成長。對於我這個非心理學專業的來講，或許有點晦澀難懂，尤其是關於夢境的解析，看的我雲裡霧裡……增加自己的能力留待以後再慢慢品讀吧
0	讀過作者之前幾乎所有的中長篇著作，如果沒有記錯的話，這部作品應該是作者第一次完完全全的以第一人稱來撰寫，從一開始就深深的陷入作者的迷局之中無法自拔，相比之前的作品，本作的文筆更為成熟老辣，故事架構佈局更加巧妙新穎，由於前段時間蔡大師喜得貴子，從新作中不難找到他身為人父後的心情痕跡，對生活的新的心態及對人生的新感悟，相信這又將是作者的一部成功的超越自我之作，期待後續作品早日問世！
0	讀此書，才意識到中國歷史上最值得推崇的時代是春秋。 能人倍出， 百家爭鳴的時代。 王者有王道， 從上至下， 都是有禮有序。書裡講的故事都很有趣， 文風隨意， 似在談史， 又有點調侃歷史的味道。特別適合還在讀歷史的中學生。 不妨聽聽老師以外的人怎麼侃歷史的。當然，歷史故事講得還是淺了一點。 而且是第一部， 看到一半， 有點半杆子的味道。 就等下一部吧。
0	讀安哥的書，看安哥的攝影圖片，就像跟著安哥走南闖北似的，讓我開闊了眼界，學到了不少東西。一直在尋找自己的方向，而在閱讀的過程中，我漸漸開啟了思路，我想去旅遊，我想去走遍萬水千山，我想寫下沿途感想，我想充沛自己的人生……很多夢想，讓現在仍在奮鬥的我，充滿力量往前。把這本書推薦給我的朋友們，相信他們也一樣熱愛，就像我熱愛這本書一樣。
0	電影裡的edward壞壞的笑容，和小說實在是太契合。不過也開始擔心，下面的電影，19歲的小克里斯汀該怎麼演繹bella。第一部裡她還能大舌頭，還能無知無辜無所畏懼。下面，似乎要挑戰演技更多一點。期待。。翻譯還是不夠好的感覺。誰叫我不敢拿原版自取其辱。只能先讀著吧。期待有更好的譯本。畢竟，梅爾好歹是科班出身，相信她的文字不止是這樣而已。。。
0	第一輯是從朋友處借來看的，不僅小孩很喜歡，我也愛不釋手。倒不是崇洋，該書的角度的確和國內的兒童圖書不一樣，沒有一味地說教，而是生動的故事。讓小孩能夠感受到看書的樂趣，我想這是讀書最主要的。所以當“我要找到朗朗”出來後，我毫不猶豫就買了，出了第二輯我也毫不猶豫買下，同時也介紹了許多朋友買。遺憾的是第二輯包含了“我要找到朗朗”這本書。
0	第一次在噹噹上買書,選了很久,最終選了<神奇校車><長襪子皮皮><不一樣的卡梅拉>和<法布林昆蟲記>作為女兒六一的禮物,其中這本<法布兒昆蟲記>是女兒最喜歡的,每晚必讀,她還不識字都是由我來讀,基本兩晚就讀完一本,說實話書裡的語言對於小朋友非常地好懂,輕鬆地就能知道了昆蟲的知識,一次在公園裡,女兒還給她爸上了一節紅螞蟻和黑螞蟻的課呢,對昆蟲感興趣的小朋友一定不能錯過!
0	第一次養貓，第一本貓書，十分之共鳴，百感交集。薄薄的一百三十七頁，寫出了貓與人之間有形無形的愛情。書上說到：“從古埃及開始就區分了兩種人：愛貓人和那些無法忍受貓的人。”書中形形色色愛貓人看起來很可愛，有點滑稽，這些無一不體現他們對貓咪的喜愛，往往關注這些小東西比自己更多。可旁人是不會告訴愛貓者對貓咪的狂愛樣子，因為他們等著看出溫馨喜劇呢。愛貓，一天比一天愛。
0	第一次我如飢似渴的讀完這本書，感覺這麼多年來我心靈的指導師終於出現了，書中提到的許多家長所犯的錯誤我幾乎全犯過，同樣的問題王老師處理的結果令我茅塞頓開，於是我第二次讀的時候認真的做了筆記，把書中的案例及解決方法都整理出來，然後照著實施，效果果然不錯，和孩子的溝通愉快了，孩子學習勁頭也變高了，一切都在往好的方向發展，感謝王老師的書，希望各位家長都能拜讀一下，你會受益匪淺的！
0	第一次看奎恩的書，結局真是峰迴路轉，大出我的意料。書的內容不錯，不過翻譯是本書唯一的遺憾，很多地方譯得很生澀，甚至還在掉書包，行文也不流暢，要不是故事實在好，都沒有看下去的慾望。前半部我看了好幾天，因為出場人物多，名字難記，翻譯得讓人看起來絲毫沒有那種酣暢淋漓的感覺，後半部一天就看完了，因為解密是最高潮的部分，情節的設計讓人看起來欲罷不能……一句話，好的偵探小說還需要好的翻譯
0	第一次看到這本書是在書店，一拿起就放不下了，結果就一直站到看完。看的時候很投入，連腳痠也是在合上書之後才感覺到。讀完此書，生活中的某些迷茫漸漸消散了，重新思考怎樣讓短暫的人生過得更充實，更快樂。心裡一下子有了希望。當然書之於人，也是因人而異的，有人會大愛這本書，例如本人。也有人會覺得這些道理如此簡單，早就明白。不過，有時越是簡單的東西就越是容易被遺忘，也越是需要被提醒。
0	第一次看到青山七惠的《一個人的好天氣》是《青年文摘》上的一段節選，當時就覺得筆下的文字如涓涓小河流淌進心裡，淡淡的名單是揮之不去。第一天拿到書的時候，一個人坐在圖書館的沙發上，讀著讀著就忘了時間，不自覺的覺得自己就是女主角，一起經歷著這一年的春夏秋冬歡笑痛苦哀傷，五味陳雜生活就是這樣，慢慢流淌，遇到該遇到的人又各奔東西，留下無盡的懷念和記憶，美好而感動
0	第一次看到關於這本書的介紹是在報紙上，許多評論家給予這本書很高的評價，出於對中亞的好奇就買下它。剛剛看的時候感覺有點悶，因為我對登山一無所知。後來又有點擔心，像摩頓森那樣一窮二白的人怎樣去完成他的承諾呢？當他歷經艱辛把他的第一個承諾變成現實的時候，我居然有一種揪心的興奮！就像，我也參與了這次承諾之旅~~很感人的一部小說，值得大家品味！
0	第一次和寶寶一起讀這本書，是我在她13個月去銀行排隊的時候帶上的，小小的，又輕便，雖然不能讓寶寶問我，可是我可以給他像講畫一樣講故事，將圖片，講小嘟嘟在幹什麼。她可愛聽了，而且可以不停的翻來覆去。紙的質量比較厚實，經得住翻閱。有的媽媽說畫面比較小，不過我覺得女兒看起來感覺還好，因為小腳落得花他都會注意到。男孩子的媽媽可能要費心思了。
0	第一次給笑笑讀《湯姆走丟了》時，小傢伙聽的非常入迷。當看到在商場裡走丟了的湯姆，終於找到媽媽，並和媽媽擁抱的時候，笑笑也動容地從座位上站起來，抱抱我。我能感到，她一直跟著湯姆的情緒在變化著，我也能感到她非常害怕和媽媽走丟，並且覺得和媽媽在一起非常踏實。這是一本以第一人稱寫的書，書裡詳細的描寫了湯姆在和媽媽走丟後，在尋找過程中的心路歷程。非常好的一本書。
0	第一部已經看完，對第二部滿懷期望。合上書本，盛宣懷、張蹇、榮宗敬、宋漢章、陳嘉庚、範旭東、盧作孚，........一個個熟悉的名字從腦海裡一一閃過。如果這些為國家和民族做過不同形式貢獻的人們，知道在今天這個物慾橫流的現代世界，依然有人將他們的名字、他們的事蹟傳播在廣大讀者當中，為我們所紀念，他們的在天之靈也應該感到欣慰了吧！
0	第二遍了。由於Java基礎知識的不足，在看的過程中還是跳過了幾章。當然比第一遍多看了點，也看得更加深了點，覺得還是有看第三遍的需要，說不定有第四遍的需要……不想多說，是一本好書，推薦所有想學好Java的同仁們。這一次看得相對細一點，發現個別翻譯有不足之處。當然這不影響大局。。。好書，好書，推薦，推薦。。。。。。
0	登獅頭山時，突然下起大雨。雨中的階梯無處躲藏，只好任雨淋溼。這時清楚地聽到雨聲了，彷彿是拼命在鼓掌。我們總是在舞臺下鼓掌，卻總是忘記為自己鼓掌。在沒有舞臺的地方，大地也為自己鼓掌。我們應學習，爬險階時，常為自己鼓掌。在暗處，給自己一些掌聲，在明處，也要為自己鼓掌。非常喜歡，與成與失敗，都應該有如此的態度。為有自愛，才能更好的愛人。
0	的確，我不是一口氣讀完的，所以，我說，我用來兩口氣。我很少在看電影之前先看小說，這就是少有的一次。小說寫的很真實，雖然作者在回憶的時候幾次說他有些記不清當時是怎麼一個情形的，我卻記得我讀每一頁的感受，當我自己一邊讀一邊流淚的時候，老公又開始笑我怎麼又莫名其妙的哭了呀？我真的是抑制不住，被那份最真實的感情感動。值得買回來在一個週末安靜的閱讀，是一本好書。
0	得說，翻譯的人缺少激情！和日本語的版本相比，翻譯後的文筆平淡如水，情節發展如同夏日中的找吃的狗----無精打采。書，依然是好書。故事也夠味，想表達的意思也很清晰。總的來說，這是一個頹廢版的谷崎潤一郎式的作品，人的劣性、不滿足、愛情的虛幻，表現的挺好的。作出選擇就是結束，如果後悔，就很糟糕。這本書倒挺適合那些做選擇時前思後想的女孩閱讀。
0	稻盛和夫認為他的成功並不是他個人的成功，而是造物主給與他這個機會，因為從善而開啟心智的智慧，因為從善而得到宇宙的力量。試想，我們常常把眼前的成功都當成自己能力而沾沾自喜，狂妄自大，而忽略或否認了其他的力量。用外在的成功來證明自己，其實是內心缺乏力量，恰恰說明缺乏自信。在成功時更需要謙卑 。願意放下自己的慾望，才能真正從“利他”的角度出發。稻盛和夫用他的真心實修來引導我們開悟！
0	盜墓系列一直對我有種無名的吸引力。因此一直享有盛譽的盜墓筆記是我第二套選擇的相關小說。因為當前市面上太多抄襲的東西。這出小說最好的地方就是應該就是那種章回體的佈局吧，至少不是一本一個故事，每次書的結尾老是拉到另外一件事情上，讓人有忍不住猜想，等待的感覺。如果讀者對新書的感覺不是在期待中爆發就是在期待中消亡的話，我期待著這套書的下一步發展。
0	當英雄們還未曾出世，甚至遠在風炎王朝之前，辰月盛極，天羅首次進入帝都，鐵甲的天驅武士默默地堅持著自己的信念。總有那樣的一種力量，推動著平凡的人們去演繹不平凡的傳奇。他們的故事，不是傳說中的英雄事蹟，不是神祕的流言，只是對身邊親近或只有一面之緣的人的守護。為此，他們願意獻出一切。這樣的人永遠都會存在，這樣的信仰永遠不滅。這是後世英雄們的精神之源。
0	當我們看到別的孩子的優秀之處時，往往會很羨慕，有時還會忍不住責備孩子：“看人家”，可是我們有沒有想到他的媽媽在背後付出的努力。看了這本書，對自己的確很有幫助，許多書裡提到的事例，其實很多都發生在我們和孩子的身上，不同的處理方式對孩子帶來的結果有很大的差異。從書裡，改變了我的許多想法，也是我對自己的一些育兒思想得到的肯定。很好的一本書。
0	當時一次性在噹噹買了好幾百元錢的書，沒想到兒子從一大堆書裡面，拿出了這本包裝比較獨特的書，自已用牙撕開CD的包裝，自已放到CD機裡面，躺到床上。。。。。機子讀“DAVE”他也跟著讀“DAVE”。。。。。。翻開書，裡面的英文字元都很大，圖畫也很漂亮，拿到書每一課都是看圖說話，跟兒子一起講故事再讓他去聽英文，不管他聽不聽得懂，能吸引他注意力就算成功了。。。。
0	當時是因為要寫讀書報告 所以上網到處抄 就發現這本書感覺以前自己沒看過中文版的駱駝祥子就看過電影所以決定買個英文的看看本來以為 是中文翻譯過來的 不會太地道結果 令我驚訝翻譯的非常好！忠實了原著！很多很多複雜的複合句 而且 用詞也很得體覺得 是個 非常不錯的拓寬知識面的一本小說推薦！
0	當年在晉江上苦苦追文，是因為看了算不少清穿都是一個人，沒有親密的好姐妹一起穿的，這樣呢就不用大段的番外，而且可以從不同的角度來看待同樣的事情，還想高考完了自己寫個兩個人同時穿越的，然後就看到了《清夢無痕》，和我想的如出一轍，所以就很喜歡
0	當年在《參考訊息》上曾經拜讀過亨廷頓的“文明衝突”文章摘要，正式出版的這本書第一次讀到，還沒看完。他可真是當代偉大的政治學家，一是系統科學地總結了世界文明的發展歷史和政治衝突的關係，二是在冷戰結束幾年之內（1993年）就預見到了世界衝突從意識形態向文明衝突轉變，如此高度敏銳的政治思維，不知當代有幾人？三是預見了美國將受到來自伊斯蘭教國家的攻擊（“911”事件發生）。偉大！！
0	當年明月用通俗幽默的語言,為我們還原了那段歷史,那段曾經輝煌,最終卻歸於沉寂和消亡的歷史..爹比我認真,五十歲的他沒戴老花眼鏡,沒日沒夜的讀著..我很慚愧,因為我用很多的時間上網,搞些沒用的東東,雖然自己是愛書的人,可如今卻很難拿出時間靜下心來對待文字..爹說他年輕的時候,用了好多時間來看書,現在都清楚的記得.是他的財富..年輕的我們要多讀書,讀好書,當年明月,加油哦~!
0	當美國發生次貸危機乃至影響全世界以後，對於應對危機，我們國內的絕大多數專家對此都異口同聲，觀點基本雷同，而且又莫衷一是，人云亦云，本書的作者以其獨特的視覺和豐富的知識，在書中告訴我們這次危機的來龍去脈，我們國家應該以怎樣的方式去直面這次危機，如何轉危為安，化危為機；作為普通讀者也能從書中領會到一些對自己有益的知識。讀完這本書以後，你更能體會到一種不一樣的思維，非常值得一讀。
0	當孩子問及怎樣出生的？為甚麼會有孩子之類的話題時，躲躲閃閃，避重就輕，或許是大多數父母搪塞孩子的辦法。並不是不想說，而是真不知怎麼說，有從何說起，因為我們的父母當初也是把這樣的問題看得很避諱，含糊不清。偶爾在圖書館搜到這本《告訴孩子真相》讓我自己先洗洗腦子，本身是正常的東西，很多時候被成人複雜化了，這本書教會我如何引導孩子關於性和愛情，真實並自然，實屬上等好書。。。。！
0	當讀完全書後，感覺到一種面對戰爭的真實感，感覺到政權是多麼殘暴，為了鞏固自己的權威難道就可以無休止的草菅人命麼？迷龍的死完全是典型的中國政權下的犧牲品，死啦死啦的犧牲是那麼的無奈與悲涼。
0	噹噹網這次送貨的速度可以說神速，昨天晚上下的訂單第二天上午就收到了！先贊一下！小熊寶寶繪本是我看了好多繪本後認定的，真的很不錯，淺顯易懂，特別適合年齡小的寶寶開始早期的親子閱讀，裡面每一個小動物都是那麼的可愛，表情豐富，特別生動形象~~~內容大部分是重複的，使寶寶能夠加深記憶，值得推薦~~唯一的缺點就是第四本《睡覺》裡好多畫都有重影，不知是啥原因，讓我覺得有點美中不足！
0	噹噹網既然不熱心發一些試讀的.就幫納蘭大大發一些推薦http://bookapp.book.qq.com/origin/workintro/5/work_1704965.shtml
0	當初看這本書是因為好奇。也是因為自己也是做廣告的。希望可以從裡面學點什麼來。看完後。說實話剛開始沒有什麼感想。就像我看完了其他任何一本言情小說，玄幻小說一類的。在想想。這書寫的太幸運了。對於女主人的幸運。不是所有的人都能和朋友在一個城市裡瞎混，更沒有一個青梅竹馬的朋友能長久的在你身邊陪伴。偶爾有他們的電話簡訊就要痛哭零涕了。
0	當初懷著很激動的心情買下了這本厚厚的書，後來學完了才發現，其實笨書並沒有想象中那麼完美……不是很詳細，有些地方還有錯誤……也許在所難免吧……不過，這個世界上沒有絕對完美的事物存在。一旦你發現什麼事情好像很完美了，其實它就哪哪都是漏洞。我買此書是為了自學。現在也覺得收穫挺大。並不後悔當初的選擇。對於學習者來說，真正的樂趣在於學習本身。僅此而已。
0	大家一談到管理，可能就會想到企業管理，其實人的生命和生活同樣需要管理。吳老師在書中以子貢的身份—一位成功的儒商，通過闡述孔子在日常傳道、授業、解惑過程中的點滴，將儒家思想與管理完美的結合在一起，讓我們的思想受到一次洗禮，對我們如何去構建和諧的生命體系有著很大的指導意義。同時，吳老師通過此書糾正了一些對孔子思想的一些誤解與曲解，還原了孔子的真實形象，啟用當今的有效智慧。
0	大概看了一下這本書，先以醫生的角度分析人們在日常壞習慣造成不同程度的肥胖，而後通過每種形成原因對症下藥。都是得通過運動和改變飲食習慣並持之以恆才能看見效果。我想螢幕上的每一位明星為了讓觀眾看到自己最完美的一面，不惜花了很多努力在作品和保養身材方面上。真的是不容易呀。我想他們所付出的，是我們不為人知的，並不是他們在螢幕上表現所能知道的。
0	翠花說:就叫我"副處吧"......伍天舒就這樣和她成了一樣的副處級幹部.小說中,類似這樣的自我調侃和阿QS式安慰比比介是,也讓我們在這種自謔中,體會快感和收穫快樂的心情.文字流暢,直白,又有點偽農民似的智慧,讓人忍俊不禁,讀起來又不用浪費腦細胞,絕對的小瀋陽類大片.每個章節裡開頭部分的伍天舒日記,絕對的神來之筆,好書啊,好書.今天你副處了沒,呵呵~~`
0	崔雅的感性和生活體驗與肯的理性與理論思考完美地結合，給我們展示了一段真實而艱難的病痛生活之外，他們的內心的艱難與美麗。陸陸續續讀過這本書不下3遍，在我開始學習內觀禪修之前、之後，都不斷地找時間來讀這一本書，它揭示了這兩個人在理性、心理和靈性的不同層面上的非常深刻的體驗和發現，以及不斷地自我的解脫和成長。我深受啟發，深受感動。推薦給所有的朋友。願我們在生命的磨礪中成長，解脫。
0	從最小說連載開始，我就對這個故事特別關注。剛一看，我還以為講鬼故事呢。看仔細了，我才發現自己太膚淺了，在靈異故事背景的後面，是一段穿越時空和生死的愛戀。略一熟悉那段歷史的人，都知道林懷錦是有原型的，作者按照這個原型創作了一個感動天地的愛情故事，在我看來，這值得人尊敬。聽過很多人說，這本書寫的不好，是純粹的抄歷史材料。可我認為不是這樣，在大量的歷史材料下，作者銳利的筆鋒，鮮明的人物特點，都抓得很到位，她的寫作風格也是我很欣賞他的地方。也許，不懂愛情的人，可以看看這本書。看完後，才知道，到底什麼是愛情？即使沒有在一起，緣分終究會把他們牽扯在一起。就如同書中的林懷錦和錦佩之，他們雖然從來都沒有在一起過，可是他們的孩子替他們完成了他們的夢想，這也許是愛情的最高境界。
0	從組織成長角度看，四大名著是有分工的，西遊記講的是草創階段的組織，如何活下去是最重要的；三國演義是講國家級大組織的，如何強大、壟斷是主要的，重點是如何強大；紅樓夢是講家族型組織的，它最重要的是如何保持、延續問題。比較而言，水滸傳講的是小組織如何變成大組織的難題，山頭、門派，都有成長的要求，因此這部書講的是怎麼壯大的問題。它的智慧，都在這裡。
0	從總體上看，當一個熱點從產生到發展，必然有一個市場從猶豫到響應的過程。而且一旦熱點形成後不會馬上結束，除非有突然的利空打壓。只有熱點升溫到炙熱狀態才會退潮，這就是股諺中所說的“行情在歡呼聲中結束”。因此，如果你看到你周圍的投資者不願意追入這個熱點時，說明行情耒結束；如果你看到你周圍的投資者部認同和紛紛加入這個熱點，說明行情就要結束。認識這點對防範熱點的轉移和消退非常重要。
0	從天涯一直追到此書出版，雖然花了不少時間等待，都是十分值得的。滄海桑田，我們很多人已經習慣了現代化的醫院，習慣了西醫的一切學說，卻恰恰把老祖宗留給我們的東西漸漸遺忘。很高興羅大論醫生用了一個特別的角度來描繪那些為我們醫學事業做出巨大貢獻的大醫們，讓我們不僅瞭解他們學醫德經過，瞭解一些中醫的基本知識，更重要的是什麼才是真正的大醫！！！絕對好書，值得收藏！！！！
0	從天涯上看到尹老師的帖子，馬上就購買了5本。除了自己閱讀外，還大力推薦並送給給朋友。一拿到《好媽媽勝過好老師》就欲罷不能，好書啊！相見恨晚！它喚醒了我心靈深處的記憶，讓再一次體會學習和成長的快樂。讀《好媽媽勝過好老師》後，最大的感受是我知道自己錯了。作為家長，不知道錯也還罷了，關鍵是往往還自以為是，固執地實施自己的錯誤想法。改正錯誤，從現在做起。
0	從拿到書開始我就已經知道我家的寶貝一定會喜歡的，從文字和圖畫的色彩上，無一不是孩子們喜歡的。我只看了一本就發現這書裡面體現的東西不只是昆蟲的知識，其中更為重要的是一種親情的體現。當砂泥蜂自己要產卵的時候才真正的明白自己的媽媽為什麼在自己還是幼蟲的時候不在自己的身邊，一切都因為愛，為了保護自己的安全。現在的孩子都太自私了，多看看這樣的書，家長多講講故事裡的喻意，給孩子思考一下吧。
0	從第一次閱讀這本書的那一刻開始就越來越發現裡面的細節竟然跟我和你之間有太多太多的雷同之處，這。。。。。。。。算是巧合嗎？所以不管自己將這本書還有這個電影看了千遍依然會淚流不止，一次比一次哭的更加傷心痛心，可是卻不知道為什麼會哭泣，不是因為裡面的情節，並不是！因為電影並不感人，甚至。。。。甚至可以說是有點枯燥。。。。可是自己還是不自覺的流下了眼淚。。。為你，也為自己。。。
0	從初中開始冰心的書就一直帶在身邊，放在床頭，心累了，煩躁了，就拿起她的散文翻看，隨著文字的推進，心便隨之就平靜了……冰心的那些文字，最喜歡，看得最多的是散文，它們沒有小說的波瀾起伏，沒有蕩氣迴腸的力量，也沒有匕首般的尖銳。可是，文字中滲透出的那種博大深厚的愛卻深深地嵌入了我的生命，融進了我的靈魂中。所以，很早就懂得簡單的快樂，懂得“知足常樂”，懂得寬容與愛……
0	從愛生憂患，從愛生怖畏；離愛無憂患，何處有怖畏？是故莫愛著，愛別離為苦。若無愛與憎，彼即無羈縛。
0	從《瀟然夢》到《少年丞相》不能不說小佚的文總能給人帶來感動和心靈上的震撼。無論是祈然的專情還是亦寒的執著都讓人感嘆不已，而女主也並非如其他文中的幸運，作者似乎總是扮演著後媽的角色，為她設下種種磨難使其成長，讓人看了欣慰，誰說不是呢，彩虹總在風雨後，人都是在不斷的磨練中成長的，唯一不同的是他們的目標不同所以成為了社會中不同的人。看著臨宇的成長，痛，並快樂著，於是我也跟著快樂著。
0	此書最受益是這兩條1、心中無冷病，不怕熱上身。2、肌膚不喜歡冷若冰霜的美人，美麗的女人一定要讓身體暖和起來，其他所有的問題都會迎刃而解。說實話以前太不注意“寒”了，搞得自己現在身體很差，脾胃虛寒到了極點。開始認識到要對自己身體好並努力改善生活方式。現在已經好多了，多靠了這些仁心仁術的醫生們的書。非常感謝！
0	此書印刷也很好，有質量感！內容淺俗易懂，還結合現實生活簡扼的分析，古與今的對照，喚醒了中國五千年的史實。讀完此書，對崑曲更深的瞭解，對前人的那種無比的創造力，頂禮膜拜！
0	此書是從基因科學的角度闡述人類的起源，和我們傳統的民族觀，歷史觀大相徑庭。根據基因科學家的研究，現在地球上可以找到的所有人類的祖宗是共同的，都是那對非洲亞當夏娃。作為中國人，一開始很難接受，其實外國人開始也不接受。不過，相信的學者，包括百姓越來越多，坊間越來越多聽見關於黑亞當夏娃的議論了。耐著性子讀完它吧，挺有意思的呢。
0	春天的季節,沒有什麼比鳥兒的歡歌更美的聲音了.這本小冊子圖文並茂,帶在身邊,隨時可以識別我們可愛的小精靈,快樂的招呼一聲:你好.連並著想到故宮的烏鴉都有了歡喜的感覺.珍惜我們還有這些可愛的朋友,如果看了<寂靜的春天>,你一定會感嘆錯過了永遠的失去了,鳥兒.帶一本小冊子,可以傳閱給你的朋友,分享擁有春天般美麗的心情,象鳥兒一樣放飛自己.熱愛生活,熱愛生命.
0	初為父母，我們對育兒一無所知，在父輩那裡獲得的是些傳統的屬於物質匱乏時代的育兒模式，我們需要給自己充電，這本書很好的幫了我們的忙，許多問題看過之後就迎刃而解，許多疑惑得到很好的解釋，對孩子已經出現了的問題，提出了合理的解決辦法。我們也明白在孩子身上，我們做的還有很多不足，既然生他，就要對他負責。比起在黑暗中摸索前行，我們需要這樣一盞指路支燈。
0	初拿到這本書，並未迫不及待開啟翻閱。因為想找個適當的時機，細細品味其中的美麗與哀愁。夜深人靜，萬家燈火漸漸熄滅，獨自在房間，點燃檯燈，發現能很快的融入書中所說的情節。每一段美麗的詩詞歌賦之後，都有一段傷感抑或幸福的故事。隨著主人公的悲傷而失落，開心而快樂，讓我懂得，在古代，居然也可以有如此令人心動的愛情。一種亙古不變的情懷。
0	初次看這本書的時候，是因為看到作者的經歷異於常人，而自己骨子裡的叛逆思想漸漸浮上心頭。買回家來看之後漸漸地融入到了書裡，把自己原先的思想一掃而空。這不是一本單單介紹人生經歷的書，而是一部展示一個人的心理歷程的書。一些想不到的經歷，把你的心帶到另一個遙遠的地方。慢慢地，慢慢地，每個人都成為了《項塔蘭》的主人公，在心中留下一個永遠的憧憬與嚮往。
0	初次看《平凡的世界》是在初三那年，看完感觸很深，後來又陸陸續續看了好幾遍，總是讓我深陷其中，以前買的都是盜版的，總有很多錯誤，而且還少情節，終於可以買一本正版的好書了，以後也會介紹給我的孩子看的，我們這一代，對農村的生活還是有感覺的，可現在的孩子根本不知道這些事，我想只有讓這些好的描寫農村作品的書能讓孩子瞭解農民和農村。確實是一本值得買值得讀的好書。
0	陳丹燕是我喜歡的女作家之一，喜歡她用淡淡的筆調來寫真實的人和她們夢幻般的人生。可《我的媽媽是精靈》是9歲的女兒自己上當當網選的書。到貨後，孩子直說好，並要求我看，本是應付孩子的要求。未料一拿到書，我竟愛不釋手，一口氣讀完為止。好書！還是淡淡的語氣，飽含真情，筆下的人物心思細膩，充滿愛心。心理活動方面更是成功。是一本教孩子愛人、理解人的好書！
0	炒菜講求色香味俱全，缺一不可，書也一樣書的質量很好，圖片特好看，在這種前提下看一道首的菜譜感覺是口水直流內容涉及的範圍很廣，冷菜熱菜小炒到煲湯應有盡有，配料大多選常見的，炒菜流程很詳細也很易操作，新手和老手都可以為之一讀。而且在對健康飲食越來越重視的今天，有一系列的保健菜式的確是個不錯的選擇炒菜有時炒的時一種心境，看好看的書炒漂亮的菜。不錯！
0	常常覺得聰明和智慧相比,我更喜歡智慧.擔是,看了拉拉之後,我覺得聰明的女子更讓人心生憐惜.不可否認,這是一本好書.一年前一個很好的朋友發了我一本電子檔的,沒有看下去,這次在噹噹上買了之後,用了兩天看完.很吸引人,對於那些嚮往外企的人來說,是一本不錯的指南.對於那些聰明的女子來說,更是一個完美的人生嚮導適合珍藏及細讀的一本書!推薦
0	曾經在德國的時候，就經常給兒子看德國的一個科技生活頻道。它介紹的總是各種生活用品尤其是食品的加工過程，都是自動化流水線。在買這本書之前，我只是想讓兒子知道，這些東西是如何來的，買了書後發現，書中介紹的不僅是東西如何來，而且全部都是按照流水線的方式介紹，基本是自動化流水線的縮版。我認為這樣的介紹有助於孩子對於東西的來源，生產方式，尤其是現代化的生產方式促進理解。也有助於培養孩子的創造性。是本不錯的書。
0	曾經買過N多關於兒童教育的書，只有這本書是我買來立即認認真真的讀完的。很多篇章還讀了好幾遍。裡面很多的教育理念由作者娓娓道來，不教條、也很容易讓我接受。不論從孩子的品德、學習還是好習慣的養成方面都讓我很有收穫，最大的收穫還是自己的成長。確實不是生了孩子就是家長，當家長還有太多東西需要學習，我要和兒子一起成長^_^
0	曾經經歷過車禍的人，心裡多少都會有些陰影的，這一點偶深有體會......小厲一定是屬於陰影還未散去那類人，所以對寫意不繫安全帶的反映這麼激烈！可憐了寫意，還不明所以，以為這個皮笑肉不笑的傢伙喜怒無常，陰情不定，真是慘！
0	彩頁很喜歡，而且句型也不死板，很現代，很常用，很口語。而且重要的是對只識得五十音的人來說也可以學習，因為每個漢字上面都有片假名可以參考。其實個人覺得，學習一門語言，可以學完基本發音，再來些基礎口語，兩者相輔相成，基礎打牢了，進階就容易了。不過期間，單詞的積累是要下功夫的，需要思考怎麼樣去記憶這些單詞。非常喜歡這本書～學習當中。
0	步步驚心是我看的第一步穿越小說，當時看到老版的題目和插畫的風格，以為就是那些年輕孩子看的青春小說，沒有放在心上，想隨便翻翻。不料這一看一發不可收拾，一口氣看完，而且看的淚流滿面滴。好多年不看言情，好多年不為愛情感動，這下可被桐華給套住了。像《步步驚心》這樣細膩的文字，巨集大的歷史背景，精緻的景物描寫，真的是言情小說裡不可多得的精品，值得收藏，值得多次翻看。
0	不知道為什麼，其實心裡一直存在吸血鬼情結。那個生活在暗夜中的種族，給人神祕又邪惡的力量...知道暮光系列，最初是因為去年出來的電影。迷戀著吸血鬼與單純少女的戀愛傳奇。直到讀者也開始推薦這書，終於決定找來讀一讀。故事中的愛情總能讓人覺得溫暖。喜歡愛德華給我帶來的感覺，那個什麼時候都為了保護貝拉不顧一切的男孩子。不知道是不是《哈里波特》在我心中地位太高，個人覺得還是無法與HP抗衡。
0	不知道是不是所有清華出的書都這麼有用，精闢。這本書所講的模擬主要是基於ORCAD為基礎的電力電子模擬，在軟體方面沒有冗餘的介紹，如果不熟悉這個軟體的朋友，還是建議先進行ORCAD的學習，然後在去這本書。而具體涉及到模擬時，演算法涉及的比較多，而對於各種演算法都有比較，值得借鑑，如果對於建模一塌糊塗的話，建議還是好好看看這本書，書上提到了很多關於建模方面的例子，對我很有啟發。
0	不知道‘祕密’的作者有沒有采訪過本書的作者，從時間來看本書作者應該是更早了解了宇宙的祕密：‘萬物皆為一物。當你想要某種東西時，整個宇宙會合力助你實現願望。’初讀會以為是一本像‘壹千零一夜’的某個神話尋寶故事，其實書中的故事寓意深刻，非常耐人尋味，對於想了解人生意義和追求自由快樂人生的讀者，本書不會讓你失望。讀罷本書，我有一個衝動，很想立刻去做我想了兩年也沒做的事。
0	不知大陸觀眾有多少看過臺灣的“生活智慧王”節目，裡面介紹了很多生活技巧，尤其是居家烹飪方面的。這本書專門介紹了能在較短時間內作出美味不重樣而且健康的餐點的方法技巧，很適合現代社會的忙碌一族（或者說是懶人吧），還有提高烹飪效率的一些竅門。圖片很直觀，文字就簡略了些，要掌握技巧還得多實踐啊，比老吃快餐或外賣好多了，還能增進跟家人的感情哦～
0	不是每個人在成長的時候都有一個美好的環境，指引你走向健康、成熟的心智旅程。也許一些坎坷、挫折在心裡留下的影子並未隨時間流逝，而你又無法自己解脫。苦苦尋求外界的幫助又遲遲得不到要領。某年某月的某一天，無意中翻到一本書，那似曾相識的場景，那些捅破多年來心裡隔閡的窗戶紙的文字，帶著感激的心情用心瀏覽一頁頁解惑的篇章。感恩的心，感謝命運，感謝有你，讓我有勇氣做我自己...
0	不是很瞭解高亨的經歷，然其為毛澤東寫的詞，文革中作品的“革命化”語言，是反映了一個傳統文人的弱點呢？還是一個深諳易理、洞明古今的智者的逐流自存行為？易道，大可以修齊治平，小可以亂世存身，高先生是不是已經達到這一境界了？
0	不是《莊子》裡所有的文章都一定是莊子本人所做，大家要正確看待，讀《莊子》要用心去領會，考別人教的話，頂多是他人消化過的看法，我們要先有一定的理解，再結合各種觀點去更好地領會其中的奧妙。再說這本書又要翻譯，《莊子》原文內容又多，怎麼可能是全本呢，選的時候自然要注意。很多人喜歡拿歷史人物的侷限性來詬病他們，切不可如此，試想再過2000年有誰能保證後人不拿我們的侷限性來詬病我們呢？
0	不論書的內容還是內容的排版，書的封面設計和書的紙質等各個方面都非常喜歡。快遞送貨的速度也很快，每次都能享受快遞員的“微笑服務”，書送到的時候，我迫不及待地開啟，書的外面還附有一層薄薄的白色塑料膜包裝，看著心情非常愉悅！物超所值！同時這本《三字經》也很適合收藏！建議還沒有買的以及還在猶豫是否購買的儘快購買！(*^__^*) 嘻嘻…，好像在打免費廣告。以後繼續支援噹噹！希望噹噹繼續發揚！
0	不好意思,其實我說的是<父母是孩子最好的醫生>馬悅凌的,這本(不生病的智慧)我也在看,很不錯的,特別是補血補氣這一塊,講的不錯的!
0	不好意思，剛才一時手快，最後一句打錯了。 原來有一種情始終牽動著我們的心，那就是我們與親人間的不可抹去的深深的情愫啊！哈哈哈。請多多支援。
0	不好意思，剛才上傳錯了另一本書的評論，因為買了幾十本書，搞混了。我和孩子都非常喜歡這個系列三本，還經常就內容在一起討論，我還準備暑假帶他做一些昆蟲標本呢！
0	不過，對於一些陰謀論調，將信將疑，網上一搜，大家議論紛紛，我想寫的最詳盡的當屬天涯的這篇了吧http://cache.tianya.cn/publicforum/content/develop/1/140524.shtml學術爭鳴是好事，不過回頭想想，這本書的確有點小說版的正史
0	不管你是企業領導者,還是行業分析家,還是戰略制定者,波特的競爭三部曲都可以說是必讀之經典,可以讓人對於分析行業結構,有著全新的方法,從來可以制定適合自己的戰略,如果你打算自己做生意或正在做生意,這本書會讓你的思路大開,對於你從事的行業,會有全新認識,你會發現有新的角度來認識自己!管理,營銷,分析企業,戰略制定,招商擇業,必讀競爭戰略的基礎是,?五力模型?分析,所有的戰略都是圍繞五力模型展開!
0	不得不佩服這本書作者的勇氣和能力。看介紹說人家貌似做這個行業的記者做了幾十年，然後深感裡面充斥著太多骯髒的東西，最後是出於一個記者的職業良知他才下定決心將其公之於眾。這要是在中國，估計他早就不用在“圈內”混了。打破潛規則是要付出代價的，這在哪裡都一樣。想不明白的還是：如此敏感的一本書，美國從商業界到政府機構居然也沒人出來管一下，任其持續暢銷了數十年之久。我覺得是個奇蹟。
0	不錯的BL文，沒有動人心魄的纏綿，兩個涼薄的男人在彼此靠近中找尋溫暖，卻又保持著適當的算計和距離。人性不就是如此嗎？我以為這無可厚非，人應該先愛自己，才能去愛別人。愛情說到底也不外乎人情，一個連自己都不愛的人又怎麼能去愛人呢？靳辰和蕭志皓，也是身處娛樂圈，才會讓人對他們同性戀的身份不那麼計較，寬容也是需要環境的。
0	不錯，作者的觀點很顛覆目前中國父母的教育方式，其實古人們對於教育已經有了很系統的體系了，可是現在的父母以及祖父母們更多的嬌慣縱容孩子，放眼看去自私的孩子是大多數，父母覺得自己的孩子在外面只要不吃虧就是好事，完全把古人幾千年總結的教育古訓拋在的九霄雲外。所以推薦準媽媽們可以在等待寶寶降臨的時候，好好學習一下，怎麼把孩子教育成一個有愛心、有責任心、寬容、大度的人。
0	不曾想到一個男人可以寫出如此柔情的東西，十分細膩的情感十分體貼的筆觸，真的可以讓你感受到一種久違的溫情，不知道有多少人能有性體驗這份“痛苦”，也學忍著一輩子從不曾有過很多起伏，與之相對，主人公經歷了很多，心理上也有很多床上，誰知道呢，那何嘗不是一種財富？不錯的一本書，作為孩子，如果你的父母覺得生活很累，你也許可以建議他或她來讀一下這本《nights in rodanthe》
0	補充一條 ： 可惜外殼送來時壞了 以前買噹噹的沒有遇到過也 好在裡面的分冊沒有損壞 很新的 也就不計較啦 赫赫 書嘛 是用來看的 不是用來觀賞的 偶不計較了額 以後注意嘛 噹噹~~~ 倒是送的速度和快遞叔叔的態度 很好好 赫赫 不計較咯
0	補充：我知道怎麼放碟了。讓它自動播放，最多隻能放存在裡面的最後一個視訊檔案。直接去“我的電腦”裡，開啟光盤裡放視訊所在的資料夾“MPEGAV”，然後就能看見所有的視訊檔案，並且播放了。我的第二張碟在一個電腦裡能用，在另一個電腦裡怎麼也不能用。好在，視訊檔案可以直接拷到電腦上看。
0	表姐凱聽到溫森特的表白後，花容失色，一直逃避著梵高，她當時只說了句“不！決不！決不！”這幾個字，簡短，卻是梵高面失敗的態度，經歷了五次失敗，他終於尋覓到自己該走的路——畫畫。其實我是欣賞梵高那種隨遇而安的態度的，做福音傳教士時，目睹著礦工一個個捱餓，生病，死於礦難，即使他傾盡所有，寧願自己挨餓受凍，也無法傳遞上帝的福音，使上帝降幅他們。於是他開始質疑上帝，上帝是否拋棄了這裡的礦工？慶幸的是他選擇去畫畫，他沒有被生活所打敗，他仍是渴望生活的，正因生活中面臨著挫折，才愈激起他去挖掘生活，體味生活。放棄？不！決不！決不！
0	彼得讓人心疼。彼得總是佯裝堅強，一步一步向前流浪，在Never Land上。溫迪走了，他在一旁吹笛子，大笑，然後躲在夢裡哭了。我們夢想著，有一天成為彼得，可我們都忘記了，彼得的憂傷。彼得的憂傷，沒個人都想要撫平，於是，每個人都愛他，顧不上那些他回報的，有意的無意的傷害。溫迪愛他，小叮噹愛他，虎蓮公主愛他，達琳太太愛他，連那個殘暴凶狠的詹姆斯.胡克也覺得他很紳士。可是這些人，除了溫迪以外，都無一例外的被他遺忘了，連同他們那些卑微的愛，都被他遺棄在那個未知名的角落。彼得是可愛的，彼得是可恨的，彼得更多的是讓人心疼。我們想要成為彼得.潘，可我們忘記了他的憂傷；我們想要在Never Land上流浪，可我們害怕那的孤單。我們是彼得.潘，在我們沒長大之前，可我們會長大......
0	比較不錯的書！可以解答一些日常出現的疑問，也可以幫助改變一些錯誤的護膚觀念。美中不足就是有些東西講得太籠統了，要自己再去琢磨一下。個人覺得還是適合對美容有點底子的MM看吧，比如（忘了是達人2還是3裡的了）裡面講到一個含多種美容成分的透明精華液，就只來了句能有多少Q10成分呢？如果讀者並不知道Q10成分會顯示出濃郁的檸檬黃，那麼就會讀不懂這句反問句了。。。
0	本以為男孩子更喜歡昆蟲的書，看到那麼多好評，抱著好奇的心理買了，結果我慘了：每天女兒都纏著我給她念蟲子書，一個故事唸完差不多要半小時，我嗓子都啞了，她很喜歡。有時候興起，她會和我玩角色扮演：比如我是愛嘮叨的象鼻蟲媽媽，她是任性的象鼻蟲老大。。。，角色互換著玩，樂此不疲。到現在已經讀完3本了，每次唸完一本她會比著後面的介紹，跟我說：媽媽，我還沒有這一本，下次給我買第4冊。。。
0	本書綜合性的向我介紹了馬利坦的思想。其實不僅是這位新託瑪斯主義哲學家的思想，而且是對整個傳統和古典思想的繼承與發展。就憑這一點，本書值得一讀，而且要細讀，因為它的綜合概括性很強。所以，依本人的拙見，本書可以作為對西方傳統哲學思想的“開胃酒”或者是“飯後甜點”來讀更為適宜。祝各位愛智者能從閱讀中得到真正的享受。
0	本書值得一看，寫的深入淺出，沒那麼多的資料和理論，一般人都能看懂，可能郎教授怕咱們老百姓看不懂，記不住，所以書中很多內容是反反覆覆，翻來覆去，沒完沒了的說。主要觀點就是 信託責任 二元經濟其實很多內容在他的講座中都說過了，我想出這書也正如他自己說的，要自己考慮自己的養老問題啊。最後，還是支援他說的話，因為很少人能象他講話這麼直接，透徹。
0	本書真實地向讀者講述了新中國第一位女電影導演傳奇而又曲折的人生歷程。披露了中國銀幕上那些經典作品的誕生經過,一代電影大師在中年喪夫的悲慟欲絕中,毅然化悲痛為力量,堅忍不拔奮力向上。在養育孩子的同時仍對電影事業鍥而不捨勇攀藝術領域高峰,為電影觀眾拍出了《柳堡的故事》、《永不消逝的電波》、《江山多嬌》、《勐壠沙》、《槐樹莊》、《霓虹燈下的哨兵》、《東方紅》等名片佳作。閱讀此書我們更加懷念這位故去快二十年的老藝術家.是她讓我們在銀幕上認識了王心剛、田華、陶玉玲這些著名的電影藝術家。作為六十年代出生潘冬子扮演者的同齡人,我們都是看著八一廠影片長大的。中國觀眾能為有這樣的藝術大師感刖無比的自豪和驕傲。 這本書最大的特點就真實,作者用質樸的語言、深情地向我們描述這位老藝術家坎坷的一生,她對電影作品精益求精精心製作的獻身精神,給生活在今天的人們很好的啟示。我感謝作者為我們呈獻出這本情義深重的好書。
0	本書是迄今為止，所閱蝴蝶類書籍中收錄最為全面的書籍。很多稀少的蝴蝶在本書中都能查閱。可以說是一本相當棒的工具書。此書為喜愛蝴蝶的人士提供很好的參考！我非常喜歡。剛拿到這本書的那天，即看到通宵！美中不足的是，我所收集的部分蝴蝶標本在這裡還是不能識別科目，當然我亦不去苛求了；還出現些微的印刷瑕疵，這是作為一個珍藏書籍的遺憾。希望商家也好，即使不承擔印刷的過失，也要對印刷質量把關。
0	本書使用陰謀論的觀點闡述了近代發生的所有重大歷史事件的因果。揭開了金融這一新式武器的威力。我當初在一本小說中看到國本書的簡介，感到很不可思議。購買這本書後，花了一個星期閱讀完，感覺受益匪淺。對貨幣產生的破壞作用大體有了瞭解，再結合中國股市和樓市的漲漲落落，很有感觸。也對新形式下的中國金融安全充滿擔憂。獨立理財的朋友都應該看看這本書，假如金融危險來臨，大家離安全門的距離也會近些。
0	本書能完全從實際出發，對於生活中漢英翻譯的錯誤和不妥之處,先點評然後再與國外的公示語進行比較，是從事翻譯者的良師益友,是一本不可多得的好書.對規範我國公示語,避免笑話的發生，起了非常重要的作用，也給有關人士提供了一本不可多得的參考書。.缺點是：有些細節的地方，在照片上的詞句看不清楚,要是能在照片下面再寫一遍就好了!
0	本書另外的閃光點是在每個知識點後面還有相應的習題解析，並且針對知識點的不同設定了習題解析、錯誤提示、要點剖析等細節，圖文並茂，是目前市場上一本不可多得的好參考書。
0	本書讀完了，我個人感覺宋初的文人都以范仲淹等知識分子為自己的楷模，蘇軾也一樣。宋朝文人都以憂國憂民著稱。比如范仲淹，王安石，歐陽修，司馬光（包括蘇軾）等，如果能從他們的詩歌中深挖這樣的積極資訊，形成一種“致君堯舜”的政治明星大氣候，也就是說叢集效應。我想這對當代的文人圈，甚至腐敗之風氣都有很好的號召力和感染力。
0	本書讀大學時曾經買過一本，蓋因仰慕東坡人品之豁達坦蕩，詩文之汪洋恣肆。十年光陰，一晃而過。前段時間忽然懷念起老家書櫥裡的東坡傳，於是又購一本，半送老公半為己。較之以前那本，我實在想說這個版本設計太花哨，紙張太差，排版太密，尤其是，翻譯太不明白曉暢。是為對文豪和作者的不敬。無論如何，有內容和作者的見解在，究竟還是瑕不掩瑜。這是蘇東坡自身的魅力。
0	本人閱讀此書，是按平時的習慣——第一時間檢視圖片，結果越看就越是愛不惜手。書中所列的收納例子很實用，分類清晰且面面俱到，方法簡易且節省兼環保，當我參照著動手做的時候，還能從中享受收納的興趣，尤其是平時家裡的廢品可以充分利用了，當把雜亂的環境變得整潔時，很有成功感呢！鑑於此書的實用性，我還將此書介紹給多位同事（當然是女性了），特別是“管家婆”型別的家庭美女們，真可謂不可不看、不可不用啊！用流行語表達，即：很強！很管用！
0	本人是一名大一學生，大一的生活一直處於渾渾噩噩的狀態，直到我看到了這本書。它對於我的意義遠遠大於一本書。《杜拉拉昇職記》讓我開始重新審視自己的生活，開始規劃自己的未來，在今後，我希望我能向拉拉一樣所向無敵。人際關係的交際技巧，與上司下屬的巧妙溝通，善於利用學習機會，每一次的金玉良言，我想說，杜拉拉不僅僅給在職的白領以啟迪，她勢必將改變我的生活。真的謝謝作者。
0	本人是大二學生，處於大學的迷茫期，身邊的人，尤其師兄師姐和家人總是或多或少灌輸他們的認知，大學的出路很難明朗起來。本人一直在尋找屬於自己的明燈，恰好發現新東方的這本書，實在如獲至寶的感覺。這本書批判了很多傳統的觀念，不管是大學還是工作的人都適合看，甚至未入大學校門的高中生也非常值得一看，本人亦向別人推薦了這本書，希望也能幫助到你！
0	本人近日有一問題想不通，寫來大家共同探討：如果夢迴大清中的曉薇、步步驚心裡的若曦、勿忘中的阿離、塵世羈裡的凌兒、不辭冰雪為卿熱中的塵芳、許你來生中的若涵、還有夢迴大清.瑤華中的瑤華、恍然如夢中的婉然還有秋霽等等等等穿越女主們，如果同時穿了，那會發生什麼樣的故事呢，不知哪位穿越作者能夠寫出？
0	本人更正“開創”一文第三段裡一詞：“遜色”應該為“小說”一詞。給大家帶來誤解，誠懇向大家道歉！敬請大家給予諒解，因為本人是位初學者，本人希望大家多多幫助，好在以後的讀書中不再出錯！謝謝大家！bwlzzl
0	本來是在網上試讀，覺得mook書的創意就已經很吸引、符合自己的閱讀愛好，再加上一般超級炫的作者頭銜，所以買了第一集，確實不錯，很喜歡，值得收藏！又下手收藏本集啦！
0	本來買來送人的。讓我小孩發現了，喜歡得不得了，硬是刨了幾個晚上把它看完，還捨不得送人。首先，書的質量很不錯。第二，看得出編者很用心整理，真的是小朋友讀本，文字簡潔易懂。第三，每個故事後都附註說明故事所屬的民族，還有講述人、蒐集人等，豐富了故事的背景知識。第四，插圖精美，很有特色，讓小朋友發揮了無限想象。附帶說明，適合二年級以上小朋友閱讀，因為沒有拼音的。
0	寶貝最近開始看每幅迷宮下面的名字，對他認識字是很好的途徑，我欣然配合。字不多，一般都是兩個名詞一個動詞，誰找誰，這樣的格式，孩子也好記，呵呵，處處留心皆學問！
0	寶寶一歲兩個月買了這套書，他非常喜歡，因為書的內容淺顯易懂，最重要的是幾乎每一頁上都有可以讓寶寶翻動折起的地方，小小的馬桶蓋，五顏六色的泡泡，內容豐富的冰箱...激發寶寶探索的慾望，值得推薦！提醒一點要注意，最好大人拿著書給寶寶講，同時引導鼓勵寶寶翻動書中的活動部分，不要讓寶寶自己拿著書自由翻看，否則寶寶自己容易把書中活動的地方撕下來。
0	寶寶一歲九個月，買了這套書有一個月了，寶寶蠻喜歡的。這書給我的感覺是製作得很精緻，內容也是根據孩子的一些基本生活設定的，比如《我要拉baba》《車來了》都很不錯。唯一的遺憾是可能因為作者是日本人，有一點點內容不太合我們的情況。比如《我去刷牙》那一本，小河馬等吃的都是壽司。還有《車來了》裡去大商場玩，說到去遊樂場，吃兒童套餐，我覺得垃圾食品還是不宜過多宣揚。
0	包容是一種修養一種成熟，這種修養表現出來的不是軟弱，相反是力量是魅力是過人的目光與胸懷；是對於人性的深度理解，是對於利益的整體把握，是對於個性的充分尊重，是對於共存原則的貫徹與實施。包容是一種整體觀念，是一種高瞻遠矚。試想一個成熟的人，怎會在一個耍無賴的小孩面前耍無賴?試想一個君子在小人的伎倆面前怎會與之計較？書的內容好，值得一讀
0	幫同學買的書，那天坐車回大學，一路上百無聊賴，於是就翻開了這本書。彩色的圖，有些慵懶的文字，文中有著對愛情的感悟，最重要的，將我們這些“門外漢”帶入了咖啡的世界~~~~你也許不一定知道，原來咖啡淨是氣味也有18種之多，味道有苦、酸還有甜3種。各種名目的咖啡各有自己的特色，各有自己的口感……書裡面還有教你製作各種咖啡的方法，如果有興趣的話，不妨去動手試一試！
0	幫同事購買的，貨一到就給了她，下午一上班，她就高興地說：“孩子非常喜歡這套書，拿到手中，連飯也不吃了，就立刻讀了起來。”讓她這麼一說，我也挺高興的，有些心動，思量是否也給我家的孩子也買上一套。同事家孩子上小學二年級，七歲。我家以前買過些“兒童版十萬個為什麼，以及少兒科學大觀”之類的書籍，現在孩子快十歲了，再看這套書是不是有些太能了。
0	辦公室的一位同事翻看了這套書，按捺不住心中的共鳴，不聽勸非要買了一套，自己津津有味地讀起來，嘖嘖稱歎。一有空就自己抽出一本享受起來。真是有童心啊！我就不能像她那樣真純地享受童年，是有心理缺失吧。
0	拜爾勒是個完全不過問政治的青年醫生。他愛好培植鬱金香。並在試著培育一種沒有一點雜色的大黑鬱金香，因為第一個培育出黑鬱金香的人能獲得一筆可觀的獎金。拜爾勒的鄰居博克斯戴爾為了得到這筆獎金，也想培育出黑鬱金香。他對拜爾勒很嫉妒，生怕拜爾勒捷足先登。他不擇手段地監視拜爾勒的行動，暗中破壞他培育的鬱金香。爾後他又誣告拜爾勒藏著有損於荷蘭總督的信件，致使他無辜鋃鐺入獄，險些被送上斷頭臺。拜爾勒在獄中與看守的女兒羅莎相識並相愛，最後喜結良緣。他們的愛情是純潔的、真誠的，它和博克斯戴爾的仇恨和妒忌以及看守格里弗斯的凶狠殘暴形成了強烈的對比。他們歷經艱辛，合作培育出的黑鬱金香正是他們愛情的象徵。
0	把這本書送了很多朋友，送了時候我給他們說，書中的東西可能在世界上的每一個角落都正在發生。尤其你們公司裡。家庭裡，。哈哈，很多朋友的公司狀況正如書中一樣，處處隱患。一些30幾歲的朋友看完後都說好。50幾歲的，看完後，會意的告訴，他們早就看穿了。呵呵，總的來數很不錯的。帶這問題去讀書，一定能找到你要的答案
0	把晦澀的理論知識串聯在一個故事裡雖然故事的情節比較戲劇化不過看的出作者是為了把各種知識都能匯在一起 並且結合發生到一個人的身上而編這樣可以不使讀者產生角色混淆而不能體會書中同心圓的由內而外的變化作者建議閱讀這本書的時候可以讀幾章然後停頓回味其實也沒所謂第一次通讀一遍然後再反覆閱讀幾次同樣能夠體會到溫故知新的意義
0	把過去的浮華世事寫得很精彩，能作為一本古代浪漫普及的書。不過作者本人見解再獨到，終究有偏於歷史，過於個人化，缺乏史料支援。喜歡詩詞的人，真是一本很不錯的書，遣詞唯美淡雅，清麗而絲絲入扣，融入了深深的感情。基調大多是悲哀的，敘述著在那遠遠過去驚心動魄的愛情，心酸悲涼，用古典詩詞帶你步入古人的世界。
0	八個各不相同的故事，八段難以言述的故事，每一個故事都讓人想起那些丟失的青春和晦澀的淡淡的愛情。沒有什麼轟轟烈烈，沒有什麼刻骨銘心，有的只是淺淺的淡淡的幾乎過去了就了無蹤影的一絲愛情感傷。當愛情已經成為了家常便飯，我們所能擁有的彼此還需要什麼？當青春已經不再，我們所能留住的又有什麼？青春就像一塊殘破的刀片，我們擠著它經過，我們也支離破碎
0	奧列傘……一個消滅口吃的地方……一個渴望創造力的波希米亞集市……一場關於愛和理解的換位遊戲。六歲時，唐優優開始口吃，這令他自卑又孤單。他來到奧列傘下，結結巴巴地許願要當精靈，於是夏多隻好硬著頭皮去替他做三天小學生……很喜歡夢神奧列傘的世界，一口氣把6本全套書都讀完了。這裡什麼都有，就是沒有無聊！希望我能夠永遠有童心，永遠在夢神奧列傘的世界裡遨遊！
0	奧列傘……一個從金色種子開始發芽的世界……一方由綿羊之路抵達的樂土……一個解決童年困境的家園。黎曉曼有一個外號叫做“慢婆婆”，因為她無論做什麼都比別的孩子要慢得多。她許願得到了一個冠軍遙控器，能夠操縱周圍的世界快進、倒退和暫停。於是，她開始了充滿新奇體驗的72小時……——我熱切地期盼著和女兒一起在奇妙的奧列傘下親子共讀的美好時光。
0	黯然淚下，不是為了查理的死，是因為查理與小託的兄弟情深感動了我。小託決定上戰場的一個重要原因是，無法想象與查理分離的痛苦。他們這輩子一直生活在一起，分享所有的事情，包括對茉莉的愛。查理在緊要關頭，寧願違反軍令，也不曾離開受傷的小託半步。最後，兩兄弟既不得不分離，而我相信，小託也會堅強的走下去，因為他答應了查理會好好照顧其他人，他和查理有了要用一生來信守的諾言。
0	安意如，同樣是感性的女子。一個才女，就如她自己形容的一樣，一流的才女，即使隔了千年時光，心智也是有共通的，身上流落的氣息韻致，像老房子裡留下的檀香木衣櫃，總是高大沉厚的樣式，何時開啟來，都迷茫著淡淡香味，有恍惚相識的感覺。她的詩評，更多的是寫出了女人的心事，歎服於其文學底蘊的同時，字裡行間也時不時地可以邂逅到令人感動令人流淚令人反覆咀嚼仍不覺厭倦的句子，似乎只有寫下來才不覺可惜。
0	愛迪是一個普通的遊樂園維修工人，可是一次事故為了救一個小女孩而失去了自己的生命，當他升入天堂時（其實不是天堂，而是他在自己的一生中所去過的地方），在不同的地方遇見了五個人，這裡面有些甚至自己不認識，可是卻於自己或多或少的有些聯絡，從這些人中他發現了自己人生中許多祕密以及這一生的意義......同時我也很佩服作者的寫作功力，不時的進行轉換卻不會使文章煩亂複雜~是一本使靈魂洗禮的書！
0	愛德華的禮物看過後，真的覺得受益匪淺,原來在生活中、工作中遇到的人與事，是可以用那麼有意思的語言來說明，並且總結出觀點、看法、還可以用各種不同的方式去運用。對個人在以後的職來生涯中可以用到那些看似在生活中微不足道的事情，卻影響事業發展的工作方式與方法得運用，使其達到那樣完美的職場天地.非常棒的書,一本?一語驚醒夢中人?的好書.
0	愛，是纏繞在心底的藤蔓。他們初相識，那麼純淨，像兩顆冰塊一樣透明。只可惜，她想走的是另一條路。誰也不能說她的選擇有錯。一個女孩，選擇揹負生活的重擔，依靠自己打拼一片天。多麼不容易。犧牲良多，好歹自給自足，豐衣足食。按照馬斯洛的需求層次論：“生理”、“安全”、“感情”、“尊重”、“自我實現”來講，衣食足，溫飽、安全問題得到解決，才有可能在平等的基礎上尋求感情，既而享受被尊重，實現自我。女孩的人生成功了，不過，遺憾的是，男孩卻等不到這一天。歸根到底還是感情不夠堅定吧。愛亦舒，愛她夠現實，人在感情上總是渴望回報，沒有人可以堅持到天長地久，海枯石爛。可是，我仍然覺得很遺憾。我骨子裡盼著他們最後能在一起。我在心底為了他們每一次的見面歡呼，為了他們的無緣而傷感。我始終覺得，他們應該是一對的。可惜他們從某一個點出發，到後來發現已經離開對方太遠了。我最痛恨的地方是，有很多人，他們分開，再沒有回頭的機會。…
0	阿加莎之外的另一位犯罪推理小說的大師級女作家！女作家和男作家的區別，在於擅長在邏輯嚴密和氣氛緊張的犯罪推理之外，對人性的軟弱、複雜和彼此之間可堪或不堪的關係有著細膩的觀察和豐富的細節表現。小說更對女性在“法醫”這一“男性”職業之種種身心壓力、人際壓力、規則壓力的包圍下，如何堅定地維護正義、呵護親情和愛情，進行了細緻入微地表現。
0	N多年前在上海看《琥珀》，不知道它是廖一梅的，因為有影帝（劉燁）和美女蓋住了她的光芒。去年在話劇中心看《戀愛的犀牛》，被一群黃牛圍堵，才知道原來她的話劇那麼紅。這是一本不錯的書，記得書中的很多細節，比方說關於男人變老和變成熟，比方說關於美感實不實用，比方說引用的《兩隻狗的生活意見》裡關於門的臺詞。
0	ITIL作為資訊系統服務管理的最佳實踐有很高的借鑑價值。不過，正如以往很多國外的標準、規範、樣板在我國的推廣面臨的問題一樣，不同的文化、社會體制、管理理念、傳統習俗會導致東西方思維的差異，因而，必須在充分理解別人的經驗、實踐基礎上，才可能很好地“借鑑”。這就是本書的作用和購買的價值——瞭解的基本條件。不過，“拿來”也是需要化功夫的啊！
0	flash分程式設計和動畫兩部分，這本書說的是flash CS3，可是指令碼的運用任然是AS2.0的，這是已經被漸漸淘汰的指令碼格式flash CS3使用的最新指令碼格式AS3.0卻完全沒有涉及，而且就算在運用指令碼的課程部分，也只是讓人自己複製已經寫好的程式碼上去，沒有講解指令碼的詳細構成而且書中有些動畫的基礎繪製部分的步驟省略過去了，完全初學者看起來會有些頭疼不過總體來說，還是非常入門的書籍，不算很糟糕
0	By the way .我希望，電視劇拍出來一定要好。演員選擇很重要。千萬不要像《會有天使替我愛你》一樣，看書看得我很感動，電視拍出來只想罵。我祈禱。
0	6本書最喜歡《我能打敗怪獸》，3歲11個月了，我在網上下載了《不一樣的卡梅拉》MP3。放給她聽了幾遍，今天早上我聽她一個人在那裡喃喃自語，我仔細一聽，“饑荒，雞舍里正在鬧饑荒……”，天~她居然差不多能把整本書都複述下來，她還一個字都不認識呢~我說明天換一本吧，《我想看大海》也不錯，可人家不樂意啊~我很不明白，為什麼這麼喜歡這本書，對了，我家是個妞，很臭美的小妞~
0	33年前，一場罕見的強烈地震，使唐山這座百年曆史的工業重鎮變成了一片廢墟，24萬同胞罹難，在這巨大的災難面前，堅強的唐山人表現出了泰山壓頂不彎腰的大無畏英雄氣概，它們承受著家園被毀和失去親人的巨大悲痛，帶著滿身的傷痕，投入到抗震救災，重建家園的戰鬥中，在全國人民和親人解放軍的大力支援下，自力更生，奮發圖強，用自己的雙手創造出了人間奇蹟，使一座新城在廢墟中崛起。30多年過去了，唐山人在與災難抗爭的過程中，鑄就了鋼鐵般的堅強意志和性格，展現了偉大的唐山抗震精神，這種精神充分體現唐山人團結堅韌，勇於克服一切困難的決心和力量，唐山抗震精神處處閃耀著人性的光芒，它屬於唐山，屬於中國，更屬於全人類。這本《唐山大地震與建築抗震》內容豐富，圖文並茂，是一本反映唐山大地震災難和唐山重建過程的精品圖書，非常有收藏價值。
0	20年前，在大學裡讀過英文原版，就被深深地打動。畢業後一直想買一本收藏，可一直沒找到。前幾天在網上搜索到這本書的中文版電子書，DOWN下來又讀了一遍。再一次決定，要買一本收藏。沒想到真在噹噹網上找到了。顯然，這本書是不大受人關注的，書皮的一半泛著黃，看樣子被半壓在其他書下很久了，落了很多土。書頁黃黃的，不光滑，也沒有亮光，不過我很喜歡這種感覺，很有書而非畫報的感覺。
0	1月就買了此書，常看作者的部落格，買書後，基本是一氣呵成的讀完。作者長期研究經濟，關注民生，是國家不可多得的人才。書中全面介紹了金融危機的產生，過程，對當今世界經濟生活的影響，全面串聯了全球貨幣政策、經濟各個方面的戰略書。對普通民眾也很有啟發。如對“資源為王”，人民幣國際化等對國家應對危機提出很多可行的戰略政策。一本及時的好書。殷切希望各級領導能好好讀讀。
0	1. 這本書對王守仁的思想做了很全面系統的介紹和評價。2. 指出了守仁進步的一面和侷限3. 對後世批判守仁也做了全面的介紹和解析4. 當年明月對王守仁的思想理解有些偏差，王守仁同樣講“去人慾”，不可不詳細研讀5. 無論後世怎樣評價王守仁，都無法掩蓋一代牛人的光芒。6. 至於對守仁的批判，作為學者的他，若地下有知，必然欣喜。
0	1 原材料用量的排版，正文製作過程的字型、字號及排版閱讀很方便！2 最可貴的是製作過程都是寫在相應圖片下方，非常方便閱讀和製作，製作流程清晰明瞭，貼近烘焙新手，而且圖片非常詳細精美，讓你躍躍欲試。3 書中有文字錯誤，估計校對的人早已被圖片上的美食弄得心猿意馬，好在有大量的圖片作證，稍加理解還是得心應手。在購買的西點類書籍中，從書籍印刷裝幀質量還是在排版、文字、圖片、製作流程介紹，我還是給這本書五星推薦。4 佩服作者的坦誠虛心，提供了郵箱和電話反饋意見。我想，這就是本書能夠編纂到位的關鍵，不愧是名符其實的一本烘焙寶典！
0	09年5月草原是個脆弱的平衡生態——若沒有失肉動物的制衡，老鼠、兔子、瀨子、黃羊都將毀滅草原。除了食物短缺，若少雨也將使食肉動物滅亡。草原牧族的繁衍，依靠的是馬群（對付狼）和羊群（收入來源），這增加了草原的負擔。同時人口增加使得狼群減少，水源分享。草原的平衡由此被打破。加之本身草原環境惡劣，因此改變遊牧習性是人心所向、勢之必然。十年文革，無知者加速了這一過程而已。
0	>>>在週四晚上午夜看完了步步驚心，翻來覆去折騰到深夜才得以入眠。心中深藏的情感似乎很淡薄，只是世事已盡的感慨。然而似乎又將要漫溢而出。事情原本可以不是這個樣子的，為什麼一定要固執的撕裂每個人的繁華。桐華的故事與普通的言情並不相同。不是沒有兒女情長，只是多了鮮亮和透徹，對人情與歷史的洞察。她用女子天生的敏銳觸覺與寬廣的視野，將歷史縫隙中遺落的點點光華編織成夢境。並不虛無，只是灼灼其華。明亮中的傷感莫過於此。桐華如是說，“大漠孤煙直，長河落日圓”是從小慣看的景色，嚮往著“小橋流水人家”，工作後索性跑到南方，領略一番巴蕉夜雨，薄暮昏冥。一進覺得人生不管是“大江東去，浪淘盡”，還是“楊柳岸，曉風殘月”都該體會經歷。心裡隱約覺得這應該也是一個生命傳奇的女子。生長於煙火織天的塞外荒漠，筆端流露出的淡和、嬌俏、聰敏、悲涼，浸了我的眼和心。<<<天家無情，的確，天家無情。君不君臣不臣父不父子不子。再天…
0	<薦書> 高木直子的漫畫突破了以外我對少女漫畫的框架,反而充分了家庭的溫馨感,心情不好的時候，一定要多看,看了就會心情好哦!
0	<薦書> 推薦所有喜歡<紅樓>的紅迷們一定要收藏這本書,要知道當年我聽說這本書的時候花很長時間去圖書館找和借都沒能如願,所以這次一看到噹噹有,馬上買了,紅迷們也要記得備貨哦!
0	<<木>>的故事在女兒一歲半的時候，就開始講給她聽了。今天問女兒是否喜歡這本書及原因時，女兒說這本書裡的故事比小時候聽過的具體，她喜歡描寫具體的。工作一天到家，坐在軟軟的椅子裡，也翻開女兒的這本書，不看文字內容，光看這印著淡淡顏色的書頁，就有舒暢的感覺。女兒做完作業說休息一會兒，她的休息就是看這本書。有想法，如果每本書都做成這樣，多好。可又想，那成本太高了。大師的畫，精美絕倫。
0	【薦書】專家認為目前的由次憑危機引發的金融海嘯只是開始，未來一兩年的市場形勢會更加惡化，無論是從事企業管理或是其他經商人事都應該更多地瞭解目前以及未來的市場趨勢，以便及時掌握市場動向，在此特別推薦《金融風暴啟示錄》一書，此書可以讓你更多地瞭解2008年暴發的金融風暴，此書還引用以前的金融風暴闡述分析，是非常值得看的一本書。
0	【薦書】許多人一生都在忙碌尋找自己的幸福,卻忽略了在身邊的幸福!有人想尋找童年,有人想遺忘童年,無論那種情況,你都可以在失落園裡找到那種感覺,在我每次難過的時候,我都會拿出這本書來安慰下自己!在裡面能得到心靈的寧靜,我推薦這本書也是希望所有和失樂園一樣的朋友,能尋找開心,遺忘痛苦,請相信黑暗的背後一定會有光!
0	【薦書】人生最怕的就是沒有引路者，總認為自己什麼都是對的，孰不知，自己兜錯了多少彎路。當你煩躁時，翻開此書，或許能緩解你的情緒；當你迷惑時，翻開此書，或許能幫你指迷正點，走回正道；當你不如意時，翻開此書，或許能幫你重拾信心，用嶄新的眼界去看到一切事物.......停一停腳步，靜下心看此書，提高自己的修養吧！
0	【薦書】其實,這本書不僅僅讓孩子認識時間、方位、顏色、數字、味道、反義詞以及體會各種動作,還有各種各樣惟妙惟肖的動物出現,還有好幾國的風土人情,不同的風景特徵.6歲的兒子和2歲2個月的女兒都喜歡,當然,給他們講的時候,側重點各有不同.喜歡這些讓孩子能主動一看再看的書.
0	【薦書】既可以給孩子營造一個學習英語的環境，又可以培養和孩子的感情。一舉兩得。不過，奉勸各位父母不要太過急於求成，要慢慢拿來。
0	【薦書】第五章有關木材、石材、附錄四的明式傢俱例項增補是彩頁的，不過王老也在書中明確第五章材質部分是在表明其色澤和紋理的多樣化。要獲得比較全面的認識，作出比較準確的判斷，只有靠多看實物，多做比較。僅憑几張彩色圖片學會鑑別是很難如願的。421、422彩頁是未裁開的，裁開時要小心不要輕易居中裁開否則會破壞摺疊好的彩圖。
0	【薦書】大概很多中學生乃至大學生、成人都會對我們所處的這個世界、這個宇宙充滿了好奇的吧。那麼這本書就是您不錯的選擇。立足於高中的基礎知識，深入淺出，讓您在滿足好奇感的同時卻不會覺得很多知識自己不瞭解的自卑感與煩躁感。同時，又讓我們能夠擴大知識面，於是在朋友面前又多了一個話題——讓你不至於在提及這一類問題時成為局外人。
0	【薦書】愛是得到一切再失去一切之後的一場記憶。一段悽美的愛情故事，當文字也在哭泣時，或許我們就懂得什麼是悽美，什麼是悲情。由最初的報復之愛，到最後的生離死別，當中的不捨與深愛，只有當事人才瞭解吧。正因為最後的深愛，才造就了縱有佳期，亦仿如一夢的遺憾吧？一本帶有遺憾的愛情小說
0	【薦書】:補充一下,《海底的祕密》是適合全體讀者的，是無文字，無國界的，充滿了愛，可以讓人永葆青春的，要用心閱讀的書。
0	『薦書』：看這樣的故事，讓成人們也重新擁有一顆好奇的心，也學會享受驚喜，享受閱讀以及閱讀意外的樂趣，以及美妙的親子時光。。。。。。
0	《長腿爸爸》這本書不錯，而且這是喻璠琴翻譯的版本，很正點。英漢對照，同時把作者在信中畫的簡筆畫沒有刪減很周到全面。這部書寫了一個孤女的成長經歷，她給我們展現了人的樂觀面，使人們對於孤兒的德看法有所改變，同時更重要的是孤兒對自身的看法。絕大多數的孤兒面對他人的施捨不是理直氣壯就是自卑感壓倒一切。所以，我想看過這本書的女孩子可能會樂觀不少，對於理想和追求可以更準確的把握。
0	《陰陽師.晴明取瘤》這本書買回來放在書架上好段日子，我都完了是什麼時候買的了。在整理東西的時候看到正好睡不著就看看吧。看完之後覺得有點搞笑。是古代得鬼比較蠢呢，好是日本那邊得鬼比較蠢？因為看現代得鬼故事都說到那些鬼事很精明，而且狡猾。我想問的就事晴明不是有式神嗎？為什麼到有事的時候式神不幫忙?過總結都不錯，讓我有想買其他幾部回來看個完整。
0	《夭色》是一部很值得收藏的書。除卻極少幾張不佳外，其他的都是精細華麗，令人讚歎的作品。國內很少有像韓露這麼高水平的漫畫家，服飾佈景構圖都美如幻境。尤其是畫這樣奇幻類的作品，難度很大，都靠自己去想象。過去買STORY100漫畫100小說版的同學們也不要因為那些畫都看過了就猶豫哦~要集齊也很不容易。與其零散的小開本雜誌，還是用華麗紙質華麗裝幀去配她華麗麗的作品吧！
0	《小狗錢錢》是我一個好朋友推薦並且送給我的，並且說就把它放在枕邊 隨時閱讀，我抱著這樣的想法一氣呵成讀完 覺得譯者的語言翻譯的很準確，沒有多少翻譯痕跡，（我通常不喜歡讀翻譯過來的書）並且語言形象生動，故事易於理解，令人身臨其境，有不少借鑑意義，如果能夠仔細的按照這個試試做做，（重在領會精神），會有不錯的效果。正打算讀第二遍。 推薦
0	《想吃蘋果的鼠小弟》這本來自日本的童書，整體風格清新淡雅，畫面大量留白，除了那幾只蘋果是紅色的，其他都是黑白色調，人物形象廖廖數筆卻活靈活現十分傳神。這本書，我的女兒寬寬喜歡，當要講到“來了只小鳥，叼走了一隻蘋果”時，畫面還沒翻到，寬寬就已經將小手揮起來學小鳥撲扇起翅膀。比較適合一歲以上寶寶閱讀。
0	《瓦地的小號》很像影像敘事，非常有畫面感，舉動言語細膩的像顯微鏡下的毛孔，搏動著生動的呼吸。種族矛盾、社會混沌下的平民愛情看似雲淡風輕，卻最能催生酸楚的情緒，就像《平民百萬富翁》的故事——最飄渺的愛情雲朵下正是焦灼的大地，和這片土地上的生活，美麗而殘酷。借用《瓦地的小號》中烙印在人腦海中的一句話：傻的不是你，而是這局勢……一絲無奈，幾許深刻。
0	《聽楊絳談往事》可以視為楊絳的個人傳記，通讀之可加深對楊絳先生的瞭解。從楊絳的一生中，我們可以瞭解一代文學大師是如何堅守自我，她與錢鍾書先生又是如何堅守他們的立場，同時更可以瞭解他們所處時代的風雲際會。讀完此書，讓我感受至深的是楊絳先生面對錢鍾書和錢瑗兩人同時臥床不起時的艱難心境。當錢瑗離開人世時，她既哀慟悲傷，又要瞞著錢鍾書，不讓他得知這個噩耗，實在是讓人動容……
0	《湯姆去海灘》《湯姆走丟了》這二本，成為女兒最愛的了。天天晚上講。還管媽媽叫，兩邊有兜的褲子。出門時，見著人就告訴人家，她的褲子兩邊都有兜。哈哈。好書。
0	《臺北故宮》一書是紀錄片的文字化，分為幾部分，如果你是先看紀錄片再看書的話，會覺得前兩三個部分的內容很熟悉，因為大部分在紀錄片中已經看過。個人認為書中後面部分很好看，介紹了臺北故宮的最有名的文物的一些小故事和一些與臺北故宮有淵源的人物，比較有看頭。看書介紹文物的同時，還可以配合紀錄片一起看，是視覺與感受得很好的結合。如果先看書再看紀錄片的話，應該會知道哪些是紀錄片中重點看得內容。
0	《四季時鐘》真不錯，插畫非常精美，語言清新流暢，口吻活潑有趣。翻譯質量很棒，用詞精確生動。作為科普書籍，用詞的簡練和準確非常重要。小孩一拿到就非常專注地看起來了。我也跟著看了半天不捨得放～～～我最近發現那些童書好像買回來自己都一樣愛看。所以，我現在真是不太關注所謂的年齡分段了。只要繪圖是我喜歡的風格，故事是夠讓人愉悅的訴說方式，不管語言深淺，照單全收
0	《水知道答案》這本書我一口氣買了5本，是因為這本書太好了，因為人體的70%都是水，對著水說愛的語言，水能結出很美麗的結晶，哪麼要是人與人之間都說好話，我想我們人類就能很好的控制自己的情緒，人有了一個好心情，幹什麼都能成功。社會上處處可見“和諧”，人在“和諧”的環境中生活，哪麼每一個人不都過上了幸福的生活嗎？想自己過幸福生活的人，就去看《小知道答案》吧！
0	《世說新語》已經久違了，從最初的欣賞到開始去用心的鑽研，再到熱情的冷卻，《世說》見證了我整個的求學生涯。無奈馬齒見長，學問卻每況愈下，徒拂亂人意。每日價為生計奔波，不復當年的若飢若渴，書是買了許多，卻大都庋置高閣，少有閒情翻看，稍一回首，塵埃堆積，不禁有河清之嘆。謀盡稻粱只為書汗牛充棟亦何苦百宋千元萬明清一卷不讀困窮廬借他人杯酒，消自己胸中塊壘。
0	《傷心咖啡館之歌》作者麥卡勒斯的第一部長篇小說，也是她最具震撼力的代表作，居“現代文庫20世紀百佳英文小說”第17位，曾被評為百部最佳同性戀小說之一。故事的背景類似於《傷心咖啡館之歌》中炎熱的南方小鎮。小說主要講述兩個聾啞女孩的同性之愛，她們自言自語又聽不到對方的心聲，同性之戀若有若無，主旨凸顯的是麥卡勒斯式的主題：孤獨是絕對的，最深切的愛也無法改變人類最終極的孤獨。
0	《人體自有大藥》這本書對日常生活有很大的幫助。尤其是我這些天天工作不離電腦的肩頸炎的患者，所以我天天把書帶在身邊，感覺哪兒不舒服就照書上所說的，找出毛病對應的高升點，按摩幾分鐘，按的地方越痛，身體的毛病緩解越快。感覺效果挺好的，感謝武國忠醫師，播此良書，惠及眾生，感激之致！我推薦了十多位朋友看這本書，並買了幾本給家裡的老人看。他們如獲至寶，愛不釋手，受益匪淺！
0	《穆斯林的葬禮》我已聞名很久，只是一直沒有機會去好好的拜讀一下，也許是因為我這個大俗人有太多俗事要忙吧...這次購買此書是為了喜歡的女孩，她也是對這書仰慕已久，我曾想法幫她找到一本，可嘆那盜版書不僅錯字連篇而且還少了幾十頁沒有結束，然後我索性在噹噹上買了這本，標準的正版書，價錢也超級便宜，我和她都很欣喜，抽空我一定會好好拜讀此書，頂《穆斯林的葬禮》，頂噹噹網！
0	《離婚》也讀完了。“離婚”翻譯成更明白的話，應該叫幻滅。所有的對生活的希望都伴隨著該離婚的人的不離婚而破滅了。
0	《激盪三十年》下冊把我們帶到了時代氣息濃厚的世紀之交，面對世界級企業的挑戰，對世界500強的夢想，中國的企業家們又將做出怎樣的人生抉擇。而隨著改革開放的深入，中國市場經濟的秩序又將如何維護；面對產權變革產生的歷史性突破，政府與民企們又將進行怎樣的博弈；面對資本市場的異軍突起，人們又將怎樣逐步擺脫投機的心態來規範不完善的制度。這一切，看作者怎樣為我們揭曉。
0	《何以》整篇文看過之後，沒有一點拖沓、掉節的感覺，很連貫，不拖泥帶水。文字好像有股清香，有股力量，吸引我，一步一步拉著你無法自拔。根本不想跳過任何一段，沒有文字是將就的。真是很喜歡。喜歡何以琛，喜歡趙默笙，同樣的深情。記得很深的是——①如果世界上曾經有那個人出現過，其他人都會變成將就。他說，我不願意將就。②悄悄，是離別的笙簫，沉默，是今晚的康橋。很喜歡很喜歡，值得一讀
0	《菲菲生氣了》告訴孩子，生氣是一種很正常的情緒反應，常常是由於自己感到受到了冒犯才引起的。書裡有一個很好的比喻來說明生氣時的狀態：裡面好像有一個大火山要爆發。有一次，我快滿四歲的女兒發脾氣，我就跟她講，我覺得你裡面好像有一個大火山，讓我感到很不舒服，我很想躲開你，離得遠遠的......她聽了以後，沉思了一會兒，也許是想到了書中的有關情節，明白了什麼，很快就平靜下來了......
0	《大中醫》這本書真的很好看，看過了之後總有種想學醫的衝動，呵呵………………看到最後還是不過癮，總有種沒寫完的感覺。就好像宋浩的師父，那個道人到底是何許人？還有那個生死門的顧曉峰也是個神祕人物，還有最終無藥神方是否能夠面世，還有那個神祕的甚至於神奇的寶典最終能否面世，這些都是個迷。作者留下的迷太多太多了，不知道是不是要寫續本，真的很期待！！！
0	《楚辭》文化知識的學習和研究是大學語文普遍涉及的領域；屈原所代表的時代精神值得後人深思和學習；此書是目前對《楚辭》註解最全面，最權威的著作。其所涉及的知識層面無論廣度或深度而言，是很符合一般具普通文言知識讀者的。中華書局歷來在編排文字及版本上尊重原著作者的寫作習慣及初版結構，於是此書更具“物以念舊，人以求新”的感情訴求問題。
0	《城南舊事》是我上大學時讀到的第一本文學書籍，當時沒有留意這原來是名家手筆，只是被那老照片似的場景與回味中略帶感傷的流暢文字深深吸引，現在再次找到她，珍藏她，是對大學生活的留念，對逝去歲月的回味。最喜歡英子父親的一句話：“無論什麼困難的事，只要硬著頭皮去做，就闖過去了。”我也是在徘徊與堅定之間“闖”過去很多事，我很幸運，讀過這樣的文字。
0	《曹全碑》存世最好的兩本拓本之一。可以被日本人所掠，原件現在日本。是我向往已久的古籍善本。該本版本儲存良好，有吳昌碩的跋。好書好貼。臨習時需要注意：有些字是在泥土尚未剔清時所拓，像首行曹國之“國”字，從拓奉上看能區分出字內泥土吸墨後形成的字跡，“因”字的左側亦如此。另外，部分文字筆劃細瘦，亦與字內泥土的殘留程度有關。文物出版社能出這本字帖，真是不易。值得收藏，學習。
0	《貝貝熊系列》是我兒子最喜歡的一套書。沒上小學時，他每天晚上睡覺前總要我重重複復地講前面幾集給他聽。上小學後，我再買了餘下所有的故事，每星期學校要求寫讀書筆記，他就自己讀，學著去理解故事的含義，然後抄下好詞好句，寫下簡單的心得。每星期的讀書筆記都得到老師的讚揚，他也從中明白了不少生活中的道理，還常常活學活用，搬來與我講道理。
0	《阿拉伯現代文學史》一書由北京大學外國語學院阿拉伯語系知名教授仲躋昆先生撰寫，是國學大師季羨林先生主編的東方學研究精品叢書“東方文化整合”中“西亞北非文化編”的一本。該書概述了阿拉伯文學的發展軌跡，對近現代阿拉伯文學的復興過程做了翔實中肯的描述和極有見地的評論。語言簡潔優美，可讀性強。紙張質量很好，排版也很漂亮。非常適合阿拉伯語專業或研究比較文學的學生作收藏。
0	“主管會計必讀”這本書獨具匠心，一改革以往這類版本書的編排風格，從內容上編排上更加貼近實際工作。是一本難得一見的好書。是我們會計人員身邊不可缺少的工具書，也是我們會計人員的良師益友。作為會計人員手邊有一本這樣的書，就等於免費請了一位好老師。對提升工作效率增強自身競爭力有百利無一害。一個好的“主管會計”可以增強企業的競爭能力（人才的競爭），化風險為效益。和樂而不為呢？
0	“趙波的書都不再由主流出版社出版了，可見作者的淪落。 ”修正一下這個說法，應是04年過後趙波就沒有新作品了，（不敢妄加猜測作者近幾年的生活），即便是04年以前出的書也有一書兩出、濫竽充數的情況。真是秋風秋雨愁殺人。
0	“在夢裡，我們白天的勞動與休閒、歡樂和痛苦是絕不重複的。相反，夢的唯一目的是讓我們從中獲得解脫，儘管有時我們的頭腦灌滿了一些事情，或我們承受苦難的折磨，或我們的精力統統投入某件關注的事情，夢也是以一種象徵的方式進入我們的頭腦。”?做夢的人在夢中被從清醒的意識世界中帶走;在夢裡，那些我們在清醒中所記憶的有序內容及其正常行為都不見了。”你希望自己是在夢中嗎？一本不錯的書，慢慢讀的書！
0	“先天下之憂而憂”----是這群有思想、有大局觀的有識之士的共同特徵、“以天下興亡為己任”----是他們的高尚品德。這樣的群體越壯大，我們的國家、我們的民族才越有希望。希望此書能喚醒一部分國人，不要再沉迷於“娛樂”、“網遊”之中。國家興亡，匹夫有責，國家的命運承載著我們共同的命運，可千萬當“打醬油”的。此書章節劃分凌亂，拼湊感強，喜歡華麗辭藻、講究行文的朋友----閃。
0	“細讀納蘭詞會發現，豪放是外放的風骨，憂傷才是內斂的精魂。”選這本書全因納蘭容若。清代第一詞人，權相之子，御前侍衛，這個連名字都如一闕清詞的高貴男子看似擁有世間一切，卻半生襟抱未開，情路坎坷，偏又是最最重情之人。於是，便有了顧貞觀“家家爭唱飲水詞，納蘭心事幾人知？”的感嘆。他三十一年短暫人生的本身，就是一首清麗高華又哀傷入骨的絕世豔詞。正如作者所評，納蘭容若，一生恰如三月花。
0	“特種刮痧運板技巧”的作者是周信文老師，他是我的推拿老師，我謝謝推拿後，受益非淺。自己的毛病自己解決，親友、朋友的毛病我都幫助解決。
0	“它雖然是百科全書，讀起來十分輕鬆，這是為什麼呢？因為這套書把相近相關的知識內容集中到一個知識門類中，每個知識門類又分為不同的知識主題，知識主題下面有全面介紹這個主題的知識點和畫面，還有幫助理解畫畫的圖注，看上去很像一棵‘知識樹’。”“知心姐姐”盧勤的話的確很精當。小孩二年級，一讀再讀，有時還拿其中一些常見問題來考我們。讀書之餘，一家人樂在其中。值！
0	“山月不知心裡事，水風空落眼前花。”宋代，美麗與哀愁並生，那段風雨顛簸的歷史，留在了此人獨特的感受裡，被時光打磨得鮮亮。那些舊事，是歷史，是詞史，更是心史，它輕巧的觸動你的心房，帶你走進一場真實的穿越。張溪琳是個敏感的人，不知為什麼，一首首宋詞被他解讀的如此完美，軟軟的文字，清麗的詞句，將宋詞演繹成一個個故事，透過塵封的歷史，朦朧的月色，向你娓娓道來。
0	“任務型教學”在我國外語教學界備受關注。國家教育部新《英語課程標準》將“倡導‘任務型’的教學途徑，培養學生綜合語言運用能力”寫入教學建議。任務型教學被視為改革我國傳統外語教學的良方。本書立足我國外語教學現狀，全面分析了“任務型教學”的理論和實踐基礎、以例項說明“任務型教學”的具體操作步驟。為廣大一線英語教師提供了教學和研究參考。
0	“人類千萬年的歷史，最為珍貴的不是令人炫目的科技，不是浩瀚的大師們的經典著作，不是政客們天花亂墜的演講，而是實現了對統治者的馴服，實現了把他們關在籠子裡的夢想。因為只有馴服了他們，把他們關起來，才不會害人。我現在就是站在籠子裡向你們講話。” ------小布什
0	“法律是務實的。”這本書讀來平易近人。“民事訴訟法是一門實踐性較強的學科，民事訴訟理論也不能離開司法實踐，如司法改革、司法腐敗、執行難、民事訴訟法修改等問題，都是一些非常具體現實的問題，不是一個抽象的理論問題。我們應該思考如何使基本訴訟制度在現時中國發揮功效，基本理論失去中國實踐其功效就會大打折扣。”
0	“吃”在每個小孩的生活中都是相當重要的一部分，在吃上玩出花樣恐怕也是每個小孩期待發生的事情。這本小書非常契合小孩子的心理特點，寫得、畫得都是妙趣橫生，因此小朋友的喜歡不言而喻！個人感覺適合1.5~4.5歲的小朋友，尤其適合吃飯比較挑的小朋友~另外，單單作為調劑親子閱讀的一種開心小品來讀著玩，也是不錯的選擇~相對而言，價格稍貴~
0	［薦書］三歲左右幼兒的科普讀物很難選擇，要讓這麼小的寶寶能接觸科學現象的奇妙之處，並藉助書本來培養寶寶的科學興趣，這樣的書不要說我們讀者選，作者寫書，出版商出書，相信都是很費一番腦筋的。這套妙想科學用很形象的描述，生動有趣，藉助許多動物，很好的向小寶寶展示了科學的奇妙之處，另人耳目一新。加上優質精美的印刷，低廉的價格，實在是低幼寶寶的科普入門上上之選。
0	[薦書]很可愛的小冊子，隨時可以帶著翻看下，心情超靚，我把她放在辦公室抽屜裡，閒暇之時瞄上一眼，感覺很舒服，內容多多，本人超喜歡的，好東西大家分享，喜歡繪畫的朋友應該看看哦。
0	?小時候感覺最難的就是做一個孩子.??你吃了多少糖果,你就會掉多少顆牙齒.??大人只相信自己看到的.孩子只相信自己想到的.?非常有感覺的句子,彷彿看到過去的自己的某一些點滴,某一些記憶的碎片.看著現在自己的孩子在逐步成長,再看看這本書,也許我對孩子的要求就不會那麼高了.能夠自由的成長,享受真正快樂的童年.在長大後不覺得童年的記憶除了複習,考試就是大人的責罵,就是我現在努力的方向.
0	."數碼單反攝影聖經"看完了,受益匪淺,希望作者寫"聖經2"進一步把理論深化,把專家技法傳授給百姓,讓人們共享攝影之魅力.
0	作者在戰幾時之前用了＂擁抱＂令人叫絕．日本如果沒有戰敗，就有會有美軍的佔領，沒胡官僚主義的延續，沒有戰後的民發反思，沒有～，就不會讓日本成為一個經濟強國．當然，美國人也給日本人帶來了恥辱．對日中關係也造成了深遠的影響．文中揭露了＂東京審判＂中很多鮮為人知的東西．讓人驚醒．唉！中國人民對日本的瞭解是不是太少了．
0	作者用詩一樣的語言把如水般清澈透明的思想娓娓道來，像一個經驗豐富的智慧老人為我們解開一個又一個人生的難題，讓我們超越自發的自己和世俗的觀念，引導著我們走向光明、理性的彼岸。尤其讓人驚歎的是，在那樣早的年代，作者對一些心理問題居然有那樣深的體會，對一些人生問題能夠分析得那樣的深刻透徹！確實是非常難能可貴的！較之前一本羅馬皇帝的《沉思錄》不知要高明多少倍，直如天壤之別！
0	作者提出了一種工作和生活的方式，作為諮詢界的元老，不僅能提出理念，而且能夠身體力行地實踐，並且提出具體的步驟，展現的是一種自然的生活態度，一種勞役結合、張弛有度的生活方式。作者提出的觀點引入了歐美人樂觀的生活方式，並且結合現在日本的社會狀況和生存環境，提出了一種切實可行的生活歷程，其實這些觀點同樣也適用於現在正在步日本後塵的中國人，會玩才會幸福。
0	作者妙語連珠，將整個60-70年代用層出不窮的搖滾巨星與自身故事緊緊相連什麼是鄉愁？什麼是搖滾？那是一種特立獨行看似高傲實則溫暖的姿態那是一種絕世獨立下深深的孤單與不甘文字和音樂當兩種憂愁相互碰撞的時候才會激起讀者心中的相同感受，無論何時，世界在變，我們的偶像在慢慢老去那個曾經年華不老的時代已然飄去。於是搖滾，成了最讓人痛徹心扉的藍調
0	作者邏輯嚴密，一氣呵成。沒有一句廢話，深入淺出，循循善誘，環環相扣。讓平日裡看到指標圖釋就頭疼的我竟然大有撥雲見日，醍醐灌頂之感。果不出所料，佔豪的黃金遊戲，值得期待！
0	作者力從馬克思注意經濟學角度來剖析當代中國經濟細心的人會發現中國近20年來的一些政策措施在何新先生的文章裡找到蛛絲馬跡作者早在2001年就預言十年內世界會爆發大規模金融危機這非常難得原因來自與作者本人的資料統計及其嚴密的邏輯推理能與國家發展大計作為自己重任的知識分子現在並不多見了看看那些上市公司的獨立懂事就知道了我認為何先生是了不起的知識分子
0	作者結合希爾和卡耐基、汪中求等大師的一些觀點，結合中國的實際情況，給渴望成功的青年指出一條實實在在的路。我也看過不少成功學著作，只有這本書的作者是企業家，感覺他說得比較實在，其實我們也不指望成功就一定要和比爾蓋茨比，能實現自己的小小夢想就行。如果說希爾等人的著作是習武的總綱，還需要你研究推敲一下，那這本書就是本武林祕笈，你只要照著練就行了，至於成龍成蟲，就看你練得如何。
0	作者對於某些電影“表面粗糙”、“內裡光滑”的分析，可謂入木三分，為理解那些貌似觸及現實而又讓人覺得哪裡不對勁的影片提供了一個清醒的視角。這個角度在導演來說也許是諱莫如深的，也許是不自覺的。而不管是迴避還是無意識，這種對於現狀的屈服都是有害於藝術真誠的，或者他們所做本來就與藝術無關。
0	作者的筆觸很真實 將一個不忠卻又深愛自己妻子的丈夫形象毫無遮掩的展示給讀者 而什麼是真愛 什麼是靈魂的永遠纏繞相守 是看過這本書的人不得不思考的問題在這本書中 瞭解了生命將逝卻無能為力所承受的艱辛 對安樂死也有些瞭解最後章節的那句我們已經不再相信壞運氣了，壞運氣不存在，運氣不存在。相信運氣是對生命的侮辱。多麼堅韌的人性之美。
0	作為有史以來最偉大的基金經理彼得&#183;林奇憑藉其在投資領域傑出的貢獻，終其一生的經驗和智慧，書寫了這本《彼得&#183;林奇的成功投資》。這本書可以說是廣大的業餘投資者的福音，書中不僅講述了業餘投資者投資入門的基礎知識，而且還深刻精闢的分析了業餘投資者最常見的投資心理誤區以及投資陷阱等，是一套最實用、最有效的股票投資方面的專業書籍，讓人讀後深受啟發。
0	作為一名老師，我已經將這本書作為禮物送給了我剛剛參加完高考的學生，相信會對他們有所啟發。
0	作為一名“白骨精”，我不得不佩服作者入木三分的刻畫，不僅精準地描繪出我們的生活畫面，更深刻地揭露了我們內心的掙扎與困頓。確實，是一部當代白骨精們的寫照！寫出了職場的競爭，寫出了僱傭與被僱傭的現實。筆鋒平實，清澈，是好作品。看著看著，便感覺自己也漸漸地深入到這個故事中，和你一起在職場中打拼，在感情中沉浮。淚，也一次又一次地潤了眼眶……
0	作為一本職場啟示錄，不錯沒有像杜拉拉一樣的引入勝的故事，卻也用輕鬆的方式告訴你，如何在職場中生存如何能越爬越高用簡潔明瞭的圖形模式，刻畫出了身在職場所需的“職場氦氣”讓人躍躍欲試至於為什麼要叫“星巴克職場啟示錄”個人認為有一點打廣告的嫌疑在裡面，跟STARBUCKS似乎沒有太大牽連美中不足，有些地方的闡述不夠詳盡，需要自己不斷揣磨
0	作為女兒6.1的禮物。雖然晚到了幾天。等拿到的時候，女兒愛不釋手，上洗手間也看，告知不好。竟以學習毛主席來反駁我。我反對了幾句，還說我對主席不敬。暈。上週末，告訴我她把火鞋和風鞋拿到學校，好多同學羨慕她。呵呵，我也看了其中的人鴉，只可惜沒有看完就在老公的催促下睡了。說了這麼多，歸納為一句：這套書買的值。
0	昨晚看著看著就睡著了，今天早晨醒來就立馬抓起繼續啃，正逢小說結尾部分，也正如作者的期望，我被嚇了一跳。這是我讀東野圭吾小說最意料不到的事實。愛有很多種，可是當它變成某種負擔時，還算愛嗎？愛有多種表現形式，當某種行為讓對方感覺負罪時，這還能叫做愛嗎？愛可以很長久，當這種永恆變成一種惡夢時，還能歸於最初的愛嗎？愛可以深入骨髓，無法割除，當它接受無法預知的變數時，還能始終如一嗎？
0	昨天晚上看完了，此書揭開了獵頭的神祕面紗，將獵頭與HR的運作展現在人們面前。以小說的形式，將獵頭的工作展現開來，期間穿插有關獵頭的敘述，受益匪淺。主人公是一個極富正義感的、信守承諾的、優秀的、有才華的人物，他看穿了世事的虛浮，尋找著一片寧靜的內心世界。故事結尾又未免過於傷感，失去至親至愛的人，表現出來他最最脆弱的一面，彷彿感受到他撕心裂肺的傷痛。期待續的出版。
0	昨天帶寶寶在朋友的小區玩。有工人正在植樹，寶寶目不轉睛地觀察著。媽媽告訴寶寶，他們正在種樹呢。寶寶沒有吭聲。過了一會兒，爸爸過來了，爸爸問，他們在幹什麼。寶寶說，他們正在挖寶藏。哈哈，寶寶準是想起了弗洛格帶著小熊一起挖寶藏的故事。感謝可愛的小青蛙弗洛格，給了寶寶丰富的想象力，一個多彩美麗的世界。
0	最早接觸寂地畫是在《新蕾》上，後來滿心歡喜的買了她的第一本畫集《我的路1》很喜歡那種溫暖的畫風，也很喜歡配畫的文字，很細膩，有哲理，讓人感覺溫馨。後來她出的每一期都買了回來，用四葉草的包書紙包好，這次這一套買了是給朋友的，。朋友看到我有一套《我的路》也很想要，所以讓我幫她買。開始會擔心裡面的附贈品不知道會不會有，看來是有的，朋友收到了很開心也很喜歡
0	最喜歡這部，雖然很是賺走了我的眼淚，發現自己越來越愛看這些悲情的，讓人揪心疼痛的文字，匪大的確是後媽來的，東子對佳期的愛是絕對獨一無二的，可是真愛的未必能在一起，記得那句“那時候年輕，什麼都沒有，可是有勇氣！”現在的自己已經是連勇氣都沒有了，只能看著這樣的小說慰籍自己，愛就是那麼不圓滿，要看得開放得下！難啊，難！
0	最喜歡裡面兔子招惹外星人 還有兔子摞起來和貌似一武俠比武的那篇 太有意思了 我把它拿給室友看 她居然說畫這本書的人思想有問題 不禁讓我想起前幾天在手機報中看到的 關於心理抑鬱症的說法：如果看完《找死的兔子》笑的前仰後合說明我們的心理是健康的 我很同意 哈哈 因為我的確看得很過癮 很開心！佩服作者的奇思妙想...衷心希望心情總是不好的人們能夠笑對人生 其實真沒什麼過不去的坎兒~
0	最開心的閱讀莫過於你看的書和你自己的生活閱歷有異曲同工的地方！常常在看書的時候我要拍案叫絕，遙想寫這本書的時候作者是在1983年，而我自己的心理髮展，從2000年到2009年，居然在很多地方應驗了他的理論說明！讀他的書，對有心理困惑或力求完善心理人格的朋友，是絕對有益的！比我同時買的那本《一歲就上常青藤》要好上幾百倍！
0	最近又有幾個好友託我買了這本書，大家都很喜歡！
0	最近有點忙直到昨天晚上讀完了整部書，我震撼了特別是讀到小狼要要遷移的時候，我才明白什麼是倔強什麼叫桀驁不馴那到底是一種什麼樣的性格，直到陳陳不得不親手殺死小狼的時候，我幾乎也差點哭出來，人狼，這是一種什麼樣的感情。就像別人給的評論一樣，狼圖騰讓人們勇於承認人們自身潛在的弱點，而當今社會人們迫切需要的不正是應該像狼那樣的性格嗎？這真是一部奇書。
0	最近受幾位老年大學學友的委託，又購買了幾本《數碼單反攝影輕鬆入門》和《RAW完全解析》，確實很不錯！
0	最近感覺生活特別累，所以就買了幾本書來讀。《少有人走的路》這本書，剛開始讀前幾章時，感覺自己的心情豁然開朗，心情放鬆了許多，對於工作，對於生活又有了信心。隨著後面幾章的閱讀，感覺這本書有很多地方好像有：話沒有說明白的感覺，感覺作者總是把問題闡述一半，就接著進行闡述下面一個問題了。不過，總體感覺還是很振奮人心的，可以啟迪人生。有時間再讀一遍，古人說：溫故而知新嘛~~~~
0	最近杜拉拉被炒得很火，很多人說她是職場新人的指南，不過我覺得帶著一種平靜而恬淡的心情來看待這本書也許更合適一點。可能是工作性質的原因，我並沒有受益匪淺的感覺。平心而論，說它是一本新型的職場小說，應該來的更為貼切。對於小說的高潮部分，似乎是點到為止，總覺得有點意猶未盡。不過在看的過程中，整個心情還是很不錯的。
0	最近不知怎麼回事，出了很多後宮方面的書，看得我這叫鬱悶。早就關注大心的這本了，看到上架了馬上訂貨，還好，第二天就送到了。結果看到凌晨4點，為了還能睜著眼上班必須眯幾個小時。一句話，太好看了，怎麼能這麼好看！我也是一直看大心的NP結局，這次可能為了出版吧，還是有些遺憾。看過大心的色遍後，就覺得無法比擬的好看，真希望能出版啊！
0	最後一章是專門解讀兒童經絡的，溫馨實用，之前買的那本送給了新得了寶寶的親戚，自己再藏一本繼續學習：）P。S。：看到有不少人在車上看書，畢竟顛簸，還是避免吧。祝願大家都受益。
0	最好是三本一起看。藏獒2主要是寫藏獒與狼的驚心動魄的搏鬥。場面非常的巨集大，壯觀，情節很吸引人。在藏獒救人的情節中，有很多感人的事蹟，讓人不由得黯然淚下。真的很嚮往在西結古草原上的藏獒，勇敢，機靈，忠誠。永遠都是先人後己，無所畏懼的犧牲自己。特別是大黑獒那日，真的是讓人感動，讚歎。還有很多很多的藏獒們為了人類犧牲了自己。品格高尚的藏獒們是大自然賜給人類的精靈。
0	最初因為書名所吸引，“曾有一個人，愛我如生命”這是怎樣的一種愛，這樣的愛是太過沉重，還是刻骨銘心？帶著這種疑問，用了大半天的時間看完，心裡有種說不上來的難受，相愛的兩個人竟然連最後一面都沒有見到，就陰陽兩隔，這份遺憾。。。。。。很喜歡書封面上的話“如果當初我勇敢，結局是不是不一樣，如果當時你堅持，回憶會不會不這樣”
0	最初看到這本書，隨手拿起來翻了翻……就被其中一個個很精彩的小故事所吸引……然然每個故事後面，還會附上相關的道理在其中！讀起來，感覺是一次心靈的洗涮，讓我們學會以更好的心態看待生活中發生地種種人情世故……身處在繁忙都市中的人們，很多時候大多忽略了這些最平凡最簡單的幸福和快樂……而這本書就是很好的把大家遺忘的幸福快樂羅列出來，釋放心靈的枷鎖，獲取真正的快樂和幸福吧！
0	最初看《門第》是在報紙的連載上，也是我第一次看連諫的小說。從看了第一集就被它深深吸引，其實，裡面的很多故事、很多情節和場景都是發生在我們自己身上，只是我們深思過後發出一聲無奈的嘆息，然後繼續生活罷了。當然，經過之後，我們還會發展，事情往往不會壞到哪裡去的，太陽還會每日東昇，和煦的晚風也會如期而至。過日子就是這樣。
0	縱然是再嬌豔的花朵，作為和親公主的皖雅，也逃脫不了所謂“貢物”的命運，絢爛一時的愛情，到頭來終究抵不上江山一角。愛情，如此完美卻又失落，皖雅的結局，苦澀卻又實際地描繪了宮廷女子悲婉的一生。看盡世間無限遺憾，只因愛情如此脆弱。三個男人用不同的方式愛著這位花神，她本可換種選擇使自己輕鬆，可她還是執著於她的愛，終究她的愛害了她，愛情總是這麼威力無限！
0	總之，這是一本能讓人引發起認同感的、也很有趣、很個性、很像那麼一回事的血型書。或許每個人的身上都已不再只是某一種血型的特質，而是在相互的交融、激盪中發生著嬗變。於是，A型的人可能擁有了B型的某種特質，B型的人慢慢也習得了A型的一些模式。畢竟血型也是在不斷的進化中，AB型不就是晚於O、A、B新近出現的血型型別嗎？到新血型再進化出來的時候，我們一定還會有更新型的血型說明書。
0	總之，前兩位作者寫得比較好，即1917--1960年那段史實，之後則所限於國內檔案不公開的原因，還是看國外中文網際網路的吧
0	總之，對了解中醫甚少的人絕對是好書一本，對學中醫的人來說可能泛泛些。書中自有黃金屋。
0	總有一天,我們會對流逝的時間和消失的往事習以為常.無論和誰,以怎樣的方式結束....溺水者怎知道，是哪一滴水要了他的命。。那一天我二十一歲，在我一生的黃金時代。我有好多奢望。我想愛，想吃，還想在一瞬間變成天上半明半暗的雲千萬人之中，遇到你所遇到的人，於千萬年之中，時間的無涯荒野裡，沒有早一步，也沒有晚一不，剛巧趕上了
0	總算到貨了,等了五天啊,不容易啊!包裝不錯,抱走,慢慢看!
0	總是容易被別樣的愛情所感隱忍的愛情 結局也是一樣的完美如斯喜歡這樣的愛情 真的不知道該說些什麼我很感謝這些寫出優秀的作品 讓我感受心痛 甜蜜 羞澀在現實生活中 這樣獨有的愛情很難吧我有時候真的在做夢可以回到很久以前 可以去愛這樣的男子感受這樣的男子的心胸氣度 感受這樣男子的愛恨情仇擁有這樣的愛情這種念頭或許直至死亡也無法成為現實所以 我沉迷於古代小說 無法自拔 幾乎愛戀
0	總的來說這本書還不錯，就是內容好像少了點，看完整本書就一箇中心思想，中醫方面內容具多，象我們這樣沒有中醫基礎的，不會操作也不敢操作；當然，對一些簡單的操作可以做，比如現在我每晚都給孩子按腳，刺激眼的位置，主要是俺兩口子都是近視，前幾天孩子眼皮長了個小白點，就按了兩晚上，沒有了，也不知是不是按的原因，希望是吧，看看還是有好處的！
0	總的來說是受益匪淺！看過許多跟中醫沾邊的書，一直對於自身體質都比較困惑，總是兼具寒性體質和熱性體質兩者的特點，現在終於知道了，這是溼。原先沒想到一些不經意的生活習慣會引起這麼多後果，原來身體已經發出了這麼多的預警訊號了！書中養生有很多是通過穴位實現的，本書關於穴位介紹比較適合沒有中醫基礎的人，可操作性較強。另外還有一些實用小藥方及簡單的健身方式。開卷有益，值得反覆讀。
0	字很大，買一本放在家裡給孩子查，另一本小的讓他帶到學校去。從1年級下學期開始老師就要求不認識的字要自己查，問題是作業裡的生字太多，孩子的眼睛哪經得起這樣折騰。孩子現在二年級，上次檢查班上已有不少孩子視力下降，有的已戴上眼鏡，所以趕快買上這本大版的字典。各位本爸爸媽媽注意，因為大、小版的頁碼不同，所以小版的也要買一本放在書包裡。學校里老師有時會有查字典比賽什麼的，頁碼不同又麻煩了。
0	自打買回來以後，六歲的兒子就天天抱著看。書中可愛的動物造型，別緻的小貼紙，符合聖經原則的教導，都讓他感覺很親切，很信賴。教會的主日學也可以購買。即使是不信基督教的朋友，讓孩子看看這樣的書，可以幫助培養孩子養成良好的品德。這本書是西方人寫的，由此也可見西方人的價值觀——以《聖經》為依據。西方文化的源頭，到現在還一代一代的傳承，其中說明了什麼問題，值得中國家長深思。
0	準、新媽媽們，推薦你們看看哈！每個媽媽都是有“奶”的，沒有哪個媽媽沒有“奶”，如果別人說你沒有“奶”，或者你感覺你沒有“奶”，那都是你沒有盡力“下奶”的問題，沒有想做一頭“好奶牛”我非常堅信這句話。。。支援母乳，母乳是寶寶最好食物；寶寶是非常需要媽媽的母乳，媽媽的“乳房”是寶寶最好的安撫品。。。有了這母乳媽媽的育兒手記，一直支援我走到現在，我感覺非常非常愉悅。
0	追源溯流，指明詳細出處，提供豐富便證，現每條典故的含義和用法。本詞典是我國詞典大家族的一個新成員。詞典的每一個詞條包括語義、典故來源和舉例三個部分。英語典故是英語語言和文化寶庫中的重要組成部分,是民族文化的積澱和民族智慧的結晶.典故寓意深刻、民族色彩濃厚,具有很強的修辭作用.英語的典故構成形式多樣,來源極其廣泛.瞭解並熟悉一些常見的英語典故有助於我們瞭解英語國家的文化、習俗
0	追加幾句：有好多真正的大師，是可以作為大師這個稱號的標準的，庫布裡克就是這麼一位。假如您誤以為今天中國的某位導演也算是大師的話，可以看看庫布裡克，看看《大開眼戒》，對照一下不太好算的差距。如果哪位導演你真心在有生之年把成為大師作為目標的話，也勸您看看《大開眼戒》，給自己樹立一個標竿。
0	樁樁的文字讓人讀起來非常舒服，如清泉細流沁如人心，我一直很喜歡。在這本書中也感受到作者的用心，在不斷求變求新。作者為女豬設定的前世男身，讓我接受了很久，看著總有些彆扭。呵呵～故事構架大氣而精巧，其中爾虞我詐的算計太多，旁支伏筆也多，更像是一部江湖大戲而非言情，故事中情感描寫略顯薄弱，這方面個人感覺不如“青蘿”。
0	專心的用一輩子的時間，只愛一個人。這就是愛情中的極致了吧，於是《痴相公》把這樣的唯美愛情，一一鋪就，濃墨重彩。珍兒與之心，從最初的愛上，到經歷了坎坷，抵制了誘惑，始終如一，只深愛對方。愛情中的把持與堅韌，真的太讓人感動。哪怕，之心是痴的，那又怎樣，他知道如何愛一個人，並且深信不疑，自己的愛可以一心人，共白首。前世的姻緣，現世的嬋娟。
0	逐行逐字看完了步步為營，八個故事裡蘊涵的職場哲學讓人若有所思。對比小說，回過頭看自己走過的路，發現，沒有前人的指導點撥，職場這條路是摸著石頭過河，是一個人披荊斬棘。幸好，現在看到你還不算太遲。幸好，你照亮我前方幽長的路。
0	茱莉的生活一下子從繁華的社交界轉入了別人眼中勞累而無趣的孤兒院中，她所面對的人也從八面玲瓏的成人中轉入了困苦無依的孩子們中，她的親密伴侶從一個人人眼中的有魅力的成功男士變成一個硬直、了無情趣的醫生，當中的轉變，心情的跌蕩起伏很難用三言兩語說清楚，偏偏在這本書裡，作者用兒童都能明白的淺顯語言說了個一清二楚，而且叫人接受這些轉變十分自然合理，功力非同一般。
0	週五收到?瀝川往事?,週六一口氣讀完,週日不時重新翻讀,書中的人物,發生在主人公身上的故事,象一副美麗而傷感的畫卷不時出現在眼前,小秋和瀝川的故事,那種讓人心碎,讓人心醉的愛,是每一個女性都夢想擁有的.我深深的陷入小說情節中難以自拔,不原自拔.好久沒有欣賞到這麼美的情感小說了,感謝作者讓主人公的愛情有一個完美的結局,讓人們在為他們流過淚後,可以由衷的祝福他們,可以為他們的幸福欣慰的笑了.
0	重新喜歡上明曉溪的作品，重新回到夢幻的世界裡。感覺真好。高中的時候超級喜歡明曉溪的作品。尤其是水晶般透明系列，看了超級有感覺。大一的時候，在宿舍還有說到泡沫之夏。本以為同學不知道，結果卻出乎人意料：每個人都說得很起勁。不是單純的談情說愛。裡面的人物可以反射到自己生活中。裡面的愛情&#183;&#183;&#183;&#183;&#183;&#183;&#183;&#183;
0	終於認真看完了，哈哈比《男人來自火星，女人來自金星》內容更全面，文字也更有趣！既有實用性，又有可讀性！
0	終於買到心心念唸的書了，就因為當初的一念，以至於等到這套書時，已經過了很長時間，不論因為什麼原因，當我發現噹噹又有了這套書時，便毫不猶豫的寫了訂單。我想這是相當有意義的評吧，在我買了這麼多書後，這是我的第一個評論，不知道為什麼，只是被蕊蕊所打動吧，愛的絕然，愛的一無返顧，有時候回憶，總是在感嘆，像燕王朱棣這樣的人，愛耶？恨耶？曲曲折折，幽幽怨怨，情愛兩重天，於我，動心不已。
0	終於可以打分了，打五星吧，實在太喜歡這本書了關於彭老這本書，個人認為怎麼讚美都不為過。原因有三：1.語言通俗易懂、淺顯易懂，容易閱讀理解2.理論深入透徹，直指中醫本質。3.內容系統完整，層次分明
0	終於看完杜拉拉2，感覺有種狐尾續貂。裡面的理論對剛進入職場的新手來說實在太深奧。寬頻薪酬，測評系統等全部是HR的內容。題目真的不應該叫杜拉拉昇職記。可以換成HR方法大全？人物也越來越多，越來越不相干。最後的結尾更難讓人明白，別再寫杜拉拉三了，佳作就是這樣寫續寫續寫廢的。就像是還珠格格系列
0	終於等來了結束，一切的迷題也都解開了。無論是他，或是他？這篇是增加了許多玄幻在裡面的。話說虐了這麼久也該結束了，不然實在對不起觀眾。“知錯能改，善莫大焉” 是這樣的意思麼？呼呼，就讓一切重新開始，承著彼此心中的眷念去展開新的歷程……從此，我的眼前只有你，你的背後總後我。
0	終於把這本書買到手了，封面很有感覺，書做得也很好，編輯們辛苦了，一定會好好收藏的，這裡面舉的很多案例我身邊都有可能發生，對我真的很有借鑑意義。也推薦大家都看看，在職場裡，這裡有太多可以學習的東西。
0	終於，萌發了要買哥們兒實體書的念頭，當然首選就是四面牆了，結果缺貨，只好退而求其次，買了背叛和外遇。外遇還沒看，不敢瞎說。
0	中華民族歷史悠久，很贊同這樣的看法：學成語，是學古文化的一種好的方式。成語裡有文學、歷史、軍事與哲學，小孩子喜歡的是故事、情節，通過對比學習，不僅讓孩子聽了故事，同時讓他們牢牢掌握了一些成語。小的時候我就很喜歡那些出口成章、成語就在嘴邊的那些人。長大了就開始通過各種手段自學、或者從別人那裡學習。不僅我要學，孩子長大了，也讓他學。
0	中國也出了一本情感的書，看完了，很不錯的一本讓女人更加了解男人的書。本人閱讀的時候，就有很多同感，因為是裡面有提的行為，我作為一個女性的角度，幾乎都有，而且很貼切。也讓我的眼界放寬了，看到了很多男人和女人不同的東西。看待事情也不會像以前那樣的主觀了，此書值得一看，作為一位現代女性，不獨這本書的話，有點遺憾。因為你已經與社會脫節了。
0	中國古代詩詞由於用語都比較含畜、精煉，欣賞起來需要安安靜靜的環境，而作為它們的載體，一本書的印刷、裝訂質量的好壞，相對於其他型別的書而言，更會對讀者產生更直接的影響。這本書真的只能用精緻兩個字來形容，如果改版的時候再適當配以精美的插圖，那就簡直可以說是完美的。另外：驚喜的發現這本書的頁碼居然是仿古形式的漢字，更添了一種古香古色的美，實在是好！
0	智永千字文是千字文中的上品，即使這樣，當前的許多出版社也因種種原因，將它印製的很差勁。而本集字古文，主編、印刷的水平很高——因為我同時買了幾個類似的版本，上海書畫社的是最好的。集字古文的排版是一個很專業的工作，不是很高藝術素養的，絕對做不好。以前我見過很多集子，這一本，書法佈局渾然一體，幾乎感覺就是智永創作的一樣。
0	質量不錯，適合3歲左右小孩玩。每一頁邊上都有已經打好的虛線孔，直接將頁面撕下來就行，都是很簡單的手工，練習孩子剪圖形，摺紙。我兒子3歲半，特別喜歡做，就是用剪刀用不太好，正好練習啦。有些東西做出來“實用性”還挺強，像太陽帽，剛好能戴在兒子頭上，拖鞋，他也剛好能“穿”，兒子自己還說吶“大小正合適”，呵呵。讓他練習手工的同時還有很多樂趣，超喜歡。
0	職場氦氣的祕密卻始終不會過時,每一位職場人士都可以拿來為己所用支援！
0	值得推薦！與此同時購買的還有東野圭吾的《白夜行》，與女法醫這本書相比，白夜行太一般了。《首席女法醫》情節描述精彩，讀起來順暢，案件結尾完全出乎意料，且案中套案，引人入勝。對犯罪的描述一直採取厭惡和鞭撻的態度，不象日本推理小說，分不清他們的價值觀到底是向著哪一邊。所以也可以推薦給中學以上的學生閱讀。
0	值得推薦！希望大家都讀一下很有用的。
0	值得所有中國年青人好好思考的一本書，似乎講的道理多是太過理想的言論，太過脫離大眾實際的層面，其實不然，當今的國人，就是太過實際，年紀輕輕就現實到一心一意賺錢過日子人生中真的應該有些無關物質，無關利益的追求，其實每個人在年幼時都是有過的，只是現在那段記憶結束得越來越早了當每個人走到人生終點時，才會發現你記得的只有那些單純而不實際的時光，留下的只有那些曾感動過自己的記憶
0	只能說畫得不錯。是連著《我爸爸》《我喜歡書》這兩本一起買的，這三本書內容都一樣的模式，感覺不是很好。而且兩歲半的小朋友不理解，為什麼爸爸為什麼又變成黑猩猩了，為什麼又變成歌唱家了。所以家長在給孩子講這本書的時候不能按書上的字講，最好是看圖說話，比如變成歌唱家的那張圖，就講說：“爸爸唱歌好棒呀，象歌唱家一樣唱得好。本來希望三本能不一樣呢。不過書裡說的話還是挺讓我感動的。
0	只看新浪連載太費力，終於忍不到噹噹買了一本。我要繼續體味這本好書了！！
0	只看過西西的《解體》。印象已經不深了。記得要不就是標點很少，節奏很快；要不就是標點很多，停頓太多。還是一個比較有才華的女子。
0	支援二狗，支援《黑道風雲20年》希望更多的人看到好的傳奇故事。
0	之所以買這本書，是因為這次實習我要跟著老師下鄉，去隨州作調查，我準備做關於農村留守婦女社會交往的主題，所以買了這本書先了解一下。看過之後，確實有挺大觸動的，隨著青壯年男性勞動力向城市流轉，留守婦女的生活開始發生質的轉變，這其中有喜悅，也有不為人知的苦澀。推薦大家讀這本書，特別是女性讀者。同為女人，我們應該感受到更多......
0	之所以看這本書，是因為看過“安意如”系列之後有一種連鎖反應，只道是意猶未盡。不覺得就開始關注這類圖書。愛上了中國的古典詩詞，想要了解的更多，知道的更多一些。這本書中，每每讀來就像是一個唯美的故事，有時不免沉醉其中久久不能自拔。其實說是故事，不如說是“詩詞歷史”。過於歷史，總覺得太過於血淋淋了，忽然用這麼淡淡語言訴說，自是有另一番韻味。
0	之所以發現民國這段歷史光怪陸離，非常感興趣，還是因為看紫釵恨的長篇網路小說《長風》，裡面描述的亂世之中，各方勾心鬥角、嘻笑怒罵、啼笑皆非的場景讓人實在忍俊不禁，不時捧腹大笑。正是因為看小說，看得拍案叫絕，才發現原來民國這段歷史居然也是如此有趣，發人深省。建議大家先仔細閱讀《長風》，然後再看此書，兩相映照，相映成趣
0	之前一直在看《咕嚕咕嚕轉》孩子很喜歡，有一週時間了，自己總是翻看著，自己講著。第二本《斯凱瑞最受歡迎的故事》拿出來，貝貝好興奮，故事前前後後講了兩三遍，感興趣的幾篇講了無數遍，萬能修先生，會說話的麵包，墨菲警官這些都是他常掛嘴邊的，篇篇故事都生動，畫面表現到位。這兩本真是不錯。
0	之前是看過推薦，才想到要買，拿到書後，先囫圇吞棗大致看了一下，除了覺得畫面十分精美之外，看不懂什麼意思！我當時還頗有些失落，在下班的車上，我又細細看了導讀部分才“恍然大悟”（每次看繪本時，都要看看導讀，要不然理解不上去，慚愧！）到家後，小兒大致翻看一下，說沒意思，於是我就引導他一起看，這回感覺就不一樣了，其實只要你用心去發現，就會發現每頁的每個小角落，都是作者的精心設計，很棒！
0	之前買了一本，送朋友，拿到手後自己很喜歡，就又下單買了一本。書的質量真的不錯，只是不知道是不是在運輸過程中碰撞的關係，有破損。希望噹噹加強送貨時包裝的強度。
0	之前買過一本UK版TWILIGHT 三聯買的 109好像太貴了啦！那時太想買了現在看到噹噹才280，立刻沒猶豫就買下剛好放假了 等的那叫一個焦急連睡覺 散步都把手機拿著 生怕漏了送貨員的電話唉唉唉 6天后終於來的貨 我在順德 和過幾天卓越訂的貨一起來 估計是送貨員偷懶出乎意料 這本twilight比UK 大開很多 紙質也很好的 淡黃色 問起來也很好聞很高興啦，如果除去等待的痛苦不說……
0	之前看評論有說收到的書箱子壞掉了，也有些擔心，呵呵！不過寄來的箱子真的很好，跟之前金庸全集的箱子一樣好。對我來說書的大小也適中，因為我就是喜歡小版本的圖書，之前也收了一套唐碼的世界名著口袋本。說機器貓哈，印刷的也很好，每本的封面跟之前的老版也一樣，裡面的東西有人說每本都有一兩處變的，慚愧~我沒看出來，可能之前就沒看全過吧！對我來說我是非常喜歡了！
0	正在為與22歲的兒子溝通障礙發愁，發現了這樣的一本好書。我是第一次讀龍應臺的書，流暢的文筆，深深的內涵，對兒子的關愛，平等的推心置腹，思想觀念的碰撞火花竟然這般的美麗而感人。佩服，欣賞！兩代人之間的鴻溝在優美的文字中慢慢地彌合，讓我回味、思考了很多。推薦給我的兒子、朋友們。
0	正如書的名稱，三毛的這本早期作品不同於後期成熟後那個樂觀堅強的三毛，而是記錄了當三毛還是二毛時的經歷，心境，是她年少時那個愛做夢，有些神經質，傷感的雨季的縮影。也許成就並不是很高，然而喜歡三毛的朋友卻可從中窺見那個讓他們著迷的女子是怎樣成長起來的。而正處於那個生命階段的讀者也許會產生共鳴，發現原來他們在這個時候的想法並不是孤獨，沒有人明白的。
0	正本書是同事讓我代買的，她是位國家二級心理諮詢師，同時她又是位很稱職的媽媽，她女兒剛滿4歲，按她的話說這個年齡是接受家庭教育的好時機，她常會買些兒童看的書給孩子閱讀。我同事說這本書的內容圍是圍繞著作者女兒成長的經歷寫的，其中，作者的做法對家長們在家庭教育上有一定的借鑑作用，一般可閱讀到到孩子上學後，還是比較值得購買的。
0	整體來說，相當不錯的作品在細節的處理上很是到位完全沒有被算計，被矇蔽的感覺這個和看《姑獲鳥之夏》是完全不同的《姑獲鳥之夏》的解釋非常牽強勉強，而且全是些莫名其妙的巧合《X的悲劇》卻是有理有據，看得熱血沸騰，心悅誠服被作者精湛的推理，嚴密的邏輯所折服最重要的是，收尾時的前後呼應，很對我的胃口對於“X”的解釋，同樣石破天驚不後悔買了這本書
0	整體來說，本書還是不錯的。至少在書中描述了許多現實中存在的司法系統方面的問題，這是值得每個法律工作者去思考的。尤其是讓那些涉世不深的想加入到律師隊伍中的年青人，看到了社會特別是中國司法界真實的一面。缺點是：書中引用了大量的法律條文和司法解釋，對於已經是律師或有一定工作經驗的法律工作者來說有點多餘，而且所佔的篇幅不少，有湊字數的嫌疑。整體來說還是不錯的。不要對一本書提太高的要求。
0	整個看完，故事中的那種情感讓人感覺壓抑，久久不能釋懷，我想正是作者的性格才讓她創作出這麼一本極具特色的書，作者對人生的感悟，理解都包容在這本書中了，有時候我會去想象作者的人生，那該是個什麼樣子的呢？如果更多點快樂，積極，樂觀，她就不會那麼早地離開人世，不過如果是那樣快樂，積極，樂觀的性格，或許，應該是絕對就沒有呼嘯山莊這本書了，她像曇花，把所有的絢爛在那一瞬綻放
0	整本書由短小的有趣小故事組成。因此不受連續性的限制，你想什麼時候讀都可以。尤其在辦公室工作時間很長或者想思想上逃離辦公環境的話可以偷偷的看一兩則小故事，那種感覺真爽，同事都不知道你在笑什麼。不過，整本書看下來，能讓我開懷大笑的也就2、3處，不過足以~~~~在現在的生活環境中能有幾時開懷大笑呀~~~最後，本人想說，此書適合比較有童心的人閱讀~~~
0	真正算是一部極具代表性的人物傳記，隨著筆者的一點一滴的記述，去觀看索羅斯一生的成長足跡，半個多世紀，一個在金融界摸爬滾打的傳奇人物，人生的大起大落，真正教給我們正確的人生觀，價值觀。教會我們怎樣洞察紛繁複雜下的規律，怎樣面對財富的劇增或是暴跌，怎樣將理想與事業有機的結合在一起，去創造屬於自己的輝煌傳奇。“洞悉混亂，你就可能變得富有。”———《索羅斯傳》睿智而英明。
0	真是一套好書。我的女兒優優28個月了，喜歡聽我給她講故事，家裡也後好多故事書。那天晚上下班把書拿到家，優優在玩，我拿出一本“湯姆走丟了”給她講，她一下子就被吸引住了，站在沙發旁靜靜的聽著，當聽到湯姆找不到媽媽哭了的時候我看見優優的眼睛裡也浸滿了淚水……在這以後優優幾乎很少看別的故事書，天天纏著我給她講這套書。畫面明快，又不失細節，故事內容很符合這個年齡段的孩子。
0	真是一本讓人拿起來就不認放下的好書，語言通俗易懂，沒有什麼讓人感覺晦澀難懂之處，看了以後感覺觸目驚心，迫不及待的向家裡人大作宣傳。原來我們看到的花花綠綠包裝下的那些美麗食品竟有著如此多的內幕，仔細記下書中的點點滴滴讓我明白了怎樣才能冷靜客觀的選擇健康食品，儘量避免把垃圾食品帶回家，從此以後我再買東西時都更加留心食品配料表，真是明明白白購物了！
0	真是太愛史蒂夫了，能夠這麼洞悉女人心態和祕密，還把男人的心理也全盤托出，又還這麼風趣幽默，難怪那麼多和他上過床的女人分手後還和他是好朋友，希望他能活的久一些，因為史蒂夫能夠帶給她們快樂( ⊙ o ⊙ )啊！史蒂夫很棒很帥，適合做好朋友，一旦結婚應該也是個不錯的老公！發現世上所有的男人都差不多，原來老外男人也最喜歡女人牛仔褲、T恤衫、馬尾辮，不管你多大年紀，(*^__^*) 嘻嘻……
0	真人真事真感情，同時代的人與事。淨化心靈，公眾人要有淨化社會心靈的責任感。劉德華是佛教徒，喻可欣也是佛教徒，佛陀的精神拯救了二人的個人人生痛苦。精采語：劉德華悟到：“一念天堂，一念地獄。”喻可欣悟到：“心無掛礙，無掛礙故，無有恐怖”（摘錄情海星空一書）此書是真情所寫，一分真誠一分可貴。我喜愛此書的原因在此。我已收藏此書。
0	真的是不錯，我給2歲半的兒子買的，開始還有點擔心，覺得這每本書都有近30頁，會不會太長了。擔心他坐不住，結果，唸完一本又一本，一晚上要讀完5、6本時，首先受不了的就是我了。書很有意思，經常被逗得咯咯直笑，有時又緊張的不行。推薦給同事，她給自己6歲的女兒了，能夠自己閱讀，也非常喜歡。難怪是好幾周的銷售冠軍呢。
0	這是一個偉大的人，絕對可以用這個詞來形容他：葛瑞格.摩頓森我覺得他完全有資格得諾貝爾和平獎。平凡的他卻做著不平凡的事，且十年如一日的堅持，很難不被他的這種執著打動。他讓我們知道了人性的另一個閃光點！敬上第一杯茶，你是一個陌生人；再奉第二杯，你是我們的朋友；第三杯茶，你是我的家人，我將用生命來保護你。在這個另人感動的友情世界裡，陣陣茶香撲面而來，清香襲人
0	這一系列的書都還不錯，我覺得書本比較小，古文書有註音註解，可以帶在包裡，有空的時候就看看！我其實不太喜歡大本頭、精裝豪華版、擺噱頭的書，喜歡這種排版、印刷比較考究的平裝書！聲律啟蒙比較押韻，適合於大聲朗讀！只是編排時註解比較少，對一些韻律和詩詞體制沒有怎麼介紹，一般讀者可能搞不懂，讀起來效果就要打折扣了！等了快一年了，這套書還沒有買齊，有幾本總是沒有貨，為什麼呢？
0	這套書真的很好，除了印刷、紙質非常好之外，還設定小活頁可以翻來翻去來表達故事中人物的動作、故事情節等，真的非常生動。裡面的主角：河馬、小豬、小老鼠和小鱷魚深得囡囡的喜歡。記得書剛買回來的時候她就老吵著要讀給她聽，這套書買的大半年了，邊邊角角都被翻爛了，現在才上來寫評論，我是想讓更能負責任地寫出用後的評論，讓其他媽咪做參考。孩子一歲半時，建議可以買這套書給他（她）了。
0	這套書真的很不錯，就像在講述一個小孩子的故事，點點滴滴透露著作者的痛心，讀後覺得心情很輕鬆，兒子每每在讀這些書的時候都會被裡面的內容吸引的開心大笑，也讓他從一個淘氣的孩子變成一個愛讀書的孩子，從客廳到書房，到廁所，到學校，總是愛不釋手，帶到學校去也成了同學們互相借閱的熱門書籍。也很感謝老師的推薦，讓孩子在緊張的學習生活中尋找到了快樂的答案。
0	這套書真的非常值得大人和孩子一起閱讀，從買回來的那天，我家2歲8個月的小寶就纏著我講，第一輯全部講完了，每本她都能講給我聽了，而且，出門去商場了還知道活學活用要緊緊牽著我的手。前兩天第二輯也被她翻了出來，睡覺前一口氣讓我講完了，小人的記憶很好，哪本書講什麼內容有些什麼人什麼對話她都記得很清楚，真的是很讓小寶著魔呢！對大人這套書很有指導意義，對孩子更是好的沒話說了！
0	這套書是送給孩子六一的禮物，正如讀過的朋友點評的那樣，確實是套值得購買的好書。剛拿到時，我還擔心因為沒有拼音孩子讀起來會比較吃力，事實證明我的擔心是多餘的。從開啟那一刻起，象散文一樣的、故事性很強的內容就把她深深吸引了。。。連著幾天已經看了第四本了，到了睡覺時間還不肯放手。。。今天一早起來，孩子睜開眼第一句話就是：“媽媽，我喜歡閱讀！我喜歡我的兒童節禮物！”這話讓人很是欣慰。
0	這套書是買給外甥的六一節禮物,沒想到我兩歲半的女兒對那本恐龍的尤其喜歡.不過她看還是太早,端午節回老家給外甥帶了回去,當時小傢伙沒表現出很喜歡,不過等第二天上午他一口氣看了三本,小學一年紀的他,基本上可以自己閱讀.....小傢伙很喜歡,我自己本人覺得這套書能增長孩子的見識,開闊孩子的視野,尤其適合上小學的孩子閱讀.
0	這套書是買給兒子的，小傢伙兩歲半不到，正是這套書適合的年齡階段。之前看了許多評價，這套書好評如潮，令我十分期待。因為一本好書可以帶給人知識，給人以愉悅，哪怕他只是一個小孩子。拿到書的瞬間我就肯定我的孩子會非常喜歡這套書。果真如此，小傢伙非常喜歡，與其說是看，不如說是玩起這套書來不亦樂乎。再加上大人在一旁的指點與協助，真得是一個非常好的親子游戲呢。第一次寫評價，希望好書共享。
0	這套書三冊，非常精美，內容也很好，我七歲的女兒拿到書後，坐在地板上用了二個小時讀了一遍，喜歡得不得了。然後就將它們放在了床頭，時不時地翻看一番，還經常問我想知道什麼動物的知識，然後給我講解，儼然是個行家的樣子，可愛極了。她問我有動物百科，一定也有植物百科，我說一定會有，我會再給她買一套植物百科。不過這套書附的光碟我女兒拒絕看，她更喜歡自己閱讀文字。
0	這套書目前是我5歲女兒的最愛，每天要要求我給她講上2本。這套書用“化身遊歷”方法近距離接觸各種科學知識，真是非常奇妙的創意！看得出出版社也很用心，每本前都邀請相關領域的科研人員寫序言。總體內容適合4歲以上的小朋友，因為內容還是很豐富的，也需要有一定的理解能力，太小的孩子可能會不感興趣。總之，好書值得人人擁有。
0	這套書買的時候還擔心寶寶讀是不是有點兒科了，到家以後發覺故事很簡單，寶寶易接受，還能從中學到很多知識點，現在垚垚通過這套書，知道：1 什麼動物夜間活動，還有各種動物睡覺的姿勢2 大象平時喜歡做什麼，小螞蟻在要下雨前要做什麼3 蛐蛐是用什麼發出聲音的4 壁虎的尾巴斷了還會長出來，還有什麼動物會為了保護自己而丟掉身上什麼部位5 雲是怎麼樣形成的，為什麼會消失總體下來，這套書真的很不錯
0	這套書陸陸續續地買了好多本，以前只是挑自己喜歡的那冊買，現在漸漸地很想把它都買齊了。看了好多本，感覺有些象中國版的貓和老鼠，那狼和那笨貓一樣可愛又笨得可笑，老是讓那隻老鼠捉弄得團團轉，這隻狼也一樣，除了傻，還真的很可愛，可愛得讓人感覺狼原來也是可以很可愛的。不過遺憾的是這本書中沒有書籤，以前買的都有，是一張很精美的卡片，不知道為什麼？
0	這套書錯過了好多次，最後還是在朋友的推薦下買了。真慶幸，沒有一直錯過。小時候，我最喜歡看瑞典的阿。林格倫的作品，什麼《屋頂上的卡爾鬆》《淘氣包埃米爾》，陪我度過了難忘的童年時光。直到現在，每當看到那個風格的圖畫，都會觸動我心底最溫馨的記憶。派老頭和菲菲 也是這樣的故事。幽默，溫馨，女兒三歲，非常喜歡，常常要求我，看看那個發怒的公牛，看看菲菲鬥雞。相信這也會成為女兒溫馨的童年印象。
0	這套書不錯啊！寂寞的老頭因為搗亂貓而不再孤獨無聊，裡面的人情味很重，兒子很喜歡，每天睡覺時從書架抽一本讓我在床頭給他講。有時候自己翻著看，因為畫面很豐富，他在裡面能看到文字以外的東西，比如有一集裡面，在雞蛋的框子裡有一個彩色的，他很快就發現了，說“復活節彩蛋”！其實那篇跟復活節沒有什麼關係。還有一些細節，好想畫出了大人看不到，孩子世界裡特有的東西，小動物、奇怪的仿生傢俱……。
0	這套書不錯，價格也算適中，關鍵是手繪的圖片給人一種更親近的感覺。可能在我們小的時候，沒有這種條件去接觸到外部世界，更沒有辦法去接觸到以往，所看到的大概也無非是克塞號或者聖鬥士。正因為如此，如今不想讓孩子只知道奧特曼和哆來A夢，想讓孩子能夠涉獵更多的知識，讓她知道人類的智慧創造瞭如此精彩的文明，對孩子來說是一種提高和豐富，對自己則是一種補償心理吧。
0	這套書編排的很不錯，從買了第一本開始我家小傢伙就愛上了這套書，他很喜歡書裡的內容，一有時間他就嚷著要做“階梯數學”，而我隨著他的興趣從2歲一直買到了6歲，小傢伙現在做到了5歲5階，越到後面他做題的時間就越長，難度也大了很多。我本人也很喜歡這套數，每一冊的內容很有針對性，對小孩的學習很有幫助。
0	這套教材，延續了新概念英語圖文並茂的特點，為適應兒童的閱讀特點，書中的插圖都是彩色的，活潑、可愛（儘管插圖畫的很粗糙）。內容也選擇了生活中常用的場景對話，很實用，很親切。最讓我覺得滿意的是，書裡配備了mp3 和dvd光碟，適合現代媒體的潮流，不象有的教材至今仍然只配備錄音磁帶（到哪裡去找錄音機啊？）。假期就要來了，我打算帶兒子一起來好好學學呢！
0	這書我是打算送給我的小侄女看的，她今年6歲了，希望她過兩年就可以看了，其實我還想找另外本書呢，就記得書名了，《前後漢故事新編》，上下兩冊，20幾年前的書了，不記得作者，真抱歉，我要是記得他多好！那是本小說，對孩子來說讀來毫不費力，可裡頭前後漢的歷史事件，名人軼事所表述的內容卻異常豐富，那種當時的享受和N年後的回味與喜悅，我多想告訴當年的作者呀！謝謝！
0	這書我是被迫買的,沒法子啊.我家老師命令的.東西是滿有用的.內容枯燥是任何練習曲的書都無可避免的,臺上一分鐘,臺下十年功啊.整本書都是各種指法練習.條條都是該練的.會對提高基本功有很大幫助.書是按指法分類的.每種都有若干條,大家可以慢慢練.沒有好的基本功,只想追求速度,到真正高難度的曲子就會力不從心的.PS:書每條練習曲都是簡鋪和五線譜對照的.對各個程度都是滿方便的.
0	這書的裝幀很好的，既適合家庭收藏亦適合閱讀了解。瞭解一個人，通過他的書信，而且是家書，再好不過了，而瞭解這個人也更瞭解些那個時代，那個社會，給我們現代人些許啟發吧。而我從中也知道了他的學習習慣、方法以及教子方面。比較有收穫。軟精裝的封面，封面要是每個唐老師那個照片就更好了，分上下冊便於閱讀。內裡字型有分別：信是用的啟功老師的手寫字型，評點是宋體。
0	這是自有網路小說以來，這是我第一本花錢去買的小說，網上沒有結尾或者加VIP的小說多了去了，唯獨放不下它，從老妖的?如果?開始，讓我記住了一個叫“千尋千尋”的作家，每一本書都讓人心動，似乎又回到了少女時代一本本追著買瓊瑤三毛的小說。她的文字是屬於有靈魂的，可以讓人沉澱下來的。也難怪乎被導演看上改編成電視劇了。期待下部出版的《紫藤蘿》。。。
0	這是正宗日版引進的書！編書的日本人，所以，書中選用的例句很地道。每十幾個的句型分為一組，每組都有配套練習，方便學習過後檢驗和鞏固知識點！看過市面上很多日語考級類語法書，感覺這一套是含金量最高的！另外推薦《日語能力測驗考前題庫》系列，這也是高含金量的，可與本書配合使用。不過，題庫系列名副其實，只有題和答案，幾乎沒有解釋，對於語法基礎不夠紮實的朋友來說，慎選。
0	這是正宗日版引進的書！編書的日本人，所以，書中選用的例句很地道。每十幾個的句型分為一組，每組都有配套練習，方便學習過後檢驗和鞏固知識點！看過市面上很多日語考級類語法書，感覺這一套是含金量最高的！另外推薦《日語能力測驗考前題庫》系列，這也是高含金量的，可與本書配合使用。不過，題庫系列名副其實，只有題和答案，幾乎沒有解釋，對於語法基礎不夠紮實的朋友來說，慎選。
0	這是這系列書的第一本，我是全系列看完（起碼到現在時這樣）。很佩服作者有這麼大的構架，現在能寫這種小說的人不多了。當然作者也是比較聰明的，故事一個一個的說，脈絡清晰不似某些名著，混雜繁瑣，往往表達的太多讓人迷惑。辛夷塢此作當屬青春文學的典範，可以說文章筆法紮實老道，內容娓娓道來容易消化，點睛之筆信手拈來。好書！
0	這是一套非常紅火，非常受孩子們喜歡的書，因同名的電視劇和電影的播出，書也變得非常熱，孩子一直是非常喜歡。從貼紙到書，到電視劇甚至是毛絨玩具都要佔為己有才安心。確實這書也是畫面精美，圖案逼真，對話風趣幽默，別具特色，有時候我自己閒來也會翻看一下，給自己一點輕鬆。唯一的缺點也是太長了，等待也是很痛苦的一件事情哦~~
0	這是一個很有才氣的年輕人， 每個剛剛走過高中的學子，都不妨讀讀這本書， 回味一下自己走過的青春花季。古人常雲： 少年不識愁滋味， 為賦新詞強說愁。不知為何， 當今的少年文筆好的很， 而且文字中很少牽強附會的。隨著書中文字的真情宣洩， 讀者往往會陷入對往事的追溯， 無論隔了多少代，那幾年的生活， 於所有心扉初開的少年都是非常相似的。左手倒影， 右手年華。 青春是捨棄與獲得的酸澀抉擇。
0	這是一個關於雙胞胎兄妹的故事,這對不幸的雙胞胎卻遇到了富有愛心的夫婦,雖然之前他們也歷經磨難,那趟他們一直沒有機會趕上的火車,那清晨迷路後卻意外地聞到濃濃的肉香味時,感動的不僅是這對雙胞胎,還有我!相信吸引讀者的不僅僅是故事的情節,當然情節也是相當的精彩!在給本書下評論的時候,我選擇了適合它的人群,其實這本書,不僅適合那些未成年的孩子,也是成年人的良師益友!
0	這是一個安意如非常青睞的故事,是她推薦的小說,我是她忠實的讀者,對她的品位從不懷疑.當我看完這本小說的時候,我對於鵪鶉的崇拜更進一步.這真是一個令人著迷的故事,一個能給你內心帶來激盪的作品.我可能用2個多小時就讀完了它,流暢得讓我自己驚訝,因為它不完全是文字的,而是有聲音,有畫面的.裡面精美的插圖和漂亮的書籤更讓書的人物在你腦海中形成影像,“柑橘與檸檬”的歌聲彷彿在遠處不停的迴響。
0	這是一部全景式地表現中國當代城鄉社會生活的長篇小說。全書共三部。作者在近十年間廣闊背景上，通過複雜的矛盾糾葛，刻畫了社會各階層眾多普通人的形象。勞動與愛情，挫折與追求，痛苦與歡樂，日常生活與巨大的社會衝突，紛繁地交織在一起，深刻地展示了普通人在大時代歷史程序中所走過的艱難曲折的道路。特別是主人公面對困境艱苦奮鬥的精神，對今天的人們仍有極大影響。
0	這是一部奇書```貴在它的勇氣反封建反禮教 請問 五四運動是有意義的麼??如果當今又開始重新推崇“君君 臣臣 父父 子子”那麼 譚嗣同“請從嗣同始”的一批有為青年的犧牲是為了什麼??歷代統治階級編造的所謂“二十四史” 都是為了統治的假歷史魯迅說“翻開.....我所見到的只有?吃人?這兩個字....”不想多說什麼 只希望那麼被矇蔽著雙眼麻木了的人好好看看清楚這種可貴的自由精神的勇氣````
0	這是一部非常貼近現實的官場小說，就像書後常智奇先生說的那樣，頂著子夜的寒流，撕破黎明前的黑暗，塑造了一群在歷史的劇變中形形色色的人物，凡人都由七情六慾，不知道人之初性本善，還是性本惡，難道在人的骨子裡都有潛藏的野性麼？也許有吧，可是人也應該有遏制野性衝動的理性，難道人性的思想，精神，情操就固守補了誘惑麼，，，，這本書讓我對人性有了重新的審視，，，讓我若有所思，亦有所慨，，，
0	這是一本值得推薦的好書。這本書講述的觀念“活在當下”，其實在太虛法師（李叔同）在解釋佛家經典“波若波羅密多心經”就提到“一切有為法，如夢幻泡影，如露亦如電，應作如是觀”。只是一般人對於接觸佛教經典通常會有艱澀難懂的感覺，透過這本書可以輕易的瞭解，不要拘泥在時間的泥沼裡，拋開過去，面對現在、不懼將來。對於本書如有不明白之處，個人的經驗是--參考原文。
0	這是一本針對青少年心理障礙而撰寫的有關心理諮詢與治療的理論和實踐的著作。提綱攜領地介紹了青少年心理諮詢的特點與技術；尤為精彩的是本書涉及眼下青少年常見的網路成癮問題、進食障礙及親子關係這樣一些新穎內容，別具一格。另外，本書中有些章節堪稱精華：如關於家庭治療的描述和介紹，既詳實具體，又言簡意賅。總之，這是一本專業從業人員可讀性很強的讀物。
0	這是一本與書有關的書，這是一本讀書人要讀的書，書中的故事記錄讀書人讀書，買書，淘書、藏書的經歷，給了我們後學者很多的啟示。讓我們更加珍惜我們現在的讀書環境。我們現在只要想讀書，就能讀到。更要可以利用網路得到自己的想要的知識。因此好讀書、讀好書、與書為緣、與書為友理應成為我們這個社會中生活的主流。因此我愛書，愛與書有關的各種資料、書籍、文章。
0	這是一本為破除西方人對統計數字的迷信而寫的有針對性的科普書。西方人崇尚用事實和資料說話，任何觀點，只要拿出了相應的統計資料，似乎就有了站得住腳的理由。實際上呢，可能事實遠非統計數字所表現的那樣。現在中國的媒體對房地產市場的調查也報道用了很多書裡揭穿的伎倆，看一看有助於在紛繁複雜的資訊社會保持清醒的頭腦，不那麼容易被別有用心的某些人忽悠了，值得一讀。
0	這是一本令人著迷的書，一本可愛的百科全書，一看到書中的介紹，就不禁情動了。一個優秀的男人，是應該雜學博記，能觸類旁通的。從小性子裡就充滿著野性，對於那種粗糙生活有著難以言喻的情結。這一切，恰恰都在書裡能找到。有很大的可能，會搶爸爸的角色。哈哈！當然，這本書對小兒子而言還是買的太早了些，希望我的寶貝能早些長大，快快和媽媽一起探險。
0	這是一本很有意義的性啟蒙教育的書，在此書剛出版的時候我就給我的孩子買了，並跟孩子一起翻閱，從正面加以引導，我自認為我的孩子在性啟蒙方面比其他的孩子瞭解的更多一些，沒有了好奇，心態平和，能以正常的心態看待成長過程中所發生的一些事情。今天我是給我的朋友的孩子買的，我想，通過此書能讓更多的孩子瞭解他們成長中所要面臨的一些看似神祕，其實應該是再正常不過的事情了。
0	這是一本很好看的小說，直至今天，我們再去讀那個年代的故事，仍舊覺得沒有過時和落伍的感覺，因為那段歷史在小說中永恆地存在著，我們重溫過去，感情依然飽滿。從文字角度而言，丁玲的這本小說，流暢而樸實，很符合那個時代的特點。從故事性而言，同樣也非常好看。我們不能遺忘過去，更加無法淡漠過去。建議喜歡文學的年輕人都來讀讀這些小說，對於心靈、對於瞭解我國的文學史，都是很好的。
0	這是一本很好的中醫書，不懂中醫的我從這一本開始對中醫有了瞭解，能根據自己的狀況，運用所學的中醫理論來保健，而不是聽別人說自己照辦的那種盲從，這一本學下來，自己感到我的健康的行動有了根據，這是最重要的，希望著者與出版社出這樣專家寫的通俗易懂的好書，也讓我看到了專家與一般大夫的差別，也讓我看到了我們的中醫大夫的功夫和中醫的魅力。謝謝
0	這是一本很感人的書!而書中的人物所生活的年代也註定了他們的命運!究竟什麼是愛?愛在責任,苦難,死亡面前是否仍能完整?究竟什麼是悲哀?勤勤懇懇卻無知無覺的人悲哀嗎?心中有愛卻空留餘恨的人悲哀嗎?堅守信仰卻傷害至親的人悲哀嗎?對與錯的界線在所有人物的身上都模糊不清了!因為那樣的時代, 因為生活在那樣的時代,讓很多選擇無可選擇!讓很多遺憾不得不遺憾!留下來的除了悲與恨,還有那深沉卻無可奈何的愛!
0	這是一本好書。僅僅是因為至少它發出的是一種自由的聲音。今天剛剛收到，已迫不及待的開始閱讀了。讀完了第一篇：宋強著的《必須正視的內政“憤懣”》，知道還有這些負責人的編輯和電視製作人，感到很安慰。同樣安慰的時，現在不再聽到電視新聞中動不動就是“盛事”的讚歌；看到政協會議上，國家領導人的列席；瞭解到各項表決中終於有了反對的聲音，而不總是全票通過。
0	這是一本非常值得看的書。看來希望工程不只是中國有，國外一樣也有。以往總認為慈善事業是富人的事。古人云，窮則獨善其身，達則兼濟天下。可書中這個外國人並不富裕，能做到這種程度，真叫人敬佩。那個幫助他成立基金會的富翁也很有性格，能對朋友說出那樣的話：“五十年了,我在喜瑪拉雅山區建了一所學校，你做了什麼？”大家都看看這本書，除了感動之外，還有深思，我們的慈善事業怎麼樣？
0	這是一本非常有益的工具類書。尤其是在當前經濟全球化的前提下，中國的金融機構仍顯得單薄，金融產品也比較匱乏的情況下。當然，考慮到金融風暴的因素，金融衍生品的推出和相應的監管都要慎之又慎。然而，既然不能因噎廢食，即便是為防範風險，也要多瞭解世界成熟金融機構的管理流程，所以此書是比較經典的選擇。
0	這是一本不算好讀的書，是一本讓人快樂不起來的書。我是學生態學的，可以理解接受大部分的概念，而對於其他人則不是很清楚。一個一個例子讓我很疼。我是在坐火車時讀的，8個小時讀了115頁，這對我很難得，我已經很久沒靜下來一口氣讀一本書。感覺只有心痛。這本書不是文學作品，也不是紀實報告，而是科學，真正的理性的科學。所以奉勸想要看這本書的人注意，這不是一本好看的小說，而是一本嚴肅的科學。
0	這是曉曉最喜歡的圖畫書之一。我猜有兩個原因：一則這是講友情的故事，小孩子最需要夥伴，所以這樣的故事能引起共鳴。譬如曉曉就把自己叫“小藍”，把她的小夥伴小寶叫“小黃”。二則書中的主人公居然是顏色，這也是寶寶生活中比較熟悉的現象，把顏色當作人來講確實很有創意，顏色的融合就像人們的擁抱，在孩子看來，真的太有趣了。而且，對顏色的認識加深了，真好！
0	這是我在噹噹第一次買書。星期五下午訂購的，星期一早上就收到貨，發貨速度很快。拿回家給寶寶看的就是這本書了，這個她的第一本貼紙書。一拿上手就不肯放下了，連吃飯都要放在自己的凳子上，吃完飯就吵著要貼紙了。翻開書仔細的看了下，書中畫面很鮮豔，內容比較適合兩到三歲的小朋友，貼紙的質量也很好，貼錯了可以重新貼過。很好的一本書。貼完了貼紙還可以看下書的內容。我女兒喜歡極了。
0	這是我買的第三本央視在職主持人的書，各有各的特色，每個人的經歷不同，所表達的內容，給我們讀者展示的世界也不同。就本書而言，首先，芮成鋼本人的學習經歷就很讓人敬佩，他的榮譽超乎他的年齡，他的成長曆程從安徽的高考狀元，到現在主持人，現在應該是央視2套，經濟頻道的當家經濟類主持人。節目內容很深刻，讓人一邊看一邊思考，這本書中他對世界的一些觀點也很獨到。是本好書。
0	這是我第一次在噹噹網上為書發表評論。因為我希望我的留言能夠讓更多人來讀《動物檔案》和《一隻螞蟻領著我走》。我相信會有更多愛動物和尚未發現自己愛動物、愛自然的人，能因為讀了蔣子丹的這兩本書，而作出更加積極的言行，共同愛護地球上的所有生靈。請你一定要讀這兩本書。當然，如果你讀完沒有一絲感動和沉思，那我只能跟您說：對不起，浪費您的時間了！您確實和我不是一路人！
0	這是我第一次通過當當網買書，朋友說這裡買很合算，於是試試看。通過這次買書,覺得當當送書的速度很快，隔天就到了。書和以前在書店裡買的《走遍德國》比對了一下，發現就是少了外研社的標誌，我不知道是不是正版的。翻看內容，印刷質量還蠻好的，應該沒什麼問題。很快就要用這本教材了，如果沒問題，我以後還會選擇噹噹網買書。整體感覺還是挺不錯的
0	這是我第1次給全五星哦^_^超級快!這是最快收到書的一次了.我是中午的時候訂的,結果第2天上午就收到了,算了一下,1天的時間都還沒到呢!在此,感激下噹噹的服務...我的確是很急需這本書呢.關於書的本身,也很不錯.內容還是很豐富的,值得推薦,對於訓練和培養邏輯思維套式有一定的幫助,推薦一下~還有祝朋友們都面試成功,哈哈哈~
0	這是森在獲得諾貝爾經濟學獎後一部里程碑式的著作，全書從經濟、政治、社會、價值觀等方面系統闡述了這樣一種發展觀：自由是發展的首要目的，也是促進發展的不可缺少的手段。可惜我國的發展觀裡實質上缺少的就是此書所闡述的；國內也很難有這樣的佳作，一是缺少這樣發展觀的學者，就算有也難以發表，可悲可嘆
0	這是買第二套了，送給小侄子。故事很有趣，語言輕鬆活潑，寶寶聽了一遍又一遍。故事裡隱含的知識點，有的連我自己都不知道，不過都是寶寶特別好奇的東西。寶寶每天都纏著我講，講完之後，還要拿後面的遊戲來考考我。有時候，我假裝不知道，或者故意說錯點什麼，他就樂得咯咯的。
0	這是買的第二本，都是送給好朋友的~~~~
0	這是給女兒買的第二套3-4歲的貼紙了。女兒很喜歡貼紙，差不多一天就貼完一本，三四天時間就貼完了三本。看女兒很有興趣的樣子，就又買了一套。真的是很不錯的一套貼紙書，兩三歲的孩子都比較適合貼這套貼紙的。
0	這確實是一本有趣的書，大人讀了也會欣然一笑。不過個人覺得，淘氣、破壞、犯“錯誤”本來就是孩子的天性，這是他們學習成長的獨特方式，在一定的範圍內，家長們儘可以由著他們自由發揮，不必嚴加干涉，尤其對於3歲以前的孩子，其實你和他講一大堆道理，也不如一次親身體驗來的奏效，相反，道理講得太多，有害無益。寶寶的快樂是家長的快樂，以上觀點，歡迎指正。
0	這幾天被我和兒子讀了N遍的書,剛開始沒有感覺這本書有意思.讀了一遍後,兒子(一年級)N遍的要我給他讀,後來自己讀.又當睡前故事天天讀．１．９元賣的書啊！沒想過會讀這麼多遍．兒子太喜歡湯米獾在床上睡覺狐狸比得在他的床上面掛水桶這段了．每次都樂得不行．兒子又要買彼得兔的故事，查找了噹噹網書都沒有買的了．還好有一本＜感動孩子的50部兒童經典＞中有比得兔，就買一本吧．
0	這個爭議也已經若干年了，到底明朝亡於哪一年，就和清朝應該從什麼時候算起，是從努而哈赤稱帝開始，還是從皇太極改國號為清開始，還是從順治進北京開始，至今都是難解的話題，明朝也一樣，崇禎自縊煤山明朝就算亡了嗎，首都失守，可當時的清朝並沒有統一全國，南方仍有南明在，當然，今天並不是要爭論和研究這個話題，而是覺得，為了豐富大家的明朝歷史知識和常識，作者應該繼續續寫南明，畢竟，南明也是明，
0	這個系列的書，如《說康熙》、《說雍正》題材都很吸引我。試著在網上下載了一些《文化中國》紀老師的視訊，都覺得還是看書比較過癮。然而，不得不說出版社在校稿上不夠認真，繼《說康熙》中一處平三藩始末年份的錯誤後，本書第114頁第二段中濟爾哈朗與多爾袞的年紀相差了13歲，文中卻說相關3歲。另外，看完這個系列的書，發現《說康熙》和《說孝莊》在內容方面重複過多。有些段落甚至一字不差，有湊字數之嫌。
0	這個是我偶然買的，沒有想到我女兒那麼喜歡，我掛在我們從客廳到走廊的牆上，她看到後，一直笑，然後雙手拍打著，非常興奮，特別是小兔子，小女孩，小樹的這幾張，簡直就是愛的不得了。把她放在書房的地上玩，她擡頭看到掛畫，就會一直笑，然後一會就要擡頭去看，真的很神奇，於是我推薦給了鄰居的幾個朋友，她們也反映說自己的孩子很喜歡，總有一張會讓你的孩子發笑的，只要你不斷的嘗試翻動這些畫。
0	這個世界最可怕的，是人心。一場突如其來的巨大車禍，倖存者們開始一個個死去，死神沒有放過他們。看到這裡，我想起我所相信的一句話，“這世上沒有橫死暴死一說，只有註定一死！”在這個故事中，上官午夜用非常細膩、深刻的筆觸，探究人性最隱蔽的內心，影射社會最敏感的問題，在她看似冷靜、旁觀的記敘下，無處不潛藏著對人文關懷的關注，呼喚著真、善、美與良知的迴歸。
0	這個出版社是我經常光顧的 我覺得他們的題目都是從基礎開始的這本書分為3點：主幹知識、點選思維、零失誤訓練。主幹知識我都是在預習前做的 都是基礎題然後點選思維是在第一課時結束時我複習用的 也是基礎題 只是有些是複習概念用的最後零失誤訓練我都是堆積到週末做。。是對這一整課的總結總體說我還是比較滿意的不知樓上那位是什麼教材 人教版的教材不就是有勾股定理嗎？？
0	這對熱愛生活小夫妻真是絕妙的組合透過sissi的鏡頭，一網打盡愛琴海的關鍵詞： 深邃，藍白，童話，浪漫，明亮... ...以及被一般人忽視的小細節女性的視角獨特而細膩 圖片精美絕倫而hawky的文字輕鬆幽默 字裡行間皆有情;文中還夾著各種旅行小貼士 貼心而實用難能可貴的是他們這份與人分享的心意這本書帶你的眼睛和心去旅行。
0	這次買的是第二套，幫朋友買的，總的來說，覺得價效比很高，女兒２０個月，我是她１４個月時買的第一套，裡面的好習慣基本都理會，書中的每個小動物她都很喜歡，所以她更願意去模仿，後來又買了套＜阿波林小世界＞，只是她跟本就不喜歡後來者，本人也覺得後者<阿波林小世界>不及前者清晰，明白，小熊寶寶繪本更值得買和學習．如果家長想買兩套的話，建議買小熊繪本．
0	這冊書與YY那冊書應該說是已經出版的黑背系列裡面的精品。故事可能有杜撰的成份，不過很生動的把一個調皮搗蛋的小男孩的形象刻畫出來了。真是男孩不壞女孩不愛。惡搞戲份很重，人物以動物作形象，很配合故事情節的發展。畫工比較精緻，看得出來是用心畫的。很不錯!值得推薦!如果他的每一本書的品質都以這兩冊書作為標準就好了。
0	這部書寫得很好。它拋開了那些眾所周知的東西而撿拾起鮮為人知的記憶碎片，比如白卷英雄張鐵生寫給評卷組的信，比如一位普通農村教員寫給毛澤東的信，每一個片段的背後都有著深刻的歷史背景，一個看似微不足道的言論或舉動卻給那時的中國帶來了意想不到的震動。作者的語言豐富深刻透射著理性的觀察與思考。那些轟轟烈烈的事件值得我們記憶，這些被歷史湮沒的枝節更值得我們反思。
0	這本已經《大貓兒的TT奮鬥史》我看完後也都推薦給了女朋友再看，消遣的來看這些書收穫可能更多一些，如今的女性似乎更辛苦了，我們都和譚斌一樣坐在不同的格子間裡，經歷著類似或者雷同的事情，是要平靜的生活，賺份賴以生活的口糧，還是要在職場中尋得一席之地，找那種成就感，滿足感可能是女人在職場中的選擇題吧。能知道自己想要什麼，估計也就應該知道要怎麼要去做，去走，去生活吧！
0	這本小說向我展開一幅景象，那是一條安靜的小街道，兩旁是不高的民宅，午後的陽光明晃晃的照在上面，空氣中有肥皂洗過的床單在陽光下的味道，那是一種讓人傷感的寧靜和真實，好像時間就呈現在你的面前。而你就是一個旁觀者，從歲月中匆匆的走過，能感受到那份真切的溫暖，卻真實的讓人虛妄。這種感覺，我猜測，如此之於漢娜對米夏，米夏對漢娜也應如是。
0	這本童書,是我目前最喜愛的,愛不釋手的翻看多遍,不同時刻不同環境會有不同感受,第一感受是:這不僅僅是本童書,還適合於情人之間,親人之間,姐妹之間,朋友之間~~~~因為這份愛,表達的是這麼純真和直白,一點點雜質都未摻.翻看給兩歲半的兒子看時,他老是指著大兔子叫:爸爸!爸爸!我仔細觀察,發現那隻大兔子,真的是男性的表情和動作,呵呵~~~非常非常好的一本書!
0	這本書最能打動我的就是它的實用性，而且書的質量和書店賣的正版書是一模一樣的，所以非常感謝噹噹這個購書平臺，裡面的單詞都是分類來記憶的，而且每個單詞的出現都會伴隨著它的同義詞和反義詞等一塊亮相，這樣記憶起來會方便很多，而且每個單詞都會有與之相符合的語句來搭配記憶，非常好的一本書！書所付的光碟是用在電腦上同步用的，可以在上班時間不翻書來偷老闆的時間襖！
0	這本書最大的優點是所有的兒歌都很順口，不是很長，一般讀一兩遍都可以背下來了，畢竟給寶寶念兒歌，一邊念還要一邊拿著書很不現實嘛；還有就是這些兒歌都有一定的教育意義，聽得多了對寶寶的行為習慣還是有一定好處的。而這本書的缺點就是紙質不怎麼好，被我寶寶（半歲）抓在手裡一下就撕爛了，唉。
0	這本書主要是講數字積體電路的。之前從圖書館借閱過，覺得很不錯，所以買了一本。這本書的一個很大的優點就是比較容易讀懂，連我這樣物理專業出身的人都能看懂書中的絕大多數內容。只要學過半導體器件物理、瞭解布林代數基礎就可以吃透書中的內容。不過需要指出的是，這本書對於MOSFET的I-V特性的數學描述與一般課堂所學的公式不一樣，初看起來不大習慣。
0	這本書中關於親生後母現象的描述我覺得很貼切，作者的年代經常會發生這種現象，貌似在現代沒有上山下鄉了，這種現象不會發生了，其實不然。現在很多年輕父母為了工作把孩子寄放在老家，或者父母出國，把孩子寄放在國內，都會造成親生後母現象。如果父母自己有這種經歷的，即使自己的孩子沒有這種經歷，也要注意自己的教育方法，防止自己的經歷對自己的影響會帶給孩子。所以建議年輕父母都來讀讀這本書。
0	這本書中的圖片很讓人觸動，比如為勞拉祈禱的校友，惠特尼和馬特的笑容，很動人。
0	這本書真是象介紹所說的那樣開本小，內容可不少。例項多，效果不打折。操作細，做事不含糊。知識全，覆蓋多領域。便攜帶，隨時學用查。價格低，為讀者服務。是最適合初學者看的一本有價值、價效比高的好書，不僅大人能看懂，也適合孩子和家人看。其實，這本書真正做到了易學、易懂、易用的地步，編者的設計讓百姓佩服！他著作的書就好比老師手把手教一樣實用，值得推薦！！！！
0	這本書真的是挺實用的，裡面的內容都很口語化，很地道。附帶的光碟有錄音，很純正，存到MP3裡，沒事的時候經常拿出來聽聽，效果很不錯，都是些日常生活中的簡單卻很實用的句子，話題也很廣泛。總之，物有所值。而且，這本書是我在圖書大廈看好了回來才在網上買的，事先在幾家網站比較了一下，噹噹是最優惠的哦！呵呵，以後會繼續光顧的。同時也希望噹噹再接再厲，努力做好服務，回饋顧客。
0	這本書真的很好啊，應該打五星，只可惜評分好像無法修改，很有作者的個人風格和簡介，能學到不少健康知識，作者您還能再出書嗎？要是還出這樣的好書，我一定買。謝謝噹噹熱心的顧客推薦，我才能買到這些好書，也謝謝噹噹，祝好心人閤家歡樂，身體健康！~
0	這本書有別於以往看過的早教書籍，結合了說明文的寫實，散文的情致和圖冊的一目瞭然。特別是讀過幾頁後，會覺得這是一本放不下的書本。書中描述了很多常見的生活狀態，以及各種狀態下與子女溝通融洽的方式。未詳盡處及由文字內容而延伸出的疑慮，在後文也有提及。給人感覺是一本智慧的書，瞭解家長的書。非常喜歡！
0	這本書已買很久，小孩也看完很久。近日，小孩說借給我看，於是我就看了第一篇長篇小說——《林中飄過白衣女人》，後面還有兩篇短篇小說還沒有看。這本書確實很有吸引力，難怪小孩她那麼喜歡看，後來又讓我給她買了《太空陵墓》，也看完了。我覺得，這一類書小學生看得多了，一定會變得更聰明和更勇敢，因為書中的三個小虎子就是既聰明又勇敢的小孩兒，他們的行為一定會對閱讀者有所影響。
0	這本書已經快被我翻爛了，中國這樣的人和這樣的書太少了，沒想到這本書能通過審查。現在所謂的專家、學者、官員有良心、有見識的不多了，要麼有話不敢說，要麼就是胡說八道，阿諛奉承“揣摩上意”，直叫人噁心。還好，這本書被現今的領導所重視了，據是老師部落格說中央政治局常委們人手一本，中央各部委領導也在看，部分省市還作為學習科學發展觀的必讀書。
0	這本書一拿回家就吸引了女兒的眼球。她一連叫我講了4遍還不過癮，臨睡前還讓我再講了一遍。我問她你覺得這本書象誰畫的。她看了第一眼就說，像《大猩猩》。呵呵！那也是女兒非常喜歡的一本書，有一個階段一連講了2個星期。最近一個時期，女兒就如同書中的那對兄妹一樣，看不到姐姐會想，可是一見面又經常吵架。現在的孩子都有“獨槽驢”，和同齡人相處都先顧及自己的感受。給女兒這本書，只希望她珍惜親情。
0	這本書也是被鋪天蓋地的評論所誘惑而買的（太跟風了，這個毛病不好），讀的時候，腦中老是浮現這是張愛玲的自傳性質的小說，所以把書中每個人物去對號入座，滿足了窺私慾，對文章的語言等本應該注意的東西倒沒有欣賞，這樣的讀書心態很不好很不好！！！總的來說，這還是一本很好的小說“這是一個熱情的故事，我想表達出愛情的萬轉千回，完全幻滅了之後還有點什麼東西在。”
0	這本書需要慢慢地細細地體味,最好每讀完一章後把自己碰到問題也和書中女主角一樣設身處地地去感受一下並照著書中的方法去嘗試改變.慢慢地你會發覺真的有作用.書中讓我感受最受益的就是:臣服. 人之所以會受苦的最大原因就是抗拒事實.事實本身是中立的,而我們的情緒是對事實的反應和自己對事實所?編造?的解釋.現在生活中碰到讓我有負面情緒的事.只要想到去臣服事實,憂鬱的心情頓時能輕鬆起來!值得大家一讀!
0	這本書需要好好讀，一讀再讀才更好地領會其中的祕訣。我覺得主人公碰到的問題往往也是我們自己的問題，只是我們很少表露給外人知道，於是把很多東西壓抑在心裡。幸運的是她遇到了以為智者。我也是一個十分需要這種明燈指引的迷途羔羊。生活變化多端，經常因為小事就弄得心情極差。我想大概這種鬱悶的胜肽在我身上已經紮根了。我也希望多看多幾遍，好好享受生活。
0	這本書我想應該大部分人都看過，感覺挺好的
0	這本書我現在推薦給我同學在看，他跟我說這本書還是很有價值的，比如它強調的一些關於錢的只是都是我們平時不太注意甚至不懂得概念，很肯定這本書會影響很多人的理財及人生。向這本書作者致敬
0	這本書我是非常非常的喜歡，看了兩遍，並且推薦給了很多朋友，還有我的老公，看完後，有種豁然開朗的感覺，對於生活中遇到的許多難纏問題，給出了即簡單又可行的建議和意見。建議：自己感覺時間管理混亂的朋友讀讀看；建議總感覺時間不夠用的朋友讀讀看；建議常立志並且無法立長志的朋友讀讀看自我感覺，受益匪淺
0	這本書我連續看了5遍。每一次都是看完結尾馬上又從頭看起。書的內容大概快背下來了，可是心情卻還和第一次看時一樣傷感，也有些感動。可能是世上的真愛越來越少了，才會越來越喜歡在書中獲取安慰，也可能是麻痺。突然覺得皇如月其實有些可憐。儘管最後她得到了真愛，可是卻經過了上千年的等待。這樣的痛苦大概沒有人會承受得住。時常會陷在自己的幻想中，如果我是她，我會怎麼樣？會怎麼樣呢？
0	這本書我覺得好，就是對我們的啟發作用要大於思考作用，因為，天下沒有一定之規，美利堅的好，不能遮蓋華夏的發展階段。留學生滯美不歸者前幾日給我們作了一次內部演講，總之是說美國人權如何好，一開始很贊同，後來想過後發現一個問題，即“以高福利、全民普選、私人財產不容侵犯”為基點的宣講，優則優矣，卻不具備普世之視角，所謂一陰一陽謂之道未被參破。多說不必，閱者知之。
0	這本書我覺得好，就是對我們的啟發作用要大於思考作用，因為，天下沒有一定之規，美利堅的好，不能遮蓋華夏的發展階段。留學生滯美不歸者前幾日給我們作了一次內部演講，總之是說美國人權如何好，一開始很贊同，後來想過後發現一個問題，即“以高福利、全民普選、私人財產不容侵犯”為基點的宣講，優則優矣，卻不具備普世之視角，所謂一陰一陽謂之道未被參破。多說不必，閱者知之。
0	這本書通俗易懂，幾乎孩子每一階段所面臨的問題都有提到，而且會有很具體的解決方法。書到手裡，幾乎是一口氣讀完的。作者對待孩子的心態十分放鬆，尊重，任何一個問題，她都能用輕鬆，愉快的態度去面對，去解決，看了這本書以後覺得，原來養育孩子並不是自己想的那樣難。現在，我的心態因為讀了這本書而平和了許多，面對孩子的分數也客觀了許多，輕鬆了許多，超級推薦。
0	這本書挺好的，尤其是在對明朝的歷史能有個大概的瞭解。不管時間長短，拿在手裡就能看進去，比較吸引人。我想如果作者能再深挖一下，在敘事敘人能更豐富更深刻一些、並且多在括號中引用一些原文，可能會使年輕人對政治、官場、人際關係等的複雜性有更深刻的認識，甚至對學習文言文也會有很大的好處。期待著作者修改以後的再版能更吸引人！印刷的字顏色太淺，看著費眼睛，易疲勞！
0	這本書雖然篇幅不是很長，作為成年人我用了兩個晚上就讀完了。心裡在想：如果我的童年也遇到這樣的書該多好啊！這一套國際大獎小說每一本所傳達的資訊和情感都是有關美好的，有關愛，有勇敢，有友誼，有堅韌，有真誠......我作為一名老師，現在把這套書推薦給我們的學生們，他們正是八九歲的年齡，對於這個世界心存美好的憧憬，多一份閱讀，多一份真情，我希望這套書能給予他們的不僅僅是文字。
0	這本書是作者半生的智慧結晶，是對中國古文化和現代科學的重大貢獻。我懷著十萬分崇敬的心情拜讀此書。深深感激作者的無私胸懷，毫無保留的向後人貢獻自己的才智，比那些有點成就就要靠著智慧財產權來賺取錢財的偽學者高明萬倍。向這位學者致以崇高的敬意，我代表我的子孫後代向他表示我們的敬意，感謝他為中華民族的文化傳承所做的工作。功澤後世，永受尊重。
0	這本書是在姐姐家看到的立刻就愛上了它!因為內容實在太有趣了!買回來後給二歲半的兒子讀兒子咯咯地笑個不停,因為書中有好幾處笑點.比如小蚯蚓逗蜘蛛笑,結果蜘蛛因為笑的太厲害掉在地上了;比如小蚯蚓的姐姐因為愛美總是照鏡子,小蚯蚓看到了就說:無論您怎樣照,你的臉永遠和你的屁股長的一個樣時,我兒子笑的就更厲害了.太有趣了,快買給孩子看吧!
0	這本書是與範長江同志在一起工作過的人們寫的回憶錄。還有一些研究性的文章。它記錄了範長江同志的優秀品德，高尚的情操，忘我的工作精神，和對黨的事業的耿耿忠心。從中我們可以瞭解許多那個時代的歷史和人物，特別是瞭解範長江同志這個優秀的記者。瞭解那個時期黨的新聞工作，和它的發展歷程。看這本書時，最好是與《範長江新聞文集》一同看，這樣更有思考和研究的意義。
0	這本書是我在廈大讀研期間，我的營銷學老師在班上推薦大家的一本書，我很欽佩老教授能有那麼好的記憶力一下子列舉了該書的許許多多的例子，讓我立即對該書產生了購買來閱讀的慾望。想要讓自己對他人有更加強的影響力，或者換句話說想讓你能更好的說服別人，那麼該書就是不可不讀的。《影響力》會讓你不僅能更容易的說服別人，而且會讓你能更加容易的瞭解並理解他人的行為。
0	這本書是我接觸李躍兒的第二本書。書中針對孩子出現的具有代表性的表現分析了背後的原因，告訴家長孩子怎樣的表現我們應該高興、怎樣的表現我們應該注意，孩子行為體現了怎樣的教育……這是一本從孩子的心靈出發總結出來的書，孩子正在告訴我們如何做好父母。書的紙質稍微粗糙了一點，不知道是不是原本就這樣設計的？不過內容的優勢已經超過一切，對於這點，我不介意。
0	這本書是同事賣給她女兒看而推薦給我的。結果，我的女兒一拿到書就愛不釋手（女兒有2歲7個月），並要我一邊講給她聽，一邊要像故事中蠟筆一樣畫畫。每天下班回來，女兒第一件事就是要求我和她畫畫，女兒在邊聽邊畫中學會了辨別不同的事物顏色，對顏色的名稱也記得很熟練。我也利用這本書的內容引導女兒認識其他事物的顏色，她的興趣也很濃。這本書值得購買！
0	這本書是聽朋友推薦的，買到後拿起一看，居然一口氣全部讀完。不像有的作文書看得讓人想睡覺。這本書寫得很通俗易懂，生動，娓娓道來。適合家長看了，與孩子共同學習作文。在他筆下，作文不是令人頭痛的東西，不是華麗的詞藻的堆砌，不是挖空心思的編造（而這些都是孩子的通病）。作家肖復興用自己的經驗告訴我們作文應該怎麼寫，作文來源於生活，真情實感是作文的靈魂等等，讀來令人感觸頗多，受益非淺！
0	這本書是朋友推薦的，個人認為是值得一看的。書中作者對闡述了自己對佛教，道教和基督教的綜合認識，我覺得寫得挺有深度。說實在的，作者說得那些，我並不能真正理解。不過覺得，如果人真能象女主人公芮小丹那樣灑脫地面對人生，很不容易。看過書後，我馬上在網上找到電視劇看了看，電視劇拍得不太好，顯得象是在背書，沒把男女主人公的深度演出來。可能是書寫得太好了吧。
0	這本書是女兒點名要買的，我都不知道原來他們班級正在流行看這個的，她指著一瓶飲料上的廣告告訴我的，因為外婆在書攤上只找到關於這個遊戲攻略的書，所以只能我給她上網找了。買回家自然很高興，書一直被帶去學校差不多已經翻爛了，因為女兒喜歡所以給了4星，如果是按我的話可能只有1星了，因為這本所謂的遊戲迷宮書真的不怎麼樣，如果真在書上玩迷宮的話會傷害眼睛，字型排版設計不合理，就光看看圖吧。哎...
0	這本書是老師推薦的（我是英語專業），很早就想買，一直沒找到機會，現在終於買到了！先說書的質量，很好，沒有一點兒缺陷，附帶的光碟質量也很好，沒有殘損等等，我很滿意。其次，書的內容。無論是英文還是中文翻譯，都很有實用性。無論是藉助其來拓展英文的學習，還是看中文來增長知識面，都是非常好的選擇。尤其是光碟的錄音，有一部分是當時的實時錄音，真的很好！我非常喜歡這本書，這個價錢很值得！
0	這本書是給我兒子買的，因為他最近的作文考試跑題了，丟了大分。兒子自己提出要加強這方面的學習。我搜索了有關作文學習的書目，發現很多書教條刻板，不適應現在孩子的特點，這本書，在教學上有很好的成功經驗，廣為應用並推廣。我想買一本先試試看，書拿到手，果然不錯。思路清晰，例項生動，作文章法簡明扼要，很容易讓人接受。物有所值。這套：作文三書一共三本，這本書消化了，再看看其他兩本。
0	這本書是訂單發出後第7天到的，稍慢了點。書本內容的質量是不需要懷疑的，這是我最喜歡的作家之一，至於翻譯得如何，我還沒有看全文。僅就書本質量來說是相當滿意的。很平實，沒有華麗的封面，沒有精美的包裝，內頁是舒服的乳白色--這就是我喜歡的書的樣子，價格更是樸素到了難以置信的地步！這是六角叢書中的一本，六角叢書都是經濟實惠的好書。希望光明日報出版社再多出這樣的書！
0	這本書是幫我的同事買的，到書的時候，我也翻了一下。書的畫面色彩鮮豔，而且很詳細的畫出了某些細節部分，比如翠鳥嘴部等。據同事說，有些小小的遺憾地是：作為親子閱讀，文字部分，趣味性不夠，對於三歲的小寶寶來說，需要單獨解釋的地方較多。因此，這套書適合較大的寶寶。當然，如果您的寶寶對植物，動物感興趣，又初步瞭解一些這方面的資訊，那這套書是再好不過了。非常欣賞書裡的圖畫，細膩，傳神。
0	這本書沒白買，在小面積居室內怎樣增加收納的空間有很多創意，大到傢俱的佈置，小到櫃子裡的收納，很實用兼顧美觀。基本上都是講100平方以下的居室的收納。適合普通家庭。以前總覺得家太小，東西沒地方放。看完後，居然清出一小櫃子，給我女兒掛衣服。下一步，打算清理書櫃，騰出地方，放新書，再下一步，就打算增加幾個籃筐，解決我堆放舊報紙和女兒玩具的問題。
0	這本書兩次讓我差點流淚的情節，均與裕進與印子的感情無關，而是親情，一次是裕進失足落水醒來，姐姐裕逵流淚，另一次是得悉姐姐懷孕，全家人的高興。當然裕進與對印子的那番深情，也是寫得蕩氣迴腸，再也沒有那個夏天，往事豈可重來？噹噹出了亦舒作品集1-45後，又出了1-80，怎麼沒有46-80的賣？讓我這種買了1-45的，乾巴巴的零敲碎打的買後續，一點不人性化。
0	這本書連著看了兩遍。為那些如同發生在身邊觸手可及的案例，為那些為人父母很容易走偏的路，為心愛的孩子—希望自己能將書中的菁華儘量多地吸取到生活的言行中，真正成為陪伴孩子快樂健康成長的同路人。“大道至簡”，這本簡潔實用的心理書籍，可以推而廣之地運用在眾多關係的處理上，因為只要你用心讀，你願意實踐，就能掌握那些高效的方法。她確實是一本不可多得的好書。
0	這本書可以幫助小學生理解數學的很多應用 要比直接讓小孩子做數學題更能引發孩子對數學的興趣
0	這本書教給了我很多引導\教育孩子的方式\方法.讓我受益非淺.原以為我自己很會教育孩子,看了這本書以後,才意識到,我所掌握的太膚淺.孩子的很多行為都能體現出媽媽在教育方面的效果,孩子的性格主要靠平時媽媽的行為引導,並不完全是遺傳了,這本書讓我學會了太多,建議沒一位家長都買一本.讓我們的寶貝健康快樂的成長,讓幸福,自信,勇敢,豁達,正直,善良伴隨他一生
0	這本書集合了很多英語學習的方法，而不是單單的一些比較舊比較傳統的方法，他告訴讀者怎樣作為一門語言去運用，怎樣瞭解英語作為第一語言國家的豐富的情況。是英語學習者不可多得的好夥伴。in use就很好的說明了是在叫我們怎樣去用它，怎麼去survive於foreign country。這是是非重要的。也是學習英語的最終目的。相當不錯的。贊贊贊！！！！！
0	這本書及其作者早在另外一本美國人寫的漫畫介紹書裡看到過，一直很渴望買到。現在如願以償。作者能夠從自己的ABC的特殊視角去發展出這樣一個漫畫的想象世界，跨越了文化的鴻溝，讓east meets west,呈現了與中國漫畫或美國漫畫純然不同的素質，非常難得。就漫畫本身而言，線條流暢，漫畫形象圓潤飽滿，是我非常喜歡的風格。另外，中英對照的正文還十分有利於學習美國當代英語。支援 ！
0	這本書基本是我家的飲食安排和疾病預防指南，不僅用於孩子，大人一樣適用。我有全套馬悅凌的書，作為照顧孩子來講，這本書最好。我已經給父母和朋友買了多本馬悅凌的書，有時看見臉色不好的孩子，我就忍不住推薦《父母是孩子最好的醫生》這本書，希望大家都從中受益。本書最好的理念是改善孩子的體質，這個不是一朝一夕的事情，堅持做，做正確，孩子會逐漸強壯起來。
0	這本書很好，大師的筆法果然非同一般，不過緒論對孔子的批鬥讓我很不滿，我有點不明白為什麼講老子就一點要屁孔子呢，甚至有些都是欲加之罪，比如“諷刺孔子哲學，固非難事，他的崇禮儀、厚葬久喪比鼓勵其弟子鑽營官職，以期救世，均足供為諷刺文章的材料。”（P3第三段）就很沒有道理。論語中就有這樣一句話,我藉以反駁“林放問禮之本，子曰：大哉問，禮，與其奢也，寧儉。喪，與其易也，甯戚。”
0	這本書和《 好孩子的成功來自媽媽1%的改變》我都買了，非常贊同作者的一些觀點，其中感觸較深的是：1.對於孩子來說學習成績並不是最重要的，關鍵是基本能力的培養，這一點家長一定要有遠見。2.教育孩子最好的方法是在生活中學習。3.關於孩子的獨立性的培養，其中一些小例子很值得家長借鑑。4.對於孩子既要有充分的自由，也要一些必要的規定，而且一旦制定規矩，就一定不要破例，這點我深有感觸。
0	這本書涵蓋的知識面比較廣，貼近日常生活，適合一看再看，很有價值的一本書。我小義女收到之後常常抱著書不放，很寶貝的，這套書夠她看一陣子了，畢竟內容豐富啊。裡面有一些知識啊比如飲食習慣比較美國化，媽媽講解的時候會比較不直觀，因為寶寶無法與現實生活聯絡啊。還有比如忙忙碌碌鎮的打字機，時代太久遠了，大人都沒概念了，何況中國的小朋友。如果中國人也能出一套類似這樣的書就好了。
0	這本書故事情節不是很強。人物簡單，說不上有什麼波折。亦舒新經典中，已經很少有《喜寶》，《我的前半生》那樣一波三折，一唱三嘆的故事了。不過，主人公在主持信箱過程中，表現出來的思想，與處理問題的態度，還有很有意思的。不用學不必學，因為有些未免極端。作為書架上一堆亦舒的小說中的一本，這本的確是為了買而買的，談不上喜歡，也談不上不喜歡。等下次有心情翻起，不知道是何年何月了。
0	這本書非常好，給我們談了很多作者自己的程式設計經驗，還有10個例項。我覺得這本書好在理論和例子相結合。本來我是在看電子版的，後來覺得要支援作者的辛勤勞動的成果，如果我們都只看免費的電子版，就沒有好的作者給我們寫書了。還有就是電子版看多了對眼睛不好，所以我就買書了。如果有朋友要買書，我還是希望他們先大概看哈電子版的，那樣你才知道好不好。如果好就買書了哈
0	這本書的紙張滿好的，插圖色彩豐富，配合的文字表面看來淺顯簡單，內在細細品位滿有道理的，平時工作之餘看看很能放鬆心情。雖然寫的是孩子的世界的心聲，當然我們每個人都是從孩子世界走過來的，這本書似乎又把自己也帶回了童年那些浪漫天真而又幼稚可笑的回憶。呵呵，讀完好好儲存，以後和孩子一起看，也是不錯的親子互動。保持一份純真和童心是多麼美好的一件事情。
0	這本書的遠比我想象的好，書的排版很精緻，有我喜歡的花邊，特別是那淡藍色的扉頁，加上小天使的勾勒，很有那種歐洲以前的那種老書的韻味，印刷也很好，字型不算小，我買的原版書比這個小，書確實是厚了些，分兩冊出確實更好，總之很滿意。
0	這本書從我買來到現在我已經看了3/4，覺得還是很好的，發現原來只是自我感覺良好。本來這書是買給我妹妹看的，覺得她經常抱怨，想讓她看看，改變一下，我在給她之前自己看了一下，現在才發覺我對她的一切作為也是一種抱怨，我也要改變自己的做法。細細品味，世界其實很美好，只是我們看的角度。。。很好的一本書，因為是外國人寫的，很多邏輯和國人不一樣，不過裡面有很多話確實很對。
0	這本書不錯,可以培養爸爸在孩子心中的形象,我兩歲的寶寶挺喜歡聽，有時睡覺時要講四五遍，都聽不煩。我覺得在講的時候,大人不要只按照書上的文字講,可以加進自己的一些東西,比如我給寶寶講到“爸爸什麼都不怕，連壞蛋大野狼都不怕”時，我會同時給她講她“爸爸可勇敢了，有爸爸在寶寶什麼都不用怕，打雷、放鞭炮、小蟲子都不怕（因為寶寶怕這些）”,寶寶聽了就會說“有爸爸，寶寶不怕”，顯得特勇敢。
0	這本書不錯，讀過以後，才知道該如何面對與解決自已或周邊關係存在的問題。這是學校裡沒有的。當然，這是要靠自已去領悟書中思想。由於這是譯本，且多是由演講收集而成，口語化多了些，不過沒關係，多讀幾次，收穫會很大。我比較喜歡書中一問一答的方式，因為有些問題是我想問的。我建議出道社會不久的朋友可以讀讀。也許他能為你帶來一些清醒的認識。
0	這本書本來是給女兒看的,後來全家都有興趣看,搶著看.很有意思呀.
0	這本書本來是幫朋友買的，結果收到以後翻開看了看，就放不下了，內容很有說服力，都是通過很多個故事來闡述優秀的品質的重要性，因為都是故事，所以不枯燥。這本書對個人的修養，良好習慣的培養很有幫助！尤其是對男生，責任心，自信心，道德，品質，涵養，寬容，這本書中都有提到，推薦給青年朋友們好好看看，對以後的生活 工作 學習 都很有幫助！
0	這本書，我在讀的時候沒有哭，沒有我預想中的悲慼，不過，也已經是同類書籍中的絕對佼佼者。作者的行文讓我有一種，這件事情是真實發生過，而且一定是其親身經歷過的感覺有的想法，行為，私以為只有身臨其境了才有的感受不過，看後記，發現這整個故事只是形成於作者的腦海中頓時覺得作者的強大~我們跟著女主角經歷了一系列的事件，跟她一起成長，不管是心智或者愛情友情發麵..~
0	這本書，我看了之後，覺得寫得很好，不是講大道理，很樸實，很辯證的看待班主任工作，包括“體罰”學生之類的情況，書上都有自己獨到的見解，這是我見到的與許多班主任工作書籍不同的一本，或者說是另類吧，是一本來源於實際、來源於基層的書籍，對於班主任的困惑和矛盾，基本上都可以解答。如有興趣，請看一下，也許你的班主任工作將輕鬆無比，且無思想包袱。
0	這本書，我才讀了二篇就被吸引住了。作者很有才氣，寫出了自己的真情實感，說得上是文筆清晰，語言流暢，真情流露，文字也很美。跟隨作者的腳步，我們一直向南方進發，草木的香氣撲鼻而來，花兒開了，是別樣的火紅，走進南國的草木深處，小溪清清，果實累累，剖開一枚異果，香甜瀰漫，令人陶醉，令人口水要流出來了。作者，讓我們領略了無數的奇花異果，長了眼界，長了知識，滿足了好奇心。好書，我推薦。
0	這本書，介紹生活中簡單的場景，生動有趣，讀來琅琅上口，孩子較有興趣。
0	這本是是我們全家都愛看的書，我們叫它“找寶貝”，寶寶3歲，最愛和她爸爸一起“找寶貝”，有時候，小傢伙也會一個人安安靜靜的自己找寶貝，持續時間可長達半個多小時。圖書色彩鮮豔，構思精巧，凡是寶寶找到的寶貝，她都能清楚的記得具體的位置，有時寶寶還會根據整體畫面來編故事，讓她的想象力得到更大的釋放。我也很愛這套書。看它時就是一種完全的放鬆。
0	這本繪本內容很不錯，親子閱讀更合適。先從少兒圖書館借來看後，兒子很喜歡，一直不捨得還。乾脆從噹噹網買了來再讀。每次讀這本書，感覺母子情感昇華，被書中濃濃的親情感染著。可以換種方式讀這本書。我和孩子在家裡，每當讀著書中小兔子的愛的方式時，我們就用誇張的肢體語言來體現，更深刻更難忘更喜歡。我想這本書永遠成為我們家的一大經典繪本了。加之原有的《逃家小兔》夠完美。
0	這本讀物應當是在少年時期就閱讀的，如果那時看了這本書，也許會改變自己對歷史的看法，會影響自己未來的走向。我們少年時期接受的大多是正統的歷史教材，太多的教條，太多的先進性與侷限性的對比，太多階級鬥爭的總結。而真實的歷史就是作者的觀察切入點，一個平凡的人或一件平凡的事，改變了或創造了歷史的走向。其實，我們自己的人生何嘗不是如此……
0	長恨歌，我想王琦瑤只是追求自己的幸福，從李主任時是青春追求名利，康明遜時追求的安穩的生活，老克臘追求的晚年孤獨的陪伴，只是她的追求都破滅了～我想如果程先生沒有在文革的時候自殺了，也許晚年的王琦瑤就會願意了吧，願意只有恩情而沒有愛情的陪伴了吧～很不錯的一本書～王安憶說過，她筆下的王琦瑤代表的是一座城市～值得一看哈～
0	戰友們要支援豪哥的系列書，希望豪哥繼續將自己的心得體會表達出來，讓戰友們的技術得到提高！
0	怎麼可以在我剛買完之後就降價，太讓人窩火了。
0	早聞沈從文大名，高中課本也學過，不過當真正看到這本書的時候，才讓自己心靈為之一振，翠翠的善良，爺爺的淳樸，小鎮的靜謐，無不給人以美的享受，加上作者不溫不火，娓娓道來的文筆，讓人讀起來真有一種衝動，想卸下自己的包袱，走出去，去擁抱大自然。現在，在深夜脫衣而眠的時候，我也開始做著一個湘西夢！夢裡有美麗的姑娘，還有數不清的東西來洗滌心靈！
0	早就想看的書，今天終於如願了。期待了這麼久，總被時間遺忘。為微微加油，因微微傷心，被微微感動。看微微的大學生活，很是羨慕；想微微和阮阮的友情，很是嫉妒；其實我們也同樣擁有。微微是幸運的，遇到了她認為的最愛陳孝正；微微也是幸福的，如願嫁給了她一直期許的林靜。跌宕起伏，很值得看的小說。上個月看了〈山月不知心底事〉，亦很好看，裡面的向遠，還跑到這裡了呢，辛夷塢的作品很有連貫性哦。支援！
0	早就聽說此書，和朋友聊起來，聽說潛規則“從某演員被導演潛規則了開始“。決定買本書拜讀。感覺作者被正面的歷史薰陶太久，故有發現潛規則的喜悅。讀一讀魯迅關於吃人的感慨，再看看柏楊的歷史年表，我這樣的非專業人士也可以感覺到歷史的黑暗。黑暗固然可怕，比它更可怕的是習慣黑暗、向黑暗低頭！只要我輩高舉德先生賽先生的偉大旗幟，不怕犧牲，心中就會有光明。世界就會有光明！
0	讚美女人，從來都是以賢妻良母為標準的。似乎女人的一生只應該是奉獻自己。一輩子做女孩，教你尋找女人的快樂，教女人以新的觀點選擇自己的生活方式。此書語言及思想的轉變過程，信仰的尋找過程，毫無吸引我之處。吸引我的是結果。或者說最終的觀點。 這是個個性化的年代，生活方式從來都不只限一種。選擇你自己最樂意的！當然，經濟不獨立的人，就缺乏獨立的人格。切記切記。。。
0	在這個社會中，人們越來越自私，什麼都是以自己的利益為先，往往在這種醜陋的交際過程中暴露了自己的品行。。。相對應的，在這個社會中要站住腳跟，和個人的品行是分不開的，什麼人交什麼朋友一點也不錯，我們不管別人的修養和素質是怎麼樣的，自己做不到，那就沒有資格去評價別人，就是說你呢，公交車上踩人家腳又不肯張口說道歉的歐巴桑~這本書其實不適合你，因為看這本書的人，往往已經有了很好的品行~~
0	在早教中心，老師也給孩子講這個系列書籍，於是我本打算買全套，可總是沒貨，我只好先買了這4本，兒子拿到手，歡天喜地的不得了，由於孩子愛哭，我特意先給他講了“我不哭”，哎，還真不錯，每當兒子一哭，我就拿書裡的故事說給兒子聽，兒子馬上就不哭。我覺得很值得，在引導孩子的行為舉止上，比一百遍的說教強多了。孩子就是喜歡動物哦！順便說說我兒子一歲八個月。我覺得這套書值得孩子看！
0	在一個悲傷而壓抑的日子裡，閱讀了這本書。那些曾經踮腳張望過的時光，在不知不覺中已經成了時間永遠的過去。美好的高中校園，我已不是經歷者，而是過來人。文字的背後，透露著熟悉而親切的味道。那些成長的故事，你我都或多或少地經歷過。也是以相類似的方式，成長著。喜歡寂地，MY WAY用色彩，文字。源源不斷地給予力量。從心底深處，緩緩地升騰起溫暖。無論如何，都要微笑下去吧。勇敢地去迎接，我的未來吧。
0	在現實中腐敗以多種形式存在。我工作在反腐敗的第一線，深刻體會到查處腐敗案件之艱難，正如小說中側面寫到的那些人和事，從一定程度上揭開了腐敗分子光鮮亮麗的衣著下藏著的那顆骯髒的心。作者是腐敗分子身邊的人，能夠較為直接的從感性的角度去體味腐敗的滋味，因此寫的十分生動。那是一個燈紅酒綠的世界，也是一條沒有歸途的絕路……誰能在其中獨善其身？在腐敗的重重包圍中獨自清白，談何容易？
0	在我心裡，紅樓夢毫無疑問的是四大名著中最經典，最耐人尋味的一本書。。越是認真深刻地去讀她，越能感受到她所帶來的震撼。。她像是帶著面紗的神祕人，一步步引誘我們進入一個奇妙的世界。。或許正是因了她的殘缺，才顯現出她的美來。。我們無從知道曹先生後四十回為我們演繹的究竟是怎樣的一場轟轟烈烈。。所以有那麼多的學者前仆後繼，只為窺她的面龐。。這是值得收藏的經典！
0	在我下完訂單後，我和寶寶就在家裡把第一輯都複習了一遍，當我週一把新書拿回去的時候，寶寶特別高興，告訴我，媽媽，你上一天班真好呀，能買這麼好的書給我。書的圖片和故事都非常好，寶寶總是讓我給她讀，讀到《我不想被吃掉》裡面小狐狸的頭被一隻大鞋套住的時候，寶寶特別開心，樂個不停，講完正本故事後，還總是翻倒那一頁讓我再講一遍。故事都很精彩，大人也覺得很好看，哈哈！
0	在我剛開始從事設計的時候，阿爾瓦 阿爾託是第一個與我有緣，超越時代，地域對我指點的前輩。在他的世界裡 沒有概念的約束，這是任何渴望為了自由設計而用心的人最需要的精神內在與動力。美麗需要的兩個前提是 乾淨 和 幽默。美麗的人。而這位建築師 設計家可能具備的更多。宜家家居至今還在銷售他在上個世紀30年代設計的曲線板讀書椅。這本書物美價廉，適合熱愛自由設計的每個人，我想是這樣的。一九七九五月韓
0	在他的詩中始終貫穿著愛與美的主題，在對大自然的謳歌中抒發了對自由、理想、愛情與美得渴望，在對人生經歷的描繪中無不蘊含著對人生真諦的探索。他對物慾、剝削、壓榨、暴力的社會極端的厭惡，他離群索居，就是渴望內心的精神自由。他認為真正的自由意味著人性的昇華，人主宰自己的命運。《先知》表現了萬物統一和生命超越這一主題思想，他認為人類要實現生命的永恆就有超越死亡。
0	在薩先生眼中,水滸不僅是是文學名著,更是社會學名著.他把水滸放在宋朝政治、經濟、社會的大環境下來研究.梁山好漢憑什麼集結在一起的?“忠”“義”而已.這裡的忠義與儒家思想的忠義大有不同.薩先生以水滸為活藍本,簡析了當時的社會制度、婚姻制度,很有見地.水滸的時代去今近一個世紀,書中所寫的“打家劫舍”“論稱分銀”的生產和分配方式，我認為在當代社會是不值得提倡的。
0	在起點追讀已久，聽說出實體版了，特意買來收藏，也方便我繼續向別人推薦這本書。在人人想做顛覆世界、掌控一切的大人物的書海中，忽然看到這樣一本寫平常心的小人物，而且寫這如此有創意如此爆笑的書，實在是太難得了！吃飯喝水時不能讀，會噴飯；上班時不能看，會突然爆笑被發現... 實在是讓人很開心同時又常常會覺得非常溫馨的一本書，可以輕輕鬆鬆就一口氣讀完非常流暢。
0	在女兒的一再要求下,決定買了算盤給女兒撥著玩,讓她感受下算珠的手感和其中的樂趣..只因自己記不太清楚算珠的撥法了,怕誤導女兒,所以買了此書.網上關於珠心算的書很多,要選好選對一本不容易,抱著試試看的心態進入了跟女兒一起了解的過程.....書的設計不錯,挺適合剛接觸珠算的小朋友,女兒很喜歡,願意自己看著圖跟著一頁頁地練習,看到女兒自我陶醉的樣子,全家人挺開心的.
0	在沒讀這本書這前，很多時候都不大瞭解老公到底想的是什麼，或者是他為什麼要那麼做，他是怎麼想的。呵呵，讀了這本書後，受益匪錢，開始慢慢地瞭解老公，理解老公了。這本書，從最基本的人性開始剖析，從各方面詮釋男人與女人之間是那麼不同，又緊緊相連。使女人全方位的瞭解男人。呵呵，我覺得這本書很適合結婚一年左右的群體，這一階段正是男人與女人最難以相處的時期。
0	在買書前怕看過書後對什麼食物的胃口沒有掉，結果是有想一口氣讀完的感覺，很喜歡書的排版，看起來很舒服，面對現實不會有壓抑的感覺..看著作者所說的一個個手工作坊被新增劑妖化為批量生產真的覺得好心痛，很懷疑現在的中華老字號還剩下些什麼..日本的食品現狀是這樣子，那麼在中國呢？很實用的一本書，看過之後真的是受益匪淺，從此食品包裝袋後面的配料表對不知情的我們不再是一個擺設，起碼會多留心一下..
0	在兩歲左右在噹噹上先後看推薦買過噼裡啪啦系列、不一樣的朵梅拉系列，感覺噼裡啪啦寶寶不太感興趣，可能過了那個年齡，朵梅拉又要再大一點再看。現在湯姆系列第一集很適合兩歲多的寶寶，畫面溫馨，對白、故事情節很貼近生活實際。我寶寶喜歡玩沙子，去看海那一集講到最後大海把沙子做的城堡沖走了，寶寶也很難過。他好像能跟書中湯姆的情緒共鳴。我感覺寶寶喜歡就是最好的。推薦2歲左右的寶寶趕快買。
0	在孔夫子有賣的，注意是1980年8月版的，封面所寫為“任應秋主編”，編寫說明中寫明是“個人執筆，集體審查”。1986年版主編好像不是任老，他已於84年辭世。
0	在看完《四世同堂》之後，我開始覺得老舍先生應該是五四以來中國最出色的作家了。抗日時期的歷史可能都是所謂的戰爭片了，這本書裡我看到了尋常百姓的生活。在讀的時候，我時常會問自己，如果身在當時，會奮起抗戰麼，會有尊嚴的活著麼。開始下載了一部電子書在手機裡看，竟然發現書裡有些地方有刪節，真讓我相當反感。一部偉大的作品被某些標準刪去某些位元組，真夠不尊重文字的。
0	在很大一個程度上，臺灣人比我們這裡的人更加講究倫理，在一些公司中，人治的現象非常明顯，對於人性你必須要理解，並且遵循他的軌跡前進。無論對於哪個年齡段，這套書都值得閱讀研究，體會一二便是獲益不淺。劉庸庸他的經歷體會為我們講述了人是怎麼工作的，社會是怎麼工作的，在這一點上，至少使人能少跌不少跤。相對一些什麼騙錢的心靈小故事，我還是喜歡這些辛辣的處事系列。
0	在繁忙的工作中，在孤獨的人海里，也許你有時候會迷失自己的方向。《遇見未知的自己》可以讓你在忙碌中分析，在孤單中成長，在領悟中感恩。我們每個人如果能開發自己的潛意識，那生活中的很多不愉快或者悲傷就能迎刃而解。每個人在人生的旅途中追尋的應該就是那平靜後的開心，真正的開心。希望沒有認清自己未來路怎麼走的朋友能看看這本書，就和女主人公一起去探索一下自己的潛意識，相信會有一番收穫。
0	在讀這套書之前，已從噹噹上買齊全套的《不一樣的卡梅拉》，那時女兒不到三歲，非常的喜歡，後來看到這套，多少有些遲疑，因為從畫面上來說有些過於簡單，抱著試試看的心情，買了一套，結果，女兒一看就喜歡上了，這套書的特色比較鮮明，每一本的主題對塑造孩子的優良個性都有著很大的幫助，女兒從弗洛格身上學會了愛心，學會了自信，學會了勇敢。。。感謝弗洛格！感謝噹噹！
0	在讀完之前就向同事推薦這本書，同事看了不過癮自己又去買了一本。給自己安排了一個閒暇的時間和空間，坐下來認認真真地看了一個下午，用彩筆在書上畫了好多線，然後推薦給先生看。總的來說，還是受益非淺，很多婚姻中相處的原則和要點值得借鑑。書中是一個個小故事，作者化身為子木先生或子木夫人給出分析評論和建議，很值得一看。
0	在讀了《夏洛的網》後我認識了一個可以度過幾個春秋天的豬（這本書的２主角）——威爾伯。當然還有主角——夏洛．阿．卡瓦蒂卡——一隻蜘蛛。她用她的一生讓威爾伯度過了幾個春秋。當她在生命的最後一刻，孵化出了她的孩子：五百十四個孩子（小蜘蛛）並讓威爾伯帶回農場。我覺得這本書可以說是一個動物世界了（當然許多動物沒有在這本書中提到，只有我們常見的動物）
0	在噹噹基本上就是買書畢竟噹噹的價格比較便宜，書的質量不錯，而且活動一直也比較多，經常有券，因此買書基本上選擇噹噹網了。現在免運費的活動也挺好，只是對於買的比較多的情況下，沒有更大的優惠而感覺有點不足。另外就是如果遇到點問題，解決的速度稍微慢點，要有一定的耐心，這點不是很好，要是能改進一下就更完美了.希望電話聯絡及時一些。
0	在百度的彩吧裡待了很久，所以已經把小說都看完了，也看了吧裡大人們的各類翻譯，不過能看到出正版書真是太開心了！趕快買一本放在家裡藏著，哈哈哈哈~因為廈門送書的速度遠比上海的慢，所以直到離開家都還沒有收到書，不過聽說紙張和影印質量不是很好，還是有可以改動的空間啊~出版社加油，趕快把書都出完吧~最新出的書如果臺灣出版社沒有翻譯的話，百度吧裡也有啊，可以出得快快的，相信會很有銷路的~
0	在<魔鬼出沒的世界>之前.標題好象顯示不出來.
0	在《瀟然夢》中，記得冰依是一個無夢的人，在本書中怎麼會做夢了啊？在冰依修習了水系魔法以後，做噩夢，祁然也可以作證。
0	再連讀兩遍之後，在一個陰鬱濛濛的日子，跑到青雲譜八大山人紀念館，很想找找山人當年生活過的足跡，在竹林幽靜的小道，在他的墓前，在他的冷眼看世界的畫前都駐足很久，不肯離去。
0	再看的過程中，每每想到回家能看到這本書，就很興奮，自己也沉浸在故事裡，跟著故事的人物命運跌宕起伏，特別喜歡元天寰，如果拍成電視劇，該有誰來飾演這個極具張力和故事性的人物呢，想來想去沒有……還是那這個人存在我們每個人的心中吧！現在看完皇后策，再看別的書，還是無法從皇后策裡面走出來，還是感覺現在看的書沒那麼過癮！推薦珍藏
0	再次回家看了,發現小孩的視角跟我們大人的真的不一樣,我家外甥女居然比較喜歡車來了,呵呵,本人比交看好的拉吧吧,他倒沒什麼興趣,還有刷牙那本,她一看到書上就拿手指在那僅有的三個牙上刷.哈哈,應該是長牙了,這個動作剛好可以磨牙
0	再次抱歉，我的意思是的第一條評論有錯別字，暈
0	再補充一些評論，這本書是報業系統內部所有人都推薦的書籍，因此，看到我在噹噹上購買到了此書，同事也紛紛託買。對於業內新手來說，是一本很專業的指導書籍。而許多從業多年的老媒體人，也時常要翻翻這本書，規範自己的新聞思路。如果你是業內人士，自然不需要我來多說。如果你是正在學習新聞專業的學生，或者是即將入行的新人，就請沉下心來細細讀。
0	再補充兩點吧，我覺得卡洛斯的成功還在於以下三點，很值得我們學習：1.要選對合適的人幫助自己——雷諾幫；2.要有戰略眼光——選擇合適的合作伙伴（日產、東風）；3.要有培養人的意識——人員交流（雷諾=日產）；我對第三點最為敬佩，一個成功的管理者不在於自己做到多麼高的位置，而在於自己能夠培養無數的後來者走向成功，為企業造血，為企業的長遠發展做好人才儲備；
0	仔細拜讀了一下，無論從教學思路上還是語法講解或是配備的習題答案，都非常全。聽力理解，對話練習。特別是一些加點的需要引起老師注意之處，“請不要在此講授生詞，學完“對話”自然就理解生詞了。”介紹故事，理解情境，聽力目標等。非常詳細。是本不可多得的好書。
0	暈死，發表的評論竟然無法編輯？？？我想改幾個錯別字就不行嗎？？？“於己，是一洩鬱悶的痛苦”應該是“於己，是一洩鬱悶的痛快”一字之差，意思大變！！！
0	暈，介紹上明明是“平裝”，收到的是磚頭一樣的精裝，無法隨時隨地“享用”了！誰會帶著這樣一本書上公車，即使躺在床上拿著看也不長久--每隔幾分鐘被迫換手，最後不是因為看得太累盡興收山，而是因為手指抽筋了不得不暫時“罷工”。這樣的精裝書少了一份親切、一份隨和，反芻的慾望和機率呈幾何速率遞減。哎，生命中無法承受的精裝之痛！
0	悅讀紀的圖書，我幾乎本本都買，所以當時沒猶豫就買了。拿到書，淡雅的封面，幾片薄荷糖，心中竊笑，怎麼不畫幾片薄荷，不是更貼切？閱讀之後，才發現封面設計確實很貼切，薄荷清香，餘味甘甜，不正是知敏的愛情嗎？聰彗的知敏，堅強的知敏，她通過努力和奮鬥，獲得了幸福。與此同時，我們也在閱讀之餘獲得了幸福，因為一本好書給了我們幾天幸福的閱讀時光，讀完，只覺得人暖洋洋的很舒服……
0	閱讀這本書，心情一直很平靜，給自己的一個堅持的要求，用心去感受書中的箴言，用心去聆聽自己內心的感受，其實個人的生活映象，就像嬰兒出生時一樣，簡簡單單的，最純、最真的自我。個人的成長必須歷經世間各種世俗的洗禮，最後是選擇地獄之路或是天堂之路，都由自己一路的心靈指引，最終形成必然的結果之路。所以瞭解自己，解讀自己，選擇閱讀本書不失為生活饋贈給自己的最好禮物！
0	閱讀一次，有2個錯別字。都是不該錯的地方。希望再版時改正過來。
0	圓明園最初的樣子還有人記得 還有人去尋找嗎 我並不熱愛已成萬園之園的她 也不讚嘆於萬頃千畝的她 只是戀上了還是親王別院的她喜歡胤禛 這樣的喜歡了圓明園算不算是愛屋及烏呢書不錯 圖片清晰 文字明瞭可信 還看到了幾處庭院的湯樣不知道當年赫赫的雷氏家族現在已流落在時間的哪個角落 和他們的圖紙、湯樣散落了多遠突然想到 是否他們也像是一個無助的孩子在委屈的尋找被打散的玩具 倔強的抱在懷裡呢
0	原以為新瓶裝舊酒，只是出版社把茅老的舊文章編輯一把出售。讀畢，非然也。心愧之。體會到茅老思維框架的完備、思維方式的縝密，論證出的觀點總是如此新穎、出人意料、發人深省、讓人感悟，而不是人云亦云。其思想已達到自由的境界。建議茅老再多出新品，並註明寫作日期。同時多些文彩（也許茅老當初是學數理的），哈哈！
0	原以為關於中醫的書都會像古文言文一樣晦澀難懂，讀完武老師的書後，發現原來中醫知識也可以寫得像散文一樣娓娓道來，優美而不失其專業特點，簡短而不失其深刻道理，通俗而不失其大智慧，是一本值得一讀的好書，個人覺得美中不足的一點就是，通讀過後，覺得內容有點少，若能系統介紹相關穴位療效，相信定會有更多養生朋友獲益，而不僅僅是隻記得幾個關鍵穴位。
0	原嚴哉通過無印良品及 一些設計展的設計來展開全書,繼而分析目前日本設計的走向.在閱讀這本書之前我覺得中國的設計師在走日本設計師走過的老路,由這本書我可以瞭解將來中國設計的走向.對於設計,我是個門外漢,只是平時比較喜歡看看(不是欣賞,因為能力不夠)有創意的設計.這本書無論對於處於設計領域內,或者像我一樣對設計基本不懂的人應該都有所啟悟.
0	原文請見http://twzlm.blog.hexun.com/31436136_d.html
0	原來，學習是很開心的事情。當時買這套書，就是為了讓兒子明白，學習不是累贅，不是父母老師的強迫，學習也可以很開心很快樂，學習的過程就是玩耍就是享受就是與父母老師互動的快樂時光。還好，兒子學的很快樂，當然，是在他學了幾天後，我才告訴他這就是學習，兒子很高興的對我說，媽媽，原來學習這麼好玩啊，我喜歡學習。是啊，難怪教育學家告訴我們，孩子最重要的是引導。
0	裕子的生命，就像倒放的錄象帶，從盛開的花到含苞待放，直到化為幼苗，散入大地。生命以這樣奇特的方式逆轉，她與愛的人擦肩而去。生命的開始和結束，可能都不是我們能預料的。誰也不知道接下去會發生什麼。假如有一段正常的健康的路程，我們該好好的感謝生活的厚愛。能把握住手中的愛時，就好好把握，盡情珍惜吧，別吝惜把愛拿出來，向那個人表達。
0	與其說這是一部小說，不如說是一套簡易又系統的自我完善套餐。如果能按照“細嚼慢嚥”的就餐規則，一定受益匪淺且得益終生。書中，作者讓若菱引領著讀者，一步步去接近自己的本真，探索自我，發現自我，接納自我，提升自我，終至完善自我的境界。給芸芸眾生指明瞭一條與自性之佛溝通的捷徑。本書讀起來輕鬆，在輕鬆中又蘊含深刻的哲理。是難得的靈脩普及教材！
0	幼兒園的老師更應該看。孩子大多時間還是在幼兒園，在幼兒園裡經歷的一些事可能會影響孩子的性格甚至一生。如果幼教都能領悟蒙特梭利的育兒法，真正讓孩子做主。真正愛孩子。對孩子有極大的耐心，我相信我們的小苗苗都能長成參天大樹的；我們明天的棟樑會讓我們中國更加強大。
0	又有幾個同事託我買這本書，大家認為很實用，特別是送給父母，老年人特別喜歡。
0	又是一個讓上帝眷顧的女主！又是一個讓優秀的男主痴痴的心甘情願等的女主！等待時間為七年！悠悠歲月......那該是個多麼同樣優秀的女主啊！？呵呵，可惜女主只不過是個莽莽撞撞，可可愛愛，毫無心計，傻傻氣氣，馬馬虎虎......噢，和男主相差十萬八千里！哼哼，這隻能是緣分！緣分啊！分分和和，最終還是如願以償。也許這種女孩必然要有這種男人來呵護，來依靠！可惜這種情況也就是書本或偶像劇才發生吧！
0	又買了二套，是小區的媽媽要我幫她們買。非常的好。非常的好。特別是反義詞，才1歲10個月的寶貝，已經能弄明白黑夜和白天，還能說出為什麼。
0	又看到了很多的評論，拜託，別再意氣用事，靜下心來做批評。
0	又幫朋友買了一本,讓大家都感受作者的智慧
0	有一種常見的譁眾取寵行為，描述趨勢時，將某一段曲線無限放大，隨著縱座標單位變得越來越小，曲線的斜率變得很大，造成視覺衝擊，其實變化率往往只有一個百分點。今天的媒體很偏愛這一手段，不知道他們是不懂抑或是故意扭曲。相關關係與因果關係的混淆不用多說，最經典的例子莫過於，美國經濟的增速與巴黎街頭女子裙子的長度的關係。讀讀這本書，在驚訝與笑聲裡反省生活中的所見所聞。
0	有一些寫書人，寫書儘量把簡單的事情複雜化，唯恐別人讀懂，唯恐別人不知其水平之高深莫測；有一些寫書人，寫書儘量把複雜的事情簡單化，唯恐別人不能知其意，儘量深入淺出，簡單說理。作為讀者，我最憎恨第一種寫書人，而最歡迎第二種寫書人。這本書的作者，就是我所喜歡的第二種寫書人。整本書看起來很流暢，很舒服，而且也很受益。可能也有賴於譯者流暢的翻譯，能夠讓原作者的意思能夠流暢表達。
0	有時候，一本好書的標準不是情節多麼跌宕起伏，場面描寫多麼巨集偉，蘊涵的社會意義有多深，這些，在很多時候都不是讀書的目的。當現代生活越來越快速，生活壓力越來越大的時候，能讓煩悶的人們在閱讀的時候心情愉悅的書，就是一本好書。這本書的經典就在於此。我已將這本書送給一個朋友，因為好心情是要分享的。
0	有人說，戀愛才是人生真正的開始。那麼初戀，一定是這段旅程的起點。有人說，初戀是刻骨銘心的。因為那最初的幸福，才是最甜蜜的回憶；最初的痛，才真正痛徹心扉。小嫻說：“所有的初戀都是醜小鴨，後來的愛情哦那個，是羽化了的天鵝。”這個仍然相信愛情的女人，把初戀的甜蜜和苦澀，以及無奈都淡淡地寫出來，卻深深地打動著我的心。相信每一個經過初戀的人，都能夠在裡面找到自己，也看到別人。
0	有了第一本書的鋪墊，讀第二本的時候開始進入狀態。基本上第二本就圍繞主角們的能力訓練展開，故事的主要發生場地設定在美洲的亞馬遜叢林。心裡一直疑惑這和西藏有什麼關係，不過大概看完全書才能知道內裡的線索。其中描述了很多熱帶雨林中特有的神祕動植物以及一些生存技巧和常識，受益匪淺。能夠想像出要寫這樣一部書，融合這樣許多的知識，作者需要花費多少心血來蒐集和整理併成文。
0	有點道理。。。“我們到底是在為誰工作呢？”如果不盡快弄清這個問題，不調整好自己的心態，今生我們很可能與成功無緣。在當今這個浮躁的年代，我們需要用什麼去重新點燃工作激情，實現自我價值？是耳提面命的空洞口號，還是觸動心底的反思？如果每一位員工都能從內心深處承認並接受“我們在為他人工作的同時，也在為自己工作”這樣一個樸素的人生理念，責任、忠誠、敬業將不再是空洞的口號。
0	有的看法是，日常生活啥都吃，吃全乎點，就可以了，不用補，沒事找藥丸吃幹嘛，是藥三分毒。我的看法是，現如今，吃到肚子裡的僅僅是看起來是某種食物，真正的營養還有沒有，不敢說。化肥，農藥，轉基因，瘦肉精，尿素，避孕藥，市場裡所有食物都妖豔的很。而且大家都日趨早熟，20歲有皺紋，30歲有50歲的心臟，催肥催肥，醫院越來越忙不過來。為了健康，此書裡提出的很多抗氧化的方案很受用。
0	由於之前已經買了暖暖心繪本第一輯，所以寶寶很喜歡，每個故事都講了無數次，依然很有興趣。所以第二輯買回來，還沒和她多講，她就自己拿者這些書對比看看，還對我說上面的LOGO一樣；呵呵，總之每次買書回來，都恨不得全部能一次聽完所有故事。只好每次都講好條件，好書要留者慢慢讀今天只講一個或者兩個，做出選擇後再開始，不然總是聽完一個又想聽一個，實在是太喜歡了.....
0	由於時間關係只能草草的寫下。一直很喜歡俞敏洪老師的演講，最近一直在準備考試，很辛苦，所以特地買了這本書，在自己想要放棄的時候拿出來看看馬上會獲得很多的動力讓我堅持下去。書裡面最多的還是提到關於出國的事，我由於條件有限所以暫不考慮，因此還特意買了一本送給我的朋友，她很猶豫是否要出國，希望能幫到她。向大家推薦這本書。任何的成功學書籍都只是一種激勵，關鍵還是靠自己的。
0	由於工作太忙，在噹噹購的書一直沒時間寫點什麼，很多好書也沒來得及閱讀完，可是看了莊秦的這套龍穴愛不釋手，一口氣連續看完，作者莊秦大師把自己的奇思妙想在這本書裡發揮的淋漓盡致！具體細節我就不多說了請廣大讀者自己去品味吧。順便在這裡要感謝李西閩大師的推薦。凡是他鼎立推薦的書都是好書！也感謝噹噹網給我這樣一個發揮自己愚智的機會謝謝！！！
0	用一天的時間讀完了這本書，全身都洋溢著幸福的暖光，一個在圖畫書領域有發言權的人寫的一本話語溫軟甜蜜的書，簡單的字眼就勾畫出了幸福的滋味。圖畫書的意義何在，如何給自己的孩子選擇圖畫書，我還沒有結婚，一樣能感受那種幸福，書中的文字讓我想起我的媽媽，我們一起度過的美好時光，我還能在尋找幸福這條路上一直努力，我就是幸福的，感受那些生命的美好！感謝那些彼此愛護的人們！感謝鬆居直先生！
0	英諾森提的插畫還有個突出的特點就是角度的多變，你如同在看電影，每幅視角都不同，增加了生動和真實性。構圖上往往主角安排在角落，你需要尋找，在尋找當中卻看到了市井生活的各種各樣的風貌和形態，真是無字教科書。所以英諾森提的插圖本身就是巨集偉圖畫，值得慢慢品味。強烈推薦給不喜歡快餐閱讀的朋友，推薦給追求認真做事的朋友讀，推薦對插畫有高要求的朋友。
0	印象特別深的還是兩段話：“一個總理在兩小時內就飛赴災區的國家，一個能夠出動10萬救援人員的國家，一個企業和私人捐款達到數十億的國家，一個因爭相獻血、自願救助傷員而導致交通阻塞的國家，永遠不會被打垮”！溫家寶：“我就一句話，是人民在養你們，你們自己看著辦。”即使是在災難過去將近一年的今天，讀到這些話仍然讓人心中觸動，因為這些都是心的聲音。
0	飲食調補離不開食物的效能和應用，這本書對一些常吃的食物的性味、功能、主治、用量用法、禁忌等都有註解；在?醫食同源，藥補不如食補”的理論下，能對日常生活中做到食而治病、食而防病、食而補身。很全面和專業的一本書，實用性也是相當強的，這樣的價格還是很對得起它的內容的，強烈推薦大家購買，對家庭健康很有幫助！買了兩本，一本送人，一本自己留著用：）
0	因為張愛玲，才知道胡蘭成。因為陳丹青老師，才開始看這本今生今世。不得不說，閱讀這本書極其愉快的。詞，美；句，美；篇，美。文字間似乎可以看到那個穿著長衫，帶著一點江浙口音的男子，不緊不慢地講著他看到過的，經歷過的一切。文字媚而不俗。因他了解女子，懂得每個女子的好，所以這明國女子像，個個女子，不管是傳統的，還是現在的女子，都是那般的可愛。
0	因為喜歡張愛玲，並且擁有兩套張愛玲的全集，新出的書怎麼能不買？？而且噹噹還這麼實惠，愛到這裡好像給這本書和噹噹做廣告。不過你要不熟悉張愛玲或者不喜歡他的文字。我勸你還是不要買了，因為這本書沿襲張的風範，有點晦澀難懂，需要你用心自仔細閱讀。不喜歡張的人一定讀不下去。值得表揚的是出版商的封面設計的真不錯，我個人非常喜歡。裝幀也很考究。總之覺得超值~！
0	因為喜歡，已推薦給同事朋友，送給小朋友是不錯的禮物。
0	因為是匪我思存，所以買了這本書。本是將後媽進行到底的匪大終於給了我們一個河蟹的結局。也許是匪大第一次以第一人稱來敘事，所以感覺比之前作品相差較多。而匪大在書中多次提到東子，提到佳期，提到佳期如夢……佳期如夢是我最愛的一本書，看了十來遍，流了十來遍的淚……所以匪大多次在這本書裡提起，讓我不由得心傷。如果真要說喜歡這本書，不如說喜歡匪我思存。
0	因為青春，可以任性，不怕揮霍，願意為愛飛蛾撲火。身處其間的人，有歡笑，有眼淚，有快樂，有悲傷，有甜蜜，有心碎，可是應該是不會後悔的吧。雖然只看完了第一個故事，可是蘇瑾的勇敢與執著深深的打動了我，讓我在深夜的房間裡感動不已，心有慼慼。花樣年華中的往事一幕幕浮上心頭，多麼慶幸我們擁有過那麼美好、恣意的青春。如果當時再勇敢一點點，結局會不會不一樣？
0	因為看了中央少兒的這個動畫片，兒子天天嚷著要看，可是電視的節目總要更換的。幸虧在噹噹網發現了這套書！真是感謝啊！！這套書兒子當做寶貝，幾乎每天都纏著我給他講小火車的故事，而且認識裡面所有的小火車，有時候我都不能分辨哪個是愛德華哪個是托馬斯，他卻一眼就能認出來。鄰居家的小孩來我家玩，也很喜歡，看樣子這套書神的小朋友的喜愛啊！不錯不錯!!
0	因為介紹而感興趣的書，題材也很喜歡——命案加懸疑加推理，贊！看後很有挫敗感阿，我果然離天才有很大一段差距~~~~為了知道來龍去脈發狠把半本一口氣看完，直到最後十幾頁真相才慢慢卻強烈地剝落！作者的文筆很簡練，沒有多餘的文墨賣弄，每一個字都是成為故事情節不可或缺的構架~~~完全沒有煽情的意圖，卻能在末尾賺人熱淚~~~我開始不禁要想，為了所愛的人，我可以以及願意犧牲什麼呢？
0	因為急切所以在網上多處搜尋了最後的終結篇結局,其實結局已經瞭然,不過因為讀他的過程比較特別,所以,當讀第一本時就決定了,四本自己必須都要擁有,而且這套的確很值,我的同事們幾乎每人都是輪流讀了一遍,最後這本到手時,我都沒能讀完就借同事讀了.看了中間的一部分,還是以往的那種感動,字裡行間的細細的情感,雖然不是前幾部那樣轟烈,可是,依然我愛.也想親眼讀完這個美麗而悲傷的故事的結局.所以.
0	因為孩子的關係，我現在看繪本簡直上了癮。這一套的繪本，我依然很喜歡。《跟上那頭熊》，故事剛講完，孩子就樂呵呵地笑了。一隻勇敢的兔子想要捉住一頭熊……你知道發生了什麼奇妙的故事麼？《裝在口袋裡的吻》對於學齡前的孩子真是太好，非常適合六、七歲的孩子閱讀。《五個小怪物》其實是在對孩子訴說大自然的祕密，作者想象力也真是豐富。……其他的幾本，大家認真去看~
0	因為電視劇去看了小說在星空衛視看電視劇，因為米倉涼子的決絕而喜歡這部劇，人性的刻畫讓人戰慄而小說，更為壓抑和直接看到最後，原來電視劇的色調還是有很多改動的，安島的愛，原子後來的復仇，都帶給人無限希望，而小說，則是把這一切不切實際的幻想一一擊碎，有的是，不過人心的貪婪與利益的掙扎原子最後的“救命！”，收尾短促有力，也延續了松本清張的灰色基調，破碎的，不甘的，真實的，殘忍的
0	以往，還真沒有看過醫學一類的書籍。前幾日，聽朋友說，《求醫不如求己》很實用。於是就購買了一本。真沒想到，看了就愛不釋手。書中沒有深奧的醫學知識，作者用通俗易懂的語言和小故事把我們身體中經常遇到的病症解釋的淋漓盡致。重要的是我對中醫沒有什麼瞭解，經過大師的點撥，充分認識到我國的中醫具有多麼神奇的效應。建議大家都來讀一讀看一看。相信我，沒錯的。
0	以前在童話故事中給女兒講過列那狐偷魚的故事，她聽得聚精會神，眼睛睜的大大的，我真希望故事別這麼精彩，讓她快點睡覺，呵呵。後來買了這本書，女兒很喜歡地看了一段時間，一到睡覺前講故事的時候，就要講“列那狐”，這是一隻多麼聰明的狐狸啊，喜歡。現在女兒大了點，不怎麼看了。不過這本書帶來的快樂時光，是永遠也忘記不了的。還有這隻名叫列那的狐狸，帶給我們的快樂時光。
0	以前在書店隨手翻閱發現不一樣的卡梅拉很搶眼，圖很精美，故事也很浪漫，價格也實惠，唯一遺憾的是不成套還差兩本。上網查才發現卡梅拉竟是這麼熱門。朗朗是什麼常常讓我遐想，即使看過了，我還是會想法國文學的浪漫唯美主一。雖說我家說要抵制法國貨，可書應該可以豁免，這一套是屬於小口袋文學之類吧，很不錯。真希望多出版一些像這類既精美又實惠的圖畫書，動輒二十想說親近閱讀不容易。
0	以前在《女人我最大》節目中最愛看KEVIN老師參予的節目，每次看他對彩妝的講解，自己總有收穫。而且聽他對彩妝的介紹，總是淺顯易懂，而他給人的感覺是那麼熱心地要把自己所知道的護膚和彩妝的知識毫不吝嗇地教給大家。昨天一拿到書我就迫不及待地開始了新一輪的學習，呵呵又收穫了一些護膚的小知識。而且我非常喜歡整本書的編排，當然要是KEVIN老師再出一個DVD特輯跟書一起賣就更好了。
0	以前女兒就與鄰居家的小姐姐玩過“老狼老狼幾點鐘”的遊戲，這次見了故事書，喜歡得不得了。在幼兒園回家的路上，邊走邊看，回家顧不得吃飯捧卷細讀，即使下樓散步，也捨不得丟下她的寶貝書。一晚上就攻克了拼音關，自己讀完了一本書。我認為這書特別適合大班的幼兒閱讀，故事生動有趣，圖美字大且帶拼音，孩子可以獨立拼讀，而且書頁不多，嚇不著孩子，不知不覺間輕鬆掌握了拼讀和故事。
0	以前沒聽說過，著名的西班牙詩人，一個朋友推薦的。譯者的水平毋庸置疑，老翻譯家了，比較到位，文字緊湊。洛爾卡的詩很西班牙音樂有很大關係，看過他的生平就知道了，詩歌中有很多音樂的元素和意象。總之，如果喜愛詩歌，值得一讀，且這個版本折扣之後並不貴，書挺厚，詩句本身很短，大片留白，有點奢侈，哈哈~~印刷中規中矩，不花哨~~
0	以前經常參與好多有獎競賽，就經常遇到有關數獨的題。前一段看到一部香港的新片，其中的主教在坐公交車的時候，就在那裡答數獨題，覺得也是一種境界。工作之餘閒來無事，突發靈感在噹噹定了四本數獨的書，家裡床頭一本、車裡一本、辦公室一本，手裡餘下這本也已經有主了——歸我兒子了。開發智力，鍛鍊邏輯、推理能力！隨手帶一本，在路上、在家裡、在工作之餘、在任何閒暇時段盡情娛樂吧！
0	以前經常參與好多有獎競賽，就經常遇到有關數獨的題。前一段看到一部香港的新片，其中的主教在坐公交車的時候，就在那裡答數獨題，覺得也是一種境界。工作之餘閒來無事，突發靈感在噹噹定了四本數獨的書，家裡床頭一本、車裡一本、辦公室一本，手裡餘下這本也已經有主了——歸我兒子了。開發智力，鍛鍊邏輯、推理能力！隨手帶一本，在路上、在家裡、在工作之餘、在任何閒暇時段盡情娛樂吧！
0	以前給兒子讀書，他總是聽一會兒就跑了。《噓！我們在睡覺》是他第一次完整聽完的一個故事，看來這種語言風格還是比較適合孩子的。“媽媽，講睡覺吧！”這幾天一回家，兒子就纏著我講。只要孩子喜歡，比什麼都強啊！當然，我最看中的還是裡面的知識點，不僅有趣，而且完整地融入到故事當中，為我給孩子傳遞別的內容也提供了一個很好的範例。
0	以前給兒子讀書，他總是聽一會兒就跑了。《噓！我們在睡覺》是他第一次完整聽完的一個故事，看來這種語言風格還是比較適合孩子的。“媽媽，講睡覺吧！”這幾天一回家，兒子就纏著我講。只要孩子喜歡，比什麼都強啊！當然，我最看中的還是裡面的知識點，不僅有趣，而且完整地融入到故事當中，為我給孩子傳遞別的內容也提供了一個很好的範例。
0	以前從圖書館借來看了一次，看完了一口氣悶了好久。後來聽說徐靜蕾要把它拍成電影，不禁又想重溫一遍這部悲情的孤曲。我想這本書的看點並不僅僅限於讓讀者跟著一個浪蕩子回憶他的虛空人生，作者用他的無比精湛的表現手法，駕馭著這部短篇，糾著讀者的心一步一步感受一個痴情女人的坎坷命運。連譯文都能如此精到的傳達給我，我想更不用說原文了。至於光碟麼，還是文字的力量來的強大啊。
0	已經貼完了，又給小區的媽媽買了一套。最值得推薦
0	已經評過了，可是還要求我來評價，這是什麼玩意啊？噹噹的一些功能特別的差勁！難道我買基本就得評價幾次麼？希望有人處理下這個功能，一點都不人性和智慧！！！
0	伊利亞德是天才級的人物，真的……總覺得，一生中應該抽出一點時間研究研究宗教，來看看古今中外的智者對於世界、對於生命，都思考了什麼、言說了什麼，他們的思考與言說又波及到了多少人、令他們產生共鳴、從而也開始思考開始言說……花幾個下午看看這些閃爍著智慧的思想，比無所事事的瀏覽網頁、上街血拼，強之又強！
0	一直在想，匪是不是有槍手代寫，為何出書速度如此之快，叫我的荷包犧牲得如此慘烈～上一本看匪的書是《海上繁花》，《千山》和《繁華》故事走向有些雷同，只是內容中多了陰謀和背叛；雷宇崢和莫紹謙也有著同樣的執著與倔強，只是雷較為直白，而莫更為隱忍、深沉～接近尾聲處，所有懸念如洋蔥般層層撥開，結局時簡訊的三個字，不僅擂到了童雪，也擂到了所有人的心。。。
0	一直以為練瑜伽是件有百益而無一害的事情。後來網上有看到不正確的瑜伽動作可能造成意想不到的傷害，比如一些瑜伽教練過分追求一些高難度的動作，造成關節、韌帶或肌肉的損傷。才讓我下定決心買一本瞭解人體骨骼肌肉構造的書。這本《哈他瑜伽關鍵肌肉全解》就滿足了這個需求。彩圖、並分割槽介紹了人體的骨骼和肌肉組織，以及瑜伽動作觸發的肌肉和骨骼。美中不足的是瑜伽的動作少了點。
0	一直喜歡那個年代的人物故事總會有那些不因畸形環境而改變的純良本性 那樣的真情 如今看來竟是少之又少因壓抑而珍貴 這樣的愛情 尤其深厚 化解不開的濃烈感讓人慾罷不能靜秋 少許的感性中擁有更多因磨難而生出的理性 這樣的女子堅定 有信念 在當時的社會裡應該並不少見可是我不知道像老三這樣的男人 痴心 有擔當 卓爾不凡 又同樣的堅定 這個世界上還會有幾個？一個女人的一生裡 擁有過這樣的男子 夫復何求？
0	一直認為健康的身體比什麼都重要，可惜生活中有很多我們不知道的誤區，所謂不知者不畏。一開始仔細閱讀這本書，就發現很多平日我們忽略的細節其實正在影響著我們的健康，即使出生杏林世家，也會忽略很多細節，於是我決定要慢慢地改掉一些被忽略的不良生活習性。感謝本書的著者為我們的身體健康做出的貢獻，也強烈推薦此書，實為不可多得。
0	一直看著這本書,雖然也有猜想妹妹如斯舉動的原因,首先想到的,當然是妹妹其實也看得姐姐與病魔搏鬥的太辛苦,雖然感覺也似乎妹妹有得到姐姐的同意而去做取回自己醫療決定權的事.妹妹也是從另外一個角度去守護自己的姐姐.只是沒想到的,出了妹妹是姐姐的守護者,姐姐,同樣也是妹妹的守護者,畢竟看著愛護自己的妹妹,父母也一起痛苦受罪,姐姐同時也為了守護愛護自己的人....看到最後的結局,有忍不住想哭的衝動,值得看!
0	一直對瞿秋白充滿了關注和敬仰。這本書選得很認真，印刷也很好，價格非常實惠。瞿秋白如果不參加紅色革命，將會有一個獨立完整的人生，也將會在其它領域有不同凡響的造就，一個非常聰慧自知的人，為他感到嘆息。任何人都不能超越他的時代，就象他無法超越自己的面板一樣。今人的評論只能是評論，如果我們活在那個年代，我們的命運又能會怎樣呢？覓渡，覓渡，渡何處？
0	一直都是很喜歡漫漫的書，在她的書裡，總是能感覺到真實的世界，也許是自己的心裡也是一個帶著淡淡憂愁的女子吧！很多的時候，什麼都沒有了，可是還有友情的存在，那也是一種感動，一種依靠！有個性的韓童我非常的喜歡，她那種不在乎世俗的態度有那種淡然的態度都是我所喜歡的，希望自己有一天也 能像她一個。淡然而過自己的生活。
0	一位朋友說“現在的房子裝修得有點過了，不像是房子了，倒像是一個豪華的汙染源 ” 我們呆屋裡面的時間太長了，很多人提倡我們“走出家門，呼吸大自然的空氣”說的輕巧，做起來很難。現代社會使然。我們只能長時間呆在屋裡，不管是溫馨的家，還是忙碌的辦公室。這本書很好，直接?別讓房子謀殺你的健康?，我們不能走出去，那我們能保證在屋子裡呆著是安全的不就行了。正在裝修房子。謝謝噹噹網！
0	一首愛情來電轉駁讓我更加喜歡林夕的作詞風格，這本“原來你非不快樂”讓我一拿起就不想再放下，文中內容都是從現實生活，當下人們的生活狀態出發，對於我這種上班族來說，可以說是精神上的淨化劑，走在中層管理崗位，上有老闆要服從，下有下屬要協調，很危險的職位，做不好就會很尷尬，自己也會身心疲憊，其中“忘我則柔”這一篇受益匪淺，很感謝這本書教會自己卸掉一些不該有的負擔，輕鬆一點做人。
0	一年前我們給孩子6歲的兒子買了卡梅拉的第一部，孩子非常喜歡，一便又一便的看，今年聽說出版了第二輯就到趕快買給兒子，對兒子來說其中的每一個故事都深深的打動這他，他愛卡梅拉中的每一個人物，每一個故事。那是真正屬於孩子的故事。兒子有一個每當遇到感覺乏味的事情就會說：一定有比這更好玩的事。不一樣的卡梅拉給我們的孩子特別是中國式教育環境下的孩子一個新的思維。我們愛卡梅拉！
0	一口氣看完，感覺sales的生活是如此的跌宕起伏，一張order可以讓你平步青雲，升到一個很高的位置，也可以讓你一下子跌入谷底，以前所作的努力都付諸東流。這其中除了銷售技巧和人脈外，還包含著很多運氣的成分。好好把握機會。不僅適合做sales的人閱讀，對其他的工作職位的人也受益匪淺，尤其對於剛剛步入職場的學生，或許可以對職場有個感性的認識。
0	一口氣就讀完了，呵呵，來不及細品，怎就讀完了。喜歡張愛玲的，所以拿來讀。讀到了不少不曾知道的，倒是更喜歡原來就喜歡的。精緻不媚俗，孤傲卻著實又讓人憐惜，不是傳奇，又是什麼？更是有了些感悟，關於與孩子溝通的，生怕是不得法處，日後後悔了。朋友式的交流，平等，仔細聆聽，太過苛刻，會讓孩子不自信，這個大學問，我倒是時時在警醒，希望是有進步。
0	一口氣讀完了郎教授的書，很通俗易懂。書中用相當的資料來說明問題，很值得讓人深思，反觀新聞媒體集體報以經濟形勢已經回暖的局面，這本書顯得更難能可貴。建議大家都來讀一讀，中國應該不是最早能從危機中走出來的，相反有可能是人家都走過危機了我們還在危機裡面。建議那些一天到晚喊著保增長的政府官員更應該看一看，不要以基礎建設的名義一天到晚拿了納稅人的錢亂花亂投資。
0	一開始我是看了噹噹上的推薦，說不一樣的卡梅拉這套書是亞馬遜的五星級圖書，大家的評論也非常好。因為我兒子非常好動，基本上很少安靜的坐著看書，我就抱著將信將疑的態度買了一套。然而讓我大吃一驚的是，這套書買回家後，兒子就徹底的被迷住了，從幼兒園回來後天天晚上都要聽卡梅拉的故事，看到有趣的地方還會發自內心的哈哈大笑，感謝噹噹的推薦，這麼一套好書，讓我兒子從此愛上了看書。
0	一開始媽媽以為這書和小熊繪本一樣的書呢,結果仔細讀過後發現是小孩子和她的小夥伴都都每天模仿大人過家家呢!給19個月的寶寶講過故事後,我們再拿他的巧虎寶寶作為他的小夥伴,學著阿波林與巧虎一起過家家做遊戲,孩子可開心拉!我先給孩子講了四個故事,一個是看醫生，一個是花園裡,一個是開小汽車,一個是把屎屎,寶寶都很開心的跟著阿波林學著和夥伴玩模仿遊戲.真是本好書啊!
0	一開始就很喜歡這本書了，大概是因為我特喜歡《天是紅河岸》這本漫畫吧，所以一直都很期待結局呢，現在終於完滿結局了，愛真的是一種很玄的東西啊，每個女孩子在看書時都會不自覺的幻想如果書中的女主是我就好啦！就算現在我的年紀已經不小了，都不時會有這樣的想法啊，真的很奇怪啊，看每一本書的時候，我都會覺得自己其實都還很年輕啊，我想很多女孩子都應該會有這樣的感想吧！
0	一個星期左右的時間看完了整本書，剛看的時候有種棄之不看的想法，不過既然買了還是咬牙看完了。總體來說還不錯，為女主的大膽跟兒時的堅強五體投地。文章內容是穿插進去的倒敘的手法，不過總給我感覺男女主愛的有點很勉強。不是推薦的那麼好看。不過文章對現實描寫的還可以，早婚人士對社會的抱怨，對周遭朋友的羨慕，這些刻畫的很真實。算成功的文章，不過我覺得看一遍就“飽了”，不想再看第二遍了。
0	一個小孩子需要我們給他挑選優良的書籍來充實引導指明他自己的路，使他不迷失，自信，獨立，健全人格，從小培養孩子的閱讀興趣是必需的。這套新蕾出版社的外國獲獎系列童書，大體都是好的，適合育紅班學齡前到小學，有些故事大人在給小孩講的同時都會很受啟發。如果有能力，建議買一套，讓孩子多看書挺好，文學滋養心靈。
0	一個偶然的機會發現了這本書，感覺看這本書的過程首先是自己思想淨化的過程。這本書是從家庭中和孩子相處的小事入手，作者用心感受孩子的舉動、言行點滴變化，好的、壞的，好的及時給與肯定和適當的表揚（不過），壞的先從父母自身找問題（教育出現了問題），能夠包容孩子的缺點，解決問題的方法入情入理，讓孩子容易接受。能夠和父母成為交心的朋友！讀後感覺受益匪淺！
0	一個發達國家熱愛攀登高峰的男人，一些最貧困地區的孩子，根本不會有交集的他們，因為一次意外而聯絡了起來。在喝過三杯茶之後，他們成為朋友，為了一所學校，這個男人過著苦行僧的生活，而當地的村民寧可犧牲他們的牲口也要捍衛他們正在搭建的學校、、、我們過家也有那麼多的貧困地區，同樣也有渴望讀書的孩子，希望也有更多的人去幫助他們，讓他們有更廣闊的天地。
0	一定要堅持每天看一點的好書，堅持一個月記憶背誦會大有裨益
0	一次無意中看到這本書，成為那段時間每晚睡前必讀書。書中有文字介紹更有插圖事例分析與提示，是我看過的所有書籍中最為體現“以孩子為中心”的書籍。因為覺得非常好所以就為班級全體家長推薦訂購了一本，不僅我認為好，大家也都覺得好。建議有孩子的家長，幼兒園和小學老師們一定要看一看哦！或許它能幫助大家重新審視自己的教育觀念與行為，併為您孩子的成長一定會有相當大的幫助的。
0	一次偶然的機會讓我看到這本書，這讓我這個非常怕進醫院的人眼前一亮，這裡一再提起的現象不就是我們常說的有毛病，醫院的各種機器又查不出來的“亞健康”嗎！我也想通自己的手來醫好我和周邊親人、朋友的“亞健康”，於是我通過“噹噹網”買了一套，看後非常喜歡，於是又買了若干本送給朋友和長輩，相信他們也一定象我一樣喜歡這本書。
0	一次買了好幾本書,算作給孩子的兒童節禮物.擔心書多了對孩子反而不好,所以就先帶了兩本回家<亨利爺爺找幸運><是誰在門外>.孩子很喜歡,也很受啟發.跟亨利爺爺一樣也找到了自己生活中許多幸運的事.本來我提議在?送給我最心愛的xxx?處寫上她和弟弟的名字,算作送給他們倆個的禮物,一開始她不願意,看了<是誰在門外>,書還沒讀完她就同意了寫上弟弟的名字.一本好書對孩子的影響,勝過我多少的說教.
0	一部非常好的書。從中可以看出一個偉大的人內心對家人的關懷。從中也可以學習他的自律、克己、慎獨和對家人殷切的希望和嚴格的要求。這樣一個以身作則、要求嚴格的大家長，怎麼能不培養出優秀的子女，實在是讓我們現在的父母望其項背，值得好好學習和反思。經典就是經典，比現在人寫的書要是在多了。每封家書都短小精悍，言簡意賅，同時又非常的容易讀懂，幾乎不存在古文閱讀的障礙，非常的喜歡。
0	一本最近幾年來少有能讓我拿到手就一口氣讀完的好書。趙老師一生的思想歷程，讀之驚心動魄。很喜歡趙老師提出的“天文地文人文神文”的大尺度框架，擁有這樣開闊的認知領域，擁有屬於自己的科學，藝術和哲學的宗教，的確能讓人生充實而幸福。天地者，萬物之逆旅，光陰者，百代之過客，浮生若夢，為歡幾何，相信這本書值得每一位追求豐富內心世界的讀者閱讀。
0	一、教育問題首先是觀念問題，老人當然普遍存在觀念落後的問題，而相當多的年輕父母也因舊式教育方式的薰染，觀念仍舊不夠先進。二、在掌握比較先進的觀念後，重要的是看父母怎樣掌握尺度，這是因人而異的，因孩子而異，因大人而異，強求不來的。三、最後，也是最重要的一點，那就是堅持把先進的觀念始終運用在教育過程中，這是具有共性的。
0	葉海花,不是絕色美女,用心用情,認真的活,認真的愛,不管不顧,只為了自己的心,而不是其它的雜物!而云崢給了她一個女孩子能得到的最好的愛情,寬容,尊重,寵愛.沒有教育和改造,這是一份書中才有的愛情吧!
0	也許是現在的快餐書看多了，咋一看到這本《穆斯林的葬禮》很不習慣。作者有著非常好的文筆，再加上女性的細膩，將一個穆斯林家族的興衰史清晰的展現在我們面前。將父女兩代的故事間接的穿插，完整的講述了這個以玉為命的家族故事。不知不覺的被她所吸引，為新月的命運揪心難受。最後看到她的死，更是難受。只能說，作者的文筆造詣深厚，讀這本書就像本好茶，可以細品。而快餐書，就只是快餐而已。
0	也許人性中有那麼點善良，祈禱著他人或得和平跟幸福戰爭離我們貌似很遠，其實卻非常的近，只是幾個緯度或是幾年，想一下其實真的非常近。故事中的萊拉，真的很欣賞也非常敬佩，她如果是阿富汗新一代女性的象徵，那麼怎能會不讓人起敬。看著別人的悲慘想到的卻是自己的幸福，這樣真的殘忍，可是我是一個懦弱的人我能做到的或許只有不停地感恩，感激所有的一切。感激平凡的一切感激和平！
0	也許，有一天，這本書會給我們一種力量，讓我們回頭，看看我們年邁的父親，是否也在回憶多年以前的溫馨。
0	也或許，你看完A型、B型、 O 型、AB型這所有的四本說明書後，覺得書裡所言都不怎麼確切，那麼恭喜你。在你身上，一種新型的血液很可能已經誕生了。你不妨為自己的血型起一個獨特的名字，比如說，X型，然後，你就動手為自己也寫一個《X型人說明書》吧。說不定，很多的X型會因此找到共鳴，覺得自己在這世界上，再也不孤單了呢。
0	要專業來討論，理論依據有點弱，要當小說看，又看不下去，很多問題很分散，沒有聚集，主題也不是太明顯，最後看完了好像整本書就一個目的：要真金白銀才是真正貨幣。個人主觀感受：主要問題就是各章節主題不清楚，也沒有什麼針對性。另外，既然是通俗小說，各機構、人物都應該有個合理的介紹，結果就是突然一棒子出來了，有時候搞得不清不楚的。不過仍然可算是可翻第二遍的書。
0	要找到一本好書不容易，特別是在這個商業化無孔不入的社會。本書文筆流暢，娓娓而談，對了解晚清社會、歷史有很大幫助。對待歷史和歷史人物，特別是對於清的歷史和人物，我們似乎陷入了“腐敗無能”“閉關自守”，”奴才”“走狗”這樣偏執、狹隘的死衚衕，此書可以讓我們更理性地對待歷史。建議：配合著“中國曆代政治得失”“二十世紀的教訓”這兩本書來看
0	要靈活運用，不能太死板了！記單詞還是要開動腦筋，不同的單詞用不同的方法，如詞根詞綴法、聯想法、諧音法、逆向法等。
0	楊懷定先生祝福你健康長壽！祝福你們全家，祝福你們的小孫子（漲停板）健康快樂！一個被你深深感動與敬仰的普通上海投資者2009年5月7日
0	閆紅的名字，可以說是一個品牌保證。閆紅是一個在女性語境下的寫作者，她的書，特別對女性讀者的味兒。所以看她剖析女性心理，是說不出的溫暖和貼近。即使諷刺和批判男人，也能讓人感覺到，那是來自女性世界的評判，只有女人，才會在這個角度看男人。所以文章中，她對秦淮八豔身邊的男人，那些所謂的才子們的挖苦，是不留情面的，讀後使男人羞愧，使女人暢快的。
0	學習是必要的，也是痛苦的。 讓學習變成一件快樂的事情，其價值是意義非凡的！這本書給你一個通訊的全景知識，大量的幽默的類比說明，讓你快速明白一個原理的真正內涵是什麼，而你在獲得這個知識的同時，也體驗到了輕鬆愉快的幽默。中國人一向喜歡把知識搞得嚴肅而莊重，讓熱愛學習的我等凡夫俗子望而卻步，感謝此書的作者，讓我可以把學習當作一件有趣的消遣。期望作者出版更多的關於通訊方面的專著！
0	學習了很多外企的規則和生存之道，有不少東西讓我開闊了眼界，就像被培訓了一次似的。蠻喜歡拉拉的性格的，幽默，善良，聰明。她的思路清晰是我很佩服的一點，值得學習。一直在尋找自己的方向，而通過這本書，開啟了我的一些思路，比如要獲得財務自由，比如早日實現退休……還在奮鬥著的我們，需要繼續加油！把這本書推薦給了我的朋友，相信他們也會喜歡。相信對於初入職場的學子們同樣受用！
0	學習了很多關於靈脩的課程，再開啟這本書後，好多的模糊概念豁然開朗。我現在的內心已經有了喜悅的種子，不因別人，一切由我而生。更感覺自己的悟性突然又提高了一個高度，謝謝德芬姐姐，謝謝出版社，哇，要謝謝的人好多好多哦，呵呵我現在居然會用“無賴”招式了。感謝一切的善緣。。。。。。。
0	學到後面，發現不是都和筆記一樣，就前面幾章一樣
0	選購《小房子》是因為看了日本鬆居直的一本書《幸福的種子》，書中對小房子進行了高度的評價，我想大師極力推薦的書應該不錯，就從噹噹網上訂購了一本，確實孩子很喜歡。開始我給他講，講了三遍以後人家自己開始看著圖講述，有時讓他爸爸當聽眾，有時讓我當聽眾。孩子對插圖很喜歡，插圖中細微的東西他也能注意到，用自己的理解去講。還堅持帶到幼兒園與小朋友們分享此書，我很高興。這本書買得值！
0	許是我對兒子講故事講的太多，養成了他自己不太愛閱讀的習慣，所以，近來我在慢慢培養他自己看書不依賴大人的習慣；每晚臨睡前由過去總是我將給他聽，變成了現在互相講一個，而這一個，兒子總是選擇這一本書 《故事百寶箱》。故事內容簡單（卻是經典），生僻字少（字不算少），又有很多很大圖畫（繪本，不繁亂），對於才學閱讀的孩子來講，還有什麼更好的選擇呢？兒子的喜歡就是家長的喜歡。
0	許多下圍棋的人都會有一個困惑，那就是害怕對手的力量強，趴在戰鬥中吃虧，以及如何增強自己的戰鬥力。我也是，一直希望自己的力量增大，希望戰鬥中下出手筋獲得優勢，乃至勝利。還是看看戰鬥至尊阪田先生的棋吧！從他鷹隼般的捕捉戰機的嗅覺和快如剃刀般的手法中一定能找到你想要的。我很喜歡這套書，她也是阪田先生畢生著作的精華，值得你擁有！
0	許多年前，同事為養育孩子就看了這本書，多少了解這本書的一些觀點。這次為了養育自己的孩子，買來細細讀了。感覺還是很有收穫。一個成功的教育個案往往比一些空洞的教育理論對家長來說更有意義。書中的教育觀點落於實處，非常具體，很有參考價值。基本上同意老卡爾威特的教育理念，除了個別的一些觀念。一些具體的應對方式和教育方法對於家長來說值得借鑑。推薦一下！
0	許多關於生命、生活的真諦，對我們這些平凡人來說，只有在不斷的經歷洗禮後，才能真切地感受到它。通過對前世、今生、來世之間關聯的探索學會了學習，改變，感恩，在一次次經歷中使自己向更圓滿的方向前進。
0	幸虧當時打了五顆星,這套書現在已經是一歲十個月兒子的最愛了,每天一說到講故事,就開始要我講車來了,你好,我要拉巴巴......,不愧是2005-2008全國優秀兒童讀物。
0	形式多樣，有連線、有拼圖、有塗色~~~深淺適中，有的題特簡單，對於四歲孩子來講，想都不用想；有些題就有點難度了，得琢磨會兒；我覺得這種安排非常好，過難的題，孩子根本不愛做，一會兒就煩了；太簡單的題，孩子晚上回家一會兒就做完一本，也沒什麼意義；這種簡單的內容裡穿插幾道難題，不錯；（當然了，對於其他孩子來講也不見難，也許是我們在某些方面比較欠缺；同時也說明這套書比較全面）
0	寫意曾經的恨，那樣的揣測讓他不安，也許相對於寫意的報復，這樣的不安更加折磨，所以我相信對於寫意的報復，他雖然難過傷心，卻也應該感到釋然，他終於可以清清楚楚感覺到寫意對他的恨，感覺到寫意曾經的痛苦，傷口揭開了，那麼痊癒的日子還會遠嗎？我想對於寫意來說也是如此吧，所有的恨都掏空了，剩下的應該就是愛了吧，對過去曾經追逐過的阿衍的愛，對如今眷念上的厲擇良的愛……
0	寫的確實很樸實，建議大家認真閱讀一下，肯定會有不一樣的收貨！
0	寫得太好了，讓我都不敢輕易去評價它，那些細膩柔軟的文字無一不透露出濃濃的愛，媽媽的守護。還記得想要做公主的男孩安安，放學15分鐘的路程卻要走70分鐘的安安，閃爍著大眼睛翁媽媽我不可愛的安安，當然也記得覆在哥哥身上大叫不要打的飛飛，實在是太可愛了！讀完後特別想要一個baby。是的，我也願意等上一輩子的時間，讓他從從容容的紮好那個蝴蝶結，用他五歲的手指。孩子你慢慢來！
0	小侄女8歲了，很喜歡看書，就像我小時候一樣，所以我怎麼可能不滿足她的這個小小的又是這麼美好的願望呢！她看過楊紅櫻笑貓系列的一本，好像與什麼貓耳朵有關的故事吧，就開始天天幻想著能擁有全套了，看來笑貓還真有吸引力呢!不過我兒子不怎麼有興趣，可能楊紅櫻的書更適合女孩子吧。我已經能想象到小侄女拿到書的享受樣子了，呵呵，贈人好書，手有餘香啊，我也開心呢~~
0	小學的時候同學借給我看了很多本，暑假的時候就徹夜迷在機器貓和大雄他們的冒險故事上了，裡面有很多稀奇古怪的道具，還有很多光怪陸離的故事，真的相當有趣，很輕鬆的讀本，有時候有會有傷感悲哀，有很多地方都多少提到了一些保護文物保護滅絕動物的忠告，有時看了靜靜地想想，很引人深思。總之，這是我最喜歡的一部漫畫，給我留下了很珍貴純潔的回憶。
0	小湯的書很多，同一版本的名稱就有很多樣兒，購買起來，一度很迷茫。所以，請噹噹的工作人員校對，同意口徑，讓消費者購買起來，不至於雲裡霧裡的。辛苦了。這本書，印刷質量很好。因為是兒子的鋼琴老師指定的，所以才到噹噹網上尋找，拿到書以後覺得不錯。唯一遺憾的是，附贈的vcd質量欠佳，孔祥東的講解總是卡殼。其實也無所謂了，畢竟書才是教材嘛
0	小說通過漢娜和米夏關係及命運的描寫，來影射經歷過戰爭的德國人和在戰爭後出生德國人的生活經歷。書中的一句話“我愛漢娜的痛苦在一定程度上是我們這代人的命運，是德國人的命運”。更好的詮釋了戰後德國社會的矛盾心態、愛恨糾葛、人性道德與正義的缺失與迴歸及其中的無奈。
0	小說很早就看過，一直在糾結要不要買來收藏。買，肯定有人說不就是一本青春小說，還是半個同人形式的 意義不大；不買 可是書裡那些往事曾經是觸動我的，真實的，讓我不由自主地有共鳴的；結果還是情感戰勝理智~ 哇咔咔到貨的時候專門看了看 嗯 有盤~（雖然我私底下更加喜歡另外一版《此間》的廣播劇）~書的封面有點壓痕 不過都還好~最後讓我照搬一句不知道哪裡來的簽名，經不住似水流年，逃不過此間少年。~
0	小說：青春萬歲，活動變人形，戀愛的季節，變態的季節，躊躇的季節，狂歡的季節，青狐，應該稱之為自傳體小說吧？是小說，人物與真實貼近，呼之欲出，似乎又擔心熟人對號入坐，更怕讀者不明戲，書中的誰誰誰，就是現實中的誰誰誰。傳記，這該直呼其人了吧？偏偏又欲說還休，深藏不露，打啞謎，把一大群讀者打入悶蔭蘆，乃至打了賭：誰人能將書中的事與現實掛起鉤來，揭破謎底，作者還有獎呢！高手？
0	小時候在同學家第一次看到這本書，黑白的人物卻帶我許多的快樂。孕育在平凡生活裡的事，居然在畫家手裡是那樣鮮活。帶著一絲的熟悉與感動讓成年後的我依然對這對父子念念不忘。從噹噹這本書以後，我的同事起先是覺得幼稚，可是不久，看這本書的人都會被有趣的圖畫所吸引，漸而感動。推薦此書，不管是大人小孩，都可以看看，不錯~！裝訂很精美，畫面也很好。價格更是優惠。推薦~！
0	小時候很孤單的日子養過2次狗，2次的結果都是狗被大人們打死做成菜吃了，從此，我不能回想與狗相處的日子，我會收藏很多毛茸茸的小玩具狗。狗是人類的好朋友，狗懂人心，狗有人性，可惜，“人”不懂人心，“人”也沒有人性了，買下《再見了，可魯：》這本書，收藏起兒時的記憶。願人的心都歸回上帝為亞當造的《伊甸園》，恢復“人之初，性本善”，每個人都和動物成為好朋友，世界就沒有戰爭。
0	小海狸的書兒子看到後就很喜歡。那天中午我放在沙發邊的桌上，想著兒子放學時就會發現“禮物”。果然，他看到了，而且一口氣就看了好幾本（他在電話裡興奮的告訴我，而且對我說謝謝）。在接下去的幾天裡，他自己看，有時也要求爸爸或我給他講。我們有時也請他講給我們聽。很快樂的時光。甚至於週末去小哥哥家玩，他也要求帶這套書去。。。。。
0	小孩子看了發笑，大人看了也有所深思的一本書。書本拿到後，有一點失望。紙張太薄，背面的字和圖畫會影響正面的閱讀。另外，圖畫不及〈小淘氣包尼古拉〉。每個倒黴故事前面的圖畫是一樣的。而小淘氣包裡每個故事都有不同的生動的漫畫，內容也很有趣味。只有一點，就是這本書的字較大，小淘氣包的字較小，小孩子看起來會較辛苦，適合大人讀給他聽。
0	小孩馬上上小學了，想買一本適合他閱讀的書，要求是：字簡單、故事能吸引人、最好讓小孩在閱讀時有一些啟發，或者說是收穫。網上評論不錯，看看目錄上有幾個故事以前看過，挺好。抱著試試看的心情買了一套。回到家和小孩一起朗讀，我們很喜歡。看得出來所有的文章都是編輯精心選擇的。除了對小孩來講生字有點多外（生字多一點也沒關係，再大點就可以自己讀了），各項指標均達到了要求。
0	小玻翻書是一套不錯的書。我的兒子現四歲半，認識一些漢字了，自己基本能饒有興趣地讀下來，很有成就感。我悔於給他買的晚了。我覺得這套書更適合3歲左右的孩子，故事情節簡單，字少，漢字重複率高，識字讀故事一箭雙鵰。更不錯的是這套書有英語釋義，家長可以有選擇地教孩子一點英語啊。翻翻書，翻開摺頁孩子可發現新奇的話語和天地，孩子有有興趣讀。
0	響應速度：從網上下單到圖書到手，只用了短短的幾天，真的很開心，少了很多牽掛的煩惱！內容：色彩繽紛絢麗，充滿想像，很適合我3歲的女兒學習。呵呵，我也看的很用心哦包裝：過於簡單，一個噹噹的塑料袋裝著用繩子捆著的8本書，感覺和書不太般配。書好精美哦。膠裝：膠裝方式容易脫膠，不利於存放，我的書拿回家不到一天，封面就脫掉了。不過總的來說，還真是不錯，我和女兒都很喜歡！
0	相當不錯的一本書！！不同於那些食譜，這本書是很系統地講解川菜，一個類別一個類別地講，從佐料開始講，很詳細而實用，而且一點也不枯燥，感覺就像和一個大廚對話一樣，生動而且受益匪淺。全書沒有一幅圖片，卻照樣看得來口水直流。我媽照著上面所說做了一次瓦塊魚給我吃，手藝和以前比較就像兩個人做出來的，味道不擺了～～～強烈推薦！！非常值得收藏。
0	現在書已經看完了，無處不在的友情，親情讓我時時感動。我為少年阿米爾的懦弱嘆息；為少年哈桑的遭遇嘆息；為有拉辛汗叔叔這樣的人對待阿米爾感到幸運；為淪落到美國不受施捨，寧願自己受苦受累而支援阿米爾的學業而感動；為長大的阿米爾鼓足勇氣為哈桑的兒子所做的一切而感動。我為書中的一切感動，好像我同阿米爾在一起生活/成長，一起面對過去掙扎，最終成為一個像父親一樣有勇氣的人。
0	現在人們的生活壓力很大，在很多時候自身的健康問題往往都被忽視了，特別是男性朋友，所以日常生活中多瞭解一些與健康和保健相關的知識還是必要的。這本書中介紹的掌紋知識及正確判斷掌紋對普通百姓來講還是有些難度的，如果只是作為對自身健康的大概瞭解還是不錯的，總之，身體的健康還是要靠自己日常的保養保護，另外樂觀向上，保持健康的心態也是對身體健康最重要的。
0	現在覺得還是值得購買的.我們現在聽了近一個月,基本上能背出第一本來,第二本已經在聽了.字還沒認.每天在家就聽,想想反正還小,上小學前三年功夫,相信不管怎麼樣,總是能全部弄熟了吧.一千多個詞彙量,最主要還有語感,還有自然科學知識.至少家裡總是有了英語環境.
0	現代許多年輕人喜歡讀那些女人氣的散文，對民俗作品不屑一顧，其實，民俗民情才是我們中國文化的根。花再嬌豔也要有根的支撐啊。太湖實在是茶文化的故鄉，就算日本的茶道也起源於中國。更何況茶聖陸羽的茶經也在太湖寫成。太湖畔的惠泉山水，曾經讓唐朝宰相李德裕，像楊貴妃千里傳荔枝一樣的讓快馬從無錫送去惠泉山水到長安，只為煮茶品茗。太湖茶俗，實在影響了中國數千年啊。這本書，你值得擁有。
0	現代人好象都願意看這種書,至少我們大學生是的,因為很簡單就可以看完,也可以反覆看因為畫面很簡單,文字也很簡單當你陷入一種迷失自己的狀態,或者在孤單你可以翻翻,它的存在有一種隨意你不用刻意去管它,我身邊的朋友也看了，說還不錯我們是大1新生,所以可能比較適合一點總體來說,個人目前還是比較喜歡的不過對於看多了這種文字 決得乏味的人還是不推薦的不只是我喜歡,願幸福
0	現代人的生活免不了喝酒、抽菸、上網以及熬夜等等，諸多的不良習慣在不留意之間慢慢侵害著我們的身體，而如果缺乏保健知識的話，在忽視許多身體給予我們的暗示後，健康已經遠離我了。《特效穴位使用手冊》儼然一位保健醫生，教會我們各種應對不適的方法，告訴我們許多注意的細節，我很喜歡這本書。在第一次購買後，給父母也買了，孝心不在於用物質體現，給父母請一位無形的保健醫生我認為尤為重要！
0	先說說書的品質吧，沒有什麼可以挑剔的地方，挺好的，裡面正文的排版也讓人看得很舒服；現在說說裡面的東西，感覺張小嫻的洞察力很強，很多的情感問題生活問題都能說得簡單有透徹，每次看了裡面的文字後都一種恍然大悟的感覺！不錯不錯~~~我覺得裡面關於一些心理方面的成份蠻大的~就是分析雙方的心理需求或者什麼的，通過這樣的方式讓讀者折服。
0	先是在網上看的電子版，後來越看越愛不釋手，幾乎是一口氣看完的，所以又在噹噹上買了書收藏。通過看這本書讓我這個86年的人，瞭解了我哥哥那一個年代的生活，那時候很多讀書讀到中專，技校就不再讀了，去廠裡參加工作。覺得那時候雖然生活苦了點，沒有電腦，沒有那麼多電子產品，可是也樂在其中。作者的文筆也很幽默，讓我好幾次都忍不住捧腹大笑。看完了又有很多地方值得我深思，真的是一部很不錯的作品。
0	先是看過《且是天下》，然後發現了她，於是買了她，看了她，很喜歡女主那喜歡就做，不喜歡就不走的性格，有點像白風夕，幸運的是她早早的離開了那束縛他的地方，雖然代價高的讓人難以承受；喜歡意遙，那就是喜歡了就是喜歡了，沒有任何原因。其實看《且是天下》的時候就為玉無緣難過過，現在看到意遙有好的結果真覺得幸福啊。
0	先看了網路的，覺得不錯就買裡一本。被小說裡男女主人公分開七年後還愛著對方，還能幸福的在一起所深深感動，現實生活中這樣的事應該不多。覺得作者書名起的挺好。不是每個人都能找到適合自己的人，就算現在合適的人也不能保證以後也合適，所以人們總是在徘徊不安中前進，不是每個人都有勇氣回過頭去追已經錯過的風景，就是回到原處，風景可能已經變了，所以抓住現在的美好是最重要的，活在當下。
0	下午收到貨，因為加班，晚上11點才休息。累了一天的我，趟在床上迫不及待的打開了書的包裝，展現在眼前的是一本精緻得象藝術品的書，圖文並茂的把各式美食展呈現我眼前。一口氣，都看了個遍，用紙條把我最心動的菜品夾好，準備實踐下。特別喜歡的是，編輯們在菜譜上端寫的有浪漫主義生活氣息的話語，好菜還要有好的生活欣賞情懷來襯托哦！精彩的貝太廚房，讓不願意下廚房的我也想試一試。
0	喜歡這本書的封面，簡潔明瞭。剛看完這本書的時候，一頭霧水。合上書本，好好想想，這個故事是說牧羊人追尋夢想，經過種種磨難，長途跋涉，終於到達目的地，找到寶藏。每個人心中都有自己的聲音，很多時候都沒有勇氣去相信，接受它。牧羊人在王的指引下，努力朝著寶藏前進。放棄羊群，外出遊蕩，放棄工作和安逸的生活，接受考驗，堅持夢想，有舍才有得。最終找到屬於自己的寶藏。
0	喜歡小動物尤其是貓咪的XDJM都要看一下，非常有意思！不喜歡小動物的人就更應該讀一下，貓咪或者動物的世界與你沒有什麼不同！
0	喜歡吳小波的文字,帶著新聞人特有的冷靜,如針線般密密地將這些歷史織補到一起。看著這本書，我的腦海裡卻全是激盪三十年，成也英雄，敗亦人傑。10個案例裡，無一例外地充滿了冒險家的氣息和敢為人先的豪邁，正是為他人所不敢為，他們成功了，卻又因為各種原因（企業擴張的原始衝動佔多）迅速隕落，怎不讓人嘆息。這是個傳奇的年代，無法評說它的顏色，只知道色彩絢爛之極，原來竟在消逝前那一刻。
0	喜歡郎教授的書以及演講，毫無束縛和壓力的言論是最能說服人的，總會在我們不敢言不敢說的時候直言不諱，總可以讓我們覺得什麼地方不對的時候點出致命的關鍵。語言本身是不需要修飾的，除非本想逃避一些敏感的東西。而郎教授的語言中從來都是最最純樸和簡單的，正是這種最原始的語言讓我們覺發到了最現代的問題。究竟每個人所討論的熱點是不是熱點本身呢？看完後一定會和我一樣感受良多。
0	喜歡關於大學講座類的書，只要看到，從來都是毫不猶豫的買了來看，好好品嚐知識和文化的大餐，可以學到很多東西。現在我這樣的關於講座的書應該不會少於100本了吧。每次閱讀都會有新的感受，也決定了，不管什麼時候，看到學術講座的書都要買下來好好閱讀好好學習。一個人真正不想孤獨和寂寞，只有多讀書多學習。這是我多年看書的體會。
0	喜歡，自從買回來，就和女兒一起讀。女兒問我，怎麼數學家成了作家，我說任何搞科研的人，即使不是作家，也需要一定的寫作功底，然後才能把自己的觀點告訴給別人，這就是為什麼要經常閱讀和練筆。李毓佩院士最可貴的地方，就是把讓很多人頭痛的數學問題，用童話的方式，輕鬆自然的表現出來，而且這麼有感染力。我想每一個讀了他的作品的孩子，都會喜歡上數學，都可以不再為數學而煩惱，因為那是一個奇妙的世界
0	習武是為了什麼？文武合一為道，傳統並非只是文。我非常喜歡這句話：通神達化，備萬貫一；理象會通，體用俱備。這也許是對武最好的詮釋。書中有幾個觀點我非常認同：一：武非神鬼之說，而是實實在在的文化與藝術；二：武一直以它獨有的腳步在發展，在前進；三：各民族都對武的發展做了貢獻。看罷書後，我真想學習《磨旗棍》這門學有學有淵源的武術。可惜，我沒有馬先生的聯絡方式，留待有緣吧。
0	嘻嘻，書還沒到我就給寫了評，不過我告訴大家個小祕密，我沒看結局！
0	希望作者出版更多的系列，如《恐龍是怎樣穿衣服的？》、《恐龍是怎樣上幼兒園的？》、《恐龍是怎樣外出的？》.......以便給孩子們更多的建議。
0	希望出版社能將作者另一本關於國民黨黃金十年的那本也出出來
0	西夏的狂熱追隨者必備，可以作為工具書來用，很不錯，畢竟在對西夏的研究方面，俄羅斯有太多的資料和實物，絕大多數東西我們不能在國內看到，對比國內研究文獻參照閱讀很有收穫！書目系統清晰，資料翔實，查詢使用都很方便……我最喜歡的是最後相當大量的西夏文字，基本是可以當作一本夏漢互譯小詞典來用，這點上感覺非常超值！畢竟當年的那本《夏漢字典》要1000塊錢，現在還買不到了！！！
0	五一的時候和單位領導一家子去河南玩了幾天,挑幾個主要的景點算是走馬觀花般一走一過,之後便自己回了山西老家.而之前自己已經粗略的安排了幾天的行程,探親順道觀光,不過如此,更多的也沒有去計劃,這應該歸咎於時間之短和走之前功課的做之不足.看過此書,陡增了遺憾,這也好,要不然哪裡會有還想回去的念頭......所以說,去一個地方之前,最好是做足功課的好
0	吳瑞君的畫很簡單，就像自己小時候喜歡在紙上隨便的亂塗亂畫，畫個小雞，畫個烏龜，畫個蜻蜓......會很開心，作者的畫雖簡單卻每一幅都刻畫出了每個人物在每個情景下的不同表情。看了以後會讓我不自覺的嘴角露出一絲微笑，淡淡的，笑過之後卻又會讓我陷入沉思，漫畫裡那個人說的是我想的嗎？還是已經那樣做了？不止我變了，你們，我們，他們，都變了......
0	無意看到此書，並買下了，這可能也是一種緣分，（因為我的身體不好，一直在醫，別人說什麼好，衡量過以後會去嘗試-----書中所寫的內容接近生活，食物都容易找到，只要照著做相信身體會慢慢好起來的。當在使用對身體有幫助的物品時，請相信它，感受他，感激它，身體會吸收的更好。相信日後身體所呈現出來健康與否，就是此書所作的貢獻，也是作者的貢獻，希望更多的朋友都幸福安康！
0	無心插柳柳成蔭，果然有很多事情是不能由己的，是你的命運你就要接受。儘管最後不是自己的醫意願你都要接受，這就是一個人的命運。甄寰為何會被選進宮，不是隻是她的才智，看了後面的幾本書之後，才發現，原來甄寰被選進宮，是因為甄寰長得像已故的皇后而已。這對於一個人來說是多大的羞辱啊。不是自己，而是別人的影子，這樣的心情是看了後面幾本書才知道。甄寰的一生就是這樣被天註定了。
0	我昨天收到的書，質量還不錯，而且配有光碟，光碟質量也還較清晰。我以前也學過一點瑜珈，看了書中描寫，還以前學得差不多，應該是比較適合初學者的，總體難度不是很大。光碟的內容和書中的講解一致。書中除了瑜珈基本動作的介紹，最後章節有一些食療介紹，感覺也比較實用。總體來說，對這本書還是比較滿意的，唯一的一點小小的遺憾就是我訂購的第二天這本書就除降價了，不過降得不多，呵呵
0	我自己先買了一本, 後來又買了2本送給兩個最好的朋友, 希望他們和我一樣從中領悟到生命更加美好的祕密, 生活更加豐盛的祕密, 身體更加健康的祕密, 以及如果快速的心想事成...我已經看了一遍, 感覺大有啟發, 打算再細細品嚐一遍, 並開始照書中介紹的方法去做.我有體驗過一些小的事情,比如見某個人時候, 預想的情節果真跟真實發生的一樣, 神奇吧.
0	我自從讀了米奇的系列之後，的確對人生有進一步的思考了，這一點我真的應該感謝他給了我這麼一個機會~這本書講了一個即將病逝的老教授對一個自己以前的學生所授的最後的十四堂課的故事，每一堂都是感人至深的哲理，一句俗話用到這裡不知合適與否：“人之將死，其言也善”，其實對於這位老教授，其言是對生活中愛的體會~是我們真正進行了一次反躬自問~
0	我只花了三個晚上就書全部粗略地看完了，看完後我又把書借給我的小姑子看，因為書上的很多方法和觀念我覺得挺對的，所以把書借給小姑看，希望對她幫助。總體來說，書的內容是不錯，不會枯黃，你甚至可以當做小說來看，寫得也挺有趣的。當然書上的觀點有些還是蠻好的，讓自己將來母乳餵養更多了些瞭解，不至於出現問題時不知道處理。
0	我正在寫這本書的心得，勘誤和疑點，有興趣的朋友可以訪問我的網站，交流切磋。www.smallstonesoft.com
0	我這個人似乎有個習慣，一個故事要是分成兩本書，那就從第二本開始看，要是分成更多，就選中間一本看。牛貓這本書，剛開始看的也是第二本，就覺得那隻貓怎麼和我養的這麼像，等到全看完一本書，就發現簡直就是我的貓嘛，看來這種貓，大多有個共性。品種一樣嘛。作者的胖貓非常搞笑，也能讓人在閱讀輕鬆的同時感悟到人生許多真諦。多說無益，還是建議大家來看看，尤其是家中有毛球的。
0	我在上大學二年級的時候，英語閱讀中有一篇課文就是節選自本書的英文原版。當時讀了以後，非常認同作者的觀點，並且從那是開始就暗下決心：等我有了孩子，一定要堅持給TA朗讀！現在我馬上要當媽媽了，所以就買了這本書，希望在寶寶出生之前好好學習一下朗讀方面的知識，為今後做好準備。^_^希望更多的爸爸媽媽也能加入給孩子朗讀的隊伍，一起給寶寶朗讀吧！
0	我在寶寶兩個多月時看到這本書，幾乎一口氣看完。當時我的奶不是很多，寶寶總要吃，家裡人都說我奶不夠，於是加了不少奶粉。看了這本書我才知道奶是越吸越多，於是下定決心減奶粉，用了不到一個月，把一天四頓奶粉都減了，成為純母乳餵養！而且以前我準備就喂四個月的，看了小巫的書我準備至少喂到一歲，現在寶寶七個月了，我還堅持帶寶寶睡覺，堅持母乳餵養！真要感謝小巫！這次買書是準備送幾個懷孕的朋友！
0	我用了兩口氣，把這本書讀完，犧牲了午夜以後的2小時和午睡的一個多小時。對書中職場技巧和感悟，似乎沒什麼印象，反而是市場部的工作讓我充滿了好奇。還有，讓我這兩天一直在思考的一個問題，也就是我都有哪些夢想，顯得更加需要思考了。然後，還想，啊，自己年輕的時候怎麼不知道北大有這麼好，否則使出吃奶的勁也要考上。和米婭比起來，原來我的朋友，女友，這麼少。
0	我擁有這本書後,受益匪淺,於是我又為父母購買了此書,現在他們已經是如獲至寶一樣,自己動手照書製作了固圓膏,還堅持服用當歸粉,用了一段時間後,都覺得精力充沛了,睡眠也好了,真是不錯,看著父母身體好多了,我這做晚輩的也非常高興.
0	我一直在找一套適合小孩的科普書籍，終於將目光鎖定了這一套。書昨天拿到，兒子已迫不及待要看。我全部翻了一遍，總體來說內容和插圖都不錯，如果這套書能再增加藝術，比如書法、圖畫、音樂等內容，我想會更理想，也會更完整。另外感謝噹噹網的服務，書到得很快，而且網上的書大體比較全，希望噹噹越來越興旺，能繼續將優質的服務保持下去。
0	我一直以為世界首富是比爾&#183;蓋茨或沃倫&#183;巴菲特，現在我才知道哦啊世界上還有這樣一個隱形的真正世界首富，而且他們還與世界歷史上許多戰爭和金融危機有關。原來世界史還有這樣的一面，真是令人開啟眼界。
0	我一直相信，關於生存技能的書籍每一個人都應該看一看。一旦遇到突發情況，或許你曾經看過的某個細節就能就一個人甚至是一群人的命。人是脆弱的，離開工具的人在大自然裡比一隻螞蟻還脆弱，生存技能在這時顯得尤為重要。我希望每一個愛讀書的人，都能好好看看這方面的書，推薦給親朋好友也看一看，讓每一個人在生命受到威脅時都能做出正確的選擇。
0	我一直認為不應該強調小朋友去刻意認識自己的不良情緒，而且家裡關於孩子心理方面的書已經很多了。不過還是買了這套書給小木頭，他並不關注書裡關於調節情緒的部分，他只關注為什麼這個小朋友哭了呢？他為什麼害怕滑滑梯呢？可能他三歲之後會理解一些吧。我認為這本書中講的調節的辦法還是少了一些，也寫得比較大概。不過很喜歡書裡的圖片，除了小兔子那本，好象是叫我好生氣的那本吧。畫得比較差一些。
0	我一直給我的學生說，懂你的人肯定是你的鄰居。這句話用在日本人身上，簡直是對極了。日本和我們有著相近的文化起源，而且近代以來我們一直把彼此當做彼此的朋友和對手，從朋友兼對手的方向看我們當然會把我們看的更透徹。所以，向各位朋友推薦這本難得的書。唯一的不足是，譯者做了一些“必要的”刪節。我不明白，為什麼要刪呢？難道學術研究都要閹割嗎？
0	我也沒有想過，世上竟然有這樣可怕的惡意存在，這最惡毒的情感來自人類最脆弱柔軟的心臟。事件山窮水復，卻又柳暗花明，結局一再反轉，感覺心裡越來越無法承受那種惡意侵襲而來的沉重。這個結局不是意外和震驚可以形容的，我沒法用語言來表達心裡複雜的感受，一直在發抖。不知道是不是喜歡這樣的故事，它所揭示出的，它想要告訴人們的，深重到我難以承受。沒想到推理小說可以寫到這樣。
0	我養狗，2只，當年看小Q的時候哭得簡直不成樣子。不知怎麼還有勇氣看這本書。故事生動感人，故事中的小狗襪子也描寫的非常可愛，可是我看到很慢，似乎有點不願看下去，很怕看到故事的結尾。這是每個養狗人都不願面對的結尾。其實有一天我實在沒忍住，偷看了一下結尾，自己哭的不行，呵呵我發現噹噹上有2個版本的《約定》，比較了一下，這個版本好像以對白為主，情節稍顯簡單，另外一本好像比較好看的樣子。
0	我想只有紅塵這樣融合了東西方背景和文化的人才可以寫出如此精彩的風水小說。第二本的情節讓我感受到很多的驚喜，也有很多的意外，最終居然被幾段愛情感動得潸然淚下。世界各地的風水解析融合在對話中，看起來津津有味，分析華爾街風水的那一段對話尤其精彩。真實的地理環境和幾乎科幻的情節讓我有虛實交錯的感覺。這本小說既是一個外行人瞭解風水的最佳入口，同時也是一本精彩紛呈的魔幻之旅。
0	我想，如果我們想分辨人間的正義，那麼，這本書就能告訴你，用誰的眼光來看世界，這個世界才是正常的，那就是孩子。看這本書的時候，《南京！南京！》正在上演，關於戰爭的反思，我們才走出第一步；而這裡，孩子用她的雙眼告訴你戰爭帶給人間的悲劇。極端的民族主義，叫囂的正義，會給這個世界毀滅性的打擊。美麗如文字的東西，都會被利用，用來宣揚極端的思想，用來矇蔽人類的眼睛。所以，拒絕戰爭，珍惜和平
0	我喜歡在騰訊網上先看看最近有什麼新書，感興趣的就讀一讀開頭，前幾天看到了這本書，覺得非常有意思，而且通俗易懂，內容包括學習心理學，經濟心理學，人際關係心理學，自我管理心理學和愛情心理學，和我們的生活息息相關作者用漫畫的形式講故事，將術語，還能幫助我們解決身邊的煩惱，書的紙質非常好，我想這也可以作為送給朋友的禮物哦，是學生和白領族應該看看的書，呵呵，頂一下！
0	我喜歡小菲這個角色，橫衝直撞地愛著歐陽，愛了一輩子，縱然這個男人總是有負於她，她恨過之後，還是把他當做手心裡的寶。歐陽這樣一個酷酷的男人，讓人恨的有些牙癢癢，他真是女人心中迷戀的小鳥，任性地到處飛，總是在找尋夢中的巢。。。作者文章裡的幾個主要人物都描寫的很生動，彷彿他們就在你眼前喜樂和悲傷，帶著微笑，偶爾有些心痛地看完這本書，心中很有些不捨。。。覺得自己已經和書中人融在一起了
0	我為女兒買了很多當當推薦的童書，如斯凱瑞、阿羅、卡梅拉等，女兒的興趣都不大。唯獨羅米系列她百讀不煩，每天晚上都要我念一個羅米的故事才肯睡，很多故事她都能複述了。通過這本書，我真切體會到，合適的才是最好的。女兒通過這本書，與羅米比較，那些事羅米能做自己也能做，那些行為應該改正，通過羅米和行為了解一般的常識。我將羅米系列與女兒年齡相仿的幾套都買了。
0	我為女兒買了很多當當推薦的童書，如斯凱瑞、阿羅、卡梅拉等，女兒的興趣都不大。唯獨羅米系列她百讀不煩，每天晚上都要我念一個羅米的故事才肯睡，很多故事她都能複述了。通過這本書，我真切體會到，合適的才是最好的。女兒通過這本書，與羅米比較，那些事羅米能做自己也能做，那些行為應該改正，通過羅米和行為了解一般的常識。我將羅米系列與女兒年齡相仿的幾套都買了。
0	我推薦我公司一副總，他看了以後也說好書，現在都沒還給我，他甚至不相信此書為一人所寫，因為出版行業有時書的策劃協作是團隊操作的。
0	我推薦大家先去了解了一個薩提亞，可以看一看她的那本《薩提來冥想》，對於希望能夠自我成長和認識自己的人來說，這是一本非常捧的書，文字中透露著寬容和愛。看完後你會明白她要傳達給人一個什麼樣的資訊。然後再來看《家庭治療模式》這本書，你才可能有更深的體會，其實當你決定要想來看這本書的時候就已經有了一個渴望，那就是讓自己幸福，讓家庭幸福。所以，試一試吧，不會後悔的選擇。
0	我同時對照統編教材，還有另一本測試題庫配合來使用和強化的。因為這本書的測試題是偏向與講解和總結的。我最喜歡這系列的出題概要，不僅有提示性還有重點標識的知識點。省去了很多自我規劃的時間。
0	我送了一本給我阿姨，她看了後大很好，大有啟發，看來我多了一樣送長輩的東西了，所以後來我又買了四本，準備送其他長輩，看來送朋友也很不錯喔，正好現在流行如何養生呢。
0	我是中國之聲“今晚聽吧”的聽友，聽到尹老師做的這一次節目，就立即想購買此書。可是問遍了我們這所有的書店，竟然沒有。於是，我只好抱著試一試的態度上當當網看，因為第一次網上購書，也沒抱多大希望。今天書來了，感覺很好，當然是指噹噹的服務、價格、質量，同時挑了幾篇看，三個字“太棒了”。今後，我還會在噹噹購書。
0	我是在圖書館發現這套書的，看了第1集後就欲罷不能了，專門在噹噹購了全套書已便於日後再多看幾遍，這書寫得還是真不錯裡面關於古代軍事的描寫應該算是比較專業，自己反正第一次接觸這些東西。印象最深的是關於袁崇煥的描寫，隨後我就各處去查這方面的評論，跟自己以前的認識確實反差很大，而且看了很多資料之後，心裡確實還是偏向於袁崇煥是個誤國之臣的說法，也就是竊明作者的說法。
0	我是在朋友推薦下買的這套書，女兒四歲，非常喜歡，每天都要講至少兩本才行。每個故事都很貼近生活，圖畫和語言都很生動有趣，既對孩子有教育意義，我自己也從中學習瞭如何應對孩子成長中的各種問題。是大人孩子皆宜的好書。每本書的故事都比較長，太小的寶寶不適合。有的內容女兒這個年齡還不太能理解，我覺得這套書可以陪伴她一直到上小學。
0	我是在美麗俏佳人上認識了該書的作者的，所以到噹噹上買的她的書。那時候正是我人生中一段低潮期，心情不好的時候，當我看到這本書時，首先是她漂亮的設計吸引了我，讓我賞心悅目，讀的時候就象小時候在讀插畫書一樣，作者的文筆細膩，給人一種親切感。晚上當我失眠時我就用書裡提到的色彩冥想法，真的很快就進入了夢想。慢慢地將色彩帶到了生活中，真的心情慢慢也變得好好的了，走過了那段低谷期。
0	我是一位武漢的顧客，我兒子今年9歲特別喜歡看書，我是通過朋友的介紹來噹噹網看看，聽朋友說你們的商品質量不錯，價錢也好，我抱著試試看的態度定了兩本，真的很不錯，很開心你們能在這短的時間把書送到我的手裡，而且書的質量也不錯，看來我以後會取消到新華書店買書的機會了，從今天起我會成為你們的忠實顧客，而且我也會給周圍的朋友介紹你們
0	我是一位４歲孩子的媽媽，書中提出＂不管＂就是最好的＂管＂的教育理念給我的印象非常深刻，現在多數家庭就一個孩子，家長總想給予孩子全方位的照顧，不敢＂放手＂，我想一個孩子健康成長需要家長的愛心，更需要家長耐心的＂等待＂；非常感謝圓圓媽媽帶來的這本書，我看一遍肯定不夠，書中提出的很多問題要反覆推敲，先讓家長認同，正確理解後才能用平和的心態面對孩子成長過程中的＂問題＂．
0	我是一名幼兒園老師，這套書是我買來送人的，那個物件——五歲的小女孩喜歡得不得了，天天晚上都會在床上看啊看啊，她媽媽都說我自己看得眼花了，我們寶寶卻是愛得不得了，閱讀的興趣非常濃，一天不看都不舒服的。其實我先是買了第二套的其中兩本，送給朋友的寶寶，沒想到她那麼喜歡，於是就把第一套全買完當做生日禮物送她了。這套書的優點在於能培養孩子的觀察能力，比較適合5歲以上的幼兒園孩子。
0	我是一名學廣告設計專業的大三學生，上次跟朋友去海圖看書，無意中發現了《英語口語900句》一書，首先這本書的封面吸引了我，翻開一看，第一感覺就是爽，相比起國內的一些英語系列的書，使而顯得特有味，非常耐看，而且內容也很豐富，還增添了一些插圖，從而使閱讀起來非常輕鬆。感覺很值，很有用。 書裡面很全面，衣食住行什麼都講到了，非常好！！！極力推薦 隨書附贈的光碟也不錯，發音很標準
0	我是一名新股民，在沒有看過本書前，炒股時是根據別人的薦股來操作的，自己不會判斷是底還是頂，洗盤還是出貨。一段時間，錢沒賺到，反虧了不少。看了本書後，感受很大，我認為它能準確地反映自選股票的股價目前的位置，安全地炒股，觀點明確、例子豐富、實戰性強、分析通俗易懂，語言生動，親切感人。是一本適合初中級水平股民學習的優秀培訓教材。
0	我是一個在教育孩子上時常感覺到困難的母親,兒子今年五歲,我在一些與兒子溝通協商等日常問題的處理上,感覺自己快要陷入發瘋的境地.還好，看到了這本書．書裡的語言很簡潔易懂，多幅圖片示例，讓作者的想法更容易得到理解．感覺作者的思想的關鍵就是關注和尊重孩子的情緒，而且一些具體的場景設定和分析都很有道理．已經買過一本了，這本是送給朋友的．希望所有的父母都讀一下此書，大家共同進步．
0	我是一個無肉不歡的人，如果每天不吃點肉就會覺得自己過得兔子一般的生活，當然，如果吃多了也會覺得噁心，所以怎樣保證蔬菜與肉合理搭配，保證天天可以吃肉有不膩的慌，就成了我經常考慮的問題。所以，我就買了這本書，呵呵，不錯哦。圖文並茂，還有溫馨提示，讓人產生無限味覺聯想。不過，值得警惕的是，睡覺前尤其不要看此書，我嘗試過兩次，腹中空空的感覺不好受。
0	我是嚴歌苓的忠實追客。從5年前左右第一次讀到她的人寰，雌性的草地，就開始一發不可收拾的追她的每一本書。她的小說題材基本可以按照她本人生活經歷劃分為軍隊文革題材跟留美寄居題材。追她的小說很大原因我想在於她很能講故事，比喻總能讓人耳目一新。這部穗子物語裡面，我最喜歡她們一幫子女孩在作家協會大院的生活。籠罩在父輩罪名的陰影下，依然活出了屬於她們的童年。
0	我是先看完了朋友的此書，感覺不錯，現在孩子才一歲多，考慮到可能以後會用著，所以自己就買了回來繼續學習，以備後用。這本書用一種非常清晰的方式編寫。技巧很容易運用，語言也十分得體。作者寫到了怎麼增進和孩子的親情，怎麼和孩子分享感覺，怎麼給孩子以有效的表揚和一系列類似的話題。這些不僅僅對孩子是有用的，對任何和孩子接觸的人都十分有用。
0	我是看了電視劇覺得還不錯，所以又買了書看，感覺書還是更好一些。畢竟有些心理描寫不是電視劇能比擬的。可能這本書的主人公和我的年齡差不多，所以在其中有時感覺和生活太貼近了，所以和主人公的情緒一起不停的起起落落。對於我們這個講求獨立的新的一代人的婚姻來講，比父輩們面臨了更多的選擇和困擾。主人公的經歷對我們現實中的小夫妻來說也是一個啟示，希望從中能找出自己相似的缺點和不足。
0	我是經過老師的推薦從網上買的這本書，最近看了幾天著重看了一下中小型網路系統方案這塊。我覺得這本的好處在於：拿過一個方案，他不是蒙著頭來說而是引導一個人一步一步的順著邏輯思路走。給人一條線你就能覺得這條線很直。沒有哪麼多的坎坷。接下來當我們真正做專案做設計的時候我們也就會很容易很輕鬆的完成從拓撲圖的設計，到專案的成功結束。理論聯絡實踐，實踐證實理論。
0	我是法語初學者,學了78個課時的初級班.因為我是老年人,法語又難,我只有再從頭自學鞏固一遍,然後準備報中級班.我們學的教材是孫輝老師的.買本練習答案對自學和檢查做習題的正確性是非常必要的.而且孫輝老師的教材在網上還有視訊,對我們學習法語有很大的幫助.孫輝老師的教材編寫得很好,我向學法語的朋友推薦.我想學好了上下冊,再結合(走遍法國)的閱讀和學習,會達到我們預期的願望.這僅只是個人看法,
0	我是初中數學老師，我的孩子上小學三年級，平常經常逛書店，很少有這麼好的數學課外讀物。和兒子一起讀這套書，對小學三年級的孩子來說，內容有點深，涉及到初中內容，需要簡單的講解，聽懂與聽不懂倒是其次，關鍵培養孩子學習數學的興趣。那麼難的知識，通過漫畫，故事展示出來！真的很不錯！！因為是翻譯的，有些語言敘述有點彆扭！為什麼中國的作家就寫不出來？總的來說，非常不錯！！！
0	我是抱著求救的心裡去讀的。不像很多人說的不要急於讀完，然後束之高閣。我是一口氣當故事讀完的呵呵。之後很少拿起。我的確需要相對長的時間來再次拾起來讀。我以為讀完了就基本找到答案了。其實我是連第一個問題都無從為自己解答。。。。。。它幫我開啟了一個全新的世界。我闖了進去匆忙看了一遍又溜了出來。似乎懂了些東西，又似乎什麼都沒得到。我會得到的，這是個開始而已。
0	我上次在噹噹網上買的書，只有這一部花的錢最值得。南先生真是博學，古文不好，要想了解傳統文化的精神，可先從讀南懷瑾先生的著作入手。很多人寫書其他書上怎麼怎麼雲自己不去領悟求證就開始人云亦云，胡說八道。南先生對儒家、道家、佛家自己不僅潛心研究經典，而且根據自己的領悟去修證，看經典所說是否對。這太男得了。向大家分享我讀南先生著作的心得與感受。
0	我認為這本書總體很輕鬆，沒什麼讓人特別難過的地方。不過史連死的時候的確為他心疼了一把。比較揪心的地方就是香寶拉著范蠡在街上說自己是西施的時候范蠡的鬆手。越看到這裡越為香寶感到忿忿不平。還有就是夫差中毒的時候對香寶說的“我要是死了，你就要受欺侮了。”另外……最後香寶對文種說的那句“君上，是天下人的君上；而夫差，是我一個人的王。碧落黃泉，生死不變。”
0	我認為，這本書很值得品位一番，通過閱讀，首先，我們在以後的工作中可以避免犯這些錯誤；其次，我們可以輕易的識破這些伎倆；最後，我們應該尤其注重職業道德問題，在這個領域內，我們至少要保持自己的純潔，決不可利用自己的專業知識撒謊，做一些負面的事情。中國的統計發展如此緩慢，需要一大批講原則的專業人士，我的信念就是從自己做起，為祖國的統計事業貢獻微薄的力量。
0	我認為，這本書很值得品位一番，通過閱讀，首先，我們在以後的工作中可以避免犯這些錯誤；其次，我們可以輕易的識破這些伎倆；最後，我們應該尤其注重職業道德問題，在這個領域內，我們至少要保持自己的純潔，決不可利用自己的專業知識撒謊，做一些負面的事情。中國的統計發展如此緩慢，需要一大批講原則的專業人士，我的信念就是從自己做起，為祖國的統計事業貢獻微薄的力量。
0	我女兒3歲多，這兩書買回來後，天天吵著要做題，說她喜歡獎勵。動不動就說，我要把這本書都做完，再吃飯或睡覺等。這兩本書比我以前買的《全腦開發》要好，題目有趣適合這個年齡的孩子，而且有貼紙，有寫有畫，邊做邊動手，特別提一下設計的卡片很好，別的同類書上沒有。只有一個缺點，是不是太厚了，可以分成幾冊，因為我女兒總是說“要一下子都做完！”
0	我們因為相愛而結婚了，隨著時間的流逝，為什麼相愛的人之間戰火紛飛，彼此卻又感到委屈呢？俗話說，相愛容易相守難。我們要做些什麼，才能使夫妻相處得愉快，漸入佳境呢？讀了這本廣為相傳的書，原來答案就是夫妻雙方都要用心去滿足對方的需要，當一個人的需要被滿足了，他的內心是愉快的幸福的，也會非常樂意來滿足你的需要。雙方的滿足感越強烈，婚姻的幸福度就越高，夫妻關係就會和諧美滿。
0	我們學習巴菲特的日的並不全是賺錢，而是學習巴菲特做人、做事、做投資的基本原則，這些原則體現了大師的智慧；可以幫助我們解脫人生、事業、投資中的迷惑，尋找一條真正長期成功的正確道路。這本上上乘的傳記作品的好處就在於，如果你還不是一個投資者。它可以幫你成為一個投資者；如果你已經是一個投資者，它可以讓你變成一個更出色的投資者。
0	我們全家一起夠月亮。看了十幾天了，兒子對這本書已經很熟了。給他洗完澡穿褲子時，他就站在我的腿上說夠月亮，我說夠不著，怎麼辦呀？他說，叫媽媽，我說，媽媽夠不著呀，他說，叫奶奶，我說奶奶夠不著呀，他說叫爸爸，.....，你看他認真的表情，聽著嗲聲嗲氣地童音，我想，此時的感覺無法用語言表達。很開心，很美好，很享受！感謝作者給孩子一個美妙的月亮故事，感謝這個美妙的親子空間！
0	我們都應該反思！時間無法停留，更不可能倒流！幸好，我們可以反思，可以總結！還能希望！一直感覺中國的教育是有很大問題的！沒有好的學生？沒有好的老師？沒有好的學校？似乎都是，又似乎都不是！於是很高屋建瓴的來一句：是制度出問題了！——放之四海而皆準！對於這種說法，我一向敬而遠之！說制度出問題了，在我看來不啻是一種藉口！因為是制度的問題，而制度不是你我能左右的，於是就不是你我的問題了！
0	我們都是某種綜合體。之所以給自己貼上A型啊B型啊之類的標籤，也只是覺得自己身上那種型別的特質佔的比例更重一些而已。而且，不同的時期裡不同型別特質的比例或許還會變化。“喂喂，我今年可是打算當一回A型人了啊，請大家注意，按說明書上說的那些來理解我的行為。”或者，到了明年，“呃，那個。最近我身上B型人的特質有所擡頭了呢，請大家多給我一些B型人的空間。。。。。。”
0	我沒有語言來形容這部書。看到這部書是從我手機的QQ資訊裡。當時簡單的看了一下大概內容還可以。偶爾上網時來噹噹上看看就看到了這本書。買了第一本回去看了。這一看就是一發不可收拾。看了已經十多遍了。每次看心裡都有揪心的痛。還讓我的很多同事看了。現在我已經很珍惜的收藏了這本書。現在又買了這部書的第二部續集。希望又一次可以打動我的心吧。四眼小狗網很珍惜這本書。希望大家都來分享
0	我沒想到剛過四歲生日的女兒竟然對這本書很感興趣。說實話一開始拿到這本書的時候我心裡很沒底，因為正如有些評論中所寫的，畫面很亂，而且知識點很多，我都不知道該怎麼去跟孩子講，於是試著講了《海底探險》，沒想到孩子很愛聽，講完之後問我：“還有麼？”一聽說總共有十本，高興地不得了。這兩天總在重複問我一個問題，：“為什麼她們的校車那麼神奇呀？”
0	我買的是￥15，現在已經￥12了，降得好快！俺沒趕上！:(
0	我看這本書是朋友介紹的，看了以後覺得真的自己對自己的身體很不瞭解。我們學習的時代全是物理化學等等，根本沒有這樣一類實用的書。感謝吳老師！教我瞭解自己的身體，並很好的運用她！我們相信人體必定比他自己設計出來的個人電腦更完美，保持健康應該就像使用個人電腦一樣簡單，只要依照操作說明書，不要隨便施以干擾，正確地使用就行了。這本《人體使用手冊》，希望幫助大家更早地學會如何正確地使用身體。
0	我看這本書的時候就是本著買一本勵志書的想法買的。因為我那段時間一直提不起任何興致做任何事情，很頹廢，覺得生活的目標很不明確，很迷茫，作為一個畢業不久的大學生，沒有實踐經驗，學校學的東西又不能用上多少，除了年輕沒有什麼優勢。然而在我們單位，年輕說明你沒有經驗，工程專業經驗很重要。看了這本書後我淡定了好多，雖然仍迷茫，不過已經知道該如何養精蓄銳，等待機會了
0	我看了了晨晨寫的這本書後，覺得他是一個比較內向，很慢熱的一個人，他把自己的真實情感都寫了進去，也讓我瞭解了晨晨這一路走來的艱辛和不容易。更讓我瞭解了晨晨這一路走來不僅有樂橙們的支援，還有比樂橙更關心、更支援晨晨的魏伯母和魏伯父，在他們心中兒子是最棒的！這本書不僅我看了，連我的父母都看了。他們都說：“這個孩子走到今天這一步不容易呀！”還讓我向晨晨學習哦呢！這本書值得大家看哦！
0	我覺得這是本家長和孩子都會喜歡的圖書。針對生活中孩子會面臨的各種問題，我家寶寶看過書了，如果遇到類似的問題，他也會想到書中是怎麼講的，就不會那麼緊張了。
0	我覺得這篇小說越寫越好了，後面的感覺比前面舒服的多，前面亦舒的味道太多，後面寫出來自己的感覺了。厲擇良在寫意麵前應該是很矛盾的心裡吧，他的腿其實帶給了他很大的自卑，至少在沈寫意那是這樣的，所以才會有這麼多矛盾的行為。當厲擇良想從床上起來時，側眼看到那一邊被迫卸下來的假肢，面色一涼，人也悶了下去，這裡看的人真難過。要厲擇良在寫意麵前坦然的露出這條腿需要的不是一般的勇氣！
0	我覺得這本手冊的優點：1、開本小巧、精裝本，便於攜帶。2、手繪圖，繪製準確、細緻，鳥的各種姿態、成鳥、亞成、冬羽、繁殖羽、雌雄基本都有。3、實用，避免了枯燥的學術描述，內容簡介明瞭，側重鳥種的辨別。不足：1、缺少拉丁名，不便於查閱鳥種。2、沒有鳥名目錄。總體上看還是不錯的，彌補了目前常用的鳥類圖鑑不詳細的不足，建議觀鳥初學者使用。
0	我覺得譯者的水平一般，如不是阿加莎的推理很好，這樣的書寫出來不會很好賣的。可能是語言的關係，在買的一系列阿加莎的推理裡我最喜歡的就是在這本。這本的敘事性計較強，少了很多英譯中生硬對話（譯者翻譯的怪怪的，可能是直接把英文翻成中文的原因。既不符合中文的說話習慣，也沒有英文的精髓。我相信阿加莎的英文不會寫的那麼幼稚！）所以我看起來可以很投入！故事情節真的好棒！
0	我覺得一本好書，是文字好、故事好兼顧的，這個系列書用詼諧的文字寫出了生動的故事，配合充滿童趣的畫。讓孩子和大人都非常喜歡，孩子認字前我給他念，他聽得開心，我講得也高興，真是好書。送給不愛看中文書的小“海龜“，他們的媽媽說讓他們也很喜歡看呢，夠吸引人。感謝原作者同時也要感謝譯者的努力，通過好的翻譯讓我們得以欣賞到這樣好的書。
0	我覺得丹麥不愧是童話王國，他們弄得這些兒童文學，故事角度總是很新穎，圖畫有張力，極強的感染力。我們中國的小孩子，那些本來應該有的孩子的可愛勁，已經被我們傳統的教育方式弄得有點....讓我們的孩子變得更像孩子，更可愛吧。他們應該有他們無邊的世界去想象，他們有權力去享受這整個的世界
0	我家小朋友一週八，拿到書的時候很開心，要我們講給他聽。聽了一遍還要一遍，那天晚上纏著他爸爸講了5遍。現在自己翻開書，看到天哪得那張，就會自己說“天哪”。有時候他要做壞事，我們說：大衛不可以！他偶爾會聽。如果我蹲在地上，張開手說：寶貝，來這裡。他會很開心的跑來，就算正在調皮，正在搗蛋，他都會過來，然後我抱住他，跟他說：寶貝，媽媽愛你。他也會很開心地說，愛媽媽。呵呵。。
0	我家小可愛說兩個小老鼠好可愛哦，她非常喜歡看，就因為看了鄭淵潔的這一系列的書，寫了一篇作文描寫一隻小狗到了外星球的故事，寫得還是比較生動有趣了，連老師也打了個“好”字。呵呵~所以能她說媽媽給我買吧，我看了就很有靈感哦。哈哈，就她那麼小還靈感，我偷偷地笑，呵呵~當然啦繼續給她買嘍。不錯滴！
0	我家寶貝的爸爸長期在外工作，很少在家。寶寶一歲半了，他好像還沒找到做爸爸的感覺。我買這本書就是想教寶寶要學會和爸爸相處，教他爸爸學一點“理論”，讓他知道他這個爸爸的角色有多重要。結果，有效果。看到老公把寶寶摟在懷裡，教寶寶用手指著圖片和文字，念“我的爸爸象房子一樣高，他真的真的好棒!”，然後兩人學著書上的樣子做鬼臉，我暗自得意，呵呵。。。
0	我懷孕生兒子時看的就是這本書,現在兒子已經14歲了特別健康,朋友的女兒結婚,我買了送給她做禮物,希望她也生個健健康康的寶貝.是日本專家寫的孕期指導,特別體貼有實際操作價值.每個月媽媽的身體變化,注意事項,寶貝在肚裡的變化和注意事項,大小都提醒.特別是:告訴所有的家人同事朋友,讓他們照顧你,做個幸福的懶媽媽等等這樣的話真的好體貼.
0	我很喜歡這本書原因有一下幾點：我和喜歡《富爸爸窮爸爸》這本書，他教我認請真實的世界：而這本書又是中國版的很符合我國的國情，而且也教我怎樣理財，所以我很喜歡。段老師的作品我一向很喜歡，因為我將到他的身邊參加培訓，所以我必須對他的書有所瞭解。我對理財方面的書想很感興趣，只有理財的人生活才會自由。買了這本書我不後悔
0	我很喜歡這本書的封面設計，看上去就有一種西藏文化的神祕感與滄桑感。內容看上去有些晦澀，全書都有關於性愛的描寫，不同的人、不同的時間、不同的地點都有，啥子事從這種經歷開始聰明的轉變，看一遍可能無法理解作者究竟要說些什麼，我還是對一些內容不是很瞭解，可能與對西藏文化的不瞭解有關係。書中還間接的有些西藏與中原關係的歷史，也許就是這種歷史關係，才導致今天達賴與政府關係的對立把！總之複雜！
0	我很少看網路小說，身邊卻有很多朋友看電子書。後來一位心思細密的警察推薦了這本書，說是大學裡偶爾看到的，覺得不錯。一開始我一笑而過，在噹噹裡看見覺得便宜就買了本送他。可是，當我看著主人公一點點在選擇裡不斷動突，當作者寫到最後一切終化歸平淡時，覺得彷彿就是我們每個人的事情，一點也不像腦海中網路小說那般矯情。合上書，看見了封面上的那段話，說的也是我這個意思，我不由笑了。
0	我還是在校大學生，雖然對書中的一些術語還沒啥完整的概念，看完之後仍然感觸頗深，甚至熱血沸騰。作為80後，總是被人冠以自大張揚不知天高地厚的名號，我想咱們80後看看此書就會發現未來的生活其實很艱辛，書中提到的很多處世法則我想不僅是對外企，對很多國企也是同樣適用的。感謝作者讓我更加看清這個社會，明年就要找工作了，打算把這本書再讀幾遍，認真考慮自己的選擇。
0	我個人覺得這本書是我讀過最好的一本書，書中採用為什麼要這樣，動機是什麼，他的出現有什麼背景知識，以及一個概念屬於的多重含義，在不同場景的不同運用，這樣的方式來進行的，我個人認為翻譯的還不錯，這本書的作者，真的是不愧為大師啊，每每看下幾頁紙，就感觸頗多，那是很有體會啊，一本書能夠勾起你很多的想法時，我想你讀書的目的已經達到，如果你還在猶豫，那麼請你果決點，絕對沒有錯，強烈推薦！
0	我剛拿到書，也沒有仔細閱讀，就是粗粗的翻了點，覺得還行。裡面是藍黑兩種顏色的，有些單詞的下面還會有歷年考到的題目，可以讓人加深印象，不錯。有點不是很舒服，就是光碟是夾在書中間的，光碟外的那個紙做的封面，是固定在書中間的，不容易拆下來。如果只把光碟拿出來，封面留在那的話，對於我來說，書中間夾了個東西，我會覺得有點不順手。整體的版面，看著還算舒服。
0	我兒子一歲八個月。孩子一直以來都愛聽我給他講兒童歌謠。可平時都是我說他聽，最多是配合拍拍手的動作。而這本書，是每個歌謠都有手指動作配合。我給他講第一個歌謠時，邊講邊和他一起做手指比劃，哈哈，他笑的好開心啊！！不過有些歌謠的手指動作並沒有引起我兒子的開懷大笑。總的來說，只要有部分能讓孩子這麼開心，我覺得就足夠了，哪能所有的部分都能讓孩子共鳴呢？！
0	我兒子不久就滿4歲了，拿到這本手工製作後就迫不及待的要動手做。和他一起做了幾個，然後就讓他自己一個人玩了，可能是太小了點，不能按線折，剪刀也用得不太好，剪偏，所以現在還沒有一套真正由他個人完成的手工製作，小傢伙自己還是很有興趣的，原來只知道看電視，現在也會分出一些時間來動手製作，我的目的達到了。建議：5歲的小朋友買這本書不錯。小剪刀比較好，很安全。
0	我兒子17個月，抱著試試看的想法買了幾本小熊寶寶繪本，其中包括這本《收起來》，兒子非常喜歡看，書中的玩具有好多和兒子的一樣，讓兒子覺得非常的親切，第一次給他講完後，兒子沒聽夠，結果講了5遍，才不甘心的熄燈睡覺。而且通過這個故事，兒子還願意收拾玩具了，以前怎麼和他說都沒用，看完這本書，我和兒子說：“小熊寶寶不是說了嗎，不玩了，就收起來，下次再玩！”，結果兒子就很配合的收拾玩具了。
0	我對其中的一本充滿了無限的期待。《大草原上的小木屋》，沒有人會知道，我找它找了多久，還是少年，我看過同名的連續劇，那時起，我就想得到這本書，可我始終無法得償所願，包括北京王府井書店，沒想到，竟然在噹噹網遇到了。有種踏破鐵鞋無覓處，得來全不費工夫的感覺。感謝噹噹。
0	我的雙胞胎兒子5歲，他們很喜歡。我在給他們閱讀的時候，他們很安靜，聚精會神地傾聽。中間我感動得眼淚嘩嘩地，以致於讀不下去，孩子們卻沒有催促，只是奇怪地看著我並靜靜地等待我繼續讀&#183;&#183;&#183;&#183;&#183;&#183;前面很多媽媽都說孩子流淚了，我兒子沒有，只是皺起了眉頭，表情沉重地問我：它是不是就是死了？好像變懂事了？！
0	我的家人都很喜歡，這本書買對了。呵呵，歡迎同好與我再交流，toryhellen@sina.com.
0	我的孩子也是寒涼體質，從小就流清鼻涕，一流就是一年半，北京的最好的中西醫都看過了，也吃湯藥，缺越來越糟，看過馬悅凌的書後，我僅僅給孩子停掉了水果和寒性的小藥，孩子的病情就有了明顯的好轉，一個月後，孩子的鼻炎基本好了，在按照馬悅凌的理念調整下，一年多了沒有得病，其實就是日常生活中注意了一些，發現了即將生病的苗頭及時調理。我給身邊所有的家長推薦了這本書，還把這本書推薦到了幼兒園。
0	我的孩子4週歲又5個月了，我買了《迷宮》4歲，5歲，6歲的，因為她喜歡走迷宮，而且主要是不知道內容合適不，全買來看看，書的質量是不錯，只是個人覺得4歲的太簡單，對於這麼小的孩子來說，不需要動腦筋的題目也是會感到索然無味的，，可能這4歲指的是要4歲的孩子吧。我還買了5歲《迷宮》的，覺得正合適。4歲的這本送給同事的孩子，快4歲的小男孩，他很喜歡。
0	我的兒子今年5歲，上幼兒園小班，他可愛看書了。兒童節快到，正尋思著準備一份什麼樣的禮物給兒子一個驚喜。收到書的那天，正好是和兒子一起去郵局去的，一到家，他就迫不急待的開啟書，一口氣全部看完，特別是對書中動物、人物的神態表情，一遍一遍地翻過來對比，突然，他在房間裡大聲喊到：媽媽，這是我六一兒童節收到的最好的禮物！看到兒子高興，我也很開心。
0	我的寶寶現在4個月了，母乳處於勉強階段。在沒有看到這本書時就堅定了母乳的決心，因為問題奶粉的出現使得我寧可相信自己也不把命交給奶粉。在看了這本書之後，更加堅定了，有時自己動搖時就看看這本書，也可以說這本書給了我極大的勇氣。書裡說了很多母乳的好處，可是對於母乳不足寶寶拼命哭鬧時，給出的建議我個人認為太理論化了，並且也沒有明確說出怎麼新增輔食。只能說這本書有鼓動士氣的作用而已~~~~~~~
0	我的寶寶是個女孩子，這本書是在她2.5歲時買的，因為我個人很喜歡這類自然科學的書，在網上搜索了相關型別的書，這套的評價不錯，就買了，買之前我還擔心孩子不會喜歡呢，沒想到拿到書後回家給孩子看，她很喜歡，看了幾遍，就記住了好多恐龍的名稱，沒事還蹦出來幾個，讓我高興不已，同時也讓我這個科普迷也加深了對相關知識的理解，既教育了孩子又充實了自己，真是一舉兩得啊。
0	我曾在書店買過同樣的書，就因為它實用，孩子喜歡，所以就買本送朋友了。本系列書都非常的不錯，其中包括排版、畫面以及配套的動漫VCD，都非常適合2到6歲的孩子學與看。我們家寶寶不到兩歲就開始學了，短短二個月時間，裡面38首兒歌，基本都能背誦。同時她也痴迷配套的動漫，想買類似書的朋友們，推薦此本，同時系列的《背唐詩》《英文歌曲》等也很不錯呢！
0	我不是個偏激的人，所以我喜歡都各種各樣的書。韓寒 和郭敬明的書我都回會去看，郭敬明寫的東西比較的煽情，有時後覺得他寫的東西讓人很不能接受.......不過他的確是才華出眾...可是韓寒寫的東西卻很有深度、內涵，他的書我會用心的去讀很多邊都不會覺得枯燥......《他的國》我正在看，覺得在文字上，他依然保持著他的風格....不過還是很喜歡。加油！我一定會一直喜歡你的作品的，所以韓寒你要加油寫書咯！
0	我並沒有看過奧黛麗赫本演的同名電影，看完此出後也無法把女主人公想象成赫本那種氣質的美女。郝莉靈魂深處像貓一樣驕傲，自我，嚮往自由，不受約束。在扔掉貓之後她才真正意識到這一點：“我們是互相屬於對方的，她是我的。”她的一生註定要漂泊，去尋找可以真正讓她靈魂安靜的地方。對於張悅然的序，我不想做任何評價，她似乎並沒有讀懂郝莉。
0	我本身就是一個漫畫迷！非常喜歡朱德庸的作品！《絕對小孩》這本書出版以後立即買回來。裡面的內容太搞笑了！女兒也特別喜歡，每天回來就趕緊寫作業，然後好看書。哈哈！這是我的小計策！早點寫完作業，就可以看這本漫畫書作為獎勵！《絕對小孩2》是作為期末考試95分以上的獎勵買回來的。用這書作為物質刺激還真是不錯呢！
0	文字加圖的形式，開本很大，字和圖都很大，圖畫得也很好，看得出來編輯對本這套書是下了功夫的，內容也非常好，讀起來很有意思，很溫馨，感受得到德國的田園浪漫的氣氛，很舒服，我是非常喜歡的：只有經得住暴風雪考驗的友誼才是真正的友誼，他們喜歡啟明星，我兒子喜歡月亮，孩子的心理都住著一個夢想，對於月亮和星星，他們是那麼喜歡，和他們總在一起，我也覺得月亮出來了很美！還沒讀完，繼續吧！
0	文章總體不錯，不過太多的歷史資料重複，感覺沒有步步好看了，作者似乎太過注重歷史的準確性而有些忽略小說的閱讀性和創造性，感覺就是在歷史史料的基礎上加工一些而已，就像利用一首出名的曲子填上歌詞一樣，雖然朗朗上口，不過原創性差了一些，還是步步的故事情節精彩，人物刻畫清楚明瞭，作者的想象空間也豐富，不過秀麗還是讓我流淚了的，特別是兩人生離死別的描述，很感人，還是一部不錯的小說啊！
0	唯一的遺憾,書有些質量問題,開頭三四頁正中有很多裝訂的粗針扎的孔.
0	唯一不足的就是掛圖不太好查，經常得兩面換著看，而且方向也不一致，查閱起來不太方便。
0	唯美的人物，唯美的故事接觸過多個此時代背景下的故事，不過作者文筆細膩，恰如齒間淡淡留香，讓人品味伴我度過兩個孤單夜晚，無限惆悵不過人物描寫不夠深刻，讓人看完也沒有大概的人物輪廓私事雜事顯得太多，銜接不夠，結局更是莫名其妙，讓我懷疑自己的理解能力有問題，翻來覆去仔細研究，也沒看出端倪哪位高人指點一下
0	為什麼如此平淡無奇的愛情會令我心情跌宕起伏呢？作者樸實無華的文字卻又不時夾帶著細膩的描寫， 絲絲入扣、潛移默化的同時，將引發感動的種種細節埋進我們的心裡，在最後一刻肆意地爆發！看完了故事，哭的很徹底，以至於餐廳的服務生不時觀察我這邊的動靜，生怕我有任何突發的舉動。。。在如今的社會，如此純淨美麗的愛情，真的只能紀念哀悼而已了嗎？
0	為了達到那些令人羨慕的擁有， 而在區別彼此的不同，忘了做真正的自己，也許正是因為太多的慣性和常識才讓自己更孤單，這套書很好，可惜一直都無法買全，它的另外幾本至今也買不到：愛你本來的樣子，你所需要的，你很特別……你是特別的，並不需要具有所謂的成就、才能、性格，而是，你本來就是特別的，在這個宇宙 我是獨一不二，沒人能取代，夢在手裡，我可以。
0	為了白彥的死，傷心了好久。很久沒有為了一本書。為了一本書裡那些如此貼近生活的文字而感動傷心了。喜歡寧默的瀟灑，剛開始的時候還在為他們兩個在面對愛情時的清醒而不解。最後直到白彥意外死後出現的地圖，寧默的反應。才知道原來他們都愛彼此愛的那麼深。。。。想起了寧默那句話，她跟樑葳葳說她寧願輸給她，輸給任何人也不想輸給生離死別。。。。
0	威廉&#183;歐奈爾的經典之作；有朋友看了我買的書後說；不適用我們國內的A股市場。我剛剛看了幾章就把我吸引住了！人性的弱點是不分國家和文化的~結合我自己八九年的炒股票經歷——書中描繪的情景就像是我之前和現在所經歷的一樣！我為什麼沒有在幾年以前看到歐奈爾的這本書呢？書中的很多理論對我們散戶很有借鑑意義。強烈推薦！
0	忘了在什麼網頁上看到其中的一段，著了魔似的拼命搜尋，終於下載了電子版的書，在電腦上一下午就看了一半，不解渴啊，我想應該在我床頭放上一本呢，於是來噹噹網，收到書的一刻，心中湧上一陣陣喜悅，捨不得看完，每天一點點，還是很快就看完了，然後又繼續訂，送朋友，與她們分享這種感動。對待女兒的態度也有明顯的變化，耐心好象又回到我身上。。。誠摯向您推薦這本經典。
0	網路營銷其實在我們的現實經濟社會中已經扮演了不可缺少的角色，直到閱讀到這本書，才得以認識到這是一種長尾模式，而恍然大悟原來存在我們生活中的各個行業活動就像萬花筒，可以從任何一個角度，任何一個方位都可以找到一份精彩，而且會感受到令人不曾有過的震撼！長尾理論模式運作不僅在網路營銷上開闢了新世界，對社會個性的釋放，提升認識理念也是巨大的變化。長尾，真的是魔力四射，無不神奇！
0	萬曆三十多年不上朝，皇上與大臣為爭國本多年拉鋸戰，朝堂上爭得唾沫星亂飛，私底下鬥得你死我活，挺擊案、紅丸案、移宮案，明末三大案相繼上演，不明不白。東林黨的正直清高，閹黨無恥泯滅良心，正義與邪惡，良知與卑劣，在歷史的長河中留下清晰的腳印，方向不同。有些人你記得，因為他是殉道者，比如楊漣，有些人你不會忘記，因為他是人渣，比如魏忠賢。
0	推薦給每一個希望自己獨立和清醒的人。尤其是在國內近年有很多各種各樣的邪教，傳銷。對於辨別這個團體遊很大的幫助。也幫助我認識到為什麼華人總是成為其他國家民族暴力攻擊的物件。華人在外面太低調了，以致失去自我，缺乏獨立的人格，民族品格和國格，不夠維護自己的尊嚴。所以很容易成為其他國家民族假想的泰迪熊的物件。結合《我們要有尊嚴的活著》能知道我們要怎麼做。
0	圖畫和內容都很和我的胃口！！看了書中的插圖就像看了貓和老鼠的動畫感覺似的。特逗樂~~孩子男孩三歲半，也超喜歡！！ 這些天天天看--醒來時看，沒事時看，拉屎的時候也看！他也很喜歡卡門，這段時間老說自己叫卡門。大概他認為卡門聰明又能打架吧！書頁不大，32開小，很好拿。紙質很好！！書中唯一不太好講的就是卡梅拉和皮迪克戀愛的那一段。打算再買一套送給同事家的寶寶！！
0	突然想起很多年前，那時候還在讀小學來著，記得有次參加作文比賽，然後題目就是《父與子》裡的組圖。很經典的看圖說話啊~那天看到這本書，就突然就想起這段陳年舊事了，童年比起現在的生活美好多了哈~~~有種很溫馨的感覺，這大概就叫“親情的力量”了吧……果然，越是平凡的，反而越打動人心呢，不是嗎？
0	童年每個人都經歷過或者正在經歷 總有很多人是覺得童年美好的 多少年過去 都會懷念 總是聽到人說 要是能回到小時候該多好 可長大的人究竟有多少是對童年點點滴滴都記憶猶新的呢 至少對於我 是早已記不清了 這也是我選擇這本書的原因 喜歡回憶 卻因記憶力不佳而漸漸淡忘兒時的點滴 這本書幫我找回了那種感受 很平實 就像你自己的生活一樣 沒有大喜大悲 卻處處感動 這本書使我尊敬它作者
0	同事們都開始讀了，並實踐在孩子身上，效果很明顯，真是本好書！
0	同其他的企業管理書不一樣，作者是以小說的形式告訴你在企業中該做什麼，不該做什麼，怎麼做，尺度如何。條分縷晰，在理，又不會有老子教訓兒子的感覺，和主人公一起經歷風浪，一起成長，作者所說的也盡在不言中了，易於讓人接受，不致產生抵觸情緒.是一本關於如何做好一名員工的好書。不過作者關於愛情的描寫卻累贅了些，我看完通篇也不知道拉拉什麼時候喜歡上王偉的，有點失望~
0	通過用優勢識別器,真是發現了自己不同之處.未讀此書時一直都是重點關注自身的弱點如何改正,這也跟環境有關係的,中國的文化從來都是關注弱勢的改正,包括學校的老師\父母\公司,不過這樣我反而成長中帶著自卑去過活!讀完此書,突然有種思想很開闊,我想我開始要去創造新的自我了~~~!有點建議的就是:因為是翻譯過來的,所以字句方面有點令我容易昏昏沉沉,當讀到有用的地方又很精神了~
0	通過無意中在網上看到這本書，到購買到閱讀．讓我也分享了這個至大的祕密，發自內心的感到幸福和感恩．很感謝有機緣能夠讀到這本書，讓我明白很多真相與道理．讓我比從前更加清醒．更加有能量和信心．更意識到了讀好書對我的人生是多麼的重要（之前對讀書方面並不明瞭，也未嘗過這種讀好書的滋味和意義），所以真心推薦大家精讀細讀反覆研讀這本書．命運定會因我們的改變而改變．我們一起加油．
0	通過無意中在網上看到這本書，到購買到閱讀．讓我也分享了這個至大的祕密，發自內心的感到幸福和感恩．很感謝有機緣能夠讀到這本書，讓我明白很多真相與道理．讓我比從前更加清醒．更加有能量和信心．更意識到了讀好書對我的人生是多麼的重要（之前對讀書方面並不明瞭，也未嘗過這種讀好書的滋味和意義），所以真心推薦大家精讀細讀反覆研讀這本書．命運定會因我們的改變而改變．我們一起加油．
0	通過幾個故事講述職場的人際關係，處事的道理。感覺很真實，有的故事就好像身邊發生的一樣。不管是即將踏入職場的，還是正在職場中摸爬滾打的人來說，都值得讀一讀。我自己好像故事中的Cindy，瑣碎的事情很多，年終考核的時候卻難以得到高分。老闆不會看你訂了幾張機票，他看到的只有賺多少錢，可是難道能說訂機票不是工作嗎？值得讓人細細回味的一本書，只讀一遍時不溝的。
0	通過給兒子講每一本校車故事,我發現自己被深深吸引了,而且許多知識連我自己都是不知道的.3歲的兒子天天吵著要我講神奇校車,他現在知道有個太陽系,恐龍有哪些種類,蜜蜂是如何採蜜的,人體有哪些器官又是如何工作的等等,這遠遠要比枯燥的科普書籍有趣得多,最主要的是小孩印象深刻,這就夠神奇的了.我還準備購買第2,第3輯呢.非常棒的一套書,推薦!
0	通過本書看到了俞敏洪老師的個人成長過程，也明白了其實每個人都有自己不同的經歷，在不同時期和不同階段都會碰到不同的情形，能不能跨的過去關鍵還是自己的心態，一種積極向上的心態對一個人的整個人生而言是非常有幫助的！本書還特別講述了大學生的就業問題，裡面的不少問題都是現在很多大學生所碰到的，不僅對大學生有幫助，對我們年輕人都是很有啟迪作用的，是一部非常棒的書！！
0	挺好看，本來是買給我兒子看的，可是後來我自己也情不自禁拿來翻閱，書中的漫畫很好笑，還有很多知識，大人小孩看看都很好，只是很可惜這麼好的題材科學漫畫確是韓國的作品，國內為何就放棄了輕鬆學科學普及科學的這一方式呢？閱讀場所選廁所實在是我太忙，時間都被其他的事佔領，只有上廁所才是我最放鬆的時候，常常看到腳都麻掉才起來，呵呵，見笑了！
0	挺不錯的一本書.當我讀到“大篷車馬戲團”的動物演員們向小獅子奧里奧訴說它們在馬戲團所受到的待遇時,女兒說：“我聽得都要哭了。”我趁機告訴她，動物同人類一樣，都是地球大家庭的一員，動物是我們的朋友，人類與動物要和平相處，保護動物可以保持地球上的生物多樣性,保持地球上的生物多樣性可以維持地球的生態平衡,這樣人類才能生存得好.。
0	聽同學介紹買了此書，一讀之下，果然受益匪淺。文中頗多石破天驚之語，挑戰傳統理念，卻獨有建樹，老先生對很多問題的闡釋另闢蹊徑，從人性角度挖掘文化內涵，想想其身處的年代，確實佩服。讀完此書，對中國文化史基本心中有數，對於不願意花大力氣去博覽全書卻又對文化歷史感興趣的朋友來說，值得收藏。因書中並非純白話文，還夾雜古文，所以需要精心慢慢品嚐，我和同學已約好，此書準備研讀一生。
0	聽說這本書寫的很好，拿到之後，簡單翻了一下目錄，就發現了平時的飲食習慣真的是有點問題，裡面所講的生活飲食點滴，照做之後，這兩週果然比之前的氣色都好多了，父母還做了固元膏，現在堅持每天食用，食療是最好的保健治病的方法，我也在給朋友推薦很多飲食注意的問題。哈哈，大家還覺得我懂的多，其實都是這本書上學來的。想不生病，就看看這本書吧。真的很不錯！
0	聽朋友介紹才知道這本書，有種“相見恨晚”的感覺，從拿到書的那刻起，就愛不釋手，經常看到凌晨兩點才睡覺，跟著主人公“薔薇”一起回到了那個遙遠的年代，我也是滿族人，所以常常幻想成自己就是薔薇，跟著她一起笑，一起感動，一起為了愛可以犧牲自己的生命。文章沒有華麗的辭藻，倒是那些很現代的語言把我逗樂了，同時也讓我跟著作者一起了解清朝的歷史，寫得很棒！加油！
0	體檢時查出我有輕度脂肪肝，按書裡的說法，這是肝臟周圍堆積了內臟脂肪引發的。平時工作忙，早餐幾個包子就打發了，中午是工作餐，熱量高又沒什麼營養，晚上常常陪客戶吃飯。飲食既不健康又不規律，內臟脂肪就會積聚在體內，自然會有輕度脂肪肝了。書裡介紹了內臟脂肪的自查方法，還有許多減去內臟脂肪的建議，很實用，我決定採納適合自己的建議和方法。
0	太好看了真是一本好書一本讓人愛不釋手的好書這還是第一本被我放在我家典藏書架的第一本動物小說！希望能在出一本好好書頂~頂 牧玲爺爺！
0	臺灣學者臺灣學者蔣勳《中國美術史》（2008年7月，三聯書店），作為一本普及性的讀物，作者能將複雜的美術史化為簡潔優美的散文，學術性融於可讀性之中，稱之為寫給大家的書，實不過譽。沒有一定的學力，很難寫出這樣的讀物來。學力孱弱如我者，講起中國美學總是失之晦澀，所以在書店看到這本印刷精美的圖冊，就已決定要買下。讀完推薦給了許多年輕的學子。
0	她是一個懶散的傢伙，女扮男裝，混水摸魚，成為神祕酒樓的鬼馬店小二，迎來送往間，盡遇風流倜儻玉樹臨風的貴公子。看小小女子，如何在帥哥叢中游刃有餘玩得風聲水起……酒樓的主人是個神祕的貴公子，與她天生的八字不合……小說裡帥哥如林，樂事多多，情節曲折緊湊，極具看點。起點中文網超人氣簽約作家林家成繼《狐戲紅塵》後的又一扛鼎力作！
0	她們是一群神祕、美麗的女人，從上古的嫘祖，到末代的婉如，每一個都吸引了無數人。我們翻開歷史，她們似乎是男人的陪襯，可是當你細細研讀，你會發現她們是不可或缺的人物，是每一個朝代最美麗的花朵，也是每一位皇帝的明珠。她們有的與丈夫情投意合，助男人打下一片天下，有的共享榮華，幫皇帝創造盛世，有的顛沛流離，與失意的他同甘共苦，有的……，這一切不僅僅是故事，更是歷史，神祕、華美的歷史。
0	她的詩，看似平凡卻美麗無比，看是平淡卻可以引起你內心的共鳴！多麼奇妙的事啊，竟會如此，看了她的詩作後，我的心靈感到從未有過的寧靜，我的心不在寂寞……千言萬語都無法道盡我對它的喜愛，我因它而瘋狂地想讀更多的詩，我因它而無比地喜歡詩，我甚至喜歡上自己些詩，從此，我感覺我的生活也可以如此詩意，我的人生也會因此而增色不少。感謝有你。
0	他的一生是痛苦的一生，同是又是博學的一生，苦難使他有了積累，讓他的藝術之花更加鮮豔奪目。他在篆刻、書法、繪畫、詩詞、論著等方面有著同時代不可比擬的成就。因此，他應，也該是一代大師。瞭解大師就應去讀、去收集他的作品和傳記。在這一方面“珍藏本原拓趙之謙印譜”用其精美的印刷，和豐富的內容，向我們揭示了一代大師的優秀作品和悲情的一生。
0	孫瑞雪老師的書讀過肯定不止一遍，王樹作為孫瑞雪教育機構的講師，我也聽過很多次她的課。應該說這本書是她多年對兒童心理學研究的成果，而且語言也通俗易懂，很容易理解，同時具有可操作性。書中的其它家長的教子例子尤其對我有啟發，可以說是一面鏡子，通過其它家長的教子行為，讓我看到自己的不足，還有許多方面需要改進呀。
0	隨手拿起來翻翻，每次都感覺童年那些美好的事被喚醒。
0	雖然我還未為人母，手邊卻有好幾本關於如何培養孩子的書了，有的是朋友的作品，贈閱，有的是別人留在辦公室的。而這一本《自尊女孩》，卻是我買的。首先是喜歡封面，其次是喜歡封面上的“100個建議”——對於我這樣的忙人來說，直接給我建議，好過讓我長篇累牘地閱讀。買來放在床頭看了一個小時，事實證明了我的眼光沒看偏。算是提前預習吧，在將來有了寶寶後，我會告訴他，媽媽就是從這本書裡學會如何愛你的。
0	雖然書中案列都比較特殊，或者比較誇張，可是，我個人還是覺得這是一本很有用的書。對本書的看法應該是選擇自己有用的資訊，沒有必要去爭議一些無聊的細節或者案列的真實性。每個人的生活習慣飲食方式都不一樣，不可能書中所以方案都能為你所用，或者，都能為你所用，這本書不是天書也該天價了，所以，平常心，這本書的內容對的起這個價格。家中備一本，有用。
0	雖然書名是“好媽媽勝過好老師”，其實對爸爸也有教育意義。書中理論結合實踐，通過生活中的小事闡述如何正確的引導自己的孩子，從小培養孩子建立良好的性格。從書中看到，以往生活中經常見到的教育孩子的方式方法，很多並不是最好的，而且有些還是錯誤的，會在無形中給孩子樹立壞的榜樣，或前後矛盾的指導。個人認為該書可以把幫助爸爸媽媽確定教育孩子的正確方向，對爸爸媽媽本身也有教育意義，推薦大家看看。
0	雖然買D80很久了，可是我一直停留在普通拍照的水平上。前不久，看了朋友的作品，實在是有愧，於是想找一本書來提升自己。這是一本集單反機基本原理/結構/操作，攝影構圖，人像/風光/紀實攻略的入門指導書。粗粗通篇讀完，覺得收益多多，於是拿起相機把弄起來。小試牛機，還真是提高不少，朋友們說作品不錯，那個得意呀，哈哈！再接再厲，繼續努力研讀，希望趕上業餘中高手級（希望如此）。
0	算我膚淺，第一次認識龍應臺，也第一次看她的書。從沒想過母親跟兒子之間通過這樣的方式溝通，瞭解，當然也是由於他們之間特有的情況造成的。書中母子倆討論了很多，世界觀，人生觀，價值觀，這是心靈上的溝通，現在很少母子，父子，母女，父女能這樣全方面深層次的溝通，說真的很羨慕也很妒忌，也希望在將來，跟自己的子女也能進行內在溝通。學到很多，值得推薦，哪怕是沒有孩子的，未婚的。
0	算來也在本書所涉的領域呆了五年多了，學院描述實業能到此成色，非常好了！倒過來，也釋然當年在大學的時候業務課程學多少忘多少，呵呵。不和實踐相結合，確實難為在校大學生。現在的學生至少還生活在資訊時代，還能開啟涉及的一系列網站，印證書中的知識點，可就算這樣，相信也比較有限：）
0	斯諾說過：“在中國南方的大山深處，有兩個近似世外桃源的小城，一個就是湖南的鳳凰，一個就是湖北的恩施。”（大致意思，原話記不清了，有想引用的查詢原文）。我是山裡長大的“畢茲卡”男人，我的老家就是在其中的一個城市。原來是特別喜歡斯諾的作品，還特意去寧夏等地方探尋過他的足跡；而今更加喜歡斯諾了，因為，他是國際名人，國際名人曾誇獎過別人未曾誇獎過的我的窮家鄉。
0	說它不錯是因為這本書上的習題與學校的教材同步。一年級的上學期孩子就想買這本書，當時感覺學校的作業量太大了，沒必要再多作一些題。一年級的下學期作業開始減少，為了考試之前的複習，買了這套書。平時我們是不作的，只是在考試前作，這樣可以檢驗孩子對知識的掌握程度，然後再針對掌握不紮實的知識點進行重點複習。
0	說實在的,作者出的那四本書都不錯,這一個九項關鍵技術我基本已經看完了,正進行復買階段,書中的內容通俗易懂,且實用性很強,價錢也很合理,其他的三本書我也都有購買,也都有很用心的看,在這裡我想說一聲:?趙老師,您辛苦了,書真的很棒!篇篇都是很精彩!~~?另外我還想說,我期待您的下一個作品,希望您可以出一本函式書,到時記得通知我,我一定會購買,也一定會用心去看,再說一聲:?您辛苦了,期待您的下一力作!~~?
0	說實在的，如果您是一位經濟學老師，我想這本書對你真的很有用處，因為它的例子緊密聯絡生活，生動有趣，可以活躍您課堂的氣氛。如果您是位剛開始接觸經濟學的大學生，它能讓您更快體會到學習經濟學的樂趣，引領您入門。所以以上這兩種人都推薦購買。畢竟從成本效益管來看，這書值得您購買。可是如果您曾經學過經濟學，而且成績還不錯，又有一定的社會、生活經驗，那麼這本書對您來說有些淺，不推薦。
0	說實話，在閱讀這本書時，有的時候真的有種捨不得看的感覺。看書的時候，心情會隨著書的內容起伏。很欣賞裡面的男主人公為所愛的人做的一切。在買這本書的時候，最初的初衷是想看看一個愛我如生命的人究竟是什麼樣子的。閱讀完畢，才知道，相愛的兩個人只有給予對方付出，才會換來一段真摯的感情~~~女主人公做到了，他們的愛情，他們在愛情的路上所做的一切，都足以對得起自己的生命......
0	說實話，買到這本書純粹是個偶然，看到了噹噹網的評論——感動了百萬人的中醫……這個評價真是名副其實。我一直比較關注養生和中醫的話題，這方面的書和資料看得相對多一些。可是羅老師的這本書讓人眼前一亮。用最通俗的語言、淺顯的方式講述最深奧的道理和千百年來中醫中藥的傳承文明。我喜歡這本書，喜歡羅老師的語言風格，讀過這本書之後經常會去踩他的部落格。我可以負責任的說，這絕對是值得一讀再讀的好書。
0	說實話，本來一點也不知道這本書。平時上當當網關注比較多的就是小說與兒童文學。小說是我的最愛，兒童文學是兒子喜歡的。最近，一位朋友推薦了這本書和《念樓學短》。他是一個小學語文老師，教學水平非常高，他說這本書對孩子學習古文有比較大的幫助。每一篇都很短，有利於孩子的學習。六年級的孩子讀了以後，都很喜歡。我自己也很喜歡，真的，很不錯。自己好象也隨著閱讀感受著中國優秀古典文學的意境。
0	說起來，波特死而復活的那段很象聖鬥士們，一被打倒，就迷迷糊糊地想起了女神，或是什麼美好的回憶，然後一句“燃燒吧，小宇宙”，就神勇無比地跳起來打敗BOSS級老怪了。^-^
0	書中寫到的西藏幾位大修行人的經歷和過程讓人震撼，深感學佛乃大丈夫之事，非凡夫俗子可為。書中對女性修行者的經驗記錄也很難得，感謝此書的發起人的用心，不僅利益現在外國練瑜伽者，而且利益女性修行者，隨喜讚歎。後半部分的理論南師講解的非常淺顯易懂。總之，正法難聞而得聞，是有緣深入此書人的福報。即使未修行的人，從從也能窺見許多宇宙規則、人生真相，以此知道日常生活可以說是些許智慧。
0	書中攝影作品以及文字都向讀者呈現另一個完全不同的時空，我想熱衷於此苦旅之樂的人們，受得起苦，覺得萬分值得的也是這一份精神體驗的快樂。我心嚮往之，然亦有自知之明，若是親歷，則必全然困擾於苦而樂不起來……於是折中為之：安坐於最無奇、踏實、安逸的自己書房，摩挲紙面，邊看邊嘆，葉公之樂……（驗證碼跳出“無受”二字，頗有意思）
0	書中毛主席的每一個思維方法都要看好幾遍才能深刻理解，對日常生活和工作都有幫助，如果真的弄懂了能讓思維水平上升一個層次。這本書乍一看挺抽象，其實你要循著作者的脈絡和自己的思考去讀，是很有分量的。能當工具書，就是帶在身邊的一本書，沒事就看一看，能讓你不斷地提高自己。我自己買了四本，自己留了兩本，另外的兩本送給了原來的同事。
0	書中給我們展現的是非常完美的愛情故事，隨著故事情節的發展，我也心中甜蜜，酸楚，失落，幸福。在看書的過程是使自己也在愛一次的過程。我們的生活中也需要激情，在小說當中會找到我們也曾有過的戀愛的感覺。當自己對幸福迷茫的時候，就會想到，不要將自己手中的幸福隨便就放掉，那樣，當自己發現那是你的最愛時，已經找不回來了。學會愛，抓住愛，把握愛，珍惜愛，那就會有幸福。
0	書中的主人公名字叫路易斯，是一直天生就不會說話的吹號天鵝，他不能與同類說話於是他去學寫字，後來才懂得寫字只能與人類交談，他的爸爸很擔心，於是去商店頭了一把小號，路易斯開始學小號了，以致於最後能吹出許多著名音樂家的歌。路易斯用吹小號賺的錢，還清了商店老闆的小號錢。。。。。。。。我一開啟書就被裡面的內容深深吸引，還差點忘記了吃飯。。。。。。。。。
0	書質很不錯，情節更是吸引人．曾經讀過兩遍，一直都沒有很領略作者的那些妙語，可能跟年齡有關係．及至現在身處圍城，再來看這一遍圍城，內心裡不禁為作者絕妙的語言運用能力拍案叫絕．詼諧，機智，揶揄，深刻的比喻充斥著全文，初始看時，大笑到肚痛，越往後看，漸成苦笑，笑得無奈而心內難受．轉而深思．１９４６年的作品，放至今日仍能一一對號入座，周遭不乏此種人，或你或我或他．
0	書在25號就到啦、今天閒下來來評分、雞凍中、要重新再看一遍、封面毛毛的質感個人很喜、字型也大比、、大很多希望愛莫的深刻能夠深入每個人的心裡、以上——四四
0	書已收到，貌似覺得字有點小，哎，可惜了書裡的內容幾乎和網上看到的一樣，嘿嘿，原以為還可以和良言寫意一樣多點番外的內容呢，哈哈
0	書已經看了大半，就忍不住要來寫寫心得。王老師真得是很細心，很善於動腦去思考，這才是真正的好老師，只是這樣的老師太少了，如果在我上學的時候能遇到王老師，我相信我的將來一定不是現在這個樣子，那些愚蠢的老師不知耽誤了多少代、多少人。希望更多的老師看看王老師的書，仔細的想一下應該如何教孩子學習而不是灌鴨式的教授知識，讓孩子真正的愛上學習！
0	書一拿回來，忍不住一口氣看完，對自己的心靈觸動真大，看完整本，居然有種想流淚的衝動，可能書中許多故事，許多思想、情緒似曾相似，而自己卻身陷其中，那麼茫然，無法解除，終於找到，那麼親切溫馨，我真得看清楚自己，有你帶路真好，書中許多細節，真的需要細細的回味，反覆的看，不斷的收穫，真是一本非常棒的書。
0	書送來的時候剛好是六一兒童節那天的中午，兒子見到書之後迅速被漂亮精緻的彩頁和內容吸引了，第一次寧願放棄睡覺也要讓我陪他做題。當初是看了眾多好評才確定買的，真的沒想到這套書會有這麼大的魅力和魔力，呵呵，看到兒子喜歡，真是讓人興奮和激動。謝謝噹噹網發貨送貨及時，帶給了我們這麼好的節日禮物。孩子能在感興趣的狀態下學習，功效自然是事半功倍的。
0	書收到了，速度還可以。書本內全面，值得收藏學習！
0	書收到後，辦公室的同事先看上了，覺得非常好玩，故事情節非常有趣，雖然沒有一個字，卻讓人看得愛不釋手。書本來打算送給未滿三歲的小侄子，結果送出之前不僅同事看了，我這三十好幾的人也看了，且看的是津津有味，我八歲的兒子也看了，還拉著同學給他們講呢。等書到了小侄子手上，他就拉著大人著迷的要求講講，飯來了也顧不上吃呢。哎！一本好書！
0	書是發到公司的，幾位同事看到了，第二天也都買了。帶回來給兒子，他很感興趣，這次共買了7套書，十幾本，這本是他最喜歡的，還有軲轆軲轆轉。看了好幾遍了。我也覺得很好，可以讓孩子知道這個社會是有分工的，每個人都在做自己的工作。看了這本書後，他比以前懂事多了，知道要上學，長大了還要工作，賺錢，買好東西給爸爸媽媽！聽他這麼說真是開心。
0	書拿回去後，兒子迫不及待地開啟來看。最喜歡建築工地、飛機場、火車站這幾本，總是自己拿著翻來翻去的。因為小傢伙平時老是嚷嚷著要去坐飛機、坐火車什麼的，讓人感覺挺頭疼的，這些書多少可以滿足他這方面的好奇心。兒子睡覺前，我也坐下來給他讀上一小段，兩個人一起找一找樹上的人物什麼的，挺好玩的。其實閱讀本來就應該是件愉快的事情。既然不能經常行萬里路，那就先借別人的眼睛看一看多彩的世界吧。
0	書拿回家兩天，女兒一直粘著我給她念。她很喜歡！我也很高興！！！
0	書拿到了，我馬上就拆開瞧瞧裡面到底裝的什麼，發現贈送的幾本書，挺實用的！試卷有10套，每套答案都跟在後面，這和我以前買的材料有點不一樣，這樣也挺好的。有一點比較怪，就是隻有一份樣本答題卡，其它試卷的答題卡是沒有的。還好，我本來就不太需要那個東西，所以對我來說，也什麼在意的了。我翻了一下答案，感覺寫的很詳細，真的不錯！我和我同學都買了這個，希望對我們的考試能有很大幫助！
0	書裡面的文字都是現世最流行最有名的詞句；畫都是現存的傳世珍寶。合在一起使得整本書格調和檔次都不言而喻了。而且書的製作也算是精良。喜歡詩詞歌賦的都可以收藏下。最主要的是價格也很討巧，在我看來真的是物有所值。至於內容方面，詞句不用多說了，都是流傳下來的經典名句，跟名著沒區別。本人文學造詣有限，不好對出書人的註釋亂作評價。只能說物有所值是對這本書最恰當的評價了。
0	書裡的男女主角金善卿和寶義都是比較有意思的人，有點像紈絝子弟鬧革命的意思，與我想象中的革命者大不相同，還是很有意思的。
0	書裡的每個故事都很能給人以感動。是否能被觸痛的 就因人而異了。裡面的故事大多數都是存在的。通過了解別人的經歷相信也對自己幫助很大。愛情也是門藝術，看這本書感覺讓我更好的瞭解什麼是愛情。本人很喜歡《意林》，記得第一次買是因為高三語文老師推薦的。此後就喜歡上了，距今有3年了，幾乎每期都買。噹噹網 就是我給意林雜誌社打電話說想買這本書，然後經他們推薦的。呵呵真心希望 《意林》越辦越好!!!
0	書很好看，有孩子的特徵，不是一味地向前講故事，而是有停頓，可以留給孩子許多時間思考。
0	書很好，象卡梅拉的大小，而且這麼多本故事，風格各異，小孩覺得很帶勁。小孩馬上就要上小學了，我的做法是先給他講兩次，然後讓他給我講。小孩挺樂意的，鍛鍊了表述能力。打算學拼音後把音註上讓他讀，那就真正能開展自主閱讀了。有書評說比不上卡梅拉，個人感覺各有長處。卡梅拉更刺激些，情節性強；階梯閱讀更溫馨可愛些，而且勝在有各種各樣的故事。建議都買給小孩，書是不嫌多的。
0	書和槍械都是一個道理，關鍵是掌握她的人如何去使用而已。盡讀書不過是條蟲子，在社會上定多也只是自我陶醉一下；會用書，多少會讓人羨慕，至少可讓別人能信任他可做點事；厚黑，如果拿來消磨時光，至少還能拿來侃侃；能夠應對一下生活和工作，夠了，足夠了，不要去欺負別人，至少也要活得自在，夠了。如果拿來害人，這不是書的錯。只恨書看到時太晚，總比沒看到的強。
0	書的內容沒話說 很棒！哈利波特這套書是我在讀初中的時候開始接觸的，當時猶豫經濟原因沒有買，7年之後有條件買的時候一直想買第一次印刷的版本。在噹噹上尋覓了很久，根據噹噹提供的版次資訊以為終於找到第一次印刷的版本了，沒想到貨到後根本不是第一次印刷的（有些甚至是翻印26次的），很傷心，有一種上當受騙的感覺。拜託噹噹以後服務細緻點，要寫版次資訊就寫全，否則就不要寫，不要誤導消費者。謝謝！
0	書的內容不多，其中很多劇照，三兩下就翻完了。中間部分的訪談比較專業，篇幅也顯得比較冗長。從書中能感受到那個時代成長過來的不易,特別是寫到演完《英雄無悔》之後成了紅人，卻還是住在舊衚衕裡的宿舍，與那些爺們沖涼，蹲茅廁，感受著別人的眼光和指指點點，蠻感慨的...通過這本書可以看到一個公眾人物在平常生活的另一面，喜歡的可以買來翻翻。
0	書的快遞速度和服務都非常棒！書的包裝也很不錯，是用塑料薄膜封裝的精裝書，感謝噹噹的工作人員！本書以章回體的形式記錄了一個又一個詭異的案件，實際上在詭異的案件背後隱藏著的其實都是人性的醜陋與邪惡，非常好看的一本書，看完之後真的是意猶未盡，如果有續集，我還會購買的！極力推薦，喜歡懸疑驚悚與刑事案件結合在一起的氛圍！
0	書到之後，我先粗略看了大概，然後告訴讀六年級的兒子，我沒時間讀，請他一天“幫我”讀兩三則。讀後讓他告訴我：這些孩子生活在什麼樣的地方，過著怎樣的生活；再評論哪個孩子介紹得比較好，哪個孩子介紹得不夠到位；最後讓他說說，如果是他介紹，他會怎樣介紹我們生活的地方，會告訴人們他的生活是怎樣的......呵呵，還真達到了我的初衷——孩子“既......又......”，挺好的。
0	受重建輕管思想的影響，造成水利工程管理研究十分薄弱，涉及工程管理，特別是河道管理類的書籍就更少了。鄭教授長期從事河道管理工作，有十分豐富的管理經驗和理論修養。該書系統闡述了河道的基本理論，國內外先進管理模式和發展方向，對我國河道管理、法規現狀進行了梳理，提出問題和措施問題，並對涉河專案行政許可、河道具體管理提出具體方法和指導，理念新，實用性強，非常有價值！江蘇水利 劉
0	首先這套書是大開本，紙張和印刷都很好。我家寶貝3歲，很喜歡暖暖心繪本這套書。在這一輯裡她最喜歡的是《亨利爺爺找幸運》《和《是誰在門外》這兩本，特別是《亨利爺爺找幸運》，每天晚上的讀書時間，她總會把它找出來，然後靠在我身邊津津有味的聽我給她講，也許是因為書中的語言很溫馨，很優美吧。她還很關心第三輯什麼時候會出版呢。
0	首先說說書本身，書的紙質還好，頁厚適中，印刷字跡也清晰。 到內容,涉及到藥類是挺豐富的，介紹簡明扼要，畢竟是實用版，不可能再非常詳細介紹各藥的臨床藥理機制，點到則止。至於用途，劑型與規格，不良反應，注意事項還可以。缺點是，藥名字型沒有加粗，找起來有點不便。最讓我覺得不足的是，我收到的書竟然出現了空白頁，內容因此銜接不上。對此很不滿意。
0	首先書價很平民，樸實的裝幀讓人即便捧在床上看，手臂也不酸。比起目前市面上充斥的心理學研究“偽書”，作者深厚的專業功底和德國人嚴謹的治學方式讓這本書無論是對大眾讀者還是有一定專業常識的讀者都很值得一看。譬如我的朋友就認為讀了這本書對於今後如何教育孩子有借鑑意義。四種人格特徵按照表現、成因、特點、案例這樣的脈絡來闡述，思路清晰，邏輯性強，容易理解，非常棒！
0	收到這本書後，又一鼓作氣的看了一遍，現在放在床頭，時不時還會在翻閱幾頁，裡面的每個小情節都會給自己帶來好心情。。。
0	收到以後大致翻看了一下，目前只學到第二章。感覺非常不錯，內容翔實，架構也不錯。有考情分析、主要考點、知識框架、考題解析、同步訓練及答案解析等，對於我這種主要靠自學的人來講，可以幫助我更好的理解教材內容，起到事半功倍的效果。有點美中不足的地方，就是印刷的字型稍微小了一點，看起來有些費力，大概是為了給大家節省購買成本的緣故吧？可惜我寧願花高一點的代價來換回更舒服的閱讀。
0	收到書了，封面好PP啊，而且好有質感哦，喜歡得不得了O(∩_∩)O~一口氣讀完，這本書寫的很不錯。呵呵，喜歡蘇小魚和陳蘇雷，也喜歡那首親愛的小魚的詩。故事中的男主角無論職業和生活背景都很像電影《風月俏佳人》中的男主角~~我看過作者的的《女王進化論》《逃愛記》《錢多多嫁人記》，都不錯呀！一個男人和他的一張卡，不是女人想要的全部！說得太好了。女人要是自主，自立，還怕什麼金融風暴呀！
0	收到書，還未開啟就被封面的鮮豔色彩及版樣吸引，迫不急待的開啟，書內的設計及彩圖也不錯，色澤及印刷質量都稱的上好，沒有味道，貼圖也從簡入深。價格也不貴。拿回家，小寶貝也很喜歡，我家寶寶只有2歲5個月對於她貼片不太好撕，大一些的貼片要我來幫她撕。不過，今天再玩時已經比昨天撕的好很多了，可以鍛鍊她的小手呢。等這幾本用完了，我想我還會再給她買一些類似的書。
0	收到了 送貨的速度還是沒得說的呀 比想象中的好很多哦 隨書還贈送了速查的掛圖 方便及時查詢每種病編寫都有這幾部分組成：症狀表現，產生原因，併發症，易發人群，應對方法，家庭護理。對於年輕父母來說，介紹了一些基礎醫護知識。
0	收到本書完好，快遞不快，一週時間。“你喜歡的人在哪裡，哪裡最可愛。”——購買本書的原因，我：）噓，這個故事的主線是財產分配來的，子女因父母的財產分配而聚到一起，最後各取所需，各奔東西。——沒想到這才是故事的主要內容~故事結束，孑然一身，繼續往前走，繼續發生新的故事——讓我想起在大學校園階梯教室看書的日子，一個人靜靜的，餓了大餅充飢，喝涼開水……
0	適合隔一段時間就拿出來看看，每次都會有不同的感受的，相信我
0	是最值得推薦的一本科學育兒書。這本書文字簡練有力，案例豐富，雖然都是外國孩子的案例，讀過以及實踐過後，我發現天下孩子和天下父母有很多相似之處。這本書我百看不厭，每次碰到困難的時候，都能從中得到啟發。相信每個愛孩子的父母都能從中獲益。我還買了一些送給當父母的朋友，我覺得這是最好的禮物。知識就是力量，象書中所說的，養育孩子光有愛還不夠，你還得有知識有力量，這樣父母和孩子都能共同成長。
0	是長大以後才讀的這本書。喜歡作者筆下看似無厘頭卻充滿智慧的皮皮。讀到皮皮的朋友杜米和阿尼卡在皮皮離開去航海的那一段撕心裂肺的傷心，竟然忍不住掉了眼淚。然後看到皮皮不能忍受有人為她那麼傷心，而毅然決定留在朋友身邊的時候，我想我也像杜米和阿尼卡一樣雀躍。最讓人欣慰的當然是皮皮總有花不完的金幣和用不完的力氣。林格倫就是有這種本事，讓你笑著流淚，還不得不承認自己仍然像一個小孩。
0	是在同學的慫恿下買的，所以一買就買了兩套。極殷切的等到書，她就迫不及待的開始看了，丟開了玩得正到緊要關頭的網遊和電視劇。等我開始看的時候，才終於理解她了。確實是很不錯的啊。第二部的風格和第一部有一點不同，語言文字的表達也略有差異，不過整體來說還是很好看。也是，我拿到的已經是第四次印刷的版本了，從很專業的角度看，就這種速度來說，這本書很暢銷，很好。
0	是在上中專時聽同學介紹了這本書的具體情節，當時就很為它感動，而且是我心儀的女孩講給我聽的。於是，借到此書後就如飢似渴地讀了起來，一口氣看完了它，真得是悽婉動人，深有紅樓之韻味。此後 就始終懷著擁有此書的強烈願望。遇到一些版本，裝幀、質量等總令己不太滿意，現在幸有此版本，不唯精裝，印刷裝幀都沒得挑，且價格又便宜，還等什麼？現捧書在手，撫玩不已，激動之情難以表達。
0	是因為陳丹青在談魯迅時的推薦，才留意這本書並找來看的，確實很生動、有趣，應該感謝胡頌平先生（儘管他很謙遜），為後人記錄了這些精彩的片段，在大師人生的最後幾年。過他的記錄，才感覺到，原來“胡適”並不只是一個高高在上、後人激賞抑或鍼砭的名人，而是真真切切的離我們很近很近的一位智者，一位有血有肉的大師。
0	是一個朋友送給我的，如今我又在把它推薦給其他朋友。是它為我打開了一扇門，通向圖畫書的宮殿的門。就連我這個所謂的教育工作者也要感嘆自己的無知。感謝作者告訴了我們世界上有這麼多的好的圖畫書。我給曉曉買的圖畫書都是這樣按圖索驥買來的，本本都讓她愛不釋手！當然了，現在還發現了它另外一個妙用：省錢。哈哈，試想，把那裡面的書都買下來要多少錢啊？嘿嘿，我不做傻瓜。就這樣講故事，也不錯。
0	是一本實用而簡明的設計參考書籍！！該書詳細闡述空調技術的原理與參考知識，各類建築物空調的設計特點與空調方式，空調系統的設計方法與步驟，冷熱源的方式與特點，空調系統自動控制與監測的典型方案等；同時也充分反應空調設計近年來的進步與發展。本書可供從事空調設計，營銷，安裝人員和執行管理人員參考，也可供建築環境與裝置工程專業的本科生，研究生設計時參考。
0	是我讀高中的時候，美術老師推薦看的書，其實他有一個系列。我還在慢慢收集呢。因為已經沒有出版很久了。這本書，適合那些對社會問題有看法，或者你是對人類行為、人類發展感興趣的看。一開始，吸引我看他的書，是老師在課堂上說的一句，為什麼兩個感情好的人會越長越像，連某些小動作都一樣呢？ 作者的書就有寫這個問題。其實，很多我們既定的一些理所當然的行為，在書裡面都找到一定的解釋。
0	是什麼使我們的小茱蒂即是有一個孤兒的身份，還能活的這麼開心快樂，是孤兒院的贊助理事，從未見過面的--長腿叔叔，還是她本身就是一位性格開朗，樂觀，堅強的姑娘。看過這本書後，我們好似在與她一起成長，一起長大，與她同歡樂，與她共悲傷。本書基調是健康的，向上的。推薦我們的家長可以放心地給成長時期（10--18歲）的女孩子大膽去看。讓我們每個人都要學著怎麼去愛，怎麼與人交流溝通，學會感恩。
0	是本好書!忘了評分!5顆星!喜歡裡面的獨特視角!裡面場合的內容對我有用,色彩方面有些內容沒有讀懂,術語太多,戀愛部分我最喜歡!從內到外的貼士,蠻使用的!準備給我好朋友買本,送朋友倒市一個不錯的選擇!感覺裡面的繪畫值得珍藏的!
0	是幫女兒買的，也不知道她是從哪裡知道這本書的，順便看了下，還很有趣，談到的健康知識也很有益。從看了這本書起，就很注意觀察自己的便便了，也是對自己的健康負責。最好笑的是，每次大家在一起包餃子的時候，我都會用麵糰做成書中所描畫的最健康的便便的樣子，然後告訴大家如果你的便便是這個樣子的，就說明你是很健康的，可惜的是大部分成人都沒有這樣的便便了，倒是小孩子會有。
0	似乎是無意間惡搞的開始，卻原來一切都在女主的算計之內……惡搞的開頭，很虐的後半部分……世人都道，塑月儲君好美人，卻原來她僅僅是沒有感情沒有眼淚的怪物。一切的偶然一切的傻帽言語原來都是欺騙都是精心策劃……她推算著一切，卻終究算漏了原來自己還會有感情——那個紅衣一唱天下動的男子是她的結，為了他，她終究了放棄半壁江山……
0	世界著名比較法學者大木雅夫之著作，該學者為德國比較法學者茨威格特之高足，曾留學德國，精通數種外文，對比較法學更是有自己深刻而獨到之見解。作為東洋人，其思維成長之文化氛圍與中國有些相似，因此研習此書對學習比較法的中國人來說，當有極大之裨益。可將此書與茨威格特氏之比較法總論對讀，必可獲益匪淺。
0	世界上最可貴的是什麼，理解！教育小孩，理解更重要！要進入孩子的世界，明白孩子的想法，才能從根本理解孩子的行為。小豆豆是個幸福的孩子，有這樣的媽媽，有這樣的校長，有這樣的學校。好的性格比好的成績更重要，這是我作為一個母親對教育兒子的教育觀念，這也是小豆豆媽媽和校長給我的啟發。哄兒子睡著後就開始讀，讀起來很讓人開心，心裡滿滿的都是愛。
0	史上最有水平的家教（主要是幼教）參考書。首先是有理論基礎（俺也是一名心理工作者，作者引經據典，足見其知識廣博）；其次是有實踐（自家的孩子總是最有說服力）而且還有具體的指導意義（不過分強調個體的差異性，而是從教育上的共同問題點入手）……還有，各章節篇幅短小，即使孩子再吵鬧，也能利用他短暫的消停時間讀上一兩章。唯一遺憾的是，單單一本根本看不過癮，希望有續集。
0	實在是經典！將近四分之一篇幅的演講詞就是把它當做文學作品來讀也很值得，更不用說這本書還讓我們對那場使希臘世界走向衰落的戰爭有了更真實的瞭解。修昔底德惜墨如金，幾乎字字珠璣，和希羅多德文筆的華美繁複、敘述的枝蔓叢生正好形成了鮮明的對比。而在古希臘，無論是希羅多德還是修昔底德的作品都是被當做文學作品在奧林匹亞賽會上朗誦的，這樣的著作歷史學者不讀就很遺憾了。
0	時下很多的觀念確實有顛倒錯位誤解等諸多問題，這是一本很好的書，能讓我們重新思考人生的價值觀應該是什麼，該秉持怎樣的原則和心去看事、想事、做事！每個人每天都或多或少地接觸到各種“魔鬼的誘惑”，慾念貪念一生，煩惱就接踵而來，問題是你有慧眼看得清結果並有心理準備去承受嗎？這本書是我今年所買的書裡值得讀兩遍以上的唯一的一本！其中的禪語值得一讀再讀……
0	時時都在閱讀著這篇令人太傷感的小說，我是那樣的愛狗狗，也一直希望自己能養一隻狗狗，也是天天觀察著自己身邊一些些可愛的狗，然而爸爸媽媽卻因為家裡的條件一直沒有聊了我的心願，當我看到了作者簡介、文章簡介，實在忍不住了，強烈要求父母給我買下它。狗狗這種夥伴，是給人開心、快樂和幸福的。而當我翻完此書的最後一頁時，不禁有了非一般的傷感。同時，我敬佩作者與狗狗，並買下了金毛尋回犬……
0	時間跨度比較長，以福貴一家的坎坷命運為主線，講述了福貴和他家人風風雨雨幾十年的遭遇，而不同年代的遭遇，透出一個時代的縮影，從解放戰爭、大躍進到文化大革命，最後，他們的生活已經變得麻木，失去的太多，面對生活，大概只剩下“活著”。小說露出一股悲憫情懷和傷感的黑色幽默，它將歷史濃縮為個人命運，而命如螻蟻般的個人命運，只能是枉自興嘆的生命之痛。能活著就好！很好的一本書，不要錯過。
0	十幾年前，龍應臺寫了一本 野火集 。在臺灣賣得火得不得了。 為什麼，因為那裡面揭穿了當時臺灣的社會真相。它告訴了當地的學生，以及社會人士，我們如何改造我們的家園。 我想說的是，常識正是這麼一本能教我們看清社會，清晰未來道路的書。只不過，結果卻不由我們，由那些我們渴望素質更高些的官員們。 不論怎樣，我們應該相信，這種民主的聲音不泯滅，我們的社會就有希望。
0	詩人寫散文，譬如畫家畫大畫的間歇整幾張斗方調節一下情緒。依我看都是小菜一碟。我從《時間的玫瑰》到《青燈》到《藍房子》，一路追來。寫的多是他的詩人朋友，流放天涯的故友，和身邊的人。。。感情都埋在不動聲色的文字裡。我在想，他的臉大概也是，不動聲色。挺好奇，是否文字都該是這樣才能勝任出色的詩人？乾淨、準確、豐滿、有質感，我想說栩栩如生來著，可這詞太土了。他讓我讀到了中文的美。
0	生下孩子後就買了這本書，覺得實在是相見恨晚啊!我的身體在懷孕前就比較差，也是輾轉經過了一個老中醫得調理，才能順利懷孕並生下孩子，如果早知道有此書，就能買來按照書中得方法早做調理，這樣身體狀況就會更加好，也不至於現在身體狀況比孕前還差！這確實是一本很有價值得書，而且裡面得方法非常可行，建議準備做父母得人買來做常用的參考。
0	生活永遠是最打動人的。不管在哪個國家，親情的道理是一樣的，陪伴玩耍、護佑、教育、關心、糊塗……點點滴滴，盡在紙端。更讓我感動的是，這部不朽的漫畫，誕生於德國最黑暗的時代，作者顛沛流離，生活動盪，可是，愛的力量超越一切，它埋藏了苦難，把溫暖、溫情、溫和的情感永遠保留下來。現在人們生活好了，可是卻好像不太會帶孩子了，“親子”成了一個市場上的商業品種，啼笑皆非。
0	身處在紛繁複雜的社會中，難免會遇到各種各樣不同的境況。充分了解了自己，才能在其中游刃有餘。讀了這本“遇見未知的自己”，受益匪淺，發現更多可以使自己愉快、成長的方法。明白了生活中許多的不快，其實是自己造成的。我還把這本書介紹給了知己，他也覺得很有感悟。我們也發現了彼此間更多的共鳴之處。
0	身邊的人居然一個接一個的看完了這本書，他們每個人介紹給別人看的時候，沒有一個人讚美，都只是簡單的說：好看，看看吧。每個人看完之後卻都選擇了沉默，甚至沒有一句慨嘆，想說什麼，可是一張嘴卻只能有一聲嘆息。我想這就是一本好書的力量吧，能讓你於心間沉浸，明明覺得震撼，卻無法用語言展開討論，第一次覺得語言的蒼白。似乎大家都心照不宣，也默許保留各自心中的體味，這就夠了。
0	佘自強，“廣州湯王”，剛從北方來到南方以前還不知道，呵呵這還是買完書才知道的，不愧是名人，看來我的選擇是對的，書確實有價值，對於南北的差異身體還有些不適，隨著時間推移他的效果才慢慢讓我看到了，經得起考驗，他將中草藥與日常飲食進行融合，和我們的日常生活緊密聯絡，讓我們“健康生活”，也越來越喜歡廣州的“靚湯”文化了，呵呵
0	稍微看了這本《職志搭配SHOW》，給我似曾相識的感覺，應該和瑞麗雜誌有某些聯絡吧，因為這本書和我之前看過的《瑞麗》並沒有太多的區別，只是《瑞麗》多了些廣告、厚了些卻少了價錢。所以，我覺得這本書定價三十塊，賣二十幾塊還是貴了些。書還是不錯的呀，當然更重要的是個人的學習體會。如果一本書買來以後只作為藏書，那就太不值得了。
0	上週日接到媽媽的電話，說書已經看的差不多了，按照書中的方法進行了幾次操作，結果發現餐後血糖有明顯的好轉。看書後第一週練習後測量是6點幾，第二週練習了4次，餐後血糖降到了4點幾，已經趨於正常人的水平。爸爸也很高興，說這是媽媽得糖尿病三年多餐後血糖測的最好的一次！希望這本書對媽媽的病能起到一定的作用！也希望這本書是糖尿病人真正的福音吧！
0	上了大學後，經歷了周遭無數女生戀愛的告吹，感受了無數明明自己沒有安全感卻還要給別人溫暖的真情，開始明白無論女生多可怕她們也只是天使與惡魔的統一。我們的生活有太多的麻煩，無論是過去的還是沒過來的，我們需要尋找安慰，找尋出口，追逐快樂，取得幸福。所以有一本聖經總是好的，有一本聖經總會讓我們覺得在成長的道路上並不孤獨。
0	上高中的時侯就在同學的文章中讀到了一句話“學會放棄才意味著成功”，當時就是放棄了玩樂，一心學習，考上了滿意的學校，這也算是一個小成功吧。畢業後，找了相對穩定的工作，渾渾噩噩的過日子，慢慢的就忘記了“捨得”。驀然，發現了類似主角的現狀，卻不知如何改變，看了這本書，有了一些感悟，還需要慢慢摸索，畢竟現在的生活不像上學的時侯那樣簡單了。我們的一生都在進行著“捨得”的探索。
0	三月底，就這連天的陰雨，上冊慢慢讀完了。上冊給人留下最深刻的印象用一個詞概況就是“推陳出新”。在舊有的廢墟上建立新的文明，似乎比沿襲舊有的更有生命力和創造力。那麼，這對我們這個變革的時代，這個特殊的2009，又有哪些啟示呢？下冊，介紹近代史，會更多的介紹近代的文明和變遷。讀史方知更替，以史為鑑！
0	三毛的所有作品幾乎都讀過覺得這本最好。其實每本都愛不釋手。三毛三毛與荷西每一處地方的生活與朋友對每一個地方的敏銳細膩的情感讓我感覺這一生，其實，可以有很多可能。我們還可以有夢。有一天，我們也可以去流浪，足跡或心。感謝生活感謝有一個叫作三毛的女子
0	三部曲都讀完了，暗夜精靈一萬年以前都做了一些什麼也都瞭解了一些．說什麼呢？作者的構思其實挺不錯的．伊利丹的痴迷於惡魔的魔法，高精靈族的趨向，德魯伊的誕生．還有暗夜精靈的男人為什麼那麼少，在書中都有答案．讀到藍龍一族的未來，其實挺傷感的，未來一萬年，這些生物都處於滅絕的邊緣，死去的藍龍後來都變成了天災的冰霜巨龍了．書寫地不錯．
0	若果你已看過安妮寶貝的書，並且感到喜歡。那麼，這本書必定不會令你失望。因為它依舊是安妮寶貝的風格。目前最喜歡的還是安妮寶貝的《彼岸花》和《清醒紀》。是在最絕望的時候第一次看安的書的，帶來了拯救。因此很感激安，亦很佩服安。她是我最喜歡的作家之一。記得那時是每晚把《清醒紀》擺在床邊，入睡前隨意翻幾頁來看，這樣才能安然入睡。
0	芮成鋼剛到我們學校來做了一個演講，因為前一段時間在濟南開第19屆全國書博會，他來山大，我在我們的校內網上看了他的這次的talk,感覺確實是一個比較有水平的主持人，去過很多國家，見過很多大場面和風雲人物，對許多熱點問題有很獨到的見解，他是耶魯大學最年輕的訪問學者，一篇博文間接使星巴克搬出故宮，確實是年輕人學習的榜樣，推薦此書。
0	如題，這是我讀了這本書最大的收穫。我想，生生世世和我糾結在一起的人都已經出現了，或者說，我希望生生世世和我糾結在一起的人已經出現了——我的父母、我的丈夫、我的女兒，還有我的摯友。這本書還是有點拖沓，後部分表述的中心思想其實在前面全都闡明瞭。想對人生、生與死有更多的感悟，單看這本書還是不行的。
0	如果我的評論對您購書有幫助，請投我一票。
0	如果你喜歡米開朗琪羅，如果你被他的畫打動想深入瞭解一下他和他的作品，那麼這是一本非常合適的書。文筆幽默，記述翔實，書的手感也很好，閱讀起來非常舒服，是我珍藏的圖書之一。米開朗琪羅獨特的藝術風格和他緊張而又極其不信任他人的性格使他成為了我最喜歡的藝術家。喜歡他而又想更多瞭解他的人，請來讀一讀這本書吧！
0	如果你是要操心老小的家庭主婦，如果你是在工作與家務之間分身乏術的工作女性，如果你是即將嫁人或剛剛嫁人卻對家務缺乏信心的女性，如果你是我這種天生不善整理 房間經常亂糟糟的人（不分男女），那麼，你可以把這本書放入購物車了。受到這本書的啟發，我和媽媽開始整理房間的每個角落。我很感謝它，給我的家帶來了變化。尤其是我，從在豬窩裡心安理得，變得愛上收納和整理，不能不說是是個奇蹟。
0	如果你跟我一樣是一個超級懶惰的人又想食補，那在食補中最能接受的應該就是果汁了，削皮、丟入打汁機、喝掉，三步驟就完成了食補，不用油煙滿天，也不用小火慢燉好幾個小時，相關維他命及可補充，因為做食物書不是看完就能就其療效作評論的，所以僅就其中幾個嘗試過的口感來說，算是不錯的，以後失業也許就能擺個小攤賣賣養生果汁。
0	如果對於日本這個國家仍僅僅停留在書本知識的話，那麼這本書真的很值得一讀了~~整本書都是通過漫畫的形式把日本的歷史、國情、某些社會根源等問題淋漓的揭示出來，即使是對我來說最枯燥的經濟問題也寫的很淺顯易懂、生動有趣~幾乎是一口氣看完這本書了，絕對受益匪淺，唯一讓我感到有點不解的就是封底的內容簡介好像和書中內容並無太大關聯（？）一家之言，僅供參考~總的說來，這本書還是值得力薦的！
0	如果當初我勇敢，結局是不是不一樣。如果當時你堅持，回憶會不會不這樣。我年少的愛人啊，你在我身上刻下傷痕、刻下時光。在那些淚眼相望的夜，我依然記得，你便是愛情本身……年少時，以為愛能超越一切，那時不明白，世上另有一種力量，叫做命運……喜歡這幾句。。。。。愛情就是那麼無奈。。。。明明相愛卻總不能在一起。。。。哎~~~書的情節好糾結啊~~結局還不錯~~悲傷的結局才更難忘嘛。。。
0	如果此書拍成電影，建議由張柏芝扮演長恭，不知各位書友有何感想?
0	日升日落，年復一年，過慣了庸碌的生活的我們，也許早就忘了曾經小小時的自己所懷揣的那些夢想，那些小小的希翼，長大意味著成熟嗎？不。也許是長大了的我們放棄了簡單的生活、簡單的思考，只有大人才會將自己的生活別人的生活考慮的那麼複雜。有一天，也許想自己一個人靜靜的想一些東西的時候，翻開這本書，找找屬於自己的那些純真，找找我們遺忘的那個自己。
0	任何一本教材，如果歷時多年，不斷改進，本身就說明作者對讀者的極度負責。這本書是運籌學領域的入門佳作，也是名著。像我這種奔三的初學者，一口氣看到晚上兩點，看了100多頁，絲毫沒有覺得枯燥乏味，而感覺像聽一個諄諄善誘的老師娓娓道來，圖文並茂之處，盡觀究竟。而且作者還極為負責地將AMPL語言的簡明介紹附在書後，非常瞭解讀者希望能夠儘快上手實驗的心態。無論如何，這本書都是值得一買的好書。
0	任何教育手段都比不上家長的言傳身教。讀了這本書，我真是出了一身冷汗啊，原來憤怒也會遺傳。想想自己平日裡給孩子留下的不良影響，真是太可怕了。當我讀了第二遍後，我才發現，家庭教育根本不需要捨近求遠的去學那麼多書，我們其實只要做好父母這個職責就可以了，我們其實只要不把壞的行為“遺傳”給孩子就可以了。謝謝這本書的出版社，讓複雜的家庭教育變的簡單了。
0	認真讀了一陣時間了，感覺呢——天書啊，古典文學和現代文學思想的是深海，傳播學是海浪，深層的暗湧，表層的激盪...天書啊，如何才能讀得懂...
0	認識這本書，是在噹噹的首頁看到的，不怎麼逛論壇，所以之前並不知道有這本書。花了兩個晚上的時間，把這本書看完。總的感覺，一氣呵成，書裡面的角色，有著深刻的八十年代的烙印，是我們這代以及之後的人所無法切身體會的，只能看後感慨，只能當作小說來看，只能是一種休閒。或許，對一部分人有教育意義……很佩服本書的策劃，除了正文（已經很好了），基本上能用來做廣告的地方均沒有浪費，真是太有才了！
0	認識葉永烈,還是小時候看<<十萬個為什麼>>,記得好多文章的右下角都署名葉永烈,當時好崇拜他,感覺他為什麼會知道的那麼多.從那以後就總是似有似無的關注著這位很平易近人的作家!這次買了他的《葉永烈看世界》系列書,感覺寫的真是很好.沒有華麗的辭藻,沒有語言的堆砌,一切都是那麼一如既往的平實、貼近生活，平實的語言和筆法，讓人在不知不覺中領略到真正、真實的異國風情！值得推薦！
0	忍不住再說幾句，這本書大多內容是參考其他書籍的，例如P37，內容是參考《金屬切削機床》的，參考就參考吧，無可厚非，讓我鬱悶的試圖3－74的 b)，其中標註a b，根本不知道這是幹嗎的，文中也沒有說明。類似的事情，本書太多。我懷疑（是懷疑，沒有啥證據）這本書是編輯把握總體框架，教師給素材，研究生做整理。事後沒幾個人做總體閱讀。若沒有猜錯，第三版也很可能存在這些問題。拭目以待。
0	人生在世，不因為生存而改變信仰，不因為生存而被生活改變，而是為了改變生活而生活著！精彩的辯詞告訴讀者的東西已超越了文辭本身。義大利哲學家克羅齊說過：“一切歷史都是當代史”。我們從書中鮮活的歷史事件和生動的人物內心，感受的不僅是生命的尊嚴和思想的自由，更多的是一種改變自我的同時又改變生活方式和生存狀態的精神文化的傳承。
0	熱門美劇《CSI犯罪現場》，以及類似的劇集，比如香港的《鑑證實錄》，溶精密醫學於曲折離奇的情節之中，讓無生命的屍體與證物開口述說，總給人看不夠的緊張感。而這本書，也是如此。女法醫斯卡佩塔在一塊塊白骨間尋找罪證，卻自蹈險境，此類李昌鈺式的人物總讓人生起崇敬之心：睿智，理性，而且她還美麗，給冰冷的懸疑小說架構間吹進一陣清風，不免在夏天大呼過癮。
0	然而，那又如何？一段文字的價值在於它的生命與讀者生命的瓜葛。&#160;&#160;無需隱晦，我與它彼此共鳴久久，&#160;&#160;體會著壓抑，感受著哀傷扭曲暴力和空屁，&#160;&#160;亦深深的愛上了慧仙，深埋著，無力的，見光死，&#160;&#160;若非那盞錚亮的鐵皮紅燈，我幾乎以為，就連這愛都成了一場空屁。
0	確實很值的一套書，故事好看，印刷精美。推薦。
0	趣味性和知識性相結合的好書。因為裡面有很多相對孩子來說比較難理解的東西，所以我採取的辦法是每天重讀上一篇昆蟲故事，然後再讀一種新的昆蟲，這樣孩子對一種昆蟲的理解能深刻一些。閱讀中注意觀察孩子表情，針對一些東西提問，看孩子的理解程度。 開始我開擔心會不會太刻板，讀了以後才發現太棒了。有些昆蟲對孩子簡直象人類一樣，用心良苦。昨天晚上讀完砂泥蜂孩子竟被感動得哭了。真羨慕現在的孩子。
0	去年一整年的時間都在閱讀職場小說，也許無法戒掉。不知芳菲的這一次迴歸會做出什麼樣的選擇，呵呵。。。也許我最關心的還是她的情感歸屬。再堅強的女人也是一樣，都需要一個家。個人還是很偏向劍客的，因為我感覺95%劍客就是凌遠，他這幾年的深情不能被辜負，都是有愛的人，何不在一起。我想，無論是天堂的人，還是人間的人，都希望看到這種結果吧！願有情人終成眷屬！
0	去年孩子剛上學，當時小學裡安排了教育專家給家長上課，講怎麼培訓好孩子。其中老師提到一條，注意培養孩子的觀察能力，也提出一些相關的小遊戲。之後，發現這類大搜尋的書對培養孩子的觀察能力非常有利，而且書內的圖文精美，孩子也非常喜歡。這套書每本書都有一個主題，在培養孩子觀察力的同時還能增長相關的見聞和知識。大力推薦一下！
0	去過日本以後，非常感謝這本書救我了無數次，尤其是那個不通英語的國家，沒有它真感覺很無助。連我愛人都誇我買的很實用。坐新幹線3個小時，我都在聽它附帶的mp3，掌握了一些常用的話，學了一些常用語氣，同團的人都誇我“專業”。呵呵
0	曲教授講的“黃帝內經”按時間（一天的時辰，人生不同的年齡段）來論述生活習慣對健康的影響，而這本從頭到腳說健康則是從空間的角度出發來說明疾患的由來。相對時間論述，這本書更能當作一本工具書來使用，建議家家備一本，身體任何部位不適都可以先翻翻本書。比找到解決病痛的臨時方法更重要的是發現生活習慣上的問題，調整生活習慣獲得更長久的健康，防止把壞的習慣“遺傳”給後代。
0	區別於市面上粗製濫造的一些所謂懷孕百科，這本書內容非常詳實，而且很專業。在懷孕的各種專業檢查裡，比如唐篩、妊娠糖尿不耐性等，都做了很科學的解釋，為廣大孕婦釋疑掃盲，不用盲目去做一些不必要的檢查。在生活方面，什麼時候該買什麼衣服，如何挑選內衣等資訊非常實用。更加好的是，在孕婦的心理變化上，也非常有指導意義，比如如何向公司告知懷孕資訊、如何平衡懷孕與工作。早看到這本書就好了！！！
0	請問：有些字打錯了，我怎麼樣才可以回去編輯一下啊？
0	情節設計很能抓住孩子，6歲的孩子不僅讓大人講了又講，還自己主動講給好朋友聽。繪畫效果也還可以接受。孩子在無意間瀏覽了各個時期風格迥異的名畫。美中不足的就是一套書中不同本的情節設計沒什麼差別，只是名畫的年代或風格不同。遺憾的是為什麼沒有中國人的精美繪本，從創意、文字到繪畫，好作品都是外來的，文化品位也是外來的，下一代都喝洋奶了，本民族的養分誰來繼承？？！！！
0	清新細膩的文字，溫暖感人的情節，偶爾迷糊卻又爽朗獨立讓人喜歡的女主，俊朗飄逸並且博學內斂的男主，還有那麼多讓我熟悉的中藥方劑，每個章節的中藥名稱和章節後的湯藥，全文細細讀來，作者功力可見非凡，讓我都感嘆作者是不是中醫學院出身啊。笙離的文字如流水，文中的感情也像流水，淡淡的，卻很感人，也許，只有這樣細水長流的感情才是最長久的。
0	青島擁有眾多京劇戲迷和票友，吸引了許多京劇前賢來這個“大碼頭”演戲獻藝。“四大名旦”、“四大鬚生”、周信芳、唐韻笙等京劇大師都多次來青島演出，受到了極為熱烈的歡迎。早在80多年前，青島就已票房林立、人才輩出，不少名票下海後，進一步展示了他們的出眾才藝。1959年，言少朋、張小樓伉儷在青島振興了幾乎失傳的言派老生藝術，在全國產生了極大反響。青島與京劇的淵源，很深很厚，很值得一寫。
0	青春是華年，是敏捷的雙膝，玫瑰般的臉龐，青春是一股無窮的創造力，是生命深處湧動的一股清泉，正如書的名字《未央歌》一樣，青春是一曲唱不完的讚歌，讀者這散文詩般的讚歌，我的心陶醉了，熔化了，彷彿回到了那個讓人嚮往的時代，那是一個戰火沖天的年代，卻也是一個閃光的時代，也曾年輕過的心跟著他們同喜同悲，從他們身上我看到了真、善，美，感受到了希望，他們像鏡子一樣映照出我身上的缺點。
0	親愛的安德烈，母子之間的對話，話題是廣泛的也是開放的，讓正處於和安德烈差不多年齡的我，在母親龍應臺的信件中收穫了許多，也知曉了我成長中的一些難題。我想父母的人生經歷總要比我們豐富，可我們之間的交流越來越少了，我們自己作父母的時候也許就能體會到其中的苦了。我也喜歡安德烈這個小夥子。龍女士說，父母和我們的緣分就是看著我們一次次的離開，我們在長大的同時，也開始習慣於父母的老去......
0	且試天下，眾生在目，每個事的主角，雕刻地如此真實和感性；而每個故事情節，渲染地如此真摯而動人，沒有華麗麗的辭藻，只有行文如流水的平淡和暢快，看了太多假意的精緻文章，反而覺得這樣的作品才是最彌足珍貴的精品。很欣賞這本書，一頁一頁翻過，就像翻開這代人的歷史，翻開他們的故事，翻開而心底角落裡的純然的感動和樸真。我喜歡安哥寫作的態度，我也喜歡這本書給我的念想，意味深長。
0	錢德勒的書，本本都是真正的精品，給予任何高的評價也不為過。所謂真正的藝術，是存在的，比如這本書。文字上行雲流水般，酣暢淋漓。情節上出神入化，絲毫不牽強造作。意境上鬆弛有度，回味悠長。這樣的書，讀來令人心曠神怡，不捨放下。比喻用的鬼斧神工，充滿智慧。這就是藝術品。中國的作家/作品是屬於農村的，錢德勒的小說是屬於城市的 --- 這是王朔說的話。
0	前前後後買齊了這套書，兒子喜歡！我也翻看過，覺得非常適合學齡孩子看。首先，書本不大恨適合攜帶，字型適中，行間距寬鬆，一點不費眼睛。如果外出玩或者上學作為課外讀物都是個很不錯的選擇。其次，內容很豐富。每位科學家的介紹都是從孩童時代開始：成長的經歷，經歷的磨難，付出的努力，直至成功。另外，內有彩色插圖，考慮到孩子的特點，避免了通篇文字枯燥的問題。其實，孩子喜愛看是最大的購買理由！
0	前幾天剛拿到這套書，感覺真的很不錯。裡面的故事貼近孩子的生活iz。我的女兒2歲7個月了，一拿到書，她就一直要我給她講。每個故事都能帶給我們不一樣的感受。剛剛看完《弗洛格找寶藏》這本書，寶寶就一直在學著裡面的對話。“喂，誰在裡面呀？我們被困住了。”有的時候她還會學著弗洛格說，我很難過，要我來安慰她。這一套書真的可以讓孩子感受到真正的友情，裡面的對話也很適合孩子模仿。
0	前段時間給兒子買了藍精靈系列（第一輯），他狂熱地喜歡看。只要是空閒時間，他都會捧著一本，細細地讀。沙發上、床上、車上、馬桶上；早飯前、晚飯後、睡覺前，他都沉浸在藍精靈的快樂世界裡。每天回到家，都會聽到他興奮地說：“媽媽，我又認識了一個新的藍精靈，它的名字叫。。。”。所以這次毫不猶豫地購買了第二輯，他還是一如既往地喜歡。如果你家有3-7歲的小朋友，建議擁有一套喲！
0	起初買了九型人格看到大家推薦這本書,抱著好奇買來看看!這本書是以小說的形式來提現心靈脩行的,從故事開始就把人們內心脆弱的一面展現給讀者讓我們都在想自己身上的一些表現隨後又從小說裡主人公在生活,工作,感情等方面深入淺出的方式讓讀者們自己去認知.恩,讀過以後我又去把書中提到一些書也買了下來現在正在看,在合上這本書的時候讓人很回味,確實有收穫不易言表,我推薦大家也來看看,更適合女性朋友! ^_^
0	起初看的時候，也許會有這樣的疑問：難道一句抱怨的話都不說了？其實，在有意識的有能和無意識的有能部分，作者告訴我們，應該理性地區看待抱怨。我們要學會駕馭抱怨情緒，正確地引導它，就可以為我所用。一則可以靜心靜氣，二則可以用宇宙吸引力法則聚攏“能量”成就夢想。…………書中提到的“曳引”entrainment，很值得在日常生活中細細觀察，琢磨。總之，好書！
0	起初見到這本書是在學校的圖書館，沒來的及借上。回來在噹噹上查，竟然有，而且還是四五折。書的印刷質量絕對不容置疑。最讓人陶醉的不僅僅是介紹的100幅世界名畫，還有細膩動人的描寫，編者的文字絕對可以與這些經典的畫相媲美。插圖後傳神的介紹使那些離我們已久遠理解起來已生疏的畫面的每個微小細節都顯得那麼熟悉和意味深長了。它應當是你要讀的100本書中的一本，它有資本會受到每個熱愛藝術人的肯定。
0	其中幾頁，我掃描後發給正與我討論孩子們閱讀的書的朋友，她也為之所吸引，在網上翻了我的書架後，也詢問了她所感興趣的書，討論了我買此書的理由，我家小丫看過的反應等等。真的是很羨慕現在的孩子們，有如此豐富的精神食糧，而家長的教育方法也趨向理性，人性，科學。
0	其實每對父母都不想離婚，誰願意不開心不愉快，誰又願意揹負著沉重的責任！而每個失敗婚姻的後面是內心的孤獨，與無賴。我們要學會的是寬容，和忍耐。我也面臨這樣的困難，在諸多的傷害面前，我更學會了寬容、忍耐，這並不表示我妥協、懦弱，而是我知道在婚姻中自己需要什麼。本書中的男主人公不就是這樣成長的嗎？他的責任、寬容與忍耐，讓他有了美滿的結局，雖然現實中並不都是這樣令人滿意。
0	其實裡面的那些明星跟這本書沒什麼關聯，很是膚淺地在去付讀者，有點小上當的感覺吧，有用的那些內容不知道都是怎麼拼到的，雖然也學到很多常識，卻很是缺乏實際實踐性
0	其實覺得到了破曉，故事開始變得滑稽。如果說貝拉拼盡全力生下尼斯，只是梅爾想為雅各安排他的烙印，然後讓雅各開始對貝拉的感情變得模糊虛無，我倒希望梅爾安排雅各為對貝拉的愛情痛苦一輩子。那麼，誰對誰的愛情是可以確信的呢？如果雅各曾經那麼愛貝拉，可見到尼斯之後怎麼又會變成那樣呢？我倒覺得還是因為梅爾太善良了，她讓每個人各得其所。這個故事真不應該再寫下去了，還是給人留點懸念比較好一些。
0	其實還是喜歡當初的名字：《樸素的花開》我們都是平凡的人，雖然樸素，卻會有自己幸福的花開女主蘇亦好的性格，獨立堅強，在婚姻觀念上比較傳統，我很喜歡而蘇亦好和陳明然之間的相處，非常的真實，從中我們可以看見自己感情中的盲點和困境作者是個十分用心的人，從她的第一部作品《花褪殘紅青杏小》一直到《如果遇見下一秒的你》，我都是在晉江上追的希望以後南適還能出這樣好看的書
0	其實大家對這本書的評論已經很全面了，我的評論只能是錦上添花。我是在網上看了大半本書後才決定買下來的，因為想要再重新消化一下。另外給同事也買了一本，讓她也學習學習，以後大家也可以在一起討論討論。書籍質量很好，有塑料袋保護，乾淨又平整。我再跑個題，最近幾次在噹噹買書質量都不錯，送貨也很快，贊一個先。我有點想嘗試在噹噹買其他生活用品了，比如酸奶機。
0	其實，女人啊，到底為什麼而嫁？愛情？金錢？結婚？為愛情，這個理由連我自己也說服不了自己，年紀越大，越不相信。為金錢，哪有那麼多有錢人啊，再說了，別人不一定瞧得上你。為結婚，周圍的人都結婚了，就剩自己一個人了，必然得結婚了，這就是社會性。我覺得那個女主角真的很勇敢。因為她遇見了陳明然，而不是安嘉和。
0	其實，非常感謝從來沒有見過面的任老師。這本書真的很值得推薦給想考研的學子們！本人也是大學裡面的老師，這本書真的很棒！希望更多的人，可以通過自己的努力，實現自己的夢想！
0	期待已久的《小團圓》終於拿到手一睹為快了，看後覺得和《同學少年都不賤》風格很一致，堪稱姊妹篇，還有《浮花浪蕊》。人生的悲歡起伏在張愛玲筆下別是一番滋味，也許貌似冷漠，實際確是最真最深的情感，不然不會傷得這樣重，冷漠源自於無奈。對應《今生今世》來看，啞然失笑於自戀者的粉墨勾勒，更同情張愛玲身為女人的感情能讓命都丟了的慘傷。看後只覺得生而為人的淒涼、孤獨，每個字都回味無窮。
0	評論之前已經寫過了。看看大家的留言，好書真是不用作廣告啊！今天專門補打分“5星”。
0	評“王羲之筆法及其流變研究”還有，該文關於“章草”、“今草”體系的分析，有些模糊甚至令人疑惑。事實上，漢字字型的草化（簡化）一直在繼續中，從某種意義（字型特徵）上說更易讓人理解，章草、今草，分別是隸書和楷書的省簡快寫所致（即演變而成），只是今草省簡更為顯著，所以兩者“筆法”差異突出。
0	平凡的記錄不平凡的費德勒，有過輝煌，有過失落，有歡笑有淚水，相信他的路途依然精彩，勝也精彩，敗也精彩，他的完美在於追求完美......過去喜歡，現在喜歡，將來也一直喜歡，這麼一個人，創造完美，贏了多少，輸了多少，付出多少，收穫多少，ROGER 將繼續完整他的人生，讓他更加美麗，我們將依舊支援，默默注視，看他怎樣打出完美比賽，畫出完美人生。
0	朋友推薦買了這套書,因為9歲的孩子有很多關於性的問題,我不知如何回答才好.書買回來後孩子很喜歡,先通讀一遍,然後重點讀了上冊,遇到不懂的地方就問我,後來就把書放一邊,有時我發現他放學回家就拿起來看看,我猜可能在學校有些性的疑問回家後從書中找答案呢.我覺得適合8-15歲的孩子閱讀,特別是女孩,性意識早於男孩,可以更早寫給孩子看.9歲的孩子能獨立閱讀,個別字詞不認識會問家長.
0	朋友推薦了電影，看後總覺得演繹的不夠完美、細膩，這一直是我對電影和讀書的理解。讀完後亦如自己的預料。被故事中超越常理的感情感動，“愛情”又一次在年齡上展現她的不可預料。無語沉思，生活中總是有一些眼睜睜進退兩難的事情，為何，還要如此的執著？這就是愛。米夏，自從與漢娜邂逅，好像他此生就為她而來，被米夏感動，為漢娜慶幸。在這個短暫脆弱的生命裡，何必對對錯錯恩恩怨怨反覆糾纏。
0	朋友推薦的好書,夫妻就是相愛容易相處很難的,生活中的磕碰需要用相愛的心去平衡一下,夫妻相處之道講的就是藝術,特別是妻子生活的智慧,結婚20多年了正需要調整一下,已沒有新鮮已不會撒嬌說話凶巴巴的,生活的磨礪使我成了強悍的主婦,叫別人如何寵你愛你?我看了還是收穫不少的.真的要好好撒撒嬌,真的要好好享受生活,要不我們辛辛苦苦建立的家庭只有拱手讓給二奶了,為了家庭更是為了自己的幸福,學習中.
0	朋友是謙迷~這本書是給她買的，以下是她的評論：這是一本很酷的書，它像一本遊記介紹了劉謙自己參加各類魔術大會，以及他在這些大會，比賽的經歷。同時它彙集了世界優秀魔術大師的成長故事。更有大師們的魔法教室。事實上，它更像一本日記，劉謙用一個老朋友的口吻，給讀者娓娓道出自己最真實的一面，確實是一本沒有理由錯過的好書。最愛劉謙的——香
0	朋友叫我幫她買，我也就順帶買一本瞧瞧，因為我相信她的眼光。她說她讀高中時就知道此書了。看的時候，除了驚奇就是嚮往，真想身臨其境呢，可是轉念一想，咱們這些連狗都怕的人，恐怕達不到這種境界。僅供觀賞吧，呵呵。本是給自己看的，沒想到孩子也很感興趣，也是，孩子天性喜歡動物。還有很多經典言論，譬如：“媽媽，怎麼你的頭髮就像鴕鳥一樣啊？”哭笑不得。
0	朋友從我這看到這本書借去看了後，她們託我每人給她們又郵購了一套，可見這本書真的不錯！！
0	佩服佩服啊！！好久沒看到，如此精彩的書了。這幾年，我對那些高中生之間的愛情，已經不敢興趣。開始對穿越文，古代文有了濃厚的興趣。買之前，看大家的品論，一直受大家的好評。等了好幾天，收到貨後，先看的第一本書。兩人的愛情，的確有資格成為佳話。很感人，故事緊扣，一環接著一環。真的很精彩呢。喜歡死了。
0	偶覺得這句真的好有道理。道出了我的心聲啊！“計程車就這樣，你有事時打不到，沒事時看見空車到處串，見一個煩一個。”
0	女人愛漂亮！衣服也越穿也少，越穿越沒有季節了！沒到夏天就脫下厚衣換上夏裝，還在冬天就露胳膊露腿的，即使凍得瑟瑟發抖也在所不不惜，卻不想寒氣和溼氣已經侵入了身體，埋下了禍根，日復一日，年復一年，當我們身體被越來越多的寒氣和溼氣佔領，我們感到不舒服，這裡疼那裡痛，最後無法忍受，看病求醫就成了家常便飯，最後已以醫院為家。可見，保暖是多麼重要啊，特別對於我麼女性來講尤其重要！
0	女兒六歲半，讀來有些淺了，一會就讀完放在一邊。可 我發現她經常還會翻起。同事看我買這本書，馬上拿來看，一邊看一邊感嘆：我女兒（四歲）一定喜歡這上面的圖畫，同時又培養了她的數學興趣。於是，他馬上訂了一套。非常不錯的書，如果我不時候受到如此輕鬆有趣的數學啟蒙教育，就不會讓對數學的厭煩陪伴長大，以至於上大學，高數還補考了。
0	女兒六歲半，讀來有些淺了，一會就讀完放在一邊。可 我發現她經常還會翻起。同事看我買這本書，馬上拿來看，一邊看一邊感嘆：我女兒（四歲）一定喜歡這上面的圖畫，同時又培養了她的數學興趣。於是，他馬上訂了一套。非常不錯的書，如果我不時候受到如此輕鬆有趣的數學啟蒙教育，就不會讓對數學的厭煩陪伴長大，以至於上大學，高數還補考了
0	女兒六歲半，讀來有些淺了，一會就讀完放在一邊。可 我發現她經常還會翻起。同事看我買這本書，馬上拿來看，一邊看一邊感嘆：我女兒（四歲）一定喜歡這上面的圖畫，同時又培養了她的數學興趣。於是，他馬上訂了一套。非常不錯的書，如果我不時候受到如此輕鬆有趣的數學啟蒙教育，就不會讓對數學的厭煩陪伴長大，以至於上大學，高數還補考了
0	女兒3歲多了，絲毫不像個女孩子。一直以來都是以調皮好動出名的。家裡的人對她都是嚴管，可是好像效果並不是很好。很早的時候就關注這本書了，這次買來認真的看了看，真的是本不錯的書。我在嘗試著用書中的方法去和女兒交流，感覺起到了一定的效果。現在書只看了一半，等全部看完了，我想一定會有更多的收穫。強烈推薦各位年輕的爸爸媽媽看看這本書，會有很多收穫。
0	您好，什麼時候才能在噹噹網上看見在建築公司當會計，我把三本書都看完了。感覺還想立即買到下一本抱著看。您寫的太好了，讓人有興趣學會計。心裡想著怎麼幹好會計。好像自己就在當會計，對於準備進入這一行和在這行幹出納的朋友們來說，買一本看看真是好。
0	念晚，對他的哥哥，是真的情到深處！從頭到尾，我就聽到一次他叫他“哥”，卻是死前最後的話。我對他真是惋惜到底，作者也真是夠狠心！心腸再硬，就衝他那聲喚，也得給他個好歸宿啊！一篇好笑的文，就在最後演了段悲傷話劇，卻是真真實實的發生了。痛，是我看到念晚死去，唯一的感覺了。
0	你將這個字永遠的留住思維裡用到時隨機而來,往往因為我們的日常生活影響了我們的思維能力將原本的最理性的東西扔了,使自己走彎路茫然行進所以說最可憐的是是自己不知道自己很可憐.也就俗話說的站在水中不怕雨.這些看來簡單的道理真正做到懂它還是不容易的,因為文化背景和性格的形成是很重要的因素.當你受傷了就會回到原點也就是這本書要你開始就要去認知的,從現在起你會有機會重生的.
0	能讓人身臨其境的產生恐懼，才是寫恐怖小說作者的最大成功，我反對那些神啊，鬼的東西，太虛，沒一點真實感，有些人的作品有的情節寫的很好，玄疑、 恐怖，因為它離現實很近.周德東的小說，我看過不少，不知道有些是不是別人冒作者之名寫的，寫的太假，玄乎的東西一次也就夠了，多了就沒意思了。《趕屍》是部不錯的小說，值得推薦。因為只有“人”才是最令人感到恐怖的東西，鬼只是存在於人的心裡.
0	能夠了解經義的人，就好像喝了牛奶。可以調伏身心的人，就好像吃了乳酪。與法教能相應的人，就好像品味生酥。有了大乘智慧的人，就好像嚐到熟酥。總持一切法門的人，就彷彿品到醍醐之味。牛奶的醇香，乳酪的香甜，想起兩樣好吃的東西，就會流。。。。。，原來佛學中有些也是來源於真實的生活，修心養性，不錯，一舉兩得。
0	內容和以往的亦舒小說很不一樣，懸疑重重，女主角的命運也太慘了，無父母可依傍，原來的良人一遇上經濟打擊就退化成魔鬼，伸出援手的友人另有所圖，又和朋友的丈夫扯上曖昧，等到覺察出危機已遭滅頂之災。看得人冷汗都要出來了，覺得女主角某種程度上缺乏決斷，性情比較軟弱，還未看得透徹就想託付未來以過安定的日子，可惜往往慢了一拍，事情就大不相同。可憐的福在。
0	那段神祕的歷史，那段悠遠流長的歲月文化，那段關於深化的傳說，藏於索爾茲伯里平原之中，隱匿於古老的建築物之上，流行遊走於阿爾卑斯山上騎著掃帚的女巫們豔麗年輕的臉龐上……盡情暢遊，是我們在這本書中所得的享受。心裡住著一個傳說，慢慢地，慢慢地，在這本書的指引下，悠悠延長，不朽而生。這是象徵，這是文明，這是人類的思維他想……
0	拿到這套書時非常高興，兩本一起價格不貴，拿到書之後兩天就讀完了，真希望這本書能再厚點，尤其是活法1寫到的做人做事的理念和方法讓人看了之後豁然開朗，非常欽佩稻盛和夫，他不僅僅是經營之聖，而是一個智者，向我們傳授道的智者，如果企業家都能做到他這個程度，那麼不會再有爾虞我詐。這本書值得久讀，裡面講得道理耐人尋味，煩躁空虛之時翻一翻這本書，你會被他感動。
0	拿到這套書，我一眼就喜歡上了，做工很精緻，封皮很精美，圖畫很逼真，很有真實感。可是我覺得我家寶寶23個月看這套書有點早，這套書的內容文字說明過長，小寶寶沒那麼多的耐性聽完整個故事，即使聽完了，我個人認為他也不會理解太多，而且書裡的圖畫顏色不是很豐富，小動物的動作表情少，不能吸引小寶寶，如果再大一些的寶寶應該會喜歡這套書，我準備留著等我寶貝大一些再給他看
0	拿到這本書後看的十分興奮。非常非常好！其中有幾個方面對我啟發非常大。（1）對業務系統的描述和理解。通過優化前後的業務系統進行對比分析，給人的感覺十分直觀和易於理解。（2）盈利模式方面，從收入和成本結構的匹配性上進行深入分析，很有啟發性。（3）企業價值和現金流結構方面，“好的商業模式，往往是減少投資規模，降低運營資本，同時增強自由現金流的持續成長能力”。精闢到位！
0	拿到這本書後,開始我有些擔心,這本書開本挺小的,畫面只有黑白兩色,版畫的風格,我擔心孩子不喜歡.可是給孩子看了以後,孩子非常喜歡,讓反覆講,令我意想不到.到現在我也沒怎麼想明白孩子為什麼喜歡.也許是故事的情節,也許和貓有關,也許孩子看多了大畫面五顏六色的繪本產生了審美疲勞,反而這本與眾不同,就像一道開胃的小鹹菜.不管怎樣,我堅信孩子是有鑑賞力的.
0	拿到書用了六天才看完。最感動的地方要數第三部風華篇了。雲崢的死讓我哭的稀里嘩啦的。看到鳳歌一夜白頭又忍不住唏噓。個人心中還是希望女主能和宇公子在一起，看到君北羽在知曉一切時那種孩子氣，想要把心愛的人搶回來那種霸氣，心中無奈。可是，錯過就是錯過了。後兩部感覺有點恐怖，又是降頭又是日本神獸的，我是在晚上看的，脊背都有點冷。
0	拿到書就超級喜歡外包裝，一切都是淡淡的，淡淡的綠色，薄薄的包裝，放在包裡不佔地方，拿在手裡不覺得重。看了開始的部分，覺得女孩的生活波瀾不驚，一切都是淡淡的，那麼的貼近生活，那麼清新自然。看完全部內容，更是喜歡。喜歡那種真實感，喜歡那種不做作。生活不就是如此嗎？最終，一切都會歸於平淡。這本書最終被我捐給了無錫一個書吧，讓更多的人來閱讀這本書，感受那種清醒吧。
0	拿到書後，剛好星期天，看了整整一天！覺得用現代科學來看古代的佛學、道學的東西，並不是沒有道理，只不過我們現在還解釋不通！光到底是粒子還是波，我們的世界中是否還存在一個看不見、摸不著的世界，“上帝擲骰子了嗎”，難道哥白尼、伽利略破除種種阻礙創立的日心說，因果論，我們現實所有的一切一切都是虛幻的！我們都眩暈了！準備讀讀佛經！
0	拿到書的那一刻，第一印象，很漂亮，不光吸引了孩子的眼球，我們作為孩子的家長，不得不說是一本製作精良的好書。再說書的內容吧，看了一下內容概述，新的“王子復仇記”，經典的故事，完全不一樣的詮釋，扣人心絃的情節，作為一部童話小說，打五顆星完全是在情理之中啊。我也代替我的孩子打五顆星，新銳作家能寫出這樣的故事，這樣的文字功底的確難得，繼續加油，我相信作者會成為少年兒童故事的一代大家。
0	拿到書的那天就開始練上了，純粹是為了自己喜歡才買一本試試的，本來也沒覺得有什麼好，只是在每天堅持一頁頁練了一個周後，身邊的人都說：丫頭，寫得有點樣子了。心裡一樂一琢磨，原來循序漸進是一種態度，堅持了，認真了，就有效果了。建議大家跟著書本的節奏走，不要貪後面的字漂亮就先划著先了，跑之前還是得學會走，是吧！當然，這是我一個初學者的建議。
0	拿到手後，六歲的女兒先是要我每天晚上睡前給她讀上幾篇。後來實在是太喜歡了，就乾脆自己閱讀，一個人讀到高興時就咯咯地笑起來，天天跟我說她也想去巴學園讀小學。確實，作為在二戰前的日本就有的巴學園，小林校長的真正做到因材施教，充分調動了孩子們對學習對知識的興趣，讓他們不覺得學習是個苦差事，不會有考試的壓力，沒有貧富貴賤的差異，這真是孩子們的天堂。
0	暮色之城系列書籍堪稱經典之作。我認同大多數人的觀點。此係列四本組成了一部完整的故事，英俊善良的吸血鬼，顧全大局的深刻理解他人的貝拉，濃厚的愛情、親情感染了每個人，意味深長。這部作品是我有史以來看的最完整的一部書籍，給我留下的印象深刻。期待看看根據這部著作拍攝的影片《戲謔新世界》。特此把這套書推薦給愛好讀書的朋友。
0	暮光之城開始看的時候覺得並沒有其他魔幻小說的文筆寫的好，可能是翻譯的原因吧，總是覺得在週轉方面有些僵硬。不過後來看下去卻覺得越來也好看，然後達到了瘋狂迷戀的程度。怎麼說呢，這本書給人的感覺是，它描述的情感很真實，雖然這個故事不是真實的，這種感情讓人感動，故事情節也非常的好，恩，雖然這本書有西方魔幻的一貫特色，就是每本書的結尾都要來刺激一下，就像哈利波特系列一樣，呵呵~~
0	明曉溪書中的女孩都會有不少朋友，尤其是閨中密友。感情都像《旋風少女》裡百草和曉螢那樣，完全不會有妒忌之類的負面情緒，相互扶持、相互鼓勵著一同成長，溫暖感人。
0	明朝那些事，我買了一套，已經看到第六本，過癮，超級過癮，這是最好看，最好懂的歷史了，如果所有的歷史都這樣的語言寫出來，我想最開心的應該是學生了，真應該早出幾年，那樣學習歷史就不是件痛苦的事情了，特別是作者本人能走進歷史，從多角度去分析當時的人和事，看著看著就好像這些事情就發生在我身邊，有身臨其境的感覺，不錯不錯！相當不錯@
0	麵包要不要?當然,自然需求;一個踮著腳尖站在麵包樹上的女人又想要什麼呢?愛情對女人就象鴉片一樣,明知蝕骨,明知刺心,還是義無反顧。會因為一句?我每個除夕都送你首歌?而終生刻骨,回憶和咀嚼;會因為?每一個紙飛機代表一次思念?而想象那個男人,銘心和玩味。重感覺的女人太憂鬱，她總為了虛無縹緲的歌聲和思念自我放逐，自我犧牲，結果會從麵包樹上摔下來，往往血流不止。理智與情感，孰輕孰重?
0	密密的心緒瘋長成深藍色的森林，在其中徘徊來去的只有我。除了忍耐，還是忍耐，我看到自己的心，在黑夜裡孤獨的盛開、腐朽和頹敗。耗盡整個青春，我一直在問什麼是愛，即使在十年後的現在，我仍然弄不明白。我們還活著，你還在我旁邊，還可以觸控，還可以依偎，這不是生活的全部，卻讓我們沉溺得永不超生。又何必再問，我和你都沒有說過的那個字，冷與暖從此只由身體感知。(載抄)
0	密爾的《論自由》在世界思想史上具有不可替代的地位。想要了解自由，這本書是跳不過的！不過像這樣翻譯過來的經典的學術著作，想要了解其精髓，耐心是必不可少的！這是因為，這樣的經典著作有許多地方需要讀者不斷地思考才能慢慢體會到作者之精神。再加上這是由英文翻譯過來的，在翻譯上難免有些問題或是不貼切、晦澀的地方，所以更需要讀者慢慢揣摩！所以想要閱讀這樣的著作，耐心是必不可少的！
0	懵懵懂懂的算是開啟我接觸專業的第一本書，沒有很深的專業術語，沒有枯燥的述說，彷彿就是跟隨著一路旅行，然後去發現城市。後來朋友送了我另外一本阮先生的書《城市萬花筒》，也是非常喜歡。借用書中的話：城市是個百寶盒，你可以在裡頭找到神奇寶藏，你不需要拿根鋤頭到處挖，它很可能就在你日常生活空間出沒，只要經過時，請你用心的去觀賞它，發現它，人生不就是一連串驚奇的組合嗎！
0	蒙氏的這幾本書總的說來內容比較相似，總結性的發言就數《有吸收力的心靈》了，主要就是闡述了人的發展規律，作為父母應當做孩子精神上的僕人，讓孩子在工作中找到樂趣，有一本數專門講述了蒙氏的教具，自己製作還是很有難度也要很多時間，買又太貴了，真希望這裡有這樣的幼兒園可以讓孩子工作的地方。這幾本書還是相當不錯的！
0	美國的偵探小說大多屬硬漢派風格，例如開山之作雷蒙&#183;錢德勒，再比如布洛克的馬修&#183;斯卡德探案系列。而這本女性作家所撰寫的佳作，則展現了女性特有的細膩和執著，以及在一個男人世界中頑強生存和抗爭的堅毅。當然，仍然逃不開美國文化特有的個人英雄主義情節。作為法科學生而言，閱讀本書對於美國的法律制度倒也有一番另類的瞭解。非常期待本系列的其他佳作。
0	每每閱讀此書，我都懷著一種激盪和驚歎的心情，以至於我長時間沉浸在思考和回味中，久久不能平靜。中國的三十年，改變簡直天翻地覆，其中太多太多的悲痛、感懷、激盪……吳曉波作者的知識儲備、文化底蘊以及看待事務的高度和真實準確的文字敘述，更給中國三十年來的歷史回顧增色不少。此書非常值得一看。
0	每個人都有小時候，矛盾的是每個人身在其中的時候可能感覺不到它的珍貴，到大了，回頭望，才知道那真是“少年不知愁滋味”！每個孩子都有一顆跳動不安的心，不論是“乖”孩子，還是“皮”孩子，相比於成人之後，都是新奇、快樂，充滿活力的！每個孩子不論怎樣，當父母回首，當自己回憶時，都會有多少淘氣的趣事啊！讓我們一起回到小時候，讓我們走進林格倫的《淘氣包埃米爾》，找到曾經的自己！！
0	每個人都會有各種各樣的第一次，第一次上學，第一次戀愛，第一次離開家人獨自生活。這本書可以讓已經獨自生活的人看到自己的影子，準備獨自生活的人做為參考，嚮往獨自生活的人給予想象。作者用簡單的文字，親切形象的圖畫，為我們講述一個又一個生活中的小故事。你會覺著溫馨快樂，當你看完這本書，嘴角或許會帶著絲絲微笑！
0	每次讀這種書，總是受益良多。我們在熙熙攘攘的社會裡奔波，太需要這種書來幫助我們。讓我們懂得身體的寶貴，珍惜我們的生命，更為重要的是它教會我們如何去保護修復自己的身體，去更好地生活，去更好地實現自己的人生理想。建議每個人都應該有這類書籍，有空多多讀讀，讓自己活得更加輕鬆愉快。當你按著書的“旨意”去嘗試，你也許會有更多的獲得。祝你身體健康！
0	沒有磨難的愛情不會長久，袁喜和何適，他們倆人的問題從來都不是因為第三者，逝去的四年的時光留下的也不會是愛情，只是對於年少的懷念。袁喜和步懷宇，他們倆人的愛情來的磨難重重，有的時候甚至會有些憎恨袁喜的固執，惱火她的倔強。明明是個比何適好一百倍的男人，明明是個比何適更加適合她的男人，步懷宇，讓人覺得可以依靠的成熟男人。
0	沒有“就設計講設計”，而是在講解“設計思維”中更多的講解到了設計的本質來源和最終服務物件：人類思維。通過講解人類思維，讓人明白“為什麼應該這樣做”而不僅僅是“應該要怎樣做”。是一本講解“設計之道”而不是“設計之術”的書。翻譯得也不錯。啟發很多，受益匪淺。對設計方面的新手以及做過一段時間設計的人員都比較有幫助。
0	買之前看到其中一本書名叫《我想去看海》,這句話我家寶貝在2歲半的時候也跟我們說過，去年國慶的時候專門開車去看海，圓了他的夢想。所以看到書名就有種衝動，想看看卡梅拉是如何實現它小小的夢想的呢？給寶貝講這套書的時候，他很投入，被卡梅拉和她的孩子們富於冒險的精神、勇敢、堅強、樂觀的性格深深地吸引了。結果，之後的幾天，每天晚上，他總要翻出這套書讓我一遍一遍的講，儘管我已經講到口乾舌燥.....
0	買這套書是被它的題目所吸引了,孩子的爸爸因為工作忙很少陪她,所以想讓她爸爸有空的時候給她讀來增進他們之間的感情.結果很好.第一:有爸爸和寶寶一起分享故事中的喜悅,寶寶非常開心;第二:書的內容很豐富,教了很多生活常識,語言優美易懂;現在每晚我們一家人都會按書上介紹的做一些遊戲,在快樂的遊戲中讓寶寶學會一些她所需要的能力.回覆|檢視其他使用者評論(2125)|舉報00還沒有人對此評論進行投票。
0	買這套書的時候正好是嘟嘟3歲。喜歡《湯姆走丟了》，嘟嘟真的很同情湯姆，他的眼睛會緊盯著畫面，臉會隨著故事情節變換表情，而且讀過之後去超市自律多了，離我遠一點他自己就會說：小兔走丟了，多可憐，我要跟著媽媽。《湯姆做哥哥》也很有趣，嘟嘟讀過後在幼兒園會照顧後來的小朋友。印刷質量很好，顏色溫和，每個故事情節不是很複雜，孩子看著不累。噹噹送書的速度很快，3天即收到，很滿意。
0	買這本說得時候，有個想法，就是想多瞭解一些關於中東的故事。慢慢地翻這書，漸漸被裡面的情景所感染，有好幾次都感覺得到眼淚在眼眶裡打轉——感動。如果，如果能有多幾個像主人翁這樣的人，那世界會變得美好些~~如果，如果中國能有人寫上這樣的書（關於中國的），並且能廣泛受到關注的~~~如果~~沒有如果，這些情況只能留在想象當中~~~人人都擁有一個慈善之心，只是，大部分都沒有充分的“挖掘”出來~~~
0	買這本書有一個月的時間了，因為之前有一個mbti的課程，因為時間關係沒有去上。後來想在網上收集一些這方面的資料先看看吧，也是先看了其他人的評語才選了它。和同樣的寫MBTI的另一本【天資差異】相比，專業性低點，實用性較強，涉及工作方面的運用多一些。想實際應用MBTI的人可以買來參考看的。建議和【天資差異】結合一起看，會收益更多。
0	買這本書是因為原作者王國維。其實我的文學水平也就夠看看《宋詞鑑賞詞典》。《人間詞話》對我來說實再高深了些。書中常出現和表達的是個“意境”，這意境可附庸不得。在對一字，一句做評論時，如果讀者對原句都不甚了了如何體會意境。俺也只好很閒時拿來看不到兩段就放下了。買這本書只因作者是王國維。俺對中國近代文化人物都很敬佩的。他們生不逢時卻有真學問，真性情。不像今天“學者”“大師”真真假假。
0	買這本書是因為要去美國學房地產分析，所以想先了解一下那裡的財產法。書拿到手後首先覺得設計很好 封面簡潔，開本大小適中，字型印刷也很清楚。這幾天看了第一部分，更覺得買這本書的決定是正確的。它不是一本單純羅列法律條文的書，而是從立法的角度介紹財產法，為了使讀者更好的理解，在有些條款後還增加了淺顯的例子。總的來說 我非常喜歡這本書。
0	買這本書是送老媽的，老人家反應這書很不錯。第一，書的封面顏色柔和感覺溫馨，讓人看了就想翻閱其中內容。第二，圖文詳細，看著容易，跟著順溜，學著輕鬆。第三，書的內容安排合理，老媽說，書上先介紹什麼是刮痧及其保健功能，然後教一些基本的刮痧手法，再說些怎樣用刮痧檢查身體各部位是否健康，最後才是根據不同部位的病症講不同的刮痧手段。我自己大概翻看了一下，還是不錯的，字不多圖多。
0	買這本書就是因為時寒冰，看過他的部落格，也看過他的電視節目。一是為老百姓說話，對民生問題情之切切；二是對經濟現象和歷史資料瞭如指掌，用資料說話，用事實說話，而不是人云亦云；三是如同戰士，如同刺刀，插向利益集團，劍指侵害民生利益的一方。這是時寒冰的第一書，本來想到西單書店請暖之先生簽名，錯過了，遺憾。只好在噹噹購買。此書視角獨特，發人深省，數理充分，入木三分，讀後很受啟發，增長見識。
0	買書之初絕對沒想到兒子會如此青睞這本書，這半年多，他是早也讀晚也讀，走到哪帶到哪，幾乎翻爛了。所以不得不再買了一本。多數時候讓他自由閱讀，偶爾跟他一起練習對話。也許比較適合他的喜好，基本上他很有興致地自學完成了，並且在日常生活中試著運用其中的句型和表達。對於他而言，絕對是物超所值了。他開始閱讀這本書時大約7歲左右，因為已經有一些英文單詞和閱讀基礎，所以可以較好地接受。
0	買了這套書，裡面的畫面是黑白的，而且還有點點淺，不過畫面的線條比較美。我是帶兒子度假的時候把這本書帶上的，在美麗瓊海邊上兩棵大柳樹下的鞦韆上一起讀這本書的，我和兒子一起給書裡的男孩、狗、青蛙取了好聽的名字，然後美美的看著畫面想象著開心的講完書裡的故事。兒子開心極了，因為故事是我們自己編的，我們都喜歡。不錯的一套書，能給你無限的想象，也能給你無限的樂趣。
0	買了這本書，感覺不僅指導銷售崗位上的工作，也對普通職能部門的人是很好的溝通與為人處事的啟迪。其中，銷售的五項能力，完美成交的十大步驟，顧客最常用的十大推託藉口，輕鬆解除顧客的十大抗拒點，成交大師的三個信念^……等等，無一不是人生交往過程的最重要章節。作員工培訓也很好，可以參考，或者買來送給在銷售技能提高的培訓中那些表現突出的員工當獎品也不錯啊。
0	買了一個系列，準備送給小侄子。看了一下，書的質量挺好的，裡面的圖畫也挺吸引小朋友的，都是小熊，小兔，小松鼠之類的小朋友都喜歡的小動物。如果小朋友年齡還比較小，建議家長陪同著看，我覺得對小朋友的情商發展是會有幫助的。而且這書中英對照，也可以對小朋友灌輸一下一些簡單的英文。以上僅代表本人一點觀點，至於實際情況，還要等我小侄子看了才能再說！
0	買了兩本，準備送給某個神經超大條的人，刺激刺激她！
0	買回來好久了，一直沒看，前兩天開始花了二天的時候把它看完了！看完後不知是個什麼樣的心情！二代人的糾葛，一個個離奇的故事，真的覺得非常不可思議。一開始我就喜歡上了正宇這個溫柔的性格，看完後就更喜歡他了，最起碼最後意識到自己所犯的錯誤後一直都在儘量彌補，不敢輕易嘗試新的愛情所以一直潔身自愛，有了喜歡的人後就勇往直前，很執著的一個人，很喜歡！皎皎寫的文都很棒！期待新的作品！
0	買回來，先看的周易。本以為周易是中國最難懂的漢字了，在南先生深入淺出、娓娓道來的講述中，忽然發覺原來自己也是可以挑戰一下有難度的東西的。南先生博古通今、學貫東西、精通幾家思想的精髓，書中的智慧和學問更是隨手拈來、揮灑自如。南先生深刻而不刻板，看他的書有時會讓你不由得會心一笑，生出“原來是這樣”的感慨。總的來說是一套值得收藏的好書！南先生的學問值得我們好好學習！
0	買給妹妹的，結果買完她告訴我她也買了。送給其他朋友也不錯啦
0	買的好多搞笑的書都是很牽強的搞笑，在《清空萬里》以後再也沒有看到真正搞笑的小說了，這本小說讓我眼睛一亮。。。女主的樂觀與寬容讓偶的心都跟著她上上下下，希望她能平安的報酬拐到她的美男老公，總是在情意綿綿的橋段中突然來個大拐彎，讓人忍不住爆笑蠻好看的，最近看多了悲文，看這個調劑一下還不錯，偶會看第二遍的。。。
0	買到了二零零四年的《溫故》。也算是溫故《溫故》了。先看了幾篇，越看越覺得有味道。看沈繼光先生的《傾聽先人手澤中的歷史回聲》，提供，啟發我們關注生命的另一個視角，告訴我們，世界是用心靈深處的回聲來感悟、對話。亂世逸民------康同壁母女，沈從文的1949，1933年上海文壇的“書目”風波，給我們提供了生命洪流中的那些著眼點、讓我們去觸控一種狀態。閱讀越有味道。
0	馬可&#183;奧勒留的沉思錄，能讓人的思想沉靜下來，看透許多事物。它能影響到你的思維方式，思路一下子被開啟。很多時候都有種大徹大悟，翻然醒悟的感覺。馬可&#183;奧勒留的斯多葛學派是哲學流派的一個分支。你不一定要全部認同它，我們可以只汲取精華的部分，讓人的靈魂得以昇華的部分。中英雙語典藏本，可以有時看看沉思錄，有時看看英文。能學到很多英語詞彙和語法，一舉兩得，很好玩。
0	媽媽得了糖尿病，我們全家都很著急。除了藥物的治療，就是食療了。媽媽整天吵著飲食太單調，無意間發現了這本書，買來給媽媽。媽媽看了，可高興了。這本書是國內著名的內分泌專家編寫的，科學性強，圖文並茂，教給媽媽選擇適合的食物，講解為什麼適應糖尿病人，以及怎樣的烹調方法，還有可以和什麼食物組合來吃。媽媽嚴格按照書上的去做，血糖控制很好，媽媽再也不感覺飲食單調了。我們也很開心！
0	綠野仙蹤沒有華麗的詞語，沒有驚險的故事情節，更沒有複雜的情感描述，她有的是一份純潔的童真，是一部會小孩子讀得津津有味，讓大人讀了很容易懷念從前的童話。一邊讀綠野仙蹤，腦海裡就出現一幕幕畫面，像小時候看的動畫片一樣，那畫面輕鬆而流暢。每天晚上睡覺前讀一下，感覺真好！不過這本書只有仙境術師和格林達兩部分，中間的故事都沒有，讀起來我覺得意猶未盡哦……
0	流離火講述的是關於青春時候的故事。每個人都會在書裡找到自己逝去的青春歲月，純真的情感。由愛故生憂，由愛故生怖，若離於愛者，無憂亦無怖。” 錯過的東西一輩子都會記得它的好，因為已經沒有機會知道它哪裡不好；錯過了其實是擁有著，擁有了其實是另一種意義上的錯過．夢想總在它實現的同時完結，因為夢想一旦實現就不在具備夢想的屬性．愛情亦如此！
0	令人潸然淚下的好書.太值得擁有了.噹噹不錯,能及時改正不足,^_^,繼續支援!!!
0	令人感動的，不是行文中的文字，而是這些文字組合起來的故事。人生，經歷瞭如此多的變故，蛻變成滄桑的脊背與老牛相依為命。是樂觀？不盡然。只是一種狀態，一種活著的狀態，沒有評判，只有敘述，過去的終將過去，悲傷著繼續還是真實地回憶？沒有誰能主宰一切，沒有誰不能承受生命中的變故，只是，經歷過之後，你能否依然挺起脊樑去迎接斑斕的陽光和寂靜的黑夜……
0	另外說一句，書中的故事也適合給低段兒童朗讀
0	凌晨看的，仍不住想要看完。知道今天會把她所有的書都買了。有些生活，仍是在想象中才會完美吧，而我喜歡這樣的小生活、小趣味，和淡淡的喜悅和無奈。正如Miki所說的“有些書，不必有那麼重大的意義”。瀏覽了Air夫婦的網站，看到“壞脾氣/愛吃不吃***”時覺得好可愛。想象有一天到鼓浪嶼時去花時間坐一坐。如此，而已。而且希望著，他們的生活仍如此地繼續著。
0	臨淵羨魚，不如退而結網。在深入解析30日平均線、MACD、趨勢線、CCI、布林線等指標線操作的基礎上，又對“用指標股判斷大盤趨勢”、“如何正確運用多空搏鬥”、“如何追跌殺漲”、“T+0迴轉交易”，以及利好、利空影響下的操作策略等逐一剖析有一個平和的心態面對市場，不以漲喜不以跌悲，在不經意之間，你我將收穫很多快樂！！徐老師,讀你的書,覺得自己在股市裡投資得到一種提升的感覺.謝謝!
0	林語堂先生說,他想通過這本是把中國介紹給世界,我想他做到.林先生仿照紅樓夢的結構來寫,這樣的結構我覺得就象一條河流,如果紅樓夢是那條波瀾壯闊的大江,林老的京華煙雲就是一條涓涓溪流.她安靜的獨自流淌,如果你走近她可以看見清澈溪水,溪底還能發現五彩斑斕的石頭,還有那些遊動的小魚.如果遠離她,她仍然不停流淌,絕不因為是否有人關注而改變,她只包含著那些年代的辛酸苦辣靜靜的流向遠方.
0	林汐算是《最小說》上比較喜歡旳一個作者了。同樣。《迷失界限的旅途》並沒有讓我失望。最感動旳昰故事結尾旳那句“再見”。再見。程介。再見。加井。加井始終認為自己是不屬於那個世界旳吧。所以才會選擇離開。選擇繼續回到自己旳世界。始終沒有辦法讓自己先看著程介離開呢。看到加井離開。突然覺得什麼都值得了。她只不過昰回到了自己旳世界而已。只昰回去了而已。
0	兩隻顏色分明的兔子用他們清澈的眼眸，告訴我們摯愛的情思，傳遞著他們內心最純真的情感和願望，無私的奉獻，歡愉的玩耍，讓成年人為他們的真誠情意感動，讓無憂無慮本就幸福感很強的孩子的內心更加深了對愛的依戀。女兒替小黑兔所的一句話“唉，要是我能和小白兔永遠在一起該多好啊！”，女兒的話讓我明白了孩子對愛的渴望和依戀！愛可以讓心靈溫暖，可以讓生命更加堅強和陽光！
0	兩歲的兒子特別喜歡車,尤其是火車，於是在朋友推薦下我買了一套。沒想到孩子特別喜歡，尤其是第一本《軲轆軲轆轉》，天天睡覺前都要把書抱到床上看。他會不停的問我“這是什麼車？”，“這是什麼車？”。現在已經把第一本書都翻爛了。走在路上，看到車時，他會非常興奮的告訴我“媽媽，水泥攪拌車！”。書中各種各樣的車，給了孩子很多想像的空間，而且這是我第一次在噹噹上買書就非常的成功，不錯，下次還來。
0	兩年多前，就在網上看到了很多紅翼行動的報導。沒想到這本書會有中文版的，而且會寫的這麼好，當然也要歸功於翻譯的水平好。馬庫斯這個農場長大的美國大兵寫文章很質樸，也很幽默。原以為新兵訓練和童年經歷這兩部分會是我最不感興趣的，沒想到所有的事情都被他描寫的那麼生動，他的記憶力很好，眼前就像看電影一樣，文章的畫面感很強。我的建議是，不論你自以為對海豹部隊有多麼瞭解，一定不要錯過這本書！
0	力薦《白蛇》這個故事，源於一個傳說，白蛇為女，青蛇為男，兩人約定，青蛇勝則娶白蛇，否則青蛇變女服侍白蛇一輩子，果然青蛇輸了，這才有的許仙。背景是文革，女孩愛上了表演白蛇的舞蹈演員，女扮男裝接近她，最後兩個人在夾雜著一絲噁心的留戀中各自結婚。寫得太棒了，分為了“官方版本”，“民間版本”，“不為人知的版本”穿梭著講述了這個敏感時期的敏感故事。推薦！！！！！！！！
0	裡面的作品非常的可愛，比起以往這型別的書，裡面還多了些比較實用的設計。不單單限於玩偶和大的掛飾，不僅很佩服創作者，因為手工真的很棒，因為試過你就知道，等勾出精細小巧的寶貝不是容易的事，初學者能完成一件已經是非常開心的事。偶的第二件作品明顯比處女作小巧和精細。目前正在學習能勾出更小巧的小飾物~！(*^__^*) 嘻嘻……
0	裡面的內容都是作為家長在教育孩子的過程中都要要經歷的，可看性很強。很有道理，現在我按照裡面講的模仿了些，結果孩子喜歡。特別是閱讀這方面，我孩子本來就喜歡聽我講故事，閱讀基礎是有的。現在增加了點字讀書，幾天功夫，她也喜歡上點字讀書。我不點牢讀故事書，她還會覺得奇怪。呵呵！非常實用有值得每個媽媽思考的好書、
0	李嘉誠說過一個人35歲之前要努力賺錢，35歲之後就要考慮以錢生錢。其實即使沒看過李富豪說的這句話，好象人一過了30歲都會開始考慮養老的問題，於是如何理財實現財富增長就變得日益重要起來，我就是這樣。當理財的願望日益迫切，面對眾多的理財產品，首先想到的就是找本好書來看看。這本書很實用，言之有物，有理論也有實務，可以幫助大家瞭解各種理財產品進而選擇適合自己的。總之，讀後受益匪淺。
0	冷冰冰的文字後面是一顆寂寞的心。安妮寶貝筆下的主人公大都有著放蕩不羈的叛逆，同社會格格不入的孤僻，卻恃才傲物不為社會淘汰。清醒記：文字深刻，讀著這樣的文字，你會覺得有一根針慢慢的刺入你的面板，直達你的心臟。痛並清醒著。某些文字，粗讀只覺不知所云；細讀方能產生共鳴。只是，陰暗的文字容易使人淪陷。不知不覺的便沉淪在安妮寶貝為我們製造的那個陰冷蒼涼的世界。教人封鎖內心，變得沉默。
0	老者還知道你很好奇，知道你有疑問，他還允許你提問，然後他會用他淵博的見識，耐心地為你分析，合情合理，還不亂下結論，好像在和你互動。
0	老實說，跟張愛玲的原作比起來，我更加喜歡電視劇版本的《傾城之戀》。因為它將原作中那個只有短短十幾頁的故事描述得更加細緻、深刻，並且在不影響原本故事內容的基礎上增加一些新的故事情節，將白流蘇和範柳原塑造得比原作更符合我們的觀念，讓我們更易接受。相較於原作中那種自私自利的愛情故事，相信大家會更喜歡看電視劇版本中那種溫情脈脈的愛情故事。所以建議喜歡的朋友買來看看。
0	快8歲的兒子酷愛歷史，我從《小學生領先一步讀歷史》系列叢書裡挑選了這本《探祕清朝》。兒子看了喜歡得不得了，真是愛不釋手！談談我的感受吧，書印刷很好，書本不大恨適合攜帶。書內字型很大，很適合孩子看，一點不費眼睛。穿插了一些圖畫使歷史類書籍顯得不那麼枯燥。內容也挺豐富的，特別適合低年級的孩子閱讀。於是，接著把其餘9本都買了，送給兒子做兒童節禮物，相信他一定會喜歡！
0	可以說這是我看過的最好的一本有關孩子教育的書，關鍵是教會父母們改變了一些心態和觀念，比如說“不管是是最好的管”，“拒絕懲罰作業”等。作者不愧是一位教育心理專家，可以從孩子心理的角度來思考和處理問題，讓我信服。一口氣讀完，還想一讀再讀。推薦給國家教育部領導們讀一讀，也許對中國高考（現如今的科舉制度）改革能有一些啟發。
0	可以看出作者很用心，繪圖細緻精美，人物形象可愛，我很喜歡這隻小狐狸~看《媽媽》這一章的時候，父母剛好都出差了，家裡就我一人，所以看著看著就哭了（我已經一年多沒哭過了）總體上非常好，不過因為我拿到的是嶄新的書，所以剛開啟時，油墨的味道很刺鼻，讓人很難受。而且我看完整本書只花了10分鐘，畢竟只是漫畫書嘛，想追求豐富文字內容的朋友可能會失望……建議比較有“閒錢”的朋友購買~~
0	可是說是CSS設計中的鼻祖書籍了，書中詳細介紹了CSS在設計過程中需要解決的許多問題，如字型，圖畫，以及配色。和國內的一般CSS以語法或者案例為主線的講解方式不同，該書中採用了面向設計問題領域的方式，每一章節通過一個典型例子作為該章的主線，這些例子都具有代表性，是一類設計問題的集合解決方案，本書適合在靜下心的時候仔細閱讀，特別是通過書中例子實踐，才能發現自己對於CSS的設計靈感。
0	科普兒童立體手工—《恐龍家族》一書，很適合小朋友在課餘時間作為挑戰自己細心和耐性的好助手！小朋友可以在裁剪的過程中，鍛鍊到腦的操控能力，在貼上的過程，訓練自己的堅持性，當恐龍立體展現時，除了知道了有關它們的知識和名字外，最主要是收穫了一份自信和成就感！自信是小朋友邁開成功的第一步！是自我肯定的內動力！
0	看著他們浴血奮戰，看著他們在那個年代為我們殺出幸福之路，為我們搏出國家的尊嚴，在明知是必死不已的戰爭裡，他們還是想勝利~~是炮灰嗎？不是！他們是子彈，是最最鋒利的刀刃，直搗敵人心臟~！他們教會我不論在任何時候，就算破敗不堪，就算狼狽囫圇，就算沒了希望的火焰，也要樂觀向上的生活下去，有著崇高的信念，有著堅定的信心，就會活的精彩！活出尊嚴，活出價值，活出真正的自己！值得收藏~~
0	看這本書是因為書名，起得太好了，道出了心聲。戀愛吧，就像不曾受過傷害一樣！MAYBE作者是白羊座，我都是，看這本書的時候真的好似自己就是這書的女主角一樣,因為她們都有著白羊座的個性。書上的對話都好有意思，我好喜歡，尤其那句“放棄並不代表不愛，就是因為愛，才會給對方選擇的機會。”如果那時我都能夠明白就好了
0	看這本書前心情還蠻好的，當慢慢進入到悲傷逆流成河當中時，心情也變成了陰天，用了一個晚上看完了這書，書中所寫和現實蠻像的，小四把現實寫進了小說，在現實生活中不缺少像唐小米那樣的人，讓人狠的牙癢癢的，女主人翁易遙的故事，讓人覺得她真的很可憐，我覺得不好的事情全部找上了她，所以她選擇了跳樓自殺。推薦大家去看這部小說，溫馨提示：看這小說，你可能會哭，所以旁邊準備一些紙巾好拉。
0	看一本小說，特別是要紀念初戀的讀物，何必在乎那麼多的意義所在，只要看到它的時候，能想起自己曾經的單純，執著，不顧一切和最後的落荒而逃就夠了，而這本書就做到了。一開始，看孫嘉遇合趙玫，會有輕輕的笑浮上嘴角，有一點恍惚的不真實，後來的後來，也會像很多人那樣，有眼淚輕輕落下，既然我們獨有的無法紀念，就讓作者代替我們，回味最初的感動吧！
0	看王小波的小說，很多時候都會被他的語言逗樂。在笑聲以後，引發許多對現實生活的思考。在突然間，才發現，原來很多想法大家都會驚人的相近，只是從小時候開始就被不斷告誡不應該這麼想，所以，才把許多真實的想法深深埋藏在心底，只有在孤寂時才回味起來偷著樂。王小波以一個普通人的眼光，以非常理性的思考，以幽默的語言道出了生活的事實，還原了現實的生活。我很喜歡。每一篇都值得好好品味。
0	看完之後興奮了很久...因為我也處於那種階段...值得學習...很值...而他們的那些精神和想法還有那些經典的語句...讓人深思...裡面好幾個地方我看著看者就哭了...錢小樣...我太佩服她了...她能承受那麼多...還是不屈不撓...愈挫愈勇(用了裡面對小樣的形容)還有那螞蟻論...也讓我思考了很久...才發現我其實也是一隻小螞蟻...建議廣大正在實現夢想青春年少的朋友們購買...
0	看完之後還覺得心裡在戰慄，最大的悲劇，哦，不對，已經不是悲劇了，叫慘絕人寰完全不為過，我看得頭皮發麻，思想驚悚片不過如此，我在慶幸我們現在過的不是那種生活，不然，寧毋死可是，你要死，老大哥也要讓你愛上他覺得一切都是自己的錯的時候，才準你死這樣的生活，這樣的極權，太可怕了，不敢想象奧威爾是個天才，絕對的天才，我甚至錯覺，他根本就是個先知
0	看完之後，非常喜歡作者細膩的情感和文筆，她把都市生活中可能遇到的很多情況在小說主人公身上再現了，讓讀書的我們感同身受，並且針對這些問題，針對我們經常會出現的負面情緒找到內心深處最根本的原因，印證了作者的觀點：“當外境有任何東西觸動你的時候，記得，要忘往內看。”全書看完，我的心情非常平靜，那種感覺我不知道要怎樣表述，好像有種淡淡的甜味，很淡，不膩人，很美好的感覺。
0	看完這本書後我最想知道的就是誰才是我的那五個人？後來轉念一想，我是永遠猜不到的。也許人生就是這樣吧，我們往往無法注意到一些在我們生命中起到至關作用的一些人或事。又或許，我們埋怨，頹廢，卻總是忽略了生命本身的價值。在看完這本書後，在我看來，那就是過好每一天。
0	看完這本書後，心中總有股感覺十分矛盾的心情。似歡喜，又似憂傷。我們時常十分吝嗇我們的愛，經常把它緊緊的報在胸前。當遇見自己所愛的人時，才會小心翼翼的鬆開自己的手，去將溫暖，給另外一個人。當翻開這本書的第一頁時，那張彩頁，讓我十分驚訝——一團火！當看到下面的字時，我的心開始輕輕的燃燒。“點一爐火，多像點燃一生的愛情！”是呀，多像！
0	看完這本書，覺得很不錯。推薦給同事和朋友，讓她們也從中學習學習，感覺真的是受益匪淺！好多事情都是我曾經經歷過的，只是當時沒有意識到自己的行為會給孩子造成那麼大的影響，有些後悔！不知道現在開始是不是來得及？
0	看完這本書，才明白日常生活中，我們每個人都會有多麼不理智的想法和舉動！我把書中頻頻舉到的例子講給朋友們聽，他們都覺得很驚訝，我們每個人都會在生活或者決策中犯那麼多低階的卻又看似十分正常的錯誤！同時大家都覺得這些簡單的事例就讓人受益匪淺。語言平實親切，道理深入淺出，前後內容緊密連貫，是一本任何人都能一口氣讀下去，越讀越覺得過癮的好書。
0	看完這本書，不，應該是看完這封信，覺得這樣比較適合，因為它比較短，給人感覺自己應該在年輕時急切的去追尋自己的夢想，只要你是非常非常非常想要得到的，就得去追尋，去努力，哪怕受到一些的不公平、哪怕看起來有些不合乎常理的（詩人去學經濟），那些不公平在今後看來都是微不足道的、那些不合乎常理的事情其實是可以做到的，甚至做的很好的。希望作者能寫些更詳細的東西給年輕人，那就更好了，我期待！
0	看完書已經是深夜。被書中作者對戰爭給阿富汗人帶來的傷害的描述所震撼。也為主角和他兄弟僕人之間的友誼所震撼，能深深的感受到主角心裡的愧疚。書中好多個殘忍的場景一直在腦中迴旋著，突然覺得生長在中國，特別能在改革開放後的成才是非常幸運的。書中的高潮部分跌宕起伏，看的是驚心動魄的，也對阿富汗曾經的部分歷史和災難有所瞭解。打算再買一本三杯茶。
0	看完書後，有這種不一樣的感覺：原來國際關係、軍事鬥爭還有政治安排，原來都有“衝突的戰略”在裡面左右。作為“博弈論”的先驅，謝林先生的思想高深而又全面，可他通過事例卻把這個理論說的清楚、瞭然。要說感想，可能需要再看幾遍才能形成自己的思想。翻譯的質量好像不是很理想，特別是一些理論的闡述。
0	看完書,靜靜地坐了好久,心中很複雜的,一種無法解釋的感動。同時，它也讓我自省，我曾做過的一切。我很難說出那中感受，對人性的一種查究，人性的忠誠，當然還有人性的殘忍。“我們有什麼理由來指責別人的過去呢？”這風箏是虛指，它可以是所有：愛，恨，情，愁，或者還可能是一種深深地救贖......不論是什麼，為了內心深處所隱藏的，所埋葬的，我們勇敢的追。
0	看完後不僅對中國以前以及現在所在進行的改革有了新的認識，同時也對社會和生活在這個社會中的人有了新的啟發。很多事情不是我們所左右的了的，時代造就了很多英雄，同樣也湮沒了很多人，我們生活在這個時代，這個社會中，最應該學會的就是順應時勢！不管你做的是驚天動地的大事，還是過自己安穩的小日子，要想過的好都不要違背時代發展的趨勢！
0	看完《藏地密碼2》,讓我不由地感覺到作者想象力和知識的豐富。從《藏地密碼1》到《藏地密碼2》，宛如轉了三百六十度的大彎，把我們從美麗、充滿神祕的雪域高原轉向那驚險、同樣充滿祕密的美洲大陸。看到卓木強巴等一行人的經歷，真的為他們的膽量和勇氣所折服。這是一場驚心、刺激的旅行。對於卓木強巴等人的遭遇和命運，真的為他們捏一把汗，希望《藏地密碼3》能讓我看到我心中所想的人物命運。期待中……
0	看完“千山”，意猶未盡。故事還沒結束，這是我一看完就有的念頭。我強烈要求匪大寫續集，我想這不是我一個人的想法。因為“莫生”的故事還有很多想像的空間，還有很多未交待的情節，看“千山”是我淚流得最少的一本，比景年的還要少，證明這書還沒到“戲肉”。所以匪大你就算不定續集，至少也寫幾個翻外來滿足一下我們好了。
0	看完（白夜行），讓我有了新的目標，那就是要把這個作者寫的所有書全部看完，也不不太記得是看到哪裡就已經猜想到結局的，只知道那個過程一直讓我念念不忘，讓我連續好幾天都沉浸在故事裡！不知道為什麼，看完了書就不太想去把由此書改編的日劇看完，雖然很多人對我說電視劇比起書更有愛，可是書帶給我的傷感已經足夠了，不想又再經歷那種黑暗的感覺！
0	看了這本書感慨良久，或許書中的點點滴滴就發生在我們祖輩的歷史當中，家族史是我們沒有個人都不能夠忘記的，父輩的一言一行對後代都有著深刻的影響，不能夠不說我的祖輩的原型就在該書裡面有所凸顯。在一個風雲變幻的年代裡面，怎麼才能夠走的更好，怎麼樣才能夠讓家族興旺發達，這值得我們每一個人深思，思考家族的命運，思考自己的命運。怎麼樣的人生之旅才是我們想要的。
0	看了這本書，覺得人還是簡單點好，阿嬤簡簡單單，充滿生活的智慧，任何時候都不低頭，只是不斷地往前走，往前走，不抱怨，不擔憂，只是往前走，樂觀的往前走；有點遲鈍的小昭廣簡簡單單，外婆說什麼就信什麼，在困苦的環境中也快樂的成長。健康而且活潑，娓娓道來的記敘方式彷彿在面前徐徐展開了生活的畫卷，讓人忍俊不禁，隨著他們飢餓而難過，隨著他們幽默的言語而快樂。 是本好書，值得一看！
0	看了這本書，很有感觸，再次從書中看到一個個或讓人快樂、或讓人感動、或讓人感慨萬千、無奈長嘆的故事。很多時候，成人總是以為自己的迫切願望也是孩子的需要，我們總是將自己的觀點、自己的好惡強加給孩子，我們忘了，在孩子的眼中，這個世界與成人並不一樣。我想，閱讀這本書，更多的是改變或形成一個觀念。要貼近孩子，要了解孩子，做孩子的知心人，好朋友，用與孩子一樣的眼睛與心靈來體驗與觀察這個世界。
0	看了這本書，拜託各位新貴族們，拜託各位小資，拜託各位中產階級，拜託那些海歸們，別再抱著所謂紅酒雪茄名錶普羅旺斯的草來彰顯您在社會的地位和品質了。如果按照《長物志》的方式來生活，您的生活品質可真是夠嗆啊。所以，《長物志》，很東方，很中國，這本書為國人，為華人描繪了一幅現實生活與精神世界水乳交融的圖景。由此我們知道，原來咱們的老祖宗們，可比現在那些傢伙會玩多了。
0	看了一些對這本書的評論，有些讓人著急，發現一些家長在看書的時候一個很關鍵的問題沒有注意到，就是大人的經絡跟孩子是不同，千萬不要用《人體經絡使用手冊》裡的經絡穴位手法來對照孩子的，對於一本書的價值，我個人覺得是“取其精華去其糟粕”，沒有必要全信也沒有必要一棍子打死說得一無是處。最為家長都是為孩子好，所以一些必要的醫學常識家長是要掌握的，取百家之長是必須的。
0	看了一個通宵，實在是很扣人心絃，絕對值得書的質量也沒的說，一看是覺得紙質好像沒那麼好，不過看了真正的盜版以後，就知道真本書還是很不錯的！
0	看了一段時間，翻了一些些。掌握一些相關的精髓，就是要積極地面對每一天，報怨是沒有用的。反而傷人傷已。。。要改變這樣一個不好的習慣，書中提到一個紫手環的做法，不錯。其實有時候想的與做的不一樣，若有一個外界的督促一下會更好一些。。這本書不是用來讀的，是用來實踐的，若培養一個成功的習慣，那不是以金錢能衡量的。。。
0	看了一部分已經覺得自己大概是有很多的問題了，對照著，又覺得父母也是有問題的。更加覺得整個中國社會都是病態的。最近家族裡出了很多事情，其中包括得了絕症的小姨父跟極盡瘋癲的小姨，有常年生病的大姨，我想她們大概都是有心理疾病的，面對病痛、傷痛、久未治癒，所以消耗了整家人的安樂生活，生活困苦，無法脫貧。這樣想來，真是恐怖，身邊的事都是恐怖。
0	看了書的介紹，買來試著給兒子看，不想兒子看了放不下手。這些書中的畫精美無比，而且寓意表達明確，小孩子一看就懂，不愧是圖畫書大師梅瑟&#183;邁爾的傑作。雖然整套書中沒有一個文字，可是通過圖畫，作者要表達的意思非常明確，而且用幽默的“講述”過程讓小孩子知道了為什麼要朋友，朋友之間的友誼是什麼，如何對待新的朋友。這些都是小孩子們會同樣面對的。通過圖畫，可以讓他們懂得的道理更加深刻。
0	看了評論買的書，看了以後稍微有些失望，本來是基於培養小孩閱讀習慣去買的書，拿到書發現絕大部分是圖片，文字太少。值得欣慰的是5歲的小孩很喜歡，尤其是神奇的蝌蚪，笑得他前仰後合的，還鬧著要看下一本。個人建議，如果是出於培養閱讀習慣的目的，不建議買這本書。如果是基於讓小孩開拓思維，喜歡圖書的目的，建議買這本書。更適合上幼兒園的小朋友閱讀。
0	看了評論才買這套書的，因為不知道我的寶寶喜不喜歡，我的寶寶才1歲3個月。書一到，就拿了咕嚕咕嚕轉給他看，誰知道他愛不釋手，不僅天天讓我講，而且還拿他的玩具車和書上的車比，看著我發出啊啊聲，他的意思大概是我的車怎麼書上沒有？他還不怎麼會說話。現在走在馬路上最喜歡看車了，無論是計程車、公共汽車、摩托車、小汽車、吊車、貨車他都用手指，讓我看。真是一套好書。
0	看了華爾街的發展史，再結合中國當前金融市場的現狀和種種問題，不禁感慨我們和人家的差距實在是太大，美國資本市場發展到現在的成熟程度是經歷了不斷的否定破壞以及重塑，是經歷了甚至是血的教訓的。我們是不可能一蹴而就的，硬體很容易達到標準，可是人心是不可能在短短的幾十年內改過來的。我們在以後會一直吃虧，吃完啞巴虧之後能不能改，有所吸收有所創新，而不是變得保守和停滯，我覺得是關鍵。
0	看了個大概，怎麼說呢？感覺從書中，除了瞭解到阿曾的為人外，更多的是，我能瞭解到當時社會的方方面面，從這個側面去看待當時的清朝，很是不錯的一個視點。最近在看《曾國藩》，也是唐浩明寫的，嘻嘻，我覺得有興趣的人，最好先看完阿唐點評的家書，再去看《曾國藩》，你會發現，看了這本家書，再看《曾國藩》就更容易進入當時的社會去了解阿曾~~
0	看了杜拉拉上下集，最近在看John Ding的打拼;坦言之,對於已經有5-6年工作經驗的我來說,杜拉拉更具觀賞性,丁約翰則更具備可操作性.正如書中所說,民企外企現今已沒有太多嚴格的界限,其實職業道路真正能夠走好的人,到哪裡都可以靈活變通,學習的能力也日趨重要,無關乎年齡和職業種類.書看到一半,感覺很是很受益的.少了那麼多矯揉造作的情感戲,卻多了很多的現實版酸辣五味.剛剛過半,精彩還在繼續.
0	看了噹噹網上小豆豆在廁所裡找它的小錢包那一段導讀，立即被小豆豆可愛的形象所吸引，更為小林宗作校長所感動，覺得他真了不起，所以立即買下。花了兩天時間看完，妻子也很喜歡。看完後我們又推薦給周圍的親戚朋友，一起分享這個小豆豆的美好童年。不論你有多大，如果你還有顆童心，喜歡回憶過去，內心還保持對純潔的嚮往，那麼這本書絕對值得你一看！因為每個人都能在這本書裡找到自己陽光燦爛的童年。
0	看了《飲食定生死》，覺得它是一本通俗易懂的健康科普讀物。從中我認識到了食物對健康的影響是如此之大，許多的疾病發生與飲食健康有關，正確合理的飲食可以讓我們遠離很多疾病。同時，也讓我知道了那些對我們有益的功能性食物在健康調理方面的作用。在正確的醫療後配合功能性食品的調理，使我們的疾病康復得更快。螺旋藻我在吃，感覺不錯。
0	看見南懷瑾推薦才買來一看，應該還是不錯的。一個韓國人，居然能寫出這樣一本書，讓我大吃一驚，書中大量引經據典中國的儒家、道家、佛家的思想，且把這些比較貼切地與經商之道相結合，與人生哲學融匯在一起，真是驚歎！財物象水一樣平等，人象秤一樣正直！本書再次詮釋了最高境界的商道乃是“非逐利而求義也”。值得一讀，唯一感覺書稍微寫得囉嗦，有些地方重複。
0	看後甚至有再生一個完全照著書中那樣養的衝動！真的非常值得推薦，本以為自己的孩子都13歲了，不適合看了，其實每個階段都可以找到自己需要改進和補救的地方。通過作者自己在教育上的細緻觀察，讓我們可以看到自己的今天的一些不正確的表述或做法在今後給孩子帶來了什麼樣的結果，非常有道理，讓自己少走了許多彎路。我非常喜歡這本書，又買了幾本送給朋友。
0	看過前一本《大便書》後，跟著買了這本。其實兩本書風馬牛不相及的，一本是說腸胃排洩，一本是說能量調理，不過都不錯就是啦，日常花上幾分鐘都可以練一下。裡面附送的海報很有意思，可惜是正反面的，不方便看，我影印了好幾份，辦公室、家裡書房都貼上了，同事們看著好也紛紛跟著練。動作和呼吸大概是瑜伽的套路，比較簡單就是，插圖畫得好玩，價格打了折也正好划算。呵呵，隨身帶著，開會時可以看看。
0	看過了草房子之後，我又開始了新的閱讀，讓我數次潸然落淚的就是《青銅葵花》，我想我的孩子不僅會了解書中那個時代的貧困，還應知道現在農村的孩子有的還在過著這樣的生活，我總是喜歡說“上天是公平的”，可是我又無法面對書中觸動我的那些不公平的現實。我常常反思自己，為社會的貢獻太少了！我應該帶著孩子多出去走走，帶著他一起幫助那些生活在貧困中的孩子！
0	看過了《步步驚心》、《大漠謠》、《被時光掩埋的祕密》，期待著《雲中歌》。桐華的作品有著無法抗拒的魅力。我喜歡她的文字，期待她有更多好的作品問世。
0	看過很多這方面心智的書了。不過這一本，優美輕柔的文字，帶著我身心都離不開了這本書。一個字一個字，如同讀教科書般，再仔細地“吃”進去。久違的好書！應該說，居然有這麼好的書！我還沒有讀完，估計會一直珍藏在自己的枕邊，隨時拿出來拜讀，就算是我人生的一本教科書吧。感謝譯者，用這麼柔美的文字，輕柔地敲開了我的心房。這將是改變我人生的一本書。。。。。。
0	看過<穿PRADA的惡魔>後,再來看這本中國的時尚界小說,感覺只有一句話,首先要生存,再來談其他.眼看他鮮衣裘錦,眼看他香車美人,眼看他黑眼圈蒼白臉,眼看他從單純走向城府.是不是職場都是這樣慘烈?公平地說,在這樣的環境下,人一定會變聰明,能力一定會短期內得到極大提高,從另外一方面說,這真的是好事.
0	看多了四四，十四那個時期的穿越文，偶然看見這本關於皇太極的還蠻感興趣的。作者秉承了一貫的作風，在史實上加以想象和虛構，有點類似乎《鸞》，都是先穿越到了別人的身體裡，本身在之前的身體去了後，又穿越，和男主再轟轟烈烈來一次。皇太極自始至終只愛悠然，不管是不是那個頂著女真第一美女稱號的東哥，還是實實在在的步悠然，愛得徹底，愛得纏綿。很敬佩作者認真的研究歷史的精神。嘆一個。
0	看的是電子版，實體書拿到手了，特來評分。
0	看的第一本阿耐的書是《不得往生》，當時在圖書館借書時很偶然的看到的這個名字，本來想借回去帶給同事看（他很喜歡看玄幻類的書），在辦公室無事時隨手亂翻發現內容根本不是我想的那樣，不由的我被深深的吸引，從此後，阿耐的作品成了我的最愛。這本書也想，阿耐能過以工人、農民、個體工商戶、留學人員等不同的人的30年經歷給我們再展了改革開放30年的歷程，讀之引人深思，值得一讀，強烈推薦！
0	看到這套書的時候，立刻就有了購買的衝動，因為這好像就是我童年記憶裡那套帶給我很多快樂和疑問的、讓我至今難忘的書。一個個傳說和故事，自小就在我的心裡紮下了根，和那些精美的圖畫一起。雖然新版的圖書有點貴，還是毫不猶豫下了單。拿到書的時候很開心，書的質量很好，翻看書頁的時候，就像是翻開了童年的記憶，一個個故事躍然紙上，收藏了~~~~留給我的孩子看！
0	看到有人評論這本書恐怖，覺得言重了，其實這只是訓練人正面思維的一種方法，有人評論在公司受到不公正對待也能不抱怨？試想，如果你的思維夠積極，對人對正的想法都足夠正面，你的思想就會對別人產生一定的影響，任何人都需要別人用正確的態度對待自已，包括你的上司，老闆，他們也是人。
0	看到評價及書的介紹，我自已很喜歡。我買了三本，因為書很厚，文字很多。我擔心女兒不喜歡，因為她喜歡圖畫書。我先拿了一本回家，打算睡前給孩子講，結果上一年級的女兒,自已看到書後，便一發不可收拾。根本不用我講。一口氣看完一本書後.才鬆了一口氣.還問我還有沒有買其他幾本.為書中最後一頭戰象而嘆息.為被象群踩斷脊骨布哈依難過.現在每天睡前都讓我再給她講一遍。直到她睡著為止。
0	看到後來，兒童多動症的一節，覺得真是瘋狂。好象看到過尹建莉的某首詩，不知道是否記錯？所以看過簡介後買了這本書。確實不錯，向媽媽們推薦。
0	開頭瑣碎了點，特別是人物繁多，不過就跟每次到新學校一下子認識很多個新同學一樣。在人生裡其實能產生重大意義的也就那麼一兩個，所以有些人名直接忽略掉就可以了。在圖書館接了本張愛玲的傳記，參照的讀過以後，確實很自傳。如果有人想讀部分炒得很熱的內容，那隻能說，文學家就算寫，也都寫得非常含蓄和內斂。富於想象吧。
0	開始在網上看到連載該書，覺得不錯，決定買來認真讀讀。拿到新書，書封暗紅底紋，暗藏著危機預警。用心讀完，覺得全書人物個性鮮明，故事性也比較強。不錯，不錯，實在是難得的好書。
0	開始以為是一部寫婆媳關係、家長裡短的小說，感覺比較實在，怎麼越往後就轉彎了，越發像言情，還很瓊瑤。看完以後說不出的感覺，既好氣又好笑，翡翡從一個受氣的小媳婦成長為一個堅強的女人，繼而又被心中的白馬王子無情的拋棄，好容易有個可以支撐她活下去的女兒，自己卻又出了車禍死於非命。越往後看覺越讓人覺得不真實。不過看到翡翡姨夫一家整她惡婆婆的時候甚是過癮。
0	開始是被這個故事打動，所以買了這本書。剛拿到這本書，裡面的畫面，本人不是很喜歡，有一種說不出的感覺，有點像過分的曝光的照片，擔心孩子不喜歡。所以，我先嚐試著在睡覺前不拿書給她講，結果小傢伙一下子就被這個故事給吸引了，非常喜歡。第二天就開始每天都得講這個故事。非常的有意思。還可以做個小遊戲，畫裡灰袍奶奶的袍子和自然融成一色，需要一點眼裡才能找著哦，考考小朋友吧。
0	絕對正版圖書，只要將三大本中的內容看明白、吃透，在輔佐些真題，相信司考定會取得極佳的成績~貌似司考並不是智商的考試，而是情商的考核~很長時間的準備，關鍵在於堅持！希望同在司考路上的戰友們，都將會取得09年的勝利。最好的學習反覆是重複，司考一樣受用。踏踏實實的看書，要想成為人上人，就先要過一陣不是人的生活~學習的日子是艱苦的，要耐的住寂寞，摒棄一切誘惑，踏實的看這本書吧！
[truncated: 11,128 more rows]
[truncated: 8 more columns]
