# Supplementary material for: LSTM-based sentiment analysis for stock price forecast
Source: PeerJ Comput Sci. 2021 Mar 11;7:e408. doi: 10.7717/peerj-cs.408 (PMC7959635; doi:10.7717/peerj-cs.408)
Supplement: Supplemental Information 1 — sentiment/ The directory including training variation testing data of sentiment analysis in Chinese Using BERT. Codes are also included. BERT Pre-train model is not included. sentiment/data/ The directory including the datasets sentiment/train.sh: Training sentiment/predict.sh: Testing sentiment/intent.py: Using model for single sentence inference sentiment/chinese_-12_H-768_A-12: pretrain model from google (not included) stockPrice/ The directory including training variation testing data of stock information from TWSE open data. Codes are also included. stockPrice/data/ The directory including the datasets of stock information stockPrice/prediction.py Codes of this article. [file peerj-cs-07-408-s001.zip › Codes/sentiment/data/dev.tsv]

0	比我想像的要好很多，且比同價位的上網本強太多了，模樣商務氣息濃厚，效能也不錯。3000多挺值。鍵盤比較特別，像蘋果本。
0	價格便宜，做工不差，比前段時間買的東芝L332還要好。散熱做得不錯，時間開的長了也只有左側手腕處溫熱，非常難得。攝像頭、話筒、HDMI一應俱全，這個價位的機器上非常難得。LED背光顯示屏也給人帶來驚喜。
0	價位合適，螢幕好，散熱不錯，開一早上不覺得很熱，尤其現在是夏天
0	LED屏，亮，可視角度大（下方可視效果不好）。 較輕。新款介面卡，小。 鍵盤手感好。 HDMI 室溫25度，普通應用，CPU50度左右，硬碟45度左右，散熱尚可。 攝像頭清晰。 720P和1080P流暢播放。 價位不高。
0	價格好啊，明擺著的。那些裝不上xp的看看我說的。 到bios修改ahci到ide然後 找一張安裝版本的xp，進去直接del掉所有分割槽然後重新分割槽安裝即可。 找一張ghost的xp，進去使用ghost的分割槽功能直接分割槽安裝即可。 如果你硬是要ahci的話，去找一個ahci-ide的驅動，安裝好後再安裝這個驅動就可以轉換到ahci去。
0	優點我不說了，說說發現的問題。1、即使硬體是DDR3，由於CPU匯流排只有800，所以記憶體降頻至800使用 2、請教各位了，調節整合顯示卡視訊記憶體的選項在哪裡？？？
0	寶藍色的外殼，很漂亮，像索尼一樣的鍵盤，較高檔，配置還不錯，價效比較高。
0	價效比高，用券後3199入手，裝系統聽說麻煩直接拿到電腦城裡裝，20塊搞定，不過好像有個亮點。
0	一直認為ACER是高性價比的代名詞，本本不錯，完美屏，30萬畫素的攝像頭依然很清晰，系統也很好裝，至少覺得比惠普的本本好裝多了，值得購買。
0	幫朋友買的,她猶豫了七八天,終於在18日下定決心,3299,用了張2000-100的券,3199拿下,19日下午就開始斷貨了. 價效比很高,三千出頭,DVD燒錄、視訊頭、高清介面、無線 辦法挑剔了，而且還三年保,幫人幫到底,花了一個下午裝上xp，跑起來感覺還挺快，驅動也不像大家說的那樣難裝，建議還在搖擺不定的朋友，如果有貨就趕快搶。
0	用起來還不錯，本人還有幾張2000-100 1000-50 東券要的加qq 673946022
0	螢幕不錯，鍵盤也好用，就是感覺容易進灰塵，以後清理比較麻煩了。加了一條2G的三星記憶體，感覺速度還行，給我這個程式設計師用還湊合吧。
0	給家裡老人買的，具體樣子沒見 不過聽家人說還不錯 3299，T4200,LED屏，攝像頭，不錯了
0	機子還行，替朋友買的 京東速度不錯，下午的訂單隔天上午就送到了 贊一個
0	發貨很速度,上一天買單,第二天早上貨就到家門口了.產品來講價效比還是不錯.若是平常只是為了上網聊天,看看電影,辦公的話,肯定是夠用了.
0	幫朋友買的，覺得還不錯！價效比高樣子也算漂亮，基本效能只要不玩大遊戲全能應付。
0	質量還行，螢幕開始有點不習慣，，看久了覺得很不錯！！反正這個價格覺得很值！
0	acer的品質、服務都很不錯，而且本品很超值。樣子也算漂亮，基本效能只要不玩大遊戲全能應付。
0	這個屏真爽啊，還沒發現有什麼點。反光也不強。30萬畫素的攝像頭還挺清楚的。電池能用3個小時。
0	是正品行貨,我花了8元選了圓通快遞,效率非常的高,從下單到收貨只用了一天,感覺很不錯,聽說系統很難裝就花了50大洋找人裝的,現在用起來感覺很不錯,速度飛快,還是完美屏的,發票,保修卡什麼的都隨機收到.感覺京東服務很不錯,馬上又想買個無線路由器和一個像機, 那位朋友有卷送我一張啊.支援京東.
0	絕對超高的價效比，完美屏，日常辦公絕對夠用，外觀不錯，帶出去絕對被人誤解高檔機
0	不錯的東西，拿回來，第一感覺就是好東西！包裝正規，沒有拆封！開啟外層紙箱，裡面是精美的中包裝！拿出電腦，真是超我的想象。東西很漂亮！是大廠貨的風範，中規中矩，氣派不張揚，自己加了根2g的ddr3，1066的記憶體！安裝的是深度的系統！半個小時全部搞定。家裡的ld都說這個本本值！我自已有一個x200，感覺也差不多，！
0	價效比很高，不經常玩遊戲的朋友可以試試，我月份幫同事買了一個聯想的，配置基本一致，花了4500。
0	價效比太高了，同學一個月前在數碼城買花了3800，太超值了。CPU是奔騰T4200的，基本上是4000左右本的標配，強烈推薦
0	點： ACER國際品牌質量讓人放心，做工很好。價效比超強點： ACER國際品牌質量讓人放心，做工很好。價效比超強點： ACER國際品牌質量讓人放心，做工很好。價效比超強
0	用了一張2000-100，價格很不錯了 。 16：9 的螢幕，看個人喜好，看電影還好，網頁兩邊有空白。 顯示質量很好
0	幫朋友買的，不過和我自己買的是同一個型號，反正我感覺這個系列的散熱不錯的，我的還是獨立顯示卡。
0	外觀漂亮，鍵盤很可愛，16：9的屏看電影很爽，新機還是比較靜音的，這個價錢買這麼個機器還是很不錯的。電池續航能力不錯。
0	因為螢幕是16：9，所以玩遊戲或是瀏覽網頁時，字型都超小，看得費勁
0	比市場價格便宜幾百塊，質量不錯，功能齊全，效能滿足普通家庭使用和工作用，散熱還可以。
0	樣子時尚，寶石藍的外殼彰顯個性 高效能低價格，三千元本本中的殺手 擁有巨集?國際品牌的保證 有XP驅動盤
0	ST的硬碟，三星的DVD燒錄機，友達面板，三星記憶體，自己買了根爾必達顆粒的KINGSTON，組成雙通道，鍵盤手感不錯！ 觸控板很好！ 比較輕薄！
0	拿到個完美屏，比較清晰細膩，LED背光+16：9看HD電影不錯 散熱還好，不好不壞 鍵盤看起來挺好，用起來還可以 這個配置可以玩一般3D，對遊戲要求不高的話這款夠用了，價效比還行
0	整體還可以，就是不配系統，安裝XP系統不方便，換了幾個系統。呵呵……
0	做工出色 價效比高 配置實用 鍵盤設計 螢幕色彩 外觀模具都非常對得起這個價錢
0	本子不錯，價格便宜，發熱不大，功能齊全，完全能滿足家庭娛樂和普通用處了。
0	不完遊戲,日常使用這個配置不錯了,鍵盤比較舒服.裝XP系統還是比較方便的.先改IDE跟光碟機第一啟動,裝完系統再用IBM的AHCI驅動改回AHCI
0	整體感覺不錯，一般用用的話完全足夠了。裝系統也不費勁，先進到bios下面把ahci改成ide，再設定光碟機啟動（這個跟原來不到一樣，在boot下面按F5或F6把第二項CDDVDW調到第一個），我用的番茄花園，直接就裝上了。再用送的光碟挨個裝驅動就可以了
0	本子效能辦公夠用，螢幕清晰，鍵盤手感很好，介面基本完好。不知道質量到底怎樣，靠時間說話了。提心吊膽得一個月吧。
0	價格低，本子不怎麼縮水，螢幕很清楚，樣子比圖片好看，還有贈品
0	led螢幕不錯,沒有壞點；；鍵盤舒服；裝XP機器中的光碟都有驅動；京東發貨快
0	幫老婆買的，外觀漂亮，女孩子用用足夠了，感覺比我的小黑好看：），帶驅動盤，換xp也很方便，就是ddr3記憶體加的話比較貴，先用用也夠了。發熱有點大！
0	外觀挺好的，比照片漂亮。重量輕，螢幕好，發熱也不大，風扇隔一會轉一下，聲音也不大。用蘿蔔家園筆記本專用版XP3.0裝了系統，支援SATA硬碟，不用改成相容模式。只有無線網絡卡沒驅起來，用了機器自帶的驅動盤就解決了。總的來說這機器挺超值的。
0	1、配置足以滿足我的需要；2、螢幕完美，整機外觀不錯；3、發熱還行，沒說的那嚴重；4、聲音效果還行；5、鍵盤按著舒服；6、裝XP後機器中的光碟都有驅動，好像不缺什麼驅動，裝XP時在客服的指導下很順利，就是IDE下裝的，不知道是否慢了。反正沒感覺出來
0	ＬＥＤ屏還真是不錯，還沒去自提就降了１００真是不錯又省了一點呵呵，提貨回家一看又降了３３有點鬱悶，太不保值了．可能是為了打壓對手呵呵無貨了嘛！
0	電池續航能力強；重量比想象的輕便；鍵盤用起來手感比較舒服；至少暫時靜音效果好，幾乎聽不到硬碟的噪聲。
0	價效比高，風扇聲音較小，使用office風扇基本不響，第一個本，滿意
0	外表顏色是藏青色的,比我原來看的照片黑色的要好看.京東服務不錯,送貨比較及時正在裝系統,還沒有使用
0	比在中關村還便宜，包也比村裡送的好，自帶的喇叭外放還不錯，
0	記憶體用的不錯，居然是1G ddr3的，樣子有點仿sony的，攝像頭和麥克風都有，配置比較齊全
0	價效比還好，重量較輕（比想象中輕）；由於使用了14寸16：9的LED顯示器，顯示效果有所改觀，運用了ACER的節電技術，電池續航能力有所提升，仿巧克力式鍵盤用起來比較舒服。
0	1 LED屏很漂亮,拿是的完美屏 2 外觀也不錯 3 介面豐富 4 奧特蘭星效果不錯 5 512M獨顯不錯 6
0	質量和服務都不錯。我也是聽朋友介紹來這裡買東西的，總體感覺不錯。這也是我第一次網上購物。我的第一次獻給我京東。哈哈。
0	性價高，發熱量大，天冷時可以跑個CPU測試軟體來烤手，機器重量控制的也不錯。
0	外觀時尚，配置均衡，機器散熱也不錯，用了大概一個月，感覺不錯，物美價廉。
0	前段時間買的4299，沒有套裝那會，後來又套裝還只是4199，申請了價格保護，客服挺耐心，贊一個。雖然這個機子在轉系統跟音效卡部分比較麻煩，不過現在這個問題在網上已經有人提供瞭解決方法。
0	什麼時候降價,新品是CQ40-514TX 4200/2G/250G/512獨,價格比404還低!!!!
0	價格合適，整體效能也夠用了 外觀比較時尚，散熱控制的也不錯
0	經典的HP外觀，比較好看，配置在這個價位也是相當不錯了，45NM的CPU加獨顯
0	銀色的觸控區很時尚，視覺上本本顯得要嬌小些。機器配置比較強大，個人辦公足夠用了
0	本本很不錯 價效比高 貌似nv的顯示卡沒有ATI的強主要看上intel發熱小
0	鍵盤手感很舒適，觸控式螢幕設計獨特，比較人性化，機器配置相對高，價效比不錯！！值得推薦！~~~~~~
0	一、最顯著的優點是電池使用時間長；二、配置比較齊全：無線、藍芽、攝像必備的都有；三、做工還不錯，烤漆的也比較漂亮；四、小巧便攜，就一本雜誌大小，一般書包就能裝下；五、品牌還可以，網上的資料相對較全；六、一般情況下硬碟和風扇聲音還不算太大。
0	相比1000H，電池不突出。 待機時間更長。 上網本的基本功能都有了。
0	Win7全相容，只需手動安裝acpi驅動。 ubuntu9.04全相容，建議裝eeebuntu3.0，可支援軟開關藍芽無線攝像頭。
0	外觀設計的好，做工精美，京東快遞速度也很迅速，特別是2699-100的價格簡直無可挑剔！
0	2699，價格無敵，比電腦賣我問的所謂最低價場足足便宜了300，效能也很不錯，待機時間正在測試中，不可能和官方9.5小時一樣，那太理想化了，不過估計7，8個小時問題不大
0	用了一個50元券，花了2649入手的，價格而言是無敵了，當然你要是3199入手，價格上就沒有優勢了，產品秉承了華碩的一貫品質，各方面做工都優於MSI的，為什麼要拿微星的來比較，因為之前我買過微星的U90和U100各一臺，應該是具有發言權的，電池更是達到了難以想象的八小時以上，作為上網本，基本上可以橫掃其他品牌了，2649的價效比超乎想象！！
0	電池不錯，續航時間比較長；帶XP作業系統，對於上網小本來說，功能足夠了。
0	今天剛收到未用 應該不錯 先不枉下評價等用一段時間再給發表使用情況、心得體驗給大家提供參考
0	就是衝著電池效能去的，看電影大概能用到5小時以上，用節電模式應該還能再長。機器整體做工不錯，鍵盤用著很舒服。
0	小本本里面算是比較合理的，趕上特價，心裡舒服！！京東購物還是比較愉快的！
0	低電狀態還能用1個半小時，這款機器太強了，樣子也很好看，趕上促銷2899拿下，感覺很超值
0	電池果然是待機九個小時以上的，使用七個小時左右。難得。 做工還算精細，電池外觀設計合理，鍵盤打字比較順暢，也許因為本人手小。麥克風收音還不錯聽。 除了所謂3G以外，功能比較齊全，即使品質一般，至少具備了作為第二臺電腦的職能，便攜夠用，當然光碟機除外，遊戲免談。 關於字小的問題，正好可以限制自己的上網時間，也算優點，哈哈。
0	價格適中，11N的無線網絡卡還是比較快的，1080P也不卡，不錯不錯
0	小巧，電池強勁。720P的電影都能正常觀看。不玩大型3D遊戲的話。日常應用足夠了。送貨速度很快。
0	做功不錯；比較輕便。音量比我的T61響亮多了，音質很好。其它重量啊、容易沾指紋啊，不是什麼問題。
0	輕巧，電池強勁，鍵盤尺寸夠大，打字不吃力，cpu效能夠用，WLAN效能不錯，攝像頭比較垃圾
0	工藝設計和做工都不錯，電池、無線、散熱出色，CPU N280效能超出我的預期，一般應用足夠。華碩品質可以的，值得為此多花幾百塊。
0	方便，速度也還可以，一般的辦公可以了。 續航時間很長，這個很好
0	不用烤漆的好了。這次發貨很快，25日上午下的單，26日上午就收到貨了。很滿意
0	外觀漂亮，電池比較耐用，硬碟很安靜（Seagate的，比msiU90的WD好）
0	強於N270的CPU速度，比較出眾的持續使用時間，不錯的鍵盤大小和手感。
0	昨天到手的 該有的都有 平時上上網用 5.1便宜了200塊買的 滿實惠的 不用和人討價還價拉 就是京東顏色多點就好拉 等了很久都沒出粉的 自帶XP正版很好！
0	一下子買了2臺，同事一臺自己一臺。。。總體感覺還不錯。。電池耐用，螢幕好，鍵盤好用。
0	剛到手還沒用，就進不了系統，硬碟有嘎吱響，硬碟肯定震壞了或者怎麼的，然後就又要發回去退貨，然後再去別的地方拿了一臺，哎，鬱悶
0	外觀很棒，全黑的質感我喜歡。 電池確實超級耐用，放電了將近7.5小時（看電影，上網）才提示自動關機 螢幕質量好，沒有找到壞點亮點 巧克力鍵盤對於手比較大的人來說，也很好用。很少出現盲打錯誤。
0	太喜歡了，外觀漂亮，紅棕相配的每一處細節都很完美！效能完全能滿足我的遊戲需求。
0	1.外觀不錯，顏色我很喜歡； 2.散熱效果還可以，開了一天，電池這裡有一點點偏高，比同事用的那臺聯想散熱差一點 3.鍵盤按鍵挺軟的，贊一個
0	1，外殼晶瑩剔透，注重外形的人可以選擇； 2，顯示卡屬於中端卡，一般3D遊戲基本沒有問題； 3，散熱效果很好； 4，usb介面五個，連線比較方便； 5，音響效果確實不錯。
0	送貨相當快，早晨7點多訂單，中午12點送到。 朋友看了配置都說這機子想當棒，超值。
0	1.已經是第二次在京東買本在一個月內，配送速度還是非常快的，24小時之內提貨，滿意。 2.機器包裝完好無破損，機器表面無劃痕。 3.系統安裝非常順利，一小時安裝完畢，沒碰到問題。 4.機器散熱很好，運轉很安靜。
0	1.獨立顯示卡就是爽； 2.外觀不錯； 3.鍵盤手感還行； 4.價格不錯。
0	完美屏！外觀漂亮！手感很好！奔騰雙核感覺速度也不遜色，再加上獨顯，超值了！！！
0	： 配置不錯，奔騰雙核感覺也不差~價格合適 不足： 裝系統比較麻煩~ 總結： 不錯，對得起這個價錢
0	鋼琴烤漆，流線機身，簡潔大方，噪音控制的挺好，速度很快，螢幕一級棒，顯示效果沒的說；鍵盤觸感很不錯，用起來很舒服。價效比高，雙核獨顯無線高清一個也沒落下，屬於全能主流性本本，真的很超值。
0	簡單，大方，在同類尺寸的款型的筆記本中不顯厚重，輕薄感！很安靜，幾乎沒有聲音，音質不錯螢幕不錯，顯的細膩可觀。 感謝馬連道提貨點的工作人員（前臺客服），服務態度超好，值得貴公司其他員工學習。
0	鋼琴烤漆，流線機身，非常漂亮。幾乎沒有噪音，本人認為散熱還不錯。
0	幫朋友買的，和我的T400放一起，區別不大，稍微厚點，遠看幾乎沒什麼區別，朋友很喜歡，這個價錢，價效比還是不錯的
0	價效比超高 結實 穩定 安靜 嘿嘿 最關鍵的是我是5488塊大洋入手的（6.11限時限量搶購） 沒人比我低了吧 哈哈 超值 可惜現在沒貨了 本來想加個1G三星記憶體的 奶奶的 從199塊漲到269塊咯 唉。。。後悔當時沒出手
0	收到筆記本，當天就用上啦，相當不錯！ 自己裝啦XP,系統很穩定。
0	噪音確實很小几乎聽不見。光碟機很棒，幾年前的花碟都能讀出來，贊一個。
0	大品牌 做工還行 買後加了個記憶體條不錯 一鍵還原很好用(若不太瞭解大家可以撥打thinkpad的售後:8009908888)
0	效能穩定、配置比較實用， 沿承了thinkpad的品質 噪音控制很好
0	散熱是相當不錯的 ，外觀比較滿意，價效比很高，實用性很好，能滿足日常需求。
0	拿到後初步使用1G的記憶體跑起來稍稍慢些，很安靜，像關機一樣，鍵盤手感超好。
0	鍵盤真的不錯，原來都是聽說，經過親手感觸了一下，果然不同反響喔~！
0	手感很好，樣子很經典。加了1G記憶體，換了XP，跑起來很快。暫時沒發現什麼問題
0	散熱最好，CUP跑了100%10分鐘還是60度，歷害，設計還是我最喜歡的鋁合框架。
0	這款絕對算是正宗tp系列裡面價效比最高的了（sl除外）散熱好的沒話說，安靜到像關機。 原裝軟體很豐富。
0	配貨很快； 做工還不錯； 用了幾天散熱挺好； 雙顯示卡切換可能能電省電吧
0	圓通快遞送貨很快，服務也不錯，給個五分，給家裡買的，家人都很滿意
0	散熱好，做工好，耐用，經典，記憶體條直接使用DDR3的，免得以後被淘汰！鋼製鉸鏈很結實！
0	又降價了，省了300，剛好趕上時間 非常沉穩，拿在手上很有成就感
0	原裝正品 價格低廉 訂單下達很快 配送及時 青島上門自提 讓人比較放心
0	選本的時候關注的太多.最後其它牌子全部淘汰了.只剩R400跟華碩的N80流蘇系列.然後聽公司同事說華碩是真的不行.想想還是算了.選R400以後又看了水貨的T400.質量上來講沒什麼太大的區別就是R400厚了一點.也不喜歡水貨而且正好5月12日買的時候趕上活動.便宜200.
0	完美屏 記憶體加到3個G 自己裝的XP 真的很難找XP的恢復盤 IBM的啟動項比較多 程序數有70個 Vista系統太慢了
0	磨砂的面子就是好，看著沉穩，摸上去也很有質感。鍵盤的手感比原來要好很多，佈局也沒大的改變，很適應。
0	磨砂外殼最實用，比SL的鋼琴烤漆樸素多了，而且不會有髒髒的手印，總之外形是我非常滿意的。獨顯DVD燒錄250G硬碟也都是我滿意的配置。
0	磨砂表面真的不錯，一點兒都不留手指印；自帶的系統恢復軟體讓人覺得很放心；IBM的做工也不錯；鍵盤燈蠻不錯的，風扇真安靜啊。
0	1G記憶體慢了一點;反面感覺少一個螺絲,不知本身就沒有的,vista不會用,明天就換成XP
0	R系列好歹擁有所有TP的技術，比SL好很多。 價格也不算貴，雙顯示卡切換很方便。
0	感覺很有質感，價效比相對來說還是不錯的。物流的效率也比較高，第二天一大早就送到了
0	價效比超高，幫朋友買的，最重要是看重它7個多小時的續航能力，超值，超棒！
0	電池不錯！可用5-6個小時，鍵盤還不錯！價格還行吧，比X61要低很多！遠端組網時測試比較方面！
0	比較小巧，白色的也漂亮。關掉藍芽和攝像頭，電池可以用5個小時不到。
0	本職工作用起來還是不錯的，待機時間很滿意，Linux系統用起來還有點新鮮，做工和預期的一樣好
0	1 整體做工精細 2 白色的基本不會有手印的困擾，這是我選擇白色的主要原因 3 鍵盤的手感好；觸控板的多點功能會有驚喜 4 電池續航能力確實很強，很滿意 5 cpu沒有想象的那麼差，日常文案工作和上網絕對夠用。主流數值計算軟體matlab可以順利安裝並執行，運算速度比主流cpu要慢一半（超頻時） 6 主流視訊播放非常流暢 7 改xp系統很容易。eeebuntu系統應該更好，待嘗試
0	比我的14寸華碩輕很多，放在隨身包包裡也不吃力 電池時間比較長，如果出門看看片子，或者上夜班，基本不用帶介面卡
0	待機時間長，螢幕調到最暗，待機時間可以到9個小時。買給老婆的，女孩子用白色的小本本很合適，白色確實比黑色好看點，巧克力鍵盤也不錯。電源介面卡夠小。
0	裝了ASUS OEM XP，原來LINUX其實做的也不錯，可是誰會用呢，試了試就把硬碟徹底刪了重新做，全過程異常順利，BIOS中也不能選SATA或IDE。裝了常用的各類辦公軟體等，基本沒有感到慢，試過CS，最低解析度下可以執行到30-40幀/秒，高清電影確實不流暢，電池確實很棒，8700mAh,想想就知道至少5-6個小時，其他一些品牌的類似產品有更便宜的，可電池也很一般，華碩這個設計確實定位明確！
0	細節考慮很周到，做工很好。巧克力鍵盤，我是不太適應，估計女孩子喜歡吧，反正給lp用的，她說還行。
0	好本！比行動硬碟3.5的略大，比標準的筆記本小多了。介於二者間，卻優於二者！！ 權威的管理員回答諮詢錯誤百出，諮詢6回還是誤導我多購一條記憶體！好在，京東好！！無條件退貨！！熱愛京東！抨擊不負責任的解答~~哈哈，感謝京東！豐富了我的生活！！
0	漂亮，連介面卡都是小巧精緻的，也是白色，很好看~螢幕亮度挺高，晚上開到最亮刺眼~ 續航時間沒有那麼長，大概5個小時左右，不過也夠用了。
0	白色，很漂亮，做工較好，改XP很容易，下個帶SATA的asus oem XP，直接安裝，沒問題，驅動只有無線的不對，上網下載就好
0	待機時間長，號稱9.5個小時，我就是衝著這個買它的，本來打算買MSI的，比它便宜近500多呢。這CPU是 280的，比270的主頻要高一點。
0	送貨超級快，週五下班前下的訂單，週六上午就送到家了，贊一個哈~~體積比較小
0	期待了很久，也對比了許多。 原想買三星ＮＣ１０的，看中這款的鍵盤，所以下單了。買本本就想上網方便，平時用來寫博比較多，所以鍵盤和電池續航能力是首選。最開心的是朋友幫忙裝了ＷＩＮＤＯＷＳ７，介面很漂亮！ 另外自己配了鍵盤膜，小包包，還有小滑鼠，當然還有床上可用的小桌子啦！很愜意！ 最喜歡的是旅遊時可以隨時讀取ＳＤ卡，隨時上傳ＰＰ。
0	鍵盤大！就是為了鍵盤才買的。去賣場試過很多機器，也就1000系列可以流暢打字。HP的雖然好評很多，我覺得也就那麼回事，而且同規格貴很多，而且那個觸控板太窄了。電池也很爽，這點大家都是說了
0	當時是特價促銷時買的，沒有想到還會降價。鍵盤手感不錯，效能還好，電池續航時間值得一提，差不多都在8個小時左右，真的厲害。
0	上網看東西，不斷的操作，電池基本能用6個多小時，還是比較滿意的。表面不容易留手印，比黑色的好。去華碩官網下載了，所有XP的驅動，裝好還是不錯的。
0	送貨速度滿快的，帶內膽包，重量比想象的重，還能承受，待機時間不錯，做工很好。
0	白色的很漂亮，重量也在能接受的範圍，感覺上好像的確比N280快呢，錯覺麼？
0	外觀很好看,重量很輕,沒覺得沉,送貨很快,頭天晚上訂的第二天下午就到
0	1. 白色的，很漂亮，做工還可以； 2. 網上的軟體資源非常豐富，這是我買它的最主要原因； 3. 電池不錯，昨天從下午兩點到晚上十點還有25分鐘的剩餘時間（關閉攝像頭，無線和藍芽）主要拷貝東西，看起來正常使用八小時左右沒問題； 4. 散熱不錯，CPU核心不過40~55度，很多小本要上到80度了； 5. 變壓器很小巧，很多小本的電源都用的是大本的電源，本倒是很輕，可旅行重量還是比較重。
0	漂亮（老婆認為的），價效比高。電池很棒，能用4～6個小時，相容性還行，拿到手直接重灌了WIN7，基本不需要任何驅動，除了快捷鍵。
0	價效比高，配置比N270的強，電池使用時間長，京東的送貨也很快，晚上下單，第二天下午就送到
0	送貨快，下午快2點時訂貨，隔天上午11點就到了。外表和做工看起來還行，外接電源很小巧。發票上註明質保兩年了。
0	價格比較實惠，看著也挺討人喜歡的。升級倉上沒易碎標籤，不知道是不是鼓勵升級？或者是忘記貼了？？包裝盒上有完好封條。
0	重量比較輕，外觀也不錯，特別是幾個顯示燈比較酷。兩個記憶體槽都在後蓋，方便加記憶體。總共3G的記憶體，安裝Vista Ultimate沒有任何問題。
0	挺輕的，自己改裝了XP，在官網上也基本上找得到全部的驅動。 色彩挺不錯的。有人說改成XP系統，音響效果會變差，我倒沒覺得，可能沒怎麼體會到VISTA系統下的出色吧！不過平時看看片子夠了。
0	產品外觀小巧，效能穩定，功能齊全強大，適合辦公，學生使用，價格特別合適，還有dell的品牌和售後保障
0	買的是很用了?，又申請了價保，還是很超值的，外形很好看，就是裝系統的是很麻煩些，先裝的xp很煩，最後又裝的vista，跑起來還是很爽的，就是還要自己下載驅動，總體來說還是很超值的，512獨顯也是相當不錯的
0	硬體配置超強，完美支援vista，執行速度流暢，一兩年內無需升級硬體，估計也能跟上主流。
0	價效比高，hp收購的康柏走的是低端娛樂本路線，獨顯512，不錯！ 觸控式螢幕一體成形，比較喜歡！
0	機子外觀很不錯，惠普的品牌也讓人很信賴。 配置方面，感覺價效比很高
0	訂購價4599元，用了150元的東卷。再加上送的大禮包。收到貨的時候居然漲了200元。價效比不錯的本。
0	外形還OK,用了2天了在VISTA下玩遊戲還行的.發熱量有時大有時小不知道為什麼,不過總體上來說還不是很大,4600買的還送個大禮包.
0	質量還行吧，剛買到，正折騰這個破系統呢。送貨很快，值得表揚。
0	我覺得本本還是不錯的,簡單幹淨.效能也還好.而且我喜歡HP這個牌子,我們家桌上型電腦也是HP的.
0	4799下的單,收到的時候價格變成了4699,並贈送一張防毒光碟,然後就因為新增加贈品的原因,我無法申請價格保護,這明顯是京東逃避價格保護的小手段,讓我十分的不爽!
0	配置算不錯，裝XP有點麻煩，關鍵是找有ICH9驅動的盤，按照網上的安裝方法，能完美裝上XP SP3，解決了喇叭爆音問題，聲音圖示也能顯示，沒有別人說的那樣發熱量高，風扇聲響大。
0	硬體夠用，顯示卡測了一下，3dmark06在2100左右，還可以，一般夠用了，速度還不錯
0	執行穩定，聲音輕，外觀簡潔。觸控板設計較好，與整個板面成為一體，易清理。
0	東西質量感覺不錯，並未發現散熱和噪音的問題，價效比很不錯。
0	1.配置合理；2.外觀不錯，穩定性好，介面全，做工還好，相比硬體配置及穩定性，外觀及做工是其次的；3.散熱效果好。
0	1. 配置比較均衡，分量比較足 2. 基本滿足家庭上網需要 3. 京東自提點距離我家特別近，只有200m 呵呵
0	散熱良好，執行速度快，這個價位對應這樣的配置，沒得說的！！
0	價效比高，又好看，該有的全有了！為什麼還有那麼多的人要XP呢？VISTA挺好的呀，我安裝Windows7，MacOS 10.5安裝失敗！
0	外觀看著比圖片漂亮，配置不錯，價效比較高，沒有拆封 檢查了下是全新的機器，無作業系統
0	價效比高，外觀舒適，散熱很好 cpu高，其實就是衝8600才買的，256獨顯也夠用了
0	8600、高分、什麼藍芽啊、攝像頭啊、指紋啊、esata啊、hdmi啊、1394啊，該有的都有了，不該有的也有了，才5999，噢了。
0	外觀漂亮，配置不錯價效比較高，京東也保證了沒有拆封 檢查了下是全新的機器
0	1、功能齊全、外觀時尚且大氣 2、不綁VISTA，可以隨心安裝自己喜歡的OS
0	做工精緻，本本很薄，自帶MAFEE防毒軟體。N280的CPU不錯，會根據需要自動調節頻率。看1280*720解析度的電影非常流暢
0	價效比高，品質也很好，鍵盤很好按。開機直接安裝系統，果然是全新。自帶XP系統,續航能力不錯,完美屏，無線網絡卡支援n
0	1、機器小巧，份量相當於一本教材書，使用起來方便； 2、開機即自動安裝XP，無需裝任何硬體的驅動； 3、電池續航在5個多小時，上網速度很快，這可能與網路相關； 4、附有白色的內包，皮革質，要求不高的話能將就著用； 5、附有恢復光碟； 6、連續開機7小時，機器一點都不燙
0	價格便宜。效能不錯。配置比較好。另外箱子裡又送內膽包，包的質量還是不錯的。
0	速度比想象中快，而且還可以用超頻模式，增加15%的CPU速度。硬碟效能也很好。電池耐用。
0	價效比目前看來是最高的了，品質也很好，鍵盤很好按。現在提的貨，開機直接安裝系統，果然是全新。送的價值200美金的遊戲也很好玩。
0	做工精細 介面乾淨雅緻 效能不亞於一些大品牌 包裝周到 開啟第一眼就非常喜歡 用了兩天 絲毫沒有陌生感
0	輕薄小巧，做工看上去不錯。最重要的是，價格很便宜，以價效比取勝。
0	漂亮！ 重量輕巧，外接電源也很輕便 鍵盤足夠大，用起來比別的上網本爽 自帶了一個白色的包包，不用額外買了 隨機的小遊戲和大頭貼軟體有意思 本本用起來溫度低，不燙手 效能還好，一般的上網應用已足夠 無線網絡卡訊號不錯 電池續航時間長，一般的上網應用在最低亮度、關閉藍芽和無線網絡卡下5個多小時吧 驅動都已經裝好，攝像頭白天還將就，晚上用起來像拍鬼片 正版winXP家庭版
0	東西不錯，外觀設計的好，做工精美，質量可靠，京東的送貨速度很快！ 京東的東西質量還是比較放心的，沒有多大問題，包裝也不錯，發貨速度贊一個，基本當天都可以發貨。東西剛用上，很不錯，比想象中要好。
0	微星的本子老婆大人拿到了很滿意，樣子養眼，做工也說的過去，6芯的電池能用5個小時，自帶的XP省的裝系統了，這個價錢在京東買比起在中關村和姦商鬥爭還是要放心的多。京東這次配貨很快，第二天就可以去總部自提了。
0	外觀很漂亮，開機也很快，上網配置也很全，攝像頭，麥克風，網絡卡等都很齊全。 很輕巧，以後就要帶上它一起到處跑了。還配置了放大鏡軟體，不用擔心螢幕小看不清楚了！！
0	小巧實用,外觀好看;而且系統盤所在的區和其它區已經分開,儘管只有兩個區,不過已經足夠了
0	這個本本對得起這個價錢。 個人覺得很滿意，外觀靚麗，手感很好！
0	比較輕，升級到667匯流排之後比533的時候快一些了，預裝的系統是xp3的。
0	小巧，很是可愛，LED的屏亮度還不錯，啟動很快。電池差不多五個小時吧
0	輕巧、鍵盤大、電池差不多能用5小時，就是看上他的續航能力，免費送內膽包
0	26號下的單,由於等Rapoo的滑鼠,拖到30號才送到,不過意外的是當天有降價,價保還便宜了44元,算是額外的收穫. XP的系統沒怎麼用,就是無線網絡卡不穩定,驅動重灌好像就沒問題了.宣傳是n的網絡卡哦,可惜家裡路由54的,沒怎麼驗證過108的速度. 裝WIND的OSX沒什麼大問題,已經升級到10.5.7了,耳機的問題還沒處理. 電池5200mA的,5個小時好像撐不到.
0	u100 plus便宜，外觀尚可，電池續航時間較長，支援802.11b/g/n和藍芽2.0，相對其他品牌同價位配置已經相當不錯了。
0	不錯，比較小巧，不過系統做了GHOST後就再也進入不了系統了，老是進入F3的介面，不斷的重灌，只好重新手動重做了系統!其它的一切都好!買回第二天跌了50!
0	價效比高，24號的時候還是兩千七百六十六，現在降了近200，比較值
0	主流配置、CPU頻率還略高於其他的； 藍芽、WIFI、攝像頭、讀卡器都有了； 外觀也很漂亮； 價格卻比HP、聯想的便宜。
0	速度比預想的要快.商場裡試用過其他機器,覺得有點慢,這個還可以.n280的可能比n270效能上稍微好那麼一點點.
0	太喜歡了。放棄了之前一直在用的筆記本。 每天在家和在外面就用它上網了。
0	外觀漂亮，很喜歡外殼的質感，不是烤漆的，最討厭烤漆面很容易花，
0	幸虧週末提貨了，買完廣州就斷貨？酒紅色外觀很不錯。fashion。
0	感覺外觀挺漂亮，而且5399入手，還送了個原裝雙肩包。遺憾的是包包是15寸的，14寸的本本放進去有點大。對了，還送了一個2009瑞星防毒正版軟體。可是系統裡已經有諾頓，感覺用不上啊。
0	送貨快，下單後第二天下午就送到了。應該未被拆過，特意看了下，連個指印也沒有。Vista也還好，不覺得比桌上型電腦開機時慢很多；送的包包很喜歡，好多小包包，很有趣。
0	配置合理，功能齊全，酒紅色很好看，鍵盤很有彈性，手感好。 現在的價格也不錯，沒有發現亮點和暗點。 京東送貨夠快。
0	美觀，大方，不容易粘指紋，散熱很好，運氣不錯，是個完美屏，而且聯想外包裝是未被拆封的，心定了，執行起來聲音很輕，一直以為京東會拆封檢查，這次居然沒有，哈哈，開心ing，而且現在V450正式XP驅動也出來了，除了安裝XP耗費些流程時間，並沒有遇見什麼困難的問題，一路順暢的把系統做到了自己適應的環境，除了無線網絡卡和讀卡器尚未驗證，其餘全都作用良好，只有一些微小瑕疵。機器出廠日期：2009年4月18日
0	這個價格，這個配置，應該來說還是很好的。HDMI可以用來電腦播放高清，然後接到電視上。
0	發熱控制不錯！價效比高；收到的9400-512mb的顯示卡，比配置上寫的9300-256強一些！飛車10可以開，細節高有點卡。
0	同價位的幾大廠商的筆記本，我同事都買了。聯想這款黑色L3000是最漂亮的，散熱不錯，鍵盤手感很好，插口位置合理。LED背光亮度均勻，顏色豔麗。強烈推薦！C面得紋路很飄亮，贊一個。聯想的售後服務也是非常好的。沒有預裝系統，上網下載個聯想oemxp後搞定！
0	外殼很有特點 條紋很好看 用起來不錯 裝XP按網上的說的很容易裝，還有原裝滑鼠
0	1、配置強大，基本算是頂級配置了。 2、做工精良，工藝不錯。 3、螢幕、顯示卡和記憶體都是用的最新一代的技術。 4、小音箱效果很好
0	完美螢幕 玩遊戲不卡 用來作圖也很快 我主要用cad ps軟體 音響效果也很好 包我很喜歡
0	顯示卡還不錯了~螢幕也還可以，拿來玩遊戲這個價格裡找不到可以抗衡的對手了
0	螢幕大，配置強悍，外觀還可以，散熱沒問題，華碩質量信得過，作為家用機非常不錯
0	價格便宜4699，配置高，2.16的cpu，2g記憶體，1g視訊記憶體，比較無敵，個大，螢幕大，造型穩重，還帶攝像頭，同等價位配置無敵，同等配置，價格無敵
0	價效比超高，等價位下效能真的不錯。功能又齊全。大家就別挑刺了。
0	價格是個優勢。。。哈哈 電腦是幫同事買的，幫他裝了個系統。。。藍屏幾次。。。卡死幾次。。。 不過偶認為是正常的，在我手裡的新機。。沒幾部偶弄了不藍屏的。。。。 感覺機子速度還是不錯的。。。最主要的是價效比高~
0	螢幕不錯，怕麻煩直接裝了V系統，用著還不錯！電池3小時左右，有幾種節電模式可以選！
0	價效比很好，優點大家都說了，不再贅述。 各位如果想用XP一定用SP3的，所有的驅動都涵蓋了，不用上網找（可能會出現一些細小的不相容）
0	優點：這是我的第一款本本，所以好不好的概念不明確，目前玩實況OK
0	這是我的第一款本本，所以好不好的概念不明確，目前玩鬼泣4，波斯王子4都OK，裝XP也容易，我買D版（深度XP-SP3 7.0)安裝，驅動都有！
0	價效比不錯，3DMark 06 5022 Cinebench R10 4021 在瀏覽網頁情況下，電池可以支援2小時20分鐘 完美屏。機器散熱良好 屏是友達，2006年第一週，色彩一般。 裝XP比較麻煩，驅動要使用者自己去找。 觸控板離鍵盤太近，打字容易誤觸。 鍵盤手感一般。
0	價廉物美價廉物美價廉物美價廉物美價廉物美價廉物美價廉物美價廉物美
0	散熱非常棒！顯示卡棒！玩遊戲一點都不卡。指紋提供了很大的隱私空間。
0	配置對得起這個價格，執行穩定。大氣。 到電腦城花了20分鐘裝了個GOUST版本XP3 該有的驅動都有了，意外！自己就從盤裡裝了個指紋！ 發貨還算快3天到！
0	螢幕很大，速度很快，配置也夠齊的了，自己裝XP系統要比預裝VISTA好很多
0	價格公道效能 出眾 我是北京的 送貨特別快~！送貨員頂著大雨給我送到的 贊一下~！ 螢幕是完美~1玩遊戲看電影很爽 ~！速度也挺快的 ~！散熱很好
0	同等配置的本本中價位最低，執行速度不錯，本本介面豐富。替代我的桌上型電腦是夠了。
0	有攝像頭。也不算很重。總體滿意，驅動都沒有裝，ghost xp 雨林木風9.9全一鍵搞定。就是原來的系統是vista現在是dos了。
0	XP安裝比較順利,可惜有朋友說打CF比較卡，我試了也比較卡,不知道是不是驅動的原因
0	入手之後還沒有玩什麼遊戲 不用用起來還是挺舒服的 螢幕比較大
0	發貨速度快~華碩的筆記本質量還是挺好的~價效比不錯~xp下的驅動還是很好裝的~外形也還可以~
0	裝個XP，結果好像是沒有安裝合適的驅動，所以打魔獸爭霸都卡的要命，打華碩售後服務，原來在官方就沒有針對XP的驅動，大部分都是VISTA下的驅動，因為看見許多朋友裝XP都很成功，所以急切希望用S97V這款筆記本的朋友們把XP下的驅動共享出來，總體來說，不錯
0	1.螢幕完美、效能很好； 2.價格很便宜，完全可以取代桌上型電腦。
0	裝完系統和所有驅動，以及常用軟體之後，感覺速度還是挺滿意的。 顯示卡效能沒的說，音效卡效果也很不錯，就是喇叭音質次點兒。 機器運轉起來，噪音還好，不是很大。
0	這個機器在同等品牌同等價位的情況下配置和價效比都是很高的。尤其是顯示卡。還有原裝的包和滑鼠送~很意外~
0	價效比超級高。我在中關村的渠道報價都不如京東的活動價格。這點絕對的牛。
0	顯示卡視訊記憶體大,其它都一般,螢幕也還行,試玩了俠盜飛車4感覺畫面還不錯. 正在下載極品飛車12,到時候看一下測試結果如何.
0	價效比較高，比較實惠，在金融危機的現在，對於那些手頭較緊的人是個不錯的選擇。 關於驅動還是比較容易找的，盤裡有XP驅動的。光盤裡的software這個檔案裡面有的。大家可以試試。
0	XP只要先把啟動項改成CD的,開機後，等出現華碩標誌按F2進入BIOS，選擇“Storage Configuration”進入，然後把“Configure SATA as”由AHCI模式改成IDE相容模式 就直接裝上系統盤裝好了.
0	1.價效比高，能流暢運行遊戲。 2.訂單處理效率高。 3.物流快捷。
0	該有的東西都有了，這個價位有這麼好的配置，就快要趕上很多三線品牌的價效比了。華碩的東西質量還是有保證的。很適合學生。
0	昨天收到的，安裝xp系統也很順利，軟體測試也很滿意，物有所值，除了無線網絡卡和顯示卡的驅動是自己下載的，其他驅動盤上都有，網絡卡：NE771，隨便google一搜索就有，顯示卡的下載地址是：http://www.drvsky.com/nvidia/NVIDIA_GeForce_9650M_GT.htm
0	比想象中的輕，，，就華碩變壓器一貫來說。。。 驅動似乎沒有想象中的難裝。。。 總體感覺還好。。。
0	價效比高，價格很實惠，顯示卡沒的說，對筆記本來說已經非常好了。3D遊戲執行流暢。 系統也沒有坊間傳言的那麼難裝。
0	說實話，這個價錢買這個配置的本本~~~什麼都不說了。價效比高，價格很實惠，顯示卡沒的說，對筆記本來說已經非常好了。3D遊戲執行流暢。 系統也沒有坊間傳言的那麼難裝。
0	效能非常棒，使命召喚4，5，波斯王子4，極品飛車12效果最高，2倍防鋸齒都能流暢執行
0	價效比很高 機子做工很好，奇美的完美螢幕（可惜是06年的屏）， 鍵盤用起來很舒服，攝像頭很清楚，話筒的音量也不錯，喇叭音質很好， 15.4的機子感覺不是很重，華碩的售後還不錯 總而言之，這個價錢買這個牌子的配置 很好了
0	整體機子感覺不錯，就連包包都比較滿意，很輕便。1G顯示卡肯定很爽啊，雖然還沒有裝遊戲
0	價效比較高!現在看都沒有了!慶幸自己出手了!自己用著非常不錯!就是不知道為什麼沒有進網許可
0	完美屏，全新的行貨，執行很安靜，散熱較好。價格很實惠，顯示卡沒的說，對筆記本來說已經非常好了。3D遊戲執行流暢。
0	華碩承諾無亮點。送的滑鼠時羅技的。本子的散熱也比想象的好很多
0	效能不錯，03跑了15000，其他的還沒跑 裝WIN7驅動可以自動搜尋，XP驅動也比較好裝。其他的再使用中。
0	外觀不錯，螢幕很大，看得很舒服，解析度是1280X800的。螢幕下方確實有華碩LOGO，大家可以方心。室溫30度下上上網，CPU、GPU、硬碟的溫度大概是50、50、45左右。9650m GT的顯示卡在筆記本中算很不錯了。硬碟是希捷5400.5，單碟250G，效能不錯。總體來說，機器價效比是挺不錯了。
0	效能不錯，驅動盤不支援xp，用驅動精靈加手動找的驅動，裝的xp,挺費勁的，不過機器滿快的，螢幕也大，玩遊戲很爽。
0	價效比很高，這種配置除了神舟的其他牌子很難做到~ 本來上週就受到貨了，想評價，沒法發現訂單沒有“完成”，結果今天才能評價，受不了，錯過了4倍積分。
0	價效比沒得說，這個價位很值的，做工不錯，畢竟是華碩的，散熱還可以，不過沒有長時間玩大型遊戲，只是個初步印象。螢幕是完美屏。
0	各方面都不錯，剛開始以為送貨員把發貨單號寫錯了，結果是郵局弄錯了，誤會京東商城的送貨員了，在這裡向京東商城道歉。
0	效能不錯，很便宜 開了一整天，機身溫度還是蠻低的 幾個功能鍵也挺好用的
0	東東還算不錯。重灌系統時，網上查不到怎麼修改BIOS，才能安裝？問題請幫忙解決！
0	從廣州發的貨，訂貨後兩天就到了，非常快，配件很齊全，作業系統方面沒有預裝也不算壞事，網上有人說這款用了sis的晶片組，事實上還是用的Intel，想買的朋友應該放心了。完美屏，還有2 years warranty，可以放心了。 end
0	價效比很高的一款本子，同樣配置去買臺機帶顯示器也要4000左右。
0	配置比較不錯。價效比可以。畢竟這個價錢。裝XP花點時間也裝的好
0	小巧、便宜，攜帶方便，出門時在賓館上上網，發發電郵什麼的，足夠用的了
0	做工比較優秀，細節方面也做得比較好。外接一個大顯示器是一個很好的選擇。
0	收到貨比我想象中的速度要快，對於電腦從外觀看還是不錯，有點驚訝實在太小巧了。還沒更換系統。試開了不到兩分鐘就感覺有些熱了，不知道屬於正常否。希望用起來以後不要有什麼毛病。
0	1699元能擁有本本和包非常滿意，裝XP也比想象中順利。外觀漂亮有大廠風範，鍵盤舒服。
0	總之第一句話就是便宜~讓同事幫忙裝了xp系統，執行起來還是不錯的~
0	小且輕，放在揹包裡就跟背一本書查不多吧，白色感覺很乾淨，上網速度挺快的
0	便宜，以前是LINUX系統，一拿回來也沒用直接重灌了XP，裝完後速度很快
0	東西很小巧，外觀挺漂亮的，有珍珠漆的效果，外觀工藝做的還是不錯，塑料模具不錯，速度也挺好的。
0	外觀挺漂亮，屏有點小，裝系統麻煩，各位高手告我哪個是攝像頭驅動程式，剛買了就送包。虧了一個包。別的都挺好
0	還不錯，比較實用，裝系統千萬別看網上傻比功略，純粹是沒事找事，什麼用U盤虛擬光碟機iso，都是忽悠，最簡單的，用U盤做一個WINPE，進pe，然後用PM刪了分割槽，清空MBR，再重新分割槽，用ghost搞一個系統，半個小時搞定。
0	優點： 不錯的本本，就是螢幕小點 不足： 不錯的本本，就是螢幕小點
0	攜帶方便,俺不愛好打大型遊戲,臨時辦公上網看電影夠用了,外出時帶上,回家後外接23.6寸顯示器光碟機,上網看電影DVD用起來超爽,便宜實惠,總費用才三千二百多,比起三千多的本本就是好.
0	價效比高、總體費用還是節約不少的，尤其是隻用一般用途（文件編輯、上網等)MM 比較適用。
0	整體外型比照片好看很多，外殼也有防指紋的設計，發熱量也可接受。
0	機器總體來說非常快，SSD的速度簡直是飛速。本來還想再加1G記憶體，現在看來完全無必要。裝上xp，用office 2007，開啟檔案啥的，比我的T61速度還要快。
0	從11號下單到手中用了10天《一般的快遞4天》，從來沒有過的急！終於盼到了，迫不及待的開啟箱子看到買到的寶貝，證明自己還是蠻有眼光的，外觀沒得說，比起什麼聯想，華碩，感覺他們是?料玩具，試了下720P高清，CPU佔用百分之80，還是沒有問題的，1080P就沒有試過，一般也沒有必要了。電池續航一般用3個小時我覺得很滿意了，現在基本上還沒找到毛病，我這個人要求不高！呵呵！！！！
0	inter 的SSD硬碟 速度超級快，現在用筆記本在也不用像以前那樣開機後就小心的放桌子上，不敢隨意移動，可以到處拿起走著用，也不用擔心硬碟被震動導致硬碟故障！全鋁外殼漂亮不留指紋。
0	小巧，做工還算精緻。固態硬碟很超值，當然，這是在2999購買的時候。
0	SSD硬碟，金屬外殼，齊全的功能（包括內建麥克風，這點介紹沒有）。
0	金屬質感的，不過發現也不是很大一個。初步看了下，沒發現有點。
0	價效比很高，金屬外殼很有質感。喇叭的效果很好，外放音量很足。
0	造型大方美觀，而且價效比高，回去就裝上了Win7，除了開機慢點，一點問題都沒有，執行流暢！！
0	非常漂亮，超值之選，intel的固態硬碟果然不是蓋的，實測非常滿意！
0	價效比高 intel X25-M硬碟賣掉 換普通SATA硬碟 一臺上網本才2000不到 外觀漂亮 全鋁機身
0	全金屬外殼的機器 SSD速度快 3芯電池夠用 6芯會突出一塊影響美觀和攜帶
0	烤漆面板相當漂亮！各項功能都很齊全，送人的，很滿意呢！雖然還沒有試用。
0	價效比高，外觀大方，穩重，該有的功能都有了，最爽的是音量可以用手觸控滑動調節。
0	t4200cpu不錯，帶攝像頭，帶dvd燒錄，升級了記憶體。速度一流。帶電池延包卡可以包1年。
0	價格便宜，配置挺高的，配置在2899的這個價格上顯得還不錯，系統也裝的很快，試玩了一下散熱什麼的都不錯。
0	下午剛剛收到，晚上安裝了vista 32 驅動自帶在E盤，因為重新分割槽安裝系統，到網站去下載了，所有東西都能正常用，速度很快，很漂亮，
0	配置在2899的這個價格上顯得還不錯 昨天剛到手 系統也裝的很快 試玩了一下散熱什麼的都不錯
0	目前3k以下的筆記本很少有貨的，這個相對來說還算可以。配置比較全，帶攝像頭，整體做工尚可，裝ghost版的系統很容易搞定。
0	配置高價格低,自帶的三星DDR2-1G-800記憶體,質量比前段時間東京賣的同方V80摸具提高不少,輕觸功能鍵高技術含量,烤漆面板很大氣,散熱還可以
0	價效比高,和其它牌子的電腦相比,大概相同的配置,會貴1000元左右
0	雖說費了九牛二虎之力才把系統裝上，感覺用著不錯，速度很快，散熱還好，螢幕完美屏，色彩顯示不錯。
0	價效比非常高,2999.00元,能夠配置比較高的膝上型電腦.非常合算.基本上的配置都有了.
0	價效比高，用過10寸的N270上網本再用這14寸全尺寸鍵盤的，舒坦多了呵呵。 沒系統也挺好，省了一筆不小的銀子 鋒銳的好處就是冷。HP的電腦可以拿來烤老寒腿，這個電腦年初買過一個，超級冷。 下單子時候的說明沒寫攝像頭，拿貨是帶攝像頭的，方便
0	本子很漂亮，特別是鍵盤，自帶的Linux改成了XP，驅動都在光碟。
0	全新的外觀和16:9寬屏設計，採用當前主流的45nm芯及16:9黃金比例寬屏，緊跟隨市面主流腳步。整機線條很圓潤，“acer”LOGO內嵌A蓋正中央，燈管的照射下顯得十分搶眼，螢幕方面則跟隨主流市場，採用14寸LED背光屏，顯示效果相當好，16：9規格的解析度也更好地配合了高清影音，尤其值得稱讚的是鍵盤運用了類似索尼筆記本特色的巧克力鍵盤，鍵位突出，並且多媒體快捷鍵的位置也重新設計。整機更紮實靚麗
0	螢幕 做工 都可以 價格公道 用pe裝的雨林木風的系統 重啟時引匯出了點問題 送的光盤裡有驅動和程式 裝上快捷鍵就能用了
0	這個價位這個配置已經很不容易了，做工不錯，其實還是磨具不錯。發熱量控制的還好
0	樣子還算美觀，配置過的去，這個價位比較值，個人覺得是一個比較重的商務機（有藍芽和指紋什麼的高階商務機配置）
0	價格夠便宜，功能齊全，外型也還不錯，上網本的價格買到這樣的筆記本，很不錯
0	該有的都有了，系統也很好裝，光碟驅動很全，指紋好用，價效比高
0	該有的都有了，系統也很好裝，光碟驅動很全，指紋好用，價效比高
0	總體來說都還算OK。就是安裝系統的時候需要進BIOS那裡把SATA 模式改為IDE才能安裝。
0	外觀漂亮，做工優秀，鍵盤手感很好，功能齊全，配置滿足一般娛樂辦公，led螢幕，ddr3，都是比較主流的配置，指紋 麥克，攝像頭，讀卡器，藍芽，功能豐富，最主要的就是這個品牌這個價格，絕對價效比冠軍！強烈推薦購買！
0	價效比夠好，外觀夠漂亮，效能夠用了，牌子夠大了，我心夠舒服了
0	今天剛到手，只能大概說一下。第一感覺配置不錯，對得其這個價位，價效比不錯。第二本挺漂亮，藍芽模組我也喜歡。
0	個人覺得配置屬於中高階，CPU級別高，記憶體大，音響效果不錯。 筆記本外觀比較時尚，鍵盤製作較精良。 獨立顯示卡，攝像頭清晰，應該滿足了 。
0	1.整體外觀時尚大方,鋼琴烤漆. 2.主流配置,DDRI3代記憶體.大大提升執行速度. 3.LED完美屏,亮度更高,更節能.使用壽命更長. 4.杜比聲音,效果不錯
0	蒙牛很牛
0	#送臺iPad給爸媽# 感謝蒙牛給我營養讓我快樂的成長；感謝蒙牛做我夢想的翅膀；感謝蒙牛替我對母親盡一點孝心；感謝蒙牛讓我體味母愛的味道；感謝蒙牛給我以及我最愛的母親悉心關懷和無限呵護......蒙牛，你在、情在、母愛常在！
0	#送臺iPad給爸媽#獎品很給力！為蒙牛，為獎品
0	蒙牛 挺牛的
0	#成功學院飲食文化節#蒙牛真的很牛，太牛了，哈哈
0	蒙牛果然很牛
0	蒙牛真的很牛
0	霸氣 蒙牛很霸氣
0	蒙牛大果粒就是好吃 好吃好吃~
0	蒙牛新出的枕奶很好喝，有進步
0	我一直都很愛喝蒙牛的純牛奶 一直，很愛
0	送蒙牛...健康才是最好的禮物。
0	倍感欣慰巴西進口的香蕉+有機原奶，當然好喝。有品位！！蒙牛是很不錯的乳企彭梟: 多謝支援蒙牛產品！
0	日前，在中國食品科學技術學會第九屆年會暨亞洲食品業論壇上，歐式雙層果酪酸牛乳產品的研究與開發專案，榮獲2012年度“中國食品科學技術學會科技創新獎——產品創新三等獎”。 此次年會共評審出7個產品創新獎，蒙牛歐式雙層果酪酸牛乳產品是唯一一個獲獎的乳製品產品。
0	最愛的蒙牛布丁
0	蒙牛總是那麼亮有意思，特色鮮明
0	說的很好讚賞：學習蒙牛文化---善待每一頭牛，他們都是母親。
0	蒙牛 很好的牛奶
0	讓更多的消費者喜愛香蕉奶，姑娘繼續努力！倍感欣慰巴西進口的香蕉+有機原奶，當然好喝。有品位！！蒙牛是很不錯的乳企彭梟: 多謝支援蒙牛產品！
0	我最愛喝蒙牛酸牛奶，天然無害，有助消化哦，乖寶寶都要經常喝酸奶喲
0	蒙牛……鎮的很牛
0	回覆 網路危機公關做得很不錯，希望品質也能如此 我向您保證，蒙牛還是很好吃的。
0	跟蒙牛一樣堅挺光明這一年就沒消停過
0	喜歡喝蒙牛這個牌子的牛奶，真的很幸福啊
0	剛剛吃完飯啦。滿足ing。出發去三蘇祠。今天行程真不錯。蒙牛還發了小禮品。互動也很happy。感謝 。愉快的週末噢。
0	蒙牛很愛乾淨 加菲你的眼屎還可以多一點嘛
0	蒙牛冠益乳，呵護百萬的健康與美麗，哈哈哈
0	這次蒙牛拍的廣告不錯，以人為本。很溫馨。
0	蒙牛出手機了好看不
0	蒙牛新產品，很好喝
0	我絕對是個懷舊的人。眾多冰淇淋中，我一眼就看到寫得相當煽情的蒙牛老冰棍，毫不猶豫就買來吃啦。味道跟口感依舊啊！小時候好像是五毛錢一根，現在也只要一塊錢。就算吃過了再昂貴再知名再高階的冰淇淋，除了味道好吃以外，當年吃冰棍的喜悅卻一直沒找到。老冰棍也只能似曾相識，真正的感覺卻只能回憶
0	創業者從微觀推向巨集觀，發現一部分人的需求，然後向一群人推起來。80年代的人不要跟70年代，跟60年代的人競爭，而是要跟未來，跟90年代的人競爭，這樣你才有贏的可能性。商業計劃絕對不是一個銷售計劃，裡面有無數細節，無數人才的運營。蒙牛不是策劃出來的，而是踏踏實實的產品、服務和體系做出來的。
0	嗯，在現場看到新形象了，到處可見的“只為點滴幸福”以及巨大的奶滴形象。開放、透明的釋出會、天幕笑臉的互動效果，以及企業內部深度的改變，如引入中糧的管理經驗、派優秀人才到丹麥學習等，都著實感受到了蒙牛由內而外的改變！期待這次的換裝真的能為蒙牛及中國乳企帶來巨大
0	蒙牛酸酸乳2013年度新任代言人五月天以一種青春搖滾的亮麗姿態出現在蒙牛酸酸乳2013的年度廣告大片中。在48個多小時的拍攝過程中，五月天始終情緒高漲，表現得十分敬業。外景拍攝，是在這裡晒黑的吧?無論你喜或不喜歡酸酸乳,狠青春的味道之廣告以後會經常出現，若受誘惑就去買盒看看青春是否在裡面呢?
0	有蒙牛無幸福
0	康師傅的經典奶茶和蒙牛的核桃味早餐奶太好喝了
0	蒙牛冠益乳很好喝啊！
0	最真實的蒙牛廣告語。
0	蒙牛的奶特很好喝啊。
0	蒙牛牌子藍瓶的很好喝
0	對 說：牛哥也挺高興吧，蒙牛好好幹，支援民族企業。
0	強烈推薦：這個牛奶真的很美味呀！好吧，雖然它是蒙牛的。不過，我豁出去了。真的很好喝啊！
0	沒想到蒙牛今天連續給我打了好幾個電話問明情況，我說那一盒臭奶我已經扔了，也不需要什麼賠償，可是對方仍堅持要送我一箱＂新養道＂！其實，我不該仍掉那奶，應該給他們拿回去研究到底是哪個環節出了岔子！由此看來，他們的希望還是好的！所以我們國人更應該給他們時間與支援！中國，加油！@蒙牛乳業
0	蒙牛這香蕉牛奶太可愛啦
0	太逗了！看到蒙牛笑噴了
0	蒙牛換新包裝了。很好看
0	蒙牛啊！我的最愛。。。
0	6年前的《贏在中國》，是我最喜歡的，一直盼望能有下期，在節目中蒙牛集團牛總、匯源果汁朱總、新東方教育集團俞總、阿里巴巴馬總、巨人網路史總等都是我非常敬佩的中國企業家，尤其牛總的企業文化感染了我，所以我喝奶只喝蒙牛，除了上面幾位我最敬佩的boss外，還有兩個人我最最敬佩的熊曉鴿和王利芬
0	很有意義的活動，感謝蒙牛哈哈，這些圖片太友愛了~~
0	期待2013 魏晨在蒙牛酸酸乳音樂風雲榜作主持人 很期待
0	中國企業也不容易，到蒙牛通州工廠看了一下，生產線很先進，據介紹奶源90%都是牧場集中養的牛，其餘的也是牛拉到奶站集中擠奶的，他們說這些環節沒問題。企業在高速發展階段容易出問題。正在脫胎換骨。中國企業發展迅猛，現在需要和我們生活方式精緻化一起提升。坦誠面對公眾和媒體不迴避問題就會進步
0	酸奶喝來喝去，還是最喜歡蒙牛的紅棗酸奶，味道香，還便宜
0	喝蒙牛純牛奶，覺得很好喝
0	原來，我在蒙牛經銷商做白領的時候就好羨慕工作一線的基層員工哦！一個月加上社保補貼才能盒1700，我給倉儲部算的工資每個人不含社保補貼都能拿到2000以上，不過我一點都不羨慕，畢竟他們是下苦力的，行政人員還要靠他們養活呢！所以我也想開了，只要能在交了社保以後還能有點閒錢，再多的苦我也能吃
0	支援蒙牛、支援伊利！！！
0	支援蒙牛、支援伊利！！！
0	肯德基比其他的還乾淨，就如同堅信蒙牛比伊利還乾淨一樣。
0	蒙牛酸奶味冰棍最好吃了！
0	2012年的最後一天，就這樣子對待我。。。剛剛美滋滋的領完蒙牛酸酸乳的飲料，就被通知說要寫體育學論文，並且就剩我跟二絲我倆沒交了。手機坑爹的沒流量了，無奈跑回宿舍百度，路上還碰到好幾個同學，還囧的要死的跟大家解釋要回宿舍補體育。。。這是要有多無奈與尷尬。。。2012，趕緊拜拜吧。
0	#蒙牛百變大咖秀# 換裝後的蒙牛純牛奶外包裝很清新，不過我還是最喜歡一塊八一袋的6+1早餐奶，平民化的享受
0	油炸蔥卷是我的最愛哦，再配一蒙牛，最營養早餐喜歡雞翅~！蒙牛
0	本月26日，我有幸參加由中國和丹麥農業部牽頭的乳業技術合作奠基儀式。此次合作中心成立，有助於將丹麥先進食品安全檢測及管理技術引入國內，並將丹麥在奶牛防疫、育種、規模牧場建設等方面經驗移植過來。而與阿拉的合作，圍繞“提升安全品質，建設現代牧場”，有助於對蒙牛進行全方位的重塑。
0	還是光明倍優鮮牛奶最好喝，蒙牛的純牛奶其次，伊利的太次了。蒙牛
0	還是光明倍優鮮牛奶最好喝，蒙牛的純牛奶其次，伊利的太次了。光明
0	蒙牛的以前總喝，味道很不錯
0	混血蒙牛：這種改變我很喜歡
0	蒙牛集團從生產到品控都有著一流的硬體裝置以及非常嚴密的質量管控體系。進入中糧時代之後，蒙牛集團又積極探索新的產業鏈發展模式，在戰略上進行點滴改變。 據瞭解，蒙牛集團聯手丹麥乳業巨頭愛氏晨曦進行合作，愛氏晨曦以22億港元入股蒙牛奶。這是蒙牛集團開啟“點滴改變”步伐的關鍵一步。
0	蒙牛乳業 9月20日晚19點30分，蒙牛集團在北京世貿天階釋出了“只為點滴幸福”的新視覺和新理念。這是蒙牛集團成立13年來首次大規模的形象切換，會上釋出了全新的品牌廣告及產品包裝。首批更換新包裝的產品包括純牛奶與基礎功能奶兩大品類，蒙牛將在全國100餘萬個銷售網點逐步上架新包裝牛奶。
0	沒學歷的成功企業家-奧康：王振滔，木匠出身；蒙牛：牛根生，養牛工人；國美：黃光裕，小學文化；老乾媽：陶華碧，小學沒畢業；新華都：陳發樹，小學文憑；紅星美凱龍：華建新，木匠出身；波司登：高德康，裁縫出身。一個人一生能走多遠，要看他有沒有明確的方向，有的話，剩下的就是堅持了。
0	除了蒙牛獼猴桃的老酸奶，光明的蘆薈。最愛的就剩我的養樂多了，
0	很喜歡蒙牛的新包裝，感覺高檔了很多，簡潔，主要表達的要素也很明確！不感驚歎&quot;設計要經得起時代變遷&quot;！
0	蒙牛優益c原味 真的很好喝耶
0	以上是18歲前的早餐組合。問我為啥早晨木有牛奶，我把牛奶當水喝，一下課嘴刁著兩斤蒙牛咕嘟咕嘟
0	明天早上都喜歡蒙牛紅棗早餐奶，味道不要太好哦！哈哈！@蒙牛乳業
0	現場看到新形象，“只為點滴幸福”及巨大的奶滴形象。開放、透明的釋出會、天幕笑臉的互動效果，企業內部深度的改變，引入中糧管理經驗、到丹麥學習等，都感受到了蒙牛的改變！期待這次真的能為蒙牛帶來巨大正能量！
0	蒙牛的這個牛奶名字很牛逼啊。
0	發現蒙牛的縮水版原味也很好喝
0	蒙牛們造蒙牛，蒙牛實在太牛。
0	今天的兩大發現和兩個未來的打算：幸福超市裡的涼皮很好吃，以後要經常去吃！蒙牛的果蔬酸酸乳很好喝，以後每天都要喝！
0	我喜歡左手拿著蒙牛香蕉脆皮雪糕，右手拿著伊利小奶磚，慢慢悠悠的走在路上，周圍人快速的腳步會讓你感覺你就像電影裡那樣，一個人站著，周圍的人唰唰的閃過~感覺好不錯，就是最後有種不適：冰糕太甜了！（祝：琴芬同學生日快樂，今晚很開心 把我的祝福帶到哦，你也別傷心啦，我以後不了~）
0	蒙牛老冰棍挺像小時候吃的。。
0	蒙牛這次的活動非常有創意點滴幸福美好瞬間感染了偶‘瘦小’滴心靈
0	蒙牛風雲榜新人盛典 現場非常震撼 期待exo 我在:http:t.cn/zl7Xr4E
0	蒙牛新出的香蕉有機奶很好喝啊～
0	最好是喝蒙牛的，長的會更猛哦！
0	喜歡 蒙牛。@肖傑夫是清新小粗腿
0	蒙牛牛奶，乾爹最愛
0	我覺得還是蒙牛特侖蘇最好了……
0	蒙牛總部，能看見的地方都很乾淨
0	據熟悉中國牛奶市場人士透露，由於受近年國內頻頻牛奶安全事件影響，蒙牛常溫奶大受影響，不再成為其主推產品。除較早前推的特侖蘇在高階市場有可觀佔有率外，近年蒙牛全力推廣蒙牛優益C。不瞭解不知道，據業內人士講，這款產品居然搶了益力多不少市場份額，超越益力多隻是時間問題而已。
0	蒙牛的奶味最厚道了
0	支援蒙牛 支援認真做事的國產奶企
0	3+2餅乾和蒙牛酸酸乳是我的最愛^^
0	謝謝生活有道的漂亮主持人給我送來蒙牛券，呵呵，看電視還可以得獎品，不錯
0	發表了博文 《蒙牛兒童牛奶創新產品——蒙牛未來星》 - 原文地址：蒙牛兒童牛奶創新產品——蒙牛未來星（來自 作者：high節奏 作為孩子們最好的健康夥伴，蒙牛未來星珍惜孩子們快樂享受美味的純 http:t.cn/zW1ZGlV蒙牛NULL0
0	為了牛奶~~ 我們將抽出三位幸運者，獎品是一箱蒙牛優酸乳歡迎大家參與投票
0	最喜歡蒙牛的酸奶和瓜子，原味的哦
0	蒙牛贊助
0	感謝蒙牛
0	蒙牛便宜
0	國產版蒙牛牌香蕉牛奶，也很美味！
0	我的聖誕禮物，蒙牛牛，太喜歡啦！
0	蒙牛不錯
0	蒙牛不錯
0	突然覺得有點不好意思……回覆 不客氣…………………………………………………………………………………… 感謝您對蒙牛產品的支援。
0	我最愛吃的綠色心情原來是蒙牛的。
0	今天聽蒙牛的p3聽了許多初音、鏡音、還有五月天的歌。讓我感覺好像回到原來的時候，那感覺真的好好（＊￣︶￣＊）我想起了曾喜歡的那個人，還有和蒙牛，桐哥我們幾個在一起的日子，好懷戀那時啊！突然覺得自己其實很幸福！::&gt;_&lt;::恩，最總要的是我會把那些歌下下來，再也不刪除了！
0	再說一遍，蒙牛的問題不在工廠，蒙牛工廠5s管理做的中國最好，毫不誇張！蒙牛的問題在奶源，希望大家去看看牧場
0	昨日，“MusicRadio音樂之聲 新音樂運動 魏晨樂動會”在北京舉行，魏晨和大家分享了自己對音樂的理解和感悟。3月6日“蒙牛綠色心情中國TOP排行榜頒獎晚會系列活動之啟動記者會”，屆時魏晨也將出席。在MusicRadio音樂之聲知名 和 的帶領下，讓在場的粉絲們度過一段難忘而又美好的時光。
0	今天下午和老伴在光彩路北京維爾門診部給女兒 自費買了兩盒牛黃解毒片，每盒11元5角，然後又去首航超市買了；一箱蒙牛早餐奶，伊利紅棗八聯杯，富士蘋果，水晶梨，精品柚子，白菜、柿子椒、西紅柿、長茄子、圓白菜、瘦肉餡、六必居醬瓜、茉莉花茶，曼可頓麵包，栗子，阿膠棗。共計151元。
0	蒙牛先生，你太牛了。@杭州微博城事
0	致蒙牛客服：感謝你們及時跟我聯絡，對於＂大果粒＂質量問題跟我道歉，並認真查明問題原因作出合理解釋。感謝新疆克拉瑪依客服楊先生，態度和藹，最後為了表示歉意還送我蒙牛的酸奶。呼籲大家維護自己的合法權益！也希望這是最後一次遇見蒙牛的質量問題，希望蒙牛的事業牛氣沖天！
0	回覆 蒙牛是我生活中比不了少的兩個字…我會一直支援的 你好，感謝對蒙牛產品的喜愛呦，我是蒙牛微客服，歡迎關注我。
0	回覆 ，不是吧！有優惠嗎！你好，感謝對蒙牛產品的喜愛呦，我是蒙牛微客服，歡迎關注我
0	你好，感謝對蒙牛產品的喜愛呦，我是蒙牛微客服，歡迎關注我。
0	回覆 每次我只要提到蒙牛~不一會他就出現。你好，感謝對蒙牛產品的喜愛呦，我是蒙牛微客服，歡迎關注我
0	新購入好吃的噻...左邊的是光明酸奶保質期很貼心的是150天哦..盒子也很心水.味道超級棒哦...當然價錢也貴一點...海鮮麵我還是最愛了...一會兒把它搞定了...蒙牛的大瓶酸奶味道也不錯很便宜...喝起來也很有感覺..推薦光明的酸奶哦
0	師傅你太逗了 還是蒙牛酸酸乳 哈哈哈
0	哈哈。不錯不錯。小蒙牛越來越有才了
0	蒙牛核桃牛奶。一定要智慧出眾呃。。
0	蒙牛還是挺好，實惠，最便宜。。。。
0	#蒙牛早安#我是最棒的！！！遲到ing~
0	蒙牛的新衣，我個人挺喜歡的，支援。
0	蒙牛先生好勤快哦！果粒好給力的呢！
0	真的很好看吖，蒙牛的廣告也挺好看的
0	蒙牛養牛場的牛很厲害 越來越喜歡這歌了 轉發微博
0	3+2餅乾和蒙牛酸酸乳是我的最愛^^
0	蒙牛大果粒你愛嗎？反正我是很愛了。
0	光明早就不能喝！我從不買光明和蒙牛
0	回來越想越不對，一搜，果然，我今天坐的竟然就是傳說中的波音777！真的太受寵若驚了啦~~我就說為什麼今天的飛機餐那麼好吃，還有蒙牛酸奶喝~每個座位都配有小枕頭和毯子；座椅前的顯示屏可以看電影聽音樂看美劇，每一副耳機都是密封包裝的空姐也特別美麗nice~以後出門選國航呀！
0	倒黴日， 看著初中三年在身邊毫髮無損的水壺那一瞬間 “砰”的一聲碎了心也碎了 還是心裡突然豁然開朗？ 每每借別人的萬能充不知被摔壞幾個…… 傍晚去超市我多麼想買把蒙牛優益C卡士奶O泡果奶德芙嘉頓餅乾買了…… 我現在心情有點鬱悶可是卻沒有人陪我說說話好想悶頭大睡……
0	你簡直太厲害了蒙牛
0	昨日去超市想買奶粉，就看看雀巢啊，伊利啊，蒙牛啊什麼的，結果導購不斷的說那就是香精調購的，這個也是那個也是，我就問那你說哪個好，她指著一個叫荷蘭乳牛的，說是進口的，我一看也不貴，就拿了一盒。今天上網一搜，什麼亂七八糟的訊息都有，真不知道現在該吃什麼喝什麼了！
0	中左同你分，小葉子 為了牛奶~~ 我們將抽出三位幸運者，獎品是一箱蒙牛優酸乳歡迎大家參與投票
0	我也裸辭過，辭掉了多少人的期待，那些歲月我哪來的勇氣和毅力啊，感謝王哥，感謝蒙牛
0	優質營養，口味純正，高效吸收，蒙牛純牛奶一個你不二的選擇。 作業完成，老師請打分。
0	洗完澡想吃雪糕就去超市買 可是是因為快放假了麼雪糕種類少的要死我覺得雀巢草莓味兒的大碗雪糕沒有蒙牛的好吃 於是沒辦法買了兩個牛奶味的雪糕一起吞掉。媽媽剛才電話裡說瀋陽不冷 可是我看了一下天氣預報回去那天零下二十三度。默默地決定回去去批發市場批發小零食宅在家裡。
0	蒙牛換包裝？好清新感覺吖！美麗的一天
0	因為今天在電視上看蒙牛風雲榜，主持有獎回答問題，獎品居然是昌珉親筆簽名catch me 專輯，我能不激動嗎？是新專還帶簽名！果斷去下載手機客戶端，還沒找到問題在哪，我手機的流量就像瘋了似的，最後還是沒找到！流量也沒了，我真不甘心！！！ 最後是誰拿到那張專輯呢！！！
0	我堂堂一個新聞專業的來到衛生部天天審體檢單。也算是奇葩了。不過老大說，天天讓我們吃好喝好。要讓我們感受到衛生部的溫暖。瞬間好感動哦。不過一天喝五瓶酸奶，從光明過度到蒙牛的日子天天四個麵包外加盒飯外加大盤雞的日子有點重口味了。不過好感動啊。真麼實誠的上司。
0	蒙牛說：我們公司的牛奶全球最好。。。
0	我發現蒙牛未來星太好喝了這是變異了麼
0	7仔，炒麵，蒙牛優益C。最愛了，呵呵！
0	我愛喝蒙牛 我也挺喜歡白牛的。最愛白牛
0	招聘助理1名、培訓助理1名；要求本科學歷；人力資源管理專業；工作地點：廣州；本司HR部門的副總源自原麥當勞中國區人力資源總監，各模組經理都源自中移動、蒙牛、伊利等知名企業，在這裡你將收穫到專業的人力資源管理知識。
0	上週經歷生命中兩次的投訴時間，蒙牛和沃爾瑪都很積極的解決了問題，並且承諾以後會更加小心。至於 姐只能說，微博和公眾的力量他們一點也沒放在眼裡，投訴之後完全沒有一點效果，他們照樣該怎麼滴就怎麼滴。競爭如此激烈，能做到這麼漫不經心也真是不容易，大家悠著點啊。
0	蒙牛真果粒的牛奶飲品很好喝，我特別愛
0	蒙牛真的很敬業啊 2月30號還加班加點！
0	現在蒙牛很低調 不喝蒙牛，死不了的。老袁，咱沒得選擇啊！
0	哈哈，好久之前的帖子都被你翻出來了感覺好奇妙！必須聽過啊，是安琪主持的吧，我現在還是非常喜歡廣播，雖然好這口的人越來越少了。當年的那些主持大多去做電視了吧，真心懷念那時簡單的快樂。還有音樂之聲的蒙牛top排行榜……伴我們度過中學時代啊！
0	2006年校園十大歌手比賽第一名 2008年蒙牛酸酸乳“奔向北京成就音樂夢想”8強 2009年10月前往臺灣參加第六屆“超級星光大道”，比賽中以溫柔清新的聲線,細膩深情的演唱著稱，唱功紮實過人，是六班的王牌資優生，有“壓軸夏”之稱，備受評審、主持人和各大音樂人的肯定
0	蒙牛你太有才。。看看你把發財哥嚇得！
0	今天買的是蒙牛~不是光明~
0	蒙牛的只為點滴幸福廣告很不錯。只是廣告，對它的產品和危機時刻的應對方式真不敢恭維。
0	希望是捐助3萬美元物資，最好是蒙牛牛奶
0	好好喝 謝謝蒙牛琪琪曼曼苗苗今天很成功
0	蒙牛牛啊
0	牛 蒙牛先生，你太牛了。@杭州微博城事
0	這個是LW，期待我藝能得獎～ 各位童鞋，這個是不是很好猜第五屆蒙牛酸酸乳音樂風雲榜新人盛典的陣容會逐步公開，大家要持續關注哦！
0	今晚和老弟去逛超市，這傢伙張口閉口就是這個買給我老婆那個我老婆要多吃點買給她心裡默默地想以後我也要有這樣滴老公，突然老弟說我給你買酸奶喝吧，你不是喜歡喝吖！我說好吖！我要最貴最好的，挑了半天我買了罐小瓶滴蒙牛酸奶意思一下還好還記得老姐，心裡美滋滋滴
0	支援中國乳業,支援蒙牛!
0	剛才看破產姐妹，Max提到她小時候失蹤被印在牛奶盒上才讓媽媽發現了她。不知道蒙牛伊利光明這些乳業公司可不可以配合政府做一些公益專案，比如將被拐兒童、走失老人印在牛奶盒上，彙集群眾的智慧和力量伸張正義扶貧助弱。算是失之東隅收之桑榆麼...我又亂用成語了...
0	買一瓶蒙牛酸奶得跑3趟超市嗎?~~~1、說熱飲，沒有。買了摩卡咖啡！沒拿吸管。2、說酸奶也行，就那種玻璃瓶裝的，沒有的話買健能吧。結果買成蒙牛優益C，還理直氣壯說買的這就不是酸奶嗎!3、主動提出，再去一趟，結果又購入伊利紅棗酸奶。想喝一蒙牛酸奶，怎麼這難列
0	幸福的家庭，和健康的身體。蒙牛晚上好！
0	謝謝蒙牛酸酸乳對#魏晨#支援，感激不僅！
0	蒙牛真果粒，奇叔最愛。顆顆果粒吸出來。
0	回覆 太客氣了！這麼晚了還在服務！…感謝對蒙牛產品的支援
0	還懷念孫前輩那年的蒙牛轉轉，回家看看。好親切！
0	餓得肚子一直在叫，無奈，爬下床，翻箱倒櫃找儲備糧食，找到了三個法式小麵包，一瓶蒙牛，果斷進食ING
0	哎呦，中國男籃是蒙牛全力親情支援贊助的
0	愛你多多，愛你蒙牛幸福是相濡以沫，幸福是分享分享，幸福是共赴患難~~幸福源自生活點滴。
0	我的心情像蒙牛老酸奶一樣，佩服鄭老師.
0	今兒逛超市發現味全酸奶回來了，可惜沒發現大桶的，改小杯的了高中最愛，那年市面上還沒多少神馬蒙牛三元酸奶，就數它最好喝，可如今，味道早忘記了，還是三元的好喝
0	回覆 呵呵。 你好，感謝對蒙牛產品的喜愛呦，我是蒙牛微客服，歡迎關注我
0	貝貝好愛乾淨 每天出門都要洗澡 還喜歡喝蒙牛 不喜歡蹲地方 喜歡坐凳子上還喜歡和我坐在一起~
0	CCTV6電影頻道的廣告很有意思，是這樣的——蒙牛大果粒歡迎您收看伊利金典佳片有約。via.火燁CCTV6電影頻道
0	9.17 也是汪家的大日子耶~~~今天真的好開心~期待電視上快點兒播~蒙牛酸酸乳音樂風雲榜給力啊~
0	我發現自己喜歡奶類的飲料。比如、旺仔，哇哈哈，蒙牛，果粒奶優。這是什麼狀況？沒有長大？不至於。
0	洗完澡那叫一個舒服丫再來瓶蒙牛有益C爽！
0	我已經愛上你了 蒙牛優益C!超級喜歡的味道
0	蒙牛純牛奶。。的包裝～～～～好漂亮。。。不知道味道有沒有變。....剛剛搞到我以為是蘆薈味道的。。
0	今天在健身館健身，偶爾嚐到了蒙牛冠益乳～～味道不錯奧～有時間可以品嚐下～本來有照片的，改天發！
0	健能還不錯，不過缺少某種刺激味蕾的存在。蒙牛消健功效強大，已經連續買了兩次，嘎嘎希望還有第三次
0	蒙牛的甜蜜生活照弟弟在一旁默默看著！ 你家蘑蘑有物件麼？ 改天PO一張妹妹的美照來養下金毛弟弟的眼吧Yonsei，口感上佳。
0	很喜歡蒙牛的廣告，幸福從來不抽象。其實，愛也是一樣的。抽象是對自己、對生活的一種搪塞……
0	伊利，蒙牛，旺仔，爽歪歪，營養快線...各種奶飲品成功被我俘虜在辦公室抽屜裡每天樂哈哈地允吸著！
0	個別產品出現問題其實正常，關鍵是對待問題的態度要讓消費者滿意。從這方面來看，蒙牛的售後服務還是及時的，態度也是誠懇的。消費者唯一希望的還是食品安全。@蒙牛微客服
0	聽說昨天在體院籃球館的比賽很精彩呀，謝謝蒙牛公司的贊助還有誠毅籃球，沒去現場觀看真可惜了。
0	蒙牛大果粒！果斷想起高三奮鬥的那段日子～
0	蒙牛我喜歡
0	果然還是蒙牛家的紅棗酸奶最好喝…愛死了…蒙牛
0	終於可以 你了！好開心好開心！可愛小蒙牛！
0	人家最愛喝蒙牛酸酸乳了 找輪麼？ 上面那個帥多了
0	寧高寧的承諾：“蒙牛每天出產7000多萬份產品，有300萬學生飲用早餐奶，150多萬奶農供應牛奶，也有30多萬蒙牛銷售人員在全國銷售，同時又有3萬多員工在生產乳品”，寧高寧說，這是一個非常大的運作系統，希望能夠以新的經營理念、質量檢測水平和嚴格的要求來提升產品質量，獲得消費者的信心支援。
0	以後大家都別買不就行啦 蒙牛的公關太厲害了，得被潛了多少回了
0	我們是幸運的一代人，見證了國美，蘇寧的興衰，joyo，噹噹的崛起，京東的反擊。見證史玉柱的起落奇蹟，看到了馬雲，淘寶，阿里的神作，看到了蒙牛牛根生的崛起，也見證了光明，伊利的開拓，珠江的固封，藍月亮的創新，超級女生，中國好聲音的創意，flacebook，twitter的崛起，人要敢夢想，敢追尋
0	“我感謝老牛(注：老牛即牛根生，蒙牛集團董事長)給幾百萬的牧民創造了就業機會。回去聽老牛講了以後，我回去喝牛奶，特別奇怪的事情，在這裡公佈，我從第一個月發現我所有的褲子都短了。前天我量了一下，我長了兩公分，這是真的，我很好奇，說的是真話。”（2008年，馬雲44歲時在宴會上所說）
0	蒙牛的牛據說很聰明，自己會排隊洗澡，擠奶
0	我好喜歡這個廣告。還有蒙牛那個廣告我也好喜歡。 陳歐真是年輕帥氣啊，這廣告是自己想出來的嗎？
0	濃濃香草，最愛的還是蒙牛奶特啦@蒙牛微客服
0	蒙牛的這種調調我喜歡！回覆 您好，蒙牛正在變得安全更好，中糧和歐洲最大乳企愛氏晨曦已入主蒙牛，奶源和品控會進一步加強，希望能恢復您對國產奶和蒙牛的信心。
0	我好喜歡這個廣告。還有蒙牛那個廣告我也好喜歡。 陳歐真是年輕帥氣啊，這廣告是自己想出來的嗎？
0	#經管牛#經管牛，經管牛！！！很不錯的晚會！！給力的蒙牛，給力的樂隊，晚會還沒開始，全場已經沸騰了！期待，期待！祝願三大越來越好，經管越來越牛！每一位三大學子學有所成！
0	回覆 下次要買真正的蒙大牛酸酸乳了感謝支援蒙牛(可這圖片..)
0	今天喝了瓶伊利的甜蜜草莓~~突然想買蒙牛了~~
0	原來還有蒙牛贊助啊。。。航展的機場好漂亮
0	滴滴好品質，讓蒙牛牛奶伴您健康快樂每一天。
0	蒙牛高管撤出蒙牛後做的，最近很低調的火了！
0	蒙牛集團從生產到品控都有著一流的硬體裝置以及非常嚴密的質量管控體系。進入中糧時代之後，蒙牛集團又積極探索新的產業鏈發展模式，在戰略上進行點滴改變。 據瞭解，蒙牛集團聯手丹麥乳業巨頭愛氏晨曦進行合作，愛氏晨曦以22億港元入股蒙牛奶。這是蒙牛集團開啟“點滴改變”步伐的關鍵一步。
0	蒙牛最好喝的，沒有之一！像溶掉的香草冰淇淋
0	蒙牛那個純冰是我所有所有裡頭最愛吃的！！！
0	今天的晚餐是蒙牛燕麥黃桃酸牛奶，很好喝……蒙牛
0	您好，蒙牛正在變得安全更好，中糧和歐洲最大乳企愛氏晨曦已入主蒙牛，我們在奶源、生產等核心環節的品質升級正全面推進，我們點滴進步，也期待您點滴關注和監督。
0	這個對果粉太殘酷了回覆 支援茅臺成為國酒，支援蒙牛牛奶成為國奶，支援三鹿奶粉成為國粉
0	這個對果粉太殘酷了回覆 支援茅臺成為國酒，支援蒙牛牛奶成為國奶，支援三鹿奶粉成為國粉
0	這個對果粉太殘酷了回覆 支援茅臺成為國酒，支援蒙牛牛奶成為國奶，支援三鹿奶粉成為國粉
0	的新專輯《年輪》發行後備受好評，在剛公佈的2012年度蒙牛酸酸乳MusicRadio中國TOP排行榜入圍名單中，《年輪》獲得內地最佳唱片和內地傳媒推薦唱片大獎兩項提名，將與許巍、曹方、曲婉婷、鬱可唯、尚雯婕等一同爭奪。競爭激烈，無論獲獎與否這都是對雅莉歌唱事業極大的肯定。@黃雅莉歌迷會
0	大家快快看過來…今天的蒙牛酸酸乳Music Radio晚上7點會有亞綸和美女DJ寅子陪伴大家度過美好時光北京FM90.0上海FM107.7重慶FM90.6天津FM92.5廣州FM87.4太原FM89.3拉薩FM96.1呼和浩特FM99.1香港FM101.2銀川FM99.7瀋陽FM99.8杭州FM103.2武漢FM90.0南昌FM87.2西寧FM100.6長沙FM107.0昆明FM93.0
0	舞臺中央的奶滴形象真耀眼。這是今晚在釋出會現場出現最多的圖案了。由此可以看出蒙牛是真的決心從點滴開始改變了，也期待每一滴牛奶的改變和每一米幸福的降臨！
0	蒙牛你早，穀物酸牛奶很好喝喲！！強烈推薦哈~
0	匯特蒙牛還是很不錯的哈～下次還來@jing忘憂草
0	哦，明白了，難怪每次去超市，看到雙匯啊，蒙牛啊，搞的慈善活動，有那麼多群眾圍觀，企業形象得到提升，群眾吃到了免費火腿腸和酸奶，果然雙贏！謝謝指教！
0	回覆 對蒙牛有木有信心是次要，這麼快回復我就挺讓人感動， 就總是沉默，跟不腐蛋糕一樣神奇！您好，蒙牛正在變得安全更好，中糧和歐洲最大乳企愛氏晨曦已入主蒙牛，奶源和品控會進一步加強，希望能恢復您對國產奶和蒙牛的信心。
0	“誠實的”蒙牛，“和藹的”買賣提大叔……這個國度亂了XD誠實的好蒙牛 自黑哈哈哈哈哈哈哈 自黑2333 嗯給自己診斷得不錯啊?
0	經典蒙牛90億資源整合案例！戰略務虛會精彩呈現
0	到底哪個牌子的大果粒好吃呢，蒙牛伊犁還是光明
0	今日喝了兩杯加佐糖嘎蒙牛純牛奶味道不錯，不錯
0	買蒙牛未來星的時候我在健骨型和智慧型之間徘徊了好久，我拿起健骨型，後來想起一位中老年婦女總說我是豬腦子，我果斷放棄健骨型，果斷拿起智慧型。如此衰樣，一會兒去跑四圈！
0	蒙牛，你太牛氣了。。又是蒙牛！中國新聞網
0	您好，我是重慶郵電大學 外聯部幹事，我們 有個校園早餐車活動，想通過活動 推廣一種健康 生活方式，這也 和蒙牛一貫堅持的理念一致 ，想知道貴公司是否有興趣贊助一期早餐車活動，我們負責宣傳。具體細節有興趣我們可以發給貴公司策劃書。希望您能考慮。
0	您好，蒙牛正在變得安全更好，中糧和歐洲最大乳企愛氏晨曦已入主蒙牛，奶源和品控會進一步加強，希望能恢復您對國產奶和蒙牛的信心。
0	在奇康超市買了一箱蒙牛牛奶，轉盤轉到了二等獎，獎品就是一個斯伯丁，好開心呀，其實我就是衝著籃球去買的，前幾天剛說要買球呢，而且今天中午那個姐姐說中獎了得去公司（車杯南）領獎的，剛才我去買的時候剛好有公司的人過來，我就直接領獎了，真好運
0	李煒為新專輯赴韓交流音樂，憑藉在《巨星夢想學院》中的突出表現，李煒的音樂實力以及為夢想而堅持的決心和毅力受到了業界與歌迷的一致肯定。為褒獎這位華語樂壇未來的巨星接班人，《蒙牛酸酸乳巨星夢想學院》也為他提供了赴韓國進行音樂遊學的機會。
0	您好，我特別喜歡“只為點滴幸福”這個廣告。我是大四學生，現在正在準備畢業論文。我覺得蒙牛廣告詞的變遷正好可以作為我畢業論文的選題，可是所有廣告詞的收集很苦難。您方便幫我彙總一下嗎。即使沒有現成的，能否告知我收集的途徑呢，謝謝
0	#良心奶#分享圖片蒙牛很敬業,30日都在生產放心奶
0	強大的蒙牛 笑翻了~ 轉發微博
0	蒙牛也有點兒太好看了,不衝這包裝我肯定不帶買的.
0	帶給人蒙牛酸酸乳一樣的驚喜和快樂
0	光明的粉絲很庸俗地表示一直都很喜歡這個蒙牛飲料
0	蒙牛的跟這香蕉牛奶挺像、就是比它淡點@apple騰兒
0	蒙牛企業的老總曾說過這樣一段話：品牌不是炒出來的，炒作只是一種營銷手段。宣傳、廣告只能讓消費者上一次當，只有產品品質有保證，才能有永遠忠實的客戶。蒙牛98%的工作在幕後，2%的工作在宣傳。投入在宣傳上的費用只佔集團所有投入的8%。
0	霸氣門。。。 視訊裡的蒙牛又霸氣了！
0	老霸氣了。。 視訊裡的蒙牛又霸氣了！
0	蒙牛香芋味雪糕，太好吃了，超愛那個味道！美了！
0	蒙牛在國航的路子很牛麼。。。一直屹立不倒。。。
0	#走進蒙牛工廠#品嚐的牛奶不錯，感謝@華西生活週報
0	每天一盒蒙牛未來星妙妙，健康活力一整天~@楊小帥-
0	蒙牛就是安全
0	蒙牛活菌型乳酸喜歡蘆薈味，喜歡喝它的童鞋們舉爪。
0	蒙牛，真給力
0	#玩味新茶道#在茶與美食中游戲娛樂～～ 玩得很high呢～ 感謝中糧和蒙牛的活動～還要感謝隊長的辛苦組織～@野貓醉了
0	草莓味的蒙牛未來星，還有大大的海綿寶寶，很好喝呦
0	蒙牛大果粒越來越給力了比白雪公主還好喝，整顆草莓
0	“只為點滴幸福”正確譯法是什麼？蒙牛快來看看吧！
0	支援蒙牛出國
0	那是自然！she和飛輪海可是為蒙牛酸酸乳立下了汗馬功勞！那是第一季的代言人啊！應該合作還蠻愉快的！關係好也是有好處的！
0	自從做完了可樂雞翅，一發不可收拾，想再研究做王老吉雞翅，果粒橙雞翅，雪碧雞翅，芬達雞翅，養樂多雞翅，水溶c雞翅，奶茶雞翅，七喜雞翅，營養快線雞翅，酸梅湯雞翅，哇哈哈雞翅，紅牛雞翅，蒙牛大果粒酸奶雞翅！哈哈哈！真興奮啊！！！！
0	是保護蒙牛麼
0	蒙牛贊助的？
0	一早趕往北京通州的 ， 這種邀請網友前往其生產車間參觀，算上「微公關」。＂自由開放日＂蒙牛高管孫伊萍、王豔鬆、翟嵋作了詳細介紹。消費者關心的「牛奶問題」，王總從根源上講的＂以牛為本＂更是＂以人為本＂的消費者對產品質量的要求。
0	我最愛的蒙牛又有貨了....春運要不要拖幾瓶上車咧~~~
0	迄今為止，發的最棒的一次！用的蒙牛！ @stocktonyoko
0	因為馬雲的公眾演說，阿里巴巴成就了輝煌；因為俞敏洪的公眾演說，新東方成了教育的一朵奇葩；因為牛根生的公眾演說，蒙牛創造了成長的奇蹟，以為一橫的公眾演說，聚智堂在一年之間創辦20餘家分校，學會公眾演說，倍增企業知名度！
0	想不想啊！這個是現在我的最愛啊！ 我覺得蒙牛好一點啊
0	#喜歡什麼早餐#蒙牛早餐奶，加個雞蛋和麵包。絕對美味
0	鼕鼕很喜歡喝我的蒙牛紅棗酸牛奶，要跟我搶，怎麼辦？
0	festival fucking很強大啊。蒙牛的slogan用這個就好。
0	謝謝支援，我們會繼續努力！ 支援一下！回頭我有寶寶了也喝歐世蒙牛，最好有機的
0	#蒙牛酸酸乳新人盛典#嗓子啞了…各種激動…各種滿足…
0	回覆 蒙牛客服對意見反饋及時，值得肯定。期待如你們所言，蒙牛成為中國最安全乳製品。
0	喜歡你沒道理。就是喜歡喜歡和你在一起。蒙牛伊利雪糕 .
0	自光明出的如實以後 蒙牛也不甘示弱啊純甄味道還不錯
0	一如既往的支援蒙牛。
0	恭喜蒙牛終於超越了我當年的成就！早日康復，重返綠茵！
0	看到這個新包裝覺得很不錯，大愛蒙牛這款比以前漂漂多了
0	哈哈！ 蒙牛啊，當心成了最好的瀉藥。
0	叫萌仔~名字M打頭……叫“蒙牛”最好了……轉發微博
0	哈幸運到家了，不僅有湯，而且今天是我到公司試吃的日子，最近口福不淺 恭喜獲贈#Today全民便當#旗參燉烏雞湯1份，外加蒙牛低溫奶杯裝100ml一杯，福利升級，敬請期待，第三方抽獎資訊詳見：http:t.cn/zjZQj5x
0	無論如何，都要好好對自己。(這是我最喜歡的蒙牛 純牛奶)
0	有蒙牛，我不怕不怕啦 感覺我的前途一片黑暗…
0	看我這晚餐豐盛的，蒙牛酸奶果仁蛋糕蝦條火腿腸薯片爆米花面包老婆餅江米條益達口香糖…尼瑪全是零食啊！！幸虧還有一大碗紅薯和只小巴哥，晚上七點半#直通春晚#走起！！！平安張赫宣金池加油！！！ 我在:http:t.cn/zjKqa2U
0	我大機電學院果然人才濟濟呀，今天路過蒙牛看到還以為是藝術學院同學的作品，，， 都轉發其他童鞋的，考慮下原作者的心情嘛。。。原作者做維納斯，意思是說“上天啊，賜給我一個女神吧”！大家圍觀原作者！
0	哇，非常感謝，以後還會多多關注蒙牛，購買蒙牛的milk哈哈
0	我有點後悔把跑步機裝到你宿舍了，它應該待在我宿舍，這樣就可以無聊的時候玩玩。話說你宿舍陰的感覺，大熱天的一進去有點涼颼颼的感覺，都說好陰森的感覺。從 一點出去到三點回來，好熱的說，來罐蒙牛酸奶冰一下，好心水的感覺
0	支援蒙牛，多一份 謝謝，支援?不想斷奶，哈哈哈ps.lucky
0	蒙牛現在有多少頭自己的奶牛，我想去參觀蒙牛的養殖場，可以自由的去嗎？
0	聽說你很愛喝蒙牛。所以轉給你 這都被你發現了
0	恭喜蒙牛終於超越了我當年的成就！早日康復，重返綠茵！
0	學姐說她迷信的認為喝蒙牛真果粒可以給她帶來好運，在高考和考研的路上一直有它陪伴，然後她的路就走的很順，因此她送了我真果粒。也許不是因為真果粒給她帶來了幸運，而是因為它給了她一種親切和滿足感，在單調的學習路上！
0	2013年 知己不多說！祝你找到真愛！祝你不再被傷害，還有！招飛一定要成功！ 祝你永遠傻永遠可以開心永遠喝蒙牛，祝你今年六月高考成功，向夢想走近！ 祝你一天帥過一天，帥過劉競宇，帥到極限。哈哈。還有祝你拖上你女神的手！
0	8月4日蒙牛總裁孫伊萍中期客戶會很給力，員工未來很光明。
0	今天好熱，來根冰淇淋最好了，原來蒙牛布丁升級了，變大變濃變更好吃了，哈哈，不是以前兩口就吃完的的蒙牛布丁了)，下午宅宿舍，
0	好愛喝這個 早上喝一袋 幸福的感覺湧上心頭 滿滿的幸福一整天!! 蒙牛核桃牛奶智慧出眾。 我在#西安翻譯學院# http:t.cn/zld4qiy蒙牛
0	喝了5年蒙牛牛奶，您算是一個忠實的粉絲，或許您可以參加一下這個活動，同時請您理解我個人對蒙牛的信念及信心~~~@嘯月孤狼20120609
0	有蒙牛、三鹿、光明招待！
0	人家代言過蒙牛酸酸乳好不好，蒙牛好像特喜歡讓相關人員參觀生產線的蒙牛養牛場的牛很厲害 ==你真的看到了嗎？？少年 轉發微博
0	喝蒙牛幸福到死
0	又聰明又美麗的蒙牛童鞋，祝你生日快樂！@Spring_小優樂樂美
0	發了條微博表示喜愛優益C，然後被蒙牛客服@感謝，蒙牛真牛！
0	蒙牛冠益乳不錯
0	剛剛轉的冰淇淋微博讓我想起了快本。順便科普個 快本時某人吃的第幾個冰淇淋我忘了。。好像是第一個。就那個棕色的。那個雪糕是蒙牛 奶磚雪糕 超市裡超常見，真心特別好吃。最主要的是便宜哈哈。好吧，我承認我無聊了。。
0	漂亮的小蒙牛～
0	蒙牛綠色好心情
0	每天必做的事就看蒙牛酸酸乳音樂風雲榜 它不光為我帶來了 好聽的歌 還為我帶來了 快了 一晃自己已經15歲了 該初三了 可能沒有辦法天天守在電視機前了 真心希望 音樂風雲榜 越辦越好 等到畢業了 我一定把落下的都補回來
0	買了一盒酸奶，出門發現是蒙牛，仔細一看覺得牛哥太有才了。
0	蒙牛養牛場的牛很厲害 ==你真的看到了嗎？？少年 轉發微博
0	蒙牛真牛，霸氣
0	蒙牛從三無企業到現在以走向世界第一乳業為目標。靠的就是細分——目標——流程的營銷策略。讓顧客知道再讓顧客信任到顧客認同。蒙牛是中國最典型的——造飯碗企業。不知到時這些手段到我們運用的時候還可以奏效不。
0	高興愛吃小蒙牛
0	一邊吃著甜橙子和蒙牛冰淇凌，一邊看CBA，真的是很幸福的事。
0	雙語的夜宵 我也懷念了 當時最愛蒙牛草莓味了@是龍兄還是隆胸
0	我喜歡純牛奶啊 還是蒙牛的啊其實對於愛情，越單純越幸福。
0	必須的，全新蒙牛 幸福啟航一起轉起來 來了，終於來了！
0	蒙牛Yoyi C蘆薈味的 很喜歡 我在#第6田園# http:t.cn/zllhf3B
0	蒙牛，加油！最近發現罵蒙牛的聲音少了，支援蒙牛的聲音多了。希望今後再也不要讓你的支持者們失望了
0	前些天大舅全家來北京玩兒，乘坐的國航飛機。晚上八點下飛機我問要不要一起去吃點飯，他們全家都熱情的說，飛機上吃的很飽，覺得飛機餐簡直是又多又好，還有酸奶呢……（僅以這條微薄熱烈祝賀國航與蒙牛的深度合作！）
0	今天買了10盒蒙牛純牛奶，宿舍的小朋友鄙視我怎麼還喝蒙牛，我說便宜啊，確實便宜，2元/盒，並且我從來不看好中國的食品安全，蒙牛現在名聲這麼臭，不能證明別的奶就是安全的啊。你怎麼看？喝完這10盒，我該怎麼辦？
0	我愛優益C蒙牛就醒目啦！！！春夏推出，搶佔市場先一步。加上佢個樽設計特別！而且有個得意地方！冰過之後，望佢塑料外層噶邊位，就好似個樽有兩層噶，好似太空杯咁噶感覺試下！如果唔明，囉支優益C來，等我話過你聽
0	“蒙牛，只為點滴幸福”
0	蒙牛家換包裝了，挺好看，還是那個味，一盒牛奶就給自己打發了~
0	蒙牛在為我們生產牛奶。真的很感動！！！
0	幸福啟程！蒙牛的新品牌廣告片真心不錯！無
0	嶄新的一天又開始了，其實，生活是挺美好的，自己一個人也可以過得很快樂，這一切只源於我的知足常樂。不攀比，不嫉妒，不在乎的心態得繼續保持下去，我要做個永遠都快樂的人兒早上，先餵飽自己，蒙牛真果粒牛奶+遂溪地道豬腸粉，美味又健康全世界，早安！
0	愛上蒙牛優益C了
0	喜歡喝蒙牛不？
0	在變幻莫測的歲月裡，時間原是最大的小偷，而容忍它偷走你我的生命的辦法，或許就是微笑著面對每一天的朝陽，即使昨天你已經累死了，今天也給我死起來，各位早安(ps,這是我今早呢早點，蒙牛這個牛奶盒還有點小好看)
0	和伊利蒙牛比已經很便宜了啊，知足吧！ 喝不起了
0	蒙牛創造了奇蹟!
0	上課玩“鴨子”然後我還分不清楚那是鴨子還是公雞反正它會叫哈哈哈，，ZW和SY起外號什麼伊利蒙牛光明優樂美啊哈哈笑死我，，每天玩得瘋瘋的前後桌歡樂多放學去棉中 期中考加油噢親。。在棉中居然遇到你@傾身為國-ZXX
0	現在很流行香蕉牛奶是嗎 偶然發現蒙牛也出了 不知道啥味道 11大洋
0	期待我的特侖蘇夜晚。。。感謝蒙牛牛，哈哈哈。。。@丹丹Love旅行
0	可樂雪碧果粒橙健力寶芬達阿薩姆冰紅茶冰綠茶零度艾森王老吉！！速度的馬上，星期天六樓集合！什麼蒙牛伊利特侖蘇六點半旺仔光明雀巢統統給我倒了！小的們，上！~不過要喝到一半的倒啊，都還沒喝就倒我心疼票票
0	還是決定棄用雀巢牛奶，改用新鮮巴氏滅菌奶！新鮮的牛奶做出來的咖啡，味道就是不一樣！由於南京衛崗牛奶已不在浙江市場銷售，所以新綠園奶用不了，還是用蒙牛現代牧場，上海的一些知名咖啡館也用現代牧場牛奶！
0	蒙牛威武，光明霸氣。喝國產奶的都是英雄。
0	蒙牛正在變得安全更好，中糧和歐洲最大乳企愛氏晨曦已入主蒙牛，我們在奶源、生產等核心環節的品質升級正全面推進，我們點滴進步，也期待您點滴關注和監督。
0	抽死 @李家慶：國內有．哪家能夠真正拍胸脯保證全程冷鏈的？蒙牛伊利當年憑藉廣告轟炸明星代言和地面網路推進，還有＂每天一杯奶強壯中國人＂的口號，用UHT常溫奶長途奔襲橫掃全國是有道理的。
0	最近我愛上了它，蒙牛女士奶粉加雀巢黑咖啡。就著饅頭，味道不錯。
0	夢中我也當上了常委。＂下面請向小田同志講話。＂我一個健步走上前，拿著話筒，說道：＂記者朋友們，你們辛苦啦！在進入正題之前，請容許我感謝本屆大會的贊助商，正宗好涼茶加多寶、香飄飄蒙牛酸酸乳、、、＂
0	每天只有喝了紅棗酸牛奶才能安然入睡。蒙牛紅棗酸牛奶，伴我成長的好夥伴~原諒我這個被公司法折磨瘋了的沒有物件沒有人人每天靠微博刷屏為樂的空虛並因笑點低持續快樂著的傻女人，紅棗奶真不錯，@媛媛-浪小花
0	我喜歡蒙牛，你呢
0	喜歡睡前的蒙牛。
0	這蒙牛酸奶好吃～
0	是蒙牛還是光明？
0	蒙牛綠色好心情！
0	蒙牛的這個不錯！
0	兩個人的宿舍好清冷啊！心情變得平和了許多，大家都回家的回家，出去玩兒的去玩兒，我堅守陣地，明天早上又要去上課了，給自己鼓鼓勁兒，珍惜這最後的時光，讓自己每天都能有個好心情。我為蒙牛代言。@牛根生
0	蒙牛鮮語奶茶新品上市，純正奶源搭配地道紅茶，不新增奶精 @蒙牛乳業
0	蒙牛國企是明智之舉。只有國有化才能保證蒙牛百年。深刻!
0	蒙牛你這回火爆了
0	蒙牛，你幸福嗎？
0	憨厚的蒙牛更可愛
0	蒙牛要幸福。。。
0	我現在想想好心疼啊，跳跳龍的袋子，可口可樂的瓶子，蒙牛綠色心情雪糕的袋子，酸酸乳的盒子拿回家全讓家人給我扔了，還有我05年買的那麼多海報同求！海報啥的也可以，可以現金轉，也可以換專輯或玉米基金
0	澳洲蒙牛…好吃！
0	蒙牛正在變得安全更好，中糧和歐洲最大乳企愛氏晨曦已入主蒙牛，奶源和品控會進一步加強，希望能恢復您對國產奶和蒙牛的信心。
0	氣場，好喜歡他笑，好看，呆呆的善良，肯定什麼都很棒，第一次是在蒙牛音樂榜上見到的凡凡
0	學校超市的蒙牛袋裝牛奶也由一塊五漲到兩塊了
0	王蜀黍：今天有幸能參加蒙牛舉辦的三人籃球賽，“客隊”第一個亮相，經過一天的比賽，終於闖進了6強，等待我們的是明天與其他學校的對決，加油！——同意：11人 http:t.cn/zjh516R （分享自 @深大小評論）
0	原來是這個學的啊，真心好吃，大家有興趣可以試試哦，我老公昨天做給我吃了，不比甜品店的差 實在不想動,這個好吃嗎？蒙牛伊利的紙盒包裝的純牛奶可以嗎？... 雙皮奶,你會做嗎？
0	蒙牛新出的看起來很好喝的樣子，一起來試試吧@太陽愛鳥語也愛爽寶貝兒
0	美味一直在發現感謝對蒙牛產品的青睞呦，圖圖也很夢幻
0	蒙牛生命力真強，讓我感嘆不已!
0	分享自發現廣西最佳商業模式 《廣西壯牛水牛奶》 -壯牛水牛奶——小眾市場的高階價值領跑者牛奶行業巨頭早已是規模龐大，蒙牛、伊利、光明都是數百億身價。地區品牌的... (來自-http:t.cn/zlsU6Yh
0	蒙牛微客服:您好，蒙牛正在變得安全更好，中糧和歐洲最大乳企愛氏晨曦已入主蒙牛，奶源和品控會進一步加強，希望能恢復您對蒙牛的信心。
0	蒙牛不是策劃出來的，而是踏踏實實的產品、服務和體系做出來的最優秀的模式往往是最簡單的東西
0	支援精品國貨，愛護進步國貨！牛奶拒絕蒙牛，這個要理性。國貨的品質需要更長的路走，更多人監督，我喜歡一些品牌，那是因為有共鳴，做一個品牌要用良心。
0	海苔，我還是喜歡喜歡波利的。沙琪瑪還是喜歡達利園的。牛奶要蒙牛的。麵包要曼可頓的。開心果要果園老農的…就這樣，晚安。油條老豆腐就要我家路口的。我在這裡:#河北傳媒學院北校區# http:t.cn/zOBelDW
0	總結2012就是談了一段坑爹的牙籤戀愛 還他媽一直被逼婚 打了愛人的劈腿前男友 上了坑孃的廈大 微積分一直被草 然後饒了一圈又回到洞洞 在廈門等洞洞弟弟沒了！跟阿曾一起養了只貴賓！over！元旦快樂！蒙牛
0	暑假買雪糕，我說我要綠色心情，媽媽買了伊利的，不好吃，蒙牛的才好吃。想念我的小布丁了，美味實惠。物價飛漲的時代，吃飽穿暖有得住，就很不錯了。窮人一般更窮，富人一般更富，沒有本錢，想投資都難。
0	#韓庚##hangeng獲得MTVEMA全球最佳藝人#說實話選對代言人很重要啊，國際化咱就不說了關鍵是敬業精神可嘉啊~~蒙牛以純特步神馬的你們自己偷著樂吧~鄙視新浪，人家都那麼賣力宣傳了你還偷摸減搜尋量還遮蔽！
0	1+1=11的全新商業模式。綠盛牛肉乾+大唐風雲網路遊戲，結合成為全新的商業模式；蒙牛酸酸乳+超級女聲，營業額從幾個億提升到幾十個億；可口可樂+麥當勞，走向了全世界。---值得我們學習，在任何方面。
0	請多關注我們的微博、多關注我們在品質建設上的點滴改變。既要良心做人，也要良心做事，期待蒙牛由外而由內的漂亮!
0	這些都是很大很大的坑，所以有玉米幫著擠擠幹水，整理了下。推薦給@簡楨，比你看的小說好看多了。記一次蒙牛酸酸乳什麼什麼的沒收集，因為不是我整理的。也沒有收集到我從遠方趕來這篇。
0	意外發現這款面膜很不錯，好香，有點像蒙牛的綠豆冰棒，聞著好有食慾。
0	五棟下面的兩家賣酸奶的對著喊了一個小時 光明買二送一 蒙牛五塊兩個 一邊一句 開始了激烈的競爭 我們在樓上聽的耳根子實在著不住 這兩家酸奶我們都買過 我在#三峽大學東苑學生公寓# http:t.cn/zW2Q2LE
0	老家的酸奶，長富的、光明的、伊利蒙牛的.......還有草莓的、黃桃的、菠蘿的大果粒、、、這邊的叫什麼優酪乳?單一就算了，還不好喝，結果看上了瓶像老家酸奶的布丁
0	各地都支援地方產業啊:來到武漢，酸奶好多是武漢本地的企業生產的。我朝思暮想的君樂寶，在這裡都沒人聽過。我還想問，為什麼學校超市只有光明，暢優的酸奶呢，蒙牛，伊利小罐裝的八盒一套的原味酸奶呢？
0	“蒙牛自由開放日”這招看來挺狠！很多一年多來堅持抵抗 的仁人志士在“蒙牛自由開放日”裡一波又一波地來到蒙牛看到潔淨的廠房時，紛紛調轉風向，盛讚蒙牛。其實我也相信，除了黃麴黴素外，蒙牛牛奶裡絕對沒有摻雜生產車間裡的灰塵；除了監測不出黃麴黴素超量外，蒙牛的生產裝置絕對是進口貨
0	期待看到蒙牛！ 都是我們以前耳熟能詳的品牌有木有！！
0	蒙牛新包裝好清新~
0	感謝蒙牛阿姨@檬XY
0	袁文詩Vincy:回覆 真的好負責您好，感謝您對蒙牛的支援喲，我們將會繼續努力。
0	MTP-中層管理幹部課程分享會，北京站，北京兆龍飯店，12月6日14:00點，本次由甄英才、劉克威兩位老師親自主講！中糧集團、賓士（中國）、蒙牛集團、西門子、美國高通等眾多知名企業參加！ @華潤顧問王陸燕
0	畢業那年興高采烈的滿世界投簡歷，加多寶匯源伊利蒙牛還有好多沒記住名字的，投完了當人家要你，如願以償的時候卻異常難過，只能對人家說對不起。因為太遠了，離這座城市太遠了。也許，註定我就這麼慫。
0	尋找蒙牛 光明~~~~
0	最喜歡 ，因為老李的霸氣、才氣、匪氣，成為贏在中國第二屆最具實力、個性和飽受爭議的傳奇選手，冠軍實至名歸！在外場商業實戰中，老李攜團隊為蒙牛做的推廣活動，令人振奮，熱淚盈眶，恰似，那在路上！
0	伊利的沒有蒙牛的好吃！原味的比草莓的好吃！最後兩排蒙牛的都被我買走了
0	好漂亮的包裝@蒙牛
0	蒙牛的新包裝挺好看。。弄的跟小清新似的。。。那我也不買。。。。。。。
0	“歌迷和偶像的感情只有他們能懂”老大，這句話不止一次聽你說了，慶幸可以愛你，剛看了《蒙牛音樂風雲榜》主持的好棒呀！不愧是主持過的，說話很麻利特別是介紹那幾首英文歌曲的時候，英文很流利 ，贊
0	我菲去，我就看。唱出我人生？歡迎進入蒙牛中國最強音。中國最強奶喝出最強音！您現在收看到的是由中國最強奶蒙牛集團為您獨家冠名播出的湖南衛視音樂夢想勵志秀《中國最強音》
0	6好訊息讓人振奮啊!! 支援好音樂 #蒙牛酸酸乳MusicRadio中國TOP排行榜#本週內地榜單揭曉恭喜大寶 憑藉新歌＜請不要對我說sorry＞奪冠 更是勢不可擋新歌＜V Space＞剛一上榜就榮登第6位。大家一定要繼續支援哦！
0	今天帶糖果去超市，她眼尖看到了健達的那個新款蛋形巧克力，指著對我說，媽媽這就是電視裡廣告的那個，給我買一個吧，前段時間老問我媽媽你知道怎麼樣才能長高變聰明嗎，喝蒙牛QQ星，都是廣告詞鬧的。
0	呵呵 想當年的蒙牛酸奶冰棍就著小雪花~~~最愛冬天吃雪糕，尤其下雪的時候
0	最喜歡喝蒙牛優益C、我在這裡: #肇慶工商職業技術學院# http:t.cn/zl1d037
0	蒙牛很誠實的。。。
0	宿舍福利，蒙牛一瓶
0	小時候總愛玩過家家扮大人 真正長大後想回到小時候 回到那個即使不開心也會一下子就忘了 一條五毛錢的蒙牛布丁雪糕足夠讓自己開心 而時間過得好快 好懷念每個過年在老家玩炮放煙花 現在什麼都淡化了…
0	我在蒙牛世園活動中寫下： 與“哈林籃球”一起 生態行動助力中國 ，想得到他們的簽名紀念品嗎？點選即可參與！還有寫下你的生態宣言並關注 ，就有機會獲得明星物品哦！
0	喜歡送蒙牛的酸奶 哈哈哈
0	我相信多行不義必自斃。牛根生的為人和辦事伊利曾經不認同，那就是有好處也想著手下的兄弟姐妹們。結果蒙牛最終是伊利最強勁對手。哼，我堅信真正懂得share的人，人生才會走的更好!不就是破監考麼!
0	我好喜歡蒙牛的廣告
0	明天去蒙牛啦！
0	蒙牛大佬霸氣側漏！
0	蒙牛你是好樣的！豈止全年無休啊
0	蒙牛可以告造謠者的嘛
0	雙皮奶雙皮奶色白，香氣濃郁，入口嫩滑，三感佔全，做起來也不難。原料：一大碗蒙牛牛奶（400ml左右）、蛋清二隻、白砂糖二勺（或者不放糖放煉乳,這樣會更香純） 1) 先把牛奶倒到鍋中剛煮開即可
0	這個教程用的蒙牛也！
0	期望蒙牛能夠為國人提供越來越好的牛奶。
0	蒙牛換了新包裝，這個包裝挺逗的，難道是想告訴我們，牛吃的是草，擠得是奶？
0	昨晚發的微博，今下午菊樂就登門拜訪賠禮道歉，還附贈一箱，希望能繼續支援本土牛奶。我娘感動得再三叮囑我，得給人家個好評那隻能在此給個好評了。。。相較之，蒙牛的公關都是喝蒙牛長大的。
0	啊，蒙牛也合格啦？
0	呵呵，好吧，蒙牛的客服做到微博了，也算是一種進步。
0	據說蒙牛也合格了。
0	最近的投票怎麼那麼多！！！吃不消了!晚飯時間撈一個，流言蜚語不及你們的榮譽重要，還記得蒙牛盛典的感動嗎。~我們能做的其實有很多~請正面追星 加油每個郵箱只能註冊一個ID。投起來。~
0	“天蒼蒼，野茫茫，風吹草低見牛羊”，美麗的草原，悠遠的恬靜。偉大的草原孕育出厚重的草原文化；培育出響亮的草原品牌：“蒙牛、伊利、鄂爾多斯、聖鹿源...”從草原走來，向世界走去......
0	蒙牛新產品還不錯噢
0	忘記感謝蒙牛姐了你
0	回覆 尊重蒙牛的態度。希望蒙牛真正做好產品，對得起老百姓的信任。
0	下著雨雪的週末，一面做飯一面聽著名師講音樂，蒙牛怎麼說來著，享受這種小快樂
0	最愛益達和蒙牛冠益乳神馬的廣告了。PS：還有最愛的彭于晏。終於找到完整版了~蒙牛
0	恰巧都有，來張合影蒙牛一直走在山寨後浪推前浪頑強不息學習不止的路子上~蠻好喝
0	就像蒙牛一樣，強壯中國人。。
0	蒙牛酸酸乳音樂風雲榜本週當紅IN指標，韓庚當之無愧的當紅啊！寒更演唱會必然上榜！成龍召集百位明星祝福倫敦必然有毛全鏡頭！節目最後的有獎問題答案必然是韓同學！此處必須有掌聲！#韓庚#
0	有沒有更有錢的廠商啊，把周黑鴨頂下去！或者以後武漢的街道名稱競價好了，把現有的都換了，換什麼蒙牛路啊，伊利路啊，歡迎高階品牌也參加，可以LV路啊，chanel路啊，反正價高者有冠名權。
0	我覺得吃冰淇淋比吃飯重要多了，中午的那個夏達的巧克力冰淇淋真心好吃，下午的那個蒙牛的巧克力冰棒也不錯，明天再換冰淇淋蛋糕吧，怎麼辦都好想吃，快點攔著我我在:http:t.cn/zjWwSRr
0	明治的某種乳酸菌飲料，之前在711買了覺得不錯，這次買了四杯裝，只要36銖，超市還有明治的牛奶酸奶，算下來還真是比國內的光明蒙牛便宜啊，就連ipad mini也還是便宜了差不多近200呢
0	我也喜歡蒙牛的牛奶
0	回覆 尊重蒙牛的態度。希望蒙牛真正做好產品，對得起老百姓的信任。蒙牛好處
0	像傳統的民族企業家，哇哈哈總裁宗慶後，蒙牛的牛根生，都是很忠厚感恩的企業家…
0	太愛喝冠益乳了真心好喝！一天一小瓶健康好心情＞＜拜託蒙牛那逼別給我評論了。。
0	向加多寶、太陽雨太陽能、四特酒、蒙牛和其他默默無聞的企業致敬。也感謝那些默默無聞的製作團隊，為我們呈現了一幕幕的真善美！
0	回覆 哈哈哈，原來是你們的合作伙伴啊！那我會考慮去喝的，嗯回覆 @蒙牛微客服：您好，蒙牛正在變得安全更好，中糧和歐洲最大乳企愛氏晨曦已入主蒙牛，奶源和品控會進一步加強，希望能恢復您對國產奶和蒙牛的信心。
0	在超市看見一大盒的小布丁，興沖沖地領回家來，發現不是我最愛的蒙牛，恨…… 果斷想起了某女 多年前去買“老乾媽”，領回來“老幹爹”，嗤之，再去，領回來“老媽媽”，直接噴了，哈哈哈
0	蒙牛大果粒酸奶～健康快樂每一天～ 我在#廣西大學第二教學樓# http:t.cn/zj5z2L9
0	一個像三元的口味，一個全是巧克力的味道，都跟不上蒙牛伊利的經典，就是盒子好看~
0	小確幸的感覺在於小，每一枚小確幸持續的時間3秒至3分鐘不等。 想買的曼秀雷敦蜂蜜脣膏正好降價；買到嘴饞好久的葡萄乾；蒙牛低至高鈣奶的新包裝一看就很自然很喜歡的樣紙~這就是小確幸吧
0	談牛奶的安全，土的洋的，都是浮雲吧！說一個蒙牛喜歡的聽的話，我用蒙牛的原味酸奶做種，自己製作酸奶，效果很好，其它許多品牌的效果都不行，有些根本做不出！
0	清晨，坐著3路公交車搖搖晃晃去西站，不料坐我前面的大伯拉開窗門。嘻嘻嘻...的幾下，把白色液體從鼻子處分離。當時我正手拿蒙牛純牛奶...我奮力向後傾，與戈壁姐姐對視一下然後沉默了。
0	剛嚐了一下蒙牛家的這種奶也很好喝耶今天是和蒙牛奶幹上了，買了一大包各種各樣的哈哈
0	我喜歡蒙牛。。。他再毒我也喜歡。。。第一眼就喜歡上了呢。。。然後就戒不掉了。。。
0	蒙牛，只為點滴幸福。
0	喝了蒙牛就一帆風順了
0	喜歡蒙牛純奶的新包裝
0	伊利果然不及蒙牛美味
0	經典蒙牛，口味始終如一！不是不想說話，而是有很多話講不出來，放在心裡會安全點。
0	危機公關和危機管理是我們應該認真學習的東西。三鹿，蒙牛，麥當勞事件都是最好的案例
0	蒙牛換包裝啦，好看！
0	蒙牛廣告詞&quot;蒙牛，只為點滴幸福&quot;
0	還可以品牌贊助拉動內需啊，牛奶人的緊身衣上寫蒙牛贊助什麼的
0	我喜歡喝純牛奶，喜歡蒙牛的，一次性可以喝三四瓶，喝完後喜歡收藏瓶子。好奇葩的怪僻
0	蒙牛曾經保證過，供應香港的奶製品標準高於大陸，絕對不會有問題。一語中的！
0	其實蒙牛還是講信譽的
0	新蒙牛，改變正在發生，只為點滴幸福！蒙牛正在從廣告營銷向產品營銷轉變！做好產品質量就是最大的營銷！一家受世人尊敬的偉大乳企正在從每一個細節改變！ 洋奶粉財主
0	想起來了，現在是雅子的生日，我還隱約會背出初中時你那小靈通的號碼，還清楚的記得cc,kk,zz,yy. 還記得那蒙牛酸酸乳。現在就你還在身邊，哈哈。不愧是小學初中高中畢業照上都有的人
0	一如既往的支援蒙牛！
0	親耐滴，偶素支援蒙牛滴啦，麼麼噠
0	來一罐正宗的蒙牛酸奶
0	選擇蒙牛就是選擇健康
0	最成功的廣告策劃及文案，多年後蒙牛深得要領。在野的時候，他說了許多真理。
0	怕健康現在喝新蒙牛，全國銷量領先的白罐牛奶換包裝，還是原來的配方，還是熟悉的味道~
0	蒙牛不是策劃出來的，而是踏踏實實的產品、服務和體系做出來的
0	哇，客服反應真快您好，蒙牛正在變得安全更好，中糧和歐洲最大乳企愛氏晨曦已入主蒙牛，我們在奶源、生產等核心環節的品質升級正全面推進，我們點滴進步，也期待您點滴關注和監督。
0	期待，食品安全是大家共同創造的。您好，蒙牛正在變得安全更好，中糧和歐洲最大乳企愛氏晨曦已入主蒙牛，我們在奶源、生產等核心環節的品質升級正全面推進，我們點滴進步，也期待您點滴關注和監督。
0	現在更加堅信我以後喝奶特的理由了。蒙牛好有愛。。昨天看到微博好開心。。。@蒙牛微客服
0	TEM8 ! 借了一大堆專八的書~ 被自己的突然好學感動到啦~ ps 蒙牛的distingue*奶片好吃呀!
0	讀書的時候最愛蒙牛，因為迷戀蒙牛散發於舌尖的奶香，碩大一盒，五塊錢，常常一個晚上就能喝完。多年以後，吃知道那是新增劑，包含且不僅包含三氯氫氨。。。唏噓不已。 Mark!@西米豆豆77
0	血見賽場 實至名歸的冠軍隊伍 哦耶 不過感覺蒙牛如此之大的贊助商 今天的獎品不怎麼給力呀
0	蒙牛客服太牛了……我剛發完一條帶“蒙牛”的微博，就問我有什麼能幫助的……佩服佩服……
0	當時那個小孩還不咋會說話呢，我是把小孩說的字用音訊軟體一點點拼的哈哈～～那廣告實在太幼稚了～～不過相比下我比較喜歡吸牛奶的那個廣告哎！～蒙牛大包裝牛奶，讓你一次喝過癮！～
0	愛上了蒙牛優益C的味道
0	蒙牛早餐奶~全新包裝~ '
0	喝不到光明紙房子喝到蒙牛的我也超級開心好嘛！！！（→_→ 跪求的這種事情我會亂講嘛！）
0	唱出我人生？歡迎進入蒙牛中國最強音。中國最強奶喝出最強音！您現在收看到的是由中國最強奶蒙牛集團為您獨家冠名播出的湖南衛視音樂夢想勵志秀《中國最強音》
0	我仍在喝蒙牛。當年牛根生說，我們就是一家認認真真賣冰棍的企業。我聽了很感動。 @蒙牛乳業
0	哈哈哈哈也感謝移動特步百事蒙牛追風以純諾基亞這幾個代言商家，投票期間一直在幫我們宣傳打氣從這條微博看出：韓庚是有多火！！！轉發蹭蹭蹭的！！！ 動感地帶的代言人哈
0	今天我用吸馬桶的棒子買了一個我喜歡吃的蒙牛大果粒。。。好有樂趣啊。。。吸著它走了。。。
0	地鐵搶坐的人太適合給蒙牛做廣告了！強壯的中國人！把我鞋踩掉了，還把我人推一邊去！他妹的
0	只要能提供健康的奶，我們依舊會支援新蒙牛
0	這是海底世界，有用一次性紙杯、紙盤、圓桶做的小魚，各種形狀色彩、有用一次性餐盒做的螃蟹、還有將蒙牛酸奶盒做的氧氣桶、用飲料桶做的海底通車隧道……老師們的手真真兒的巧啊！
0	剝開皮的投影下就是香蕉啊，奶特又是新產品來的~正確答案就是~蒙牛香蕉奶特~
0	下盤我們公司開職代會，我也要帶個小孩，需要餵乳那種。我是男的，所以喂人奶是不可能的了，只有脖子上掛兩個大奶瓶，左邊奶瓶寫蒙牛，右邊奶瓶是伊利。嵌入式廣告，支援民族產業！
0	和蒙牛能夠勝過買彩票？
0	蒙牛，只為點滴幸福。
0	蒙牛？伊利？還是光明？
0	我喜歡蒙牛紅棗酸牛奶。
0	對蒙牛有利吧？
0	蒙牛的新包裝真清新！！
0	蒙牛新包裝。。。真好看
0	蒙牛的香蕉奶味道還不錯
0	光明有如實，蒙牛有純甄
0	蒙牛的新包裝我喜歡！！
0	尼瑪、現在喜歡喝蒙牛了
0	蒙牛的香蕉牛奶很好喝~不過真的是很貴啊！造價很高的早點想念趙先森給買的好吃滴，早上忘帶了~
0	蒙牛冠益乳 好喝又好用~
0	知道我最喜歡大白兔糖了，還有蒙牛真果粒草莓味，去大眾買東西，還專程買給我，送到我家樓下來
0	別扯馬蘇裡乳酪了好麼，在家樂福能買到蒙牛巧克力味早餐兒童乳酪就不錯了好麼！買到伊利煙燻味乳酪我都哭了好麼！
0	《120917蒙牛酸酸乳新人盛典 EXO獲獎部分》 這是新人盛典孩子們獲得新人獎的全部11分鐘 想送給所有已知陪在他們身邊的每一個你！ http:t.cn/zloDvQz （分享自 @土豆網娛樂）@mark
0	中國消費者對蒙牛的信心是催不毀的
0	看由蒙牛冠名播出的，快樂中國蒙牛酸酸乳中國最強音！）大家好，我是何炅；大家好，我是朱丹！下面有請快樂導師：王菲、陳奕迅、劉德華、韓紅；這陣容明年能否完爆好聲音？ @暮年mm
0	福利又來啦，運氣很不錯，被咱們仨搶到獨三無四的 蒙牛隨變冰淇淋，好感動啊～ 兩次福利你都沒來，我今晚又狠狠得被材哥和郭導調侃了～ 缺席的仨～最近合唱團突然變得有檔次起來了。
0	蒙牛的奶口味還不錯啊。
0	好帥哦！歐世蒙牛好棒！
0	其實蒙牛挺實在，心裡怎麼想的，嘴裡就說出來了，而且還告訴了全世界
0	我聽到好多受災群眾在被迫地高歌政府，還看到好多領導拎著蒙牛去慰問災民。我是不是應該感動呢？
0	希望蒙牛能給國人一杯健康的奶 蒙牛歡迎你們，希望更多網友能夠走進蒙牛，瞭解蒙牛。
0	睡前一盒蒙牛安睡到天亮~
0	今天的籃球賽就結束啦～～前三甲可是一隊領走了一個籃球呢。。。貌似還有蒙牛牛奶？豐富的獎勵啊～
0	舞臺中央的奶滴形象真耀眼。這是今晚在釋出會現場出現最多的圖案了。由此可以看出蒙牛是真的決心從點滴開始改變了，也期待每一滴牛奶的改變和每一米幸福的降臨！
0	蒙牛換新包裝了'挺清新的
0	我明白了一件事，作為生化武器誕生的人類，中國人是最好的傳承者。所以，喝著蒙牛享受基因自豪吧！
0	往事歷歷在目 這裡的街道全是回憶，很激動。04年在天津人才市場，應聘蒙牛業務員，是蒙牛培育了我，蒙牛，我成長的搖籃，也是我真正的大學。感恩蒙牛，現在去拜訪我的第一任領導！謝謝你，當初招聘我進入蒙牛。
0	前輩，高啊！著名“民族品牌” 居然是一家註冊在開曼群島的外資企業！！佩服，佩服！#蒙牛# #乳製品#
0	蒙牛。好很好，始終還是看到你在舞臺上的那一面了。畢業fell畢業快樂好好二吧。攢你一餐@會飛的蒙牛
0	還沒看到圖的時候，我就猜到了，哈哈，這個讓我們教室充滿了紅棗味的蒙牛酸奶麼曉啊，當時我們最愛了
0	不要這樣侮辱我家魏晨偶吧好嗎？我家偶吧是2007年蒙牛酸酸乳快樂男生的季軍好嗎？你家偶吧只是會作詞作曲兼製作人，得過無數獎等等而已好嗎？根本不能跟我家偶吧比的
0	這的蒙牛大果粒，竟然賣九塊錢！！！我最愛的大果粒以後不能常和你約會了，看來我們不合適了，分了吧
0	每次喝酸奶的開始和最後都是要舔滴，小時候只敢在朋友面前這麼喝，長大了臉皮厚了，在哪都敢這麼喝！ps：為了省錢，從蒙牛伊利變成光明、現在已經開始喝新希望和君樂寶了！≥﹏≤
0	戒奶很長時間了，尤其蒙牛跟伊利，連我曾經最愛的小布丁雪糕我都不吃了。 就這種管理，怎麼好得了？
0	原本喜歡伊利牛奶，不過喝完蒙牛香蕉牛奶心情豁然開朗。從現在開始，微笑吧，世上除了生死，都是小事。蒙牛
0	沒錯就是你，我最愛的蒙牛
0	好喜歡蒙牛的新包裝！！！
0	完了，今天蒙牛酸酸乳音樂風雲榜送出的獎品是東方神起的mini專輯，是caught me.還是很有節奏感的。真心的，不錯。沒機會了！！！！！！！！！！！！！！！！真是大眾化，android.
0	謝謝老爹又給我帶回蒙牛新品很好喝噢～ 大愛蒙牛 還有老爹 我也愛您～&gt;3&lt; #Camera360照片分享#
0	蒙牛真果粒、美麗有新意。
0	個人比較喜歡蒙牛的新包裝
0	喝多杯蒙牛會睡得更安心！
0	晚飯點吃的各種，一碗來滋味皮蛋瘦肉粥，一籠湯包，一瓶光明酸奶水蜜桃味兒，一罐蒙牛純牛奶，三片鍋巴，一片達熊牛奶夾心餅，一小包XO醬烤牛肉。這會兒又想吃大果粒來著。。。。
0	蒙牛那個點滴的廣告還不錯
0	伊利的奶片沒有蒙牛的好吃
0	多喝點蒙牛，啥事都不怕了
0	前有蒙牛，又出來個光明！
0	不知她喜歡蒙牛還是伊利的？或許更喜歡酸酸乳？
0	最近的吃貨生活，去了正宗的 味道很不錯，那個零度也很好喝就是忘記拍主菜了，也自己嘗試了甜的紅蘿蔔燒排骨，勉強成功，沒想象中的甜，還看見了蒙牛最貴的牛奶，哪天抽風買來試試
0	有沒有超級喜歡這種稠稠酸奶的呢，我是瘋狂的迷戀，味蕾能夠得到特別的滿足，喝了那麼多種類的，還是比較中意蒙牛黃桃味的冠益乳，還有黃桃粒，不夠喝呀不夠喝，愛死了愛死了呢。
0	農大動物科學學院開始出售剛擠出來的牛奶了。我突然更信任蒙牛了，這裡的牛生長環境太臭了，而且擠出來的奶細菌怎麼辦？病毒怎麼辦？都沒有消毒。姐姐你怎麼看@快樂Lydia的碎碎念
0	到京第一天買了3袋三元酸奶，2袋蒙牛紅棗酸奶，誰叫它便宜呢，在南京喝不起啊，喝不起。吃了一個冰糖葫蘆。。哈哈， 第二天，今天，吃呷哺了，哈哈哈，開心啦，又了了一樁心願。
0	哈哈哈哈也感謝移動特步百事蒙牛追風以純諾基亞這幾個代言商家，投票期間一直在幫我們宣傳打氣
0	為薩不用small，不過蒙牛是實話實說
0	來了趟蒙牛，想買點吃的。特想吃怪味胡豆。就問一個導購阿姨。阿姨操著濃重的威海腔說“胡豆啊”身形矯健的就帶我往洗漱用品區衝。指著一堆刮鬍刀，說今天打折。哎呦，謝謝您了
0	又可以睡前一杯熱熱的純奶了，在家真好，太幸福了。連蒙牛換了包裝都不知道。我是有太長時間沒喝牛奶了。。
0	我馬上就要見到傳說中的海爾工業園裡的廣告生態圈兒了。好興奮哦。出身康師傅，服務過蒙牛，匯源，伊利，中糧，聯想，中國銀行，移動。。。再接觸下海爾，也算是功德圓滿了吧？
0	還是喜歡這味道-蒙牛純牛奶
0	這個味道我喜歡、蒙牛優益C
0	我謝謝蒙牛！多一層體貼，多一層愛護！雙重保護。
0	想買八喜來著，結果好死不死最後一罐給別人買走了，也就只能合著一根存在食品安全問題的蒙牛綠色心情和一大瓶酸奶來冰凍一下最近浮躁的心。不夠就明兒去大超市買哈根達斯去！！
0	其實蒙牛那張圖不變，文字改成：用沉甸甸的真心實意，做中國人放心的好牛奶！即使面對全宇宙密度最大的物質，蒙牛人的誠意也重逾萬鈞！……這就是文盲和槍手之間的本質區別……
0	志玲姐姐整個美炸了哦！怎麼會這麼剔透靈動啊哈哈。。後面半個MV很適合給蒙牛酸酸乳繼續當廣告哈哈哈哈！！還是草莓味的。。
0	隔壁印尼留學生們開了家小店，賣甜品香蕉，學生們都在模仿進店來的中國人反應:太貴喇！~~哪是，蒙牛與伊利就聰明多了，果粒加多多酸奶，還便宜又更好吃，還有包裝，賣向全國。
0	為什麼南方的冬天很難買到雪糕？想念那種圍著火爐吃雪糕的感覺！伊利、蒙牛，我的最愛。我們很快就會再見了！
0	嗯 很高興大家看得到回覆 看行動!蒙牛最近還是有些改變的，真要看他們怎麼應對內部挑戰才好，別光說不練
0	最近嚴重酸奶控！！！！每次去超市都得買酸奶~冰箱少了幾瓶就覺得空蕩蕩的~今天又去掃了各式各樣的 芒果的、蘆薈的、奇異果的、原味的。蒙牛的 伊利的 光明的~我是怎麼了~~~~
0	“有德有才，破格重用；有德無才，培養使用；有才無德，限制錄用；無德無才，堅決不用。” 蒙牛用人規範，精煉
0	原來包包也喜歡蒙牛甚於伊利
0	是啊，超級好吃正宗蒙牛~~
0	又買了一箱蒙牛，實惠又補鈣
0	邊個想買？蒙牛還是伊利？！
0	喜歡上了蒙牛酸牛奶的味道…
0	蒙牛也挺好，，，味道不錯，
0	蒙牛換新包裝了，這個好看。
0	蒙牛好好啊，到處是透明的玻璃窗，大大的蒸汽罐，裡面的員工多是穿白大褂，帶白帽子，有種偏遠小地秀女初進皇宮的眩暈感，就是不知道這次是被皇上太后們賜花還是賜香囊。。。
0	蒙牛的新包裝，看著挺清新。
0	酸奶是我最愛喝的，每次去超市都買一堆，前段時間最愛喝老酸奶，最近我買了發酵乳，感覺更好喝，這款蒙牛的發酵乳味道很醇厚香濃，回味也不錯！每天喝點，可以很好的養胃！
0	爸爸媽媽這是要把我當奶牛養的嗎？收到給我送的東西，嚇了一跳:蒙牛、伊利、光明、君樂寶、巨爾、生生。酸奶、純奶、老酸奶，就差給我運頭奶牛過來了。我不補個兒，補腦。
0	蒙牛正能量，只為點滴幸福。
0	超市依然正常銷售蒙牛的產品
0	原來這次男籃是蒙牛贊助的。
0	下調四塊錢一碗豆漿一根油條加一茶雞蛋....降五毛錢的票我就沒啥說的了 - -我腦海裡顯現不出有啥是五毛錢的現在....啊 不 還有 蒙牛小布丁還沒漲價..身為國民我幸福我驕傲
0	蒙牛昨晚釋出全新口號和包裝形象——“只為點滴幸福”，整體包裝以奶滴為視覺中心，體現“從點滴做起”。“從點滴做起”首先應該不抄襲！大家說蒙牛這滴奶算是抄來的嗎？
0	蒙牛預賽全勝進廈門總決賽，今天打得不錯。三隊都是體院的。。。哈哈，沒丟臉！對了，週日在城市學院比賽。良鑫我去他們那隊打了，下次在一起吧。12體教加油！
0	喝了袋奶，準備睡覺了。希望能有助於我睡眠。也只有在睡眠不好的時候我才會買純奶喝。上次喝都已經好久了，今天才看到，蒙牛都換包裝了。節日快樂，沒人跟我過節啊今天。
0	蒙牛微客服這幾天一直留言溝通，誠懇說對消費者抱歉，說要反思搞好管理，搞的我挺感動的。
0	昨晚上夢到跟 去給 買牛奶，細妹變成了會說話的娃娃，丹姐說還是小娃娃安逸每天牛奶喝到飽蒙牛的那個牛奶好好喝啊～細妹說麻麻我不想喝那個了天天喝好膩哦換其他牌子嘛，
0	今天晚上控制住吃東西的慾望，以喝水和吃蘿蔔解決問題，冬吃蘿蔔夏吃薑，好事。早餐，一杯100克的蒙牛酸奶加半個煎餅，午餐，青菜為主加半碗米飯，腿還疼，沒有運動。
0	不知道博主怎麼想的，去年的圖片拿出來晒，知道錯了還不改正，反而理直氣壯地說反正跟蒙牛有關係，蒙牛就得出來解釋！蒙牛是怎麼招惹博主了，我也求蒙牛給個解釋唄？
0	蒙牛出香蕉奶啦 味道還不錯哦
0	蒙牛紅豆雪糕，味道還不錯~~~
0	蒙牛的鏡頭應該不錯！
0	天好冷,突然覺得蒙牛好溫暖啊蒙牛蒙牛
0	當走到低谷的時候，無論怎麼走，都是進步。 當你一無所有，什麼都不能再失去的時候，恰恰是你要收穫和成功的時候(馬雲)。每一天，為明天(蒙牛)。加油!
0	人生中最歡樂的事，就是一個人抱著蒙牛伊利＂家庭勁享裝＂的桶裝酸奶，在一小時內迅速喝完，之後無怨無悔地跑去拉肚子??????誒～吃貨已經到達新境界了～
0	蒙牛的好吃！我老吃橙子味的~
0	蒙牛新推出的包裝挺好看的，不過改變後的高質量當然才是最有說服力的哦！期待蒙牛能夠真正的由內而外改變！加油！
0	今天晚上被人放飛機了話說最近很是上火今晚先是兩包夏桑菊，接著來了杯清熱排毒茶，最後是現在的蒙牛牌純牛奶，希望明天醒來能舒服點都是看電影吃零食惹禍晚安~~~
0	個人覺得鍾仁這身西裝沒有蒙牛那天的好看。。。 求趕快給我理想型換個髮型啊啊~~~這孩子是94年的啊啊啊~~~這種髮型是要死啊~~~
0	南京第一次吃雪糕。蒙牛的“隨變”，很好吃的哦。我在這裡:#江蘇省,南京市,鼓樓區,中山路# 我在:http:t.cn/zjUOpYH
0	分享蒙牛“運動+冠益乳健康雙保障”案例勤運動＋冠益乳，換季免疫雙保障！]哇哦~國際友人也喜歡喝哦
0	我其實挺佩服蒙牛的，至少他們說了實話，就是那句“供給香港的商品是沒有問題的”
0	本來晚上想去跟老公認識的地方巴羅莎去坐下，可兒子很沒情趣的一定要去超市！好在蒙牛的這款酸奶味道很不錯！推薦下！
0	牛奶泡麵真的好好吃！！！！我還怕水不熱跑不開，我是整整倒了一包袋裝在從零下的室外拿進來的蒙牛，跑得今麥郎的老壇酸菜！！！美味啊！！！人渣料理一生推！
0	蒙牛真不錯~現在向牧場出發.！
0	沒見過這種圖案的蒙牛 好好看~
0	雞湯 柿子椒 培根 糖餅 魚 冬瓜湯 玉米全都是我自己的晚上還有可愛的旺仔牛奶和蒙牛優益C好滿足阿而且中午還喝到了開心鳳凰的自制酸奶真是讓人心花怒放阿！
0	原來蒙牛換包裝了！好好看哦！
0	果斷的支援下，還是蒙牛厲害啊
0	蒙牛滴。。。口感醇厚，不錯～
0	見面會馬上開始，我沒傘下著雨過來了買了喝了蒙牛，吃了好吃的糯米卷，看著很像饅頭，哈哈，趕緊結束吧 我在#廣西民族大學多媒體教學樓# http:t.cn/zOgdSt3
0	我喜歡蒙牛這個廣告的廣告詞。
0	蒙牛有機香蕉奶，甄香！喔喜歡
0	我喜歡喝，蒙牛酸牛奶，啊哈哈
0	突然發現公司簡稱UEC的含義很多啊。 1、UEC：Ubuntu Enterprise Cloud 企業雲 2、UEC：蒙牛優益C 當初起名的時候很有遠見！ 蒙牛也在花錢請小S替我們做廣告。
0	喝蒙牛未來星，幫助我快樂成長
0	來蒙牛酸酸乳音樂風雲榜撒~~~好近~~~哈哈哈
0	喝著蒙牛優益C，有種幸福感，這種幸福感來源於對兒時的回憶。。。因為她有種兒時酸奶的味道，很純，很真。@廣西吃喝玩樂
0	找到一些蒙牛產的特侖蘇牛奶，打發了下發現…相比朝日唯品發泡量略少，甜味更重，奶泡同樣很穩定。都比雀巢蒙牛好太多。
0	香草冰激凌，蒙牛的，喜歡滴。
0	食用蒙牛的孩紙總是強大的。。
0	蒙牛總裁長得大氣~說得客氣啊~
0	蒙牛新品，據說味道不錯呢，不知道和之前喝的韓國的笨吶吶比起來如何，哈哈，怎麼到手的第一反應就是想留給某個胖子先喝呢？算啦，好東西還是進自己的肚肚吧
0	以前吃哈根達斯的冰淇淋月餅，滿心激動地一口下去差點沒給我膩死，從此對其失去興趣。昨天收了四塊蒙牛的冰淇淋月餅，香甜又清爽那叫一個好吃~支援國貨~~！
0	昨天參觀 時，一位大媽的發言給我留下深刻印象。原來她曾是知青，在牧場喝過剛剛擠出的新鮮牛奶。她說，她就是憑著對新鮮牛奶的美好記憶，選擇了蒙牛產品的~
0	對蒙牛的認可度，希望能以消費者的健康安全為基本要求去改進吧！
0	我的吃貨細胞就要爆發了。眼饞各種好吃的：鍋巴、土豆片、牛板筋、蒙牛大果粒、飲料、鴨腸、鴨脖、鴨胗、海底撈、烤魚、砂鍋、米線…各種美味，各種誘惑…
0	蒙牛榮獲“利樂枕無菌包裝使用量全球第一”稱號，榮列“中國乳品行業競爭力第一名”。 新養道珍養牛奶獲得第四屆中國國際婦女兒童產業博覽會最具人氣獎；
0	為什麼這麼火？蒙牛都出香蕉牛奶了……
0	蒙牛的純牛奶，十多年來我的最愛，雖然包裝改變了，不變的是熟悉的味道。哈哈有點像廣告。不過我只是想抒發對口味的專一。
0	其實，蒙牛是個很誠實的品牌，很直白地告訴大家＂只為點滴幸福＂，而你們想要的是＂大塊的幸福＂，這不是故意為難蒙牛嗎？
0	因為蒙牛換了很有感覺的包裝，上完選修就買了一整箱~~~事實證明我不是STRONG，只是虛胖啊。那箱牛奶要了我七成功力啊、、、
0	蒙牛煥輕骨力牛奶收到了，爸爸媽媽很喜歡喝，非常感謝@第二童年，支援誠信品牌，祝小編親事業蒸蒸日上，天天好心情！謝謝！
0	蒙牛香蕉牛奶味道不錯@二娃老李
0	最近愛上了優益C和冠益乳!@蒙牛
0	又一天過去了，話說老媽的飯菜實在是好吃，這樣下去不吃胖我才怪！晚上喝杯酸奶消化一下吧！蒙牛的燕麥黃桃酸奶很好喝的呦！
0	和小妹一直聊到現在。問她晚上睡前喝奶嗎？最近喜歡喝蒙牛酸酸乳。問平時都吃什麼啊，她說：不告訴你，你好給我買了。怎麼那麼喜歡她啊，好可愛的小姑娘
0	飯後一瓶優益C 快活似神仙 蒙牛?
0	呵呵，今天英語老師給我們派巧克力了~嚯嚯嚯~5班的跑步~！嘿嘿，這巧克力還真甜啊！！謝謝老師哈！！下次繼續努力！！爭取達到優秀，拿到蒙牛酸酸乳！！
0	好喜歡喝蒙牛的奶特哦，香草味~
0	蒙牛真果粒真實水果+醇香牛奶！完美搭配、天生是絕配！蒙牛真果粒邀你一起來感受天生絕配的奇妙滋味，分享你的美麗心情！ http:t.cn/zO5LPfb @mark
0	mr的慶生活動 歌曲串燒 前面還有很多歌手都在串燒 T T對不起 你家蒙牛酸酸乳的冠軍太牛逼...我家也就拿個格萊美!!比不起比不起確實是你家貼上來的
0	今晚媽媽知道我心情唔好，陪我去了好又多，我買了好多野食，有我最中意飲噶蒙牛果粒奶，仲有可以同媽媽講心事！！媽媽真好！！
0	我是真的覺得蒙牛的包裝盒很小清新很可愛哦超愛的本來喜歡喝優酸乳不碰純牛奶的人現在居然特別鍾愛純牛奶誰能告訴我這是為什麼不每天一斤奶強壯中國人
0	絕對是蒙牛的老酸奶比如實好吃。
0	蒙牛這新包裝挺好看的，被它吸引
0	我算支援過蒙牛了！ @湯湯湯_之贇
0	蒙牛純牛奶換新包裝了，支援一下
0	剛下班在巨集運逛了逛，在娃哈哈乳娃娃那兒童飲品停留了很久，還是沒有勇氣買，怕回家老媽說我，最好還是選擇了蒙牛的，唉！真的長大了，回不去小時候了
0	這是神馬玩意兒，國內的蒙牛伊利公關能力不要太強哦，小心讓部長下臺！
0	蒙牛的香蕉牛奶……也還不錯啦…
0	蒙牛公司用人制度，有德有才，破格重用(極品）；有德無才，培養在用（半成品）；無德有才，限制使用（毒品）；無德無才，堅決不用（廢品）@首腦呂海鋒
0	伊利的奶磚沒有蒙牛的好吃。。。
0	喝來喝去、我發現還是喜歡喝蒙牛
0	蒙牛的草料運輸，以成本換安全。
0	哎呀，第一次在中聯榜獲得冠軍，心裡那個美滋滋、樂呵呵，甜甜的摻雜一些酸酸的，這就是蒙牛酸酸乳的味道，是他，就是這個味！！！
0	哎呦，一起床就被感動了，平時頭一回啊。從來沒被我媽這樣稱呼過，而且以前的留言多是關於幹家務活的。看來我媽真的是發燒了 感動之下，我就喝了蒙牛
0	連酸奶也是天殺的蒙牛……霸氣！
0	蒙牛不錯 飯呢?
0	蒙牛的這個廣告比較好。有創意。
0	聖誕節日記4：蒙牛新出的340mL的酸奶很好喝新買的杯子和湯匙都是紅色的，目的是喝水有飲血的感覺。。。總結，吃貨的人生刷屏完畢
0	冬至就這樣過了，第一次不在家，好沒有感覺。還好有人陪，還好末日安好。一切都是可期待的！明天早起蒙牛佔座去！晚安世界，好夢
0	蒙牛新包裝，丹彤出品，必屬精品
0	今天聽了任美成校友的分享，對他的成功哲學印象很深。在他看來，學識、見識和膽識是成功的共性，堅持到底是成功的核心途徑，所謂“不怕犧牲，排除萬難，爭取更大的勝利。”另外，他分享的蒙牛創業故事也值得思考，比如蒙牛的踏實原則:一心一意做牛奶，踏踏實實賣冰棍。@北京科技大學勵志計劃
0	我對蒙牛的信心啊感動中國。。
0	蒙牛廣告開始走溫情高階路線了。
0	突然覺得鼻子都點堵，然後用手摸了一下，發現誰在我的鼻子裡面放了蒙牛綠色好心情冰棍，然後我拿起舔了舔，感覺味道不錯....... 親，你們還活著麼？
0	蒙牛、京東商城的存在是太合理了
0	蒙牛優異c，常活動常年輕，@何炅
0	男生果然是男生，笨手笨腳的。切這麼大塊，竟然還放沙拉醬，又酸又膩。切成小塊塊，澆上酸奶，再加上一隻蒙牛酸奶雪糕，那才是美味嘛。下次注意。
0	每次買牛奶我基本的都會選擇蒙牛，原因是我很佩服創始人牛根生，牛根生在創業初期屢受伊利的打擊，甚至是人身威脅，所以我就權當是買牛奶支援牛根生創業了！現在牛根生等創業一代全部都離開了蒙牛，而蒙牛因為快速發展，管理跟不上，造成了事故頻發。我不知道下次去超市該買什麼牌子的牛奶了？
0	上次蒙牛三強見面會大家都已經看見了，這次我們還是要將給力進行到底..人氣與人氣的較量我們不會輸
0	吐槽一款面膜，大水滴，真不知道怎麼會那麼火，還搓泥哎！ 推薦的是美麗日記仙人掌補水面膜，不僅味道好聞還補水！蒙牛蘆薈酸奶的味道，哈哈哈！
0	喜歡一首歌會反覆聽，喜歡冬天多過夏天，喜歡蒙牛大麥酸奶和香蕉牛奶，喜歡簡單少些心計，喜歡沒事的時候宅在家，喜歡家人親人寵物狗和在我成長途中幫助過我的人，喜歡陳老師冠希，喜歡這世上美麗的色彩，喜歡蒙奇奇和機器貓，喜歡自愛自戀和自拍，喜歡內心踏實的感覺...gemini,認識自己，繼續...
0	每天不是煩死,就是吵死。不是吵死,就是悶死。怎樣都是死,為什麼不能快活死。有誰給一支蒙牛酸酸乳給我,, 我要快樂的滋味。@王楠wnan
0	愛上了蒙牛優益C＂好喝！太棒了。
0	我跟你說啊，我來上海後愛上了喝這個，還有個蒙牛的也是這個樣子的，大瓶的，名字叫啥忘記了，我已經胖了7斤了，不騙你的
0	蒙牛！ 我是聰明的好孩子！
0	你的完達山真純 我的蒙牛純真~~~~
0	#蒙牛純牛奶# 新包裝感覺還不錯。
0	大蒙牛酸酸乳 #還好我們有蘇妙玲#
0	感覺蒙牛的人都很NB。
0	蒙牛你們工作好勤快啊…
0	蒙牛冠益乳，增強免疫力。@冠益乳
0	大愛蒙牛酸酸乳！！！！特別喜歡原味兒的！每次喝了它我都覺得世界真美好！！以前是飛輪海代言的，我還能看到亞綸，結果現在變成了韓庚，鬱悶！
0	冰箱裡有蒙牛新出的奶，君樂寶新出的奶，打我記事以來除了喜歡蒙牛就只剩蒙牛值得我去喜歡了，一直腦殘的偏愛至今，天涼了，您也來口蒙牛吧小夥
0	蒙牛 #只為點滴幸福# 你專注於幸福的每一個點滴，我們在專注每一個你——只為點滴幸福 http:t.cn/hDoPt1蒙牛蒙牛，蒙中國人的牛！
0	蒙牛這次的改變與主動迎合消費者，非常明智。在食品安全這件事上，道歉、表明陳懇的態度並積極有效的行動，才能夠贏得消費者的信任。
0	傑出企業的標準是什麼呢？三個力：影響力，能夠成為一面旗幟；生命力，能夠經受住死亡考驗；貢獻力，能夠給人們帶來幸福。中國蒙牛董事會主席
0	今天的早餐吃得好滿足！（桃李小熱狗麵包＋雙匯酷辣肉派＋比利時焦糖餅乾＋蒙牛酸酸乳草莓味）人生太完滿啦！哈哈哈開心得爺忍不住再次自爆一張
0	蒙牛紅豆換包裝了，還要一樣好吃！
0	蒙牛冠益乳增強免疫力 @胡錫進@愷澤
0	喜歡糖果，喜歡果凍，喜愛棉花糖，喜歡哇哈哈、爽歪歪，喜歡旺仔牛奶、蒙牛QQ星，貪戀零食的我們何時才能長大，何時能擺脫“正是小孩子”的頭銜
0	蒙牛出大瓶的yakurt，味道還不錯！
0	冰箱裡只剩半杯奶了耶，喝不飽，怎磨辦呢？沒有關係，兌半杯水進去就是一滿杯了呀！不要驚歎我的智慧，我不過是站在了蒙牛這坨巨人的肩膀上呢。
0	咱學校的各種人都好高階！！！！你還記得那天去拿快遞時那個大叔一口流利正宗的英語！！！蒙牛商城埋伏著各種高智商留學歸來店主神馬的！！！！
0	媽媽說多喝蒙牛冠益乳有利於減肥哦
0	蒙牛牛 出發雲南南啦！！！好心動的 啊！！！
0	這酸酸乳要火~
0	在NBA季前賽中間插播的廣告中特意瞧了下蒙牛“只為點滴幸福”的英文翻譯，還真是以一排灰常小的字寫著“little happiness matters”！神翻譯！
0	參加“蒙牛消費者體驗團”的童鞋們，上午探訪蒙牛眉山工廠，中午品嚐東坡肘子等特色眉山菜，下午遊覽著名景點三蘇祠。行程很滿哦
0	回覆 從有形管理到無形管理，從硬管理到軟管理，從重手段到抓理念，乃管理髮展之道。期待並相信蒙牛集團的管理能夠上一個新臺階！
0	蒙牛新養道真不錯，這款適合女性。
0	蒙牛優益c，腸活動常年輕@熱門微博蒙牛優益c1
0	喝過伊利的味可滋，，腳著不錯，昨天你去超市發現蒙牛也出同種型別的商品了，名字忘記了，賣5塊錢一盒，伊利的3.8.。。沒買，，買了個味可滋~~
0	#蒙牛百變大咖秀# 我很愛蒙牛優益c的喲\\^O^/它已經成為我生命中的一部分，傷心的時候想喝它，開心的時候更想喝它所以，你知道怎麼做的啦。
0	蒙牛出了那麼多事還有大量的忠實消費人群 要多謝他的包裝設計師了。。。我這個一向不買他產品的人今天也被他的包裝HOLD住了 也買了一罐。。。
0	等灰機呀等灰機，外模們等不耐煩喝coffee去了，我們一行人跑這兒來消遣~~好蘇扶呀！還有蒙牛大果粒喝， 太給力啦！跟著龍哥混，小日子八錯！
0	蒙牛這個危機公關做的很好，公開，這是一次大好的機會，期待國產牛奶能夠走出困境，少一些負面新聞。 羅老師拒絕紅包，好樣的。
0	喝蒙牛啦！
0	^^蒙牛好純甄、我喜歡、@蒙牛微客服
0	哇，蒙牛的軟體開發崗不錯啊，自動回覆的，這搜尋能力剛剛的。不過沒用在點上，要的是你的質量和信譽。牛牛，你怎麼看？@蒙牛微客服@蒙牛乳業
0	蒙牛優益C喝起來感覺不錯，比卡士好
0	祖國人民發來賀電，還有伊利蒙牛冠名贊助。喜歡一個女孩六年了不容易阿終於修成正果了！你現在一定幸福爆了嘻嘻生寶寶要趁早阿還可以加學分喔
0	美好的讀書時光，蒙牛優一益C相伴
0	期待蒙牛代言 每個觀眾一箱化工產品
0	為何沒有蒙牛？
0	吃的我們凌亂了、、、、、、這個星期考慮不吃肉。真的太感謝 和他的母親大人啦。還要感謝 的伊利和蒙牛。
0	那次回肇慶招聘會的時候，到大潤發門口看到一座好夢幻的城堡，瞬間就被吸引到，第一感覺是不是蒙牛或者伊利做活動用的，然後仔細看一下的時候
0	中國良心企業蒙牛！
0	我上次到蒙牛，聽到最多的是：“因為我們換了進口裝置，所以我們很好。” 別人可以這樣想，蒙牛不能。因為你們曾經自稱是民族企業。豈能自卑。蒙牛NULL-1日本所有產品最好的銷售給國內！而蒙牛說：銷往香港的牛奶跟出口國外的一樣，比內地要嚴格的多.........吃地溝油的命，還是繼續吃地溝油吧！
0	補充啊～保潔啊～蒙牛啊～寶馬啊～（應該就那麼多。。。）
0	做了個披薩餅，真的是餅…只有蒙牛捧場偶爾吃一口。我每天起床把它配上豆漿一起吃，很有中西結合的韻味，也很有對自己涉足西方料理界的質疑
0	好吧 最近流行抽獎 那我也來 凡是轉發此微博 並 三位好友的 就有機會送我蒙牛優益C一瓶 抽獎結果會在明早之前公佈 我在:http:t.cn/zjzBbAW
0	家裡停了快一星期水，每天下班得從單位往回拎自來水，衛生間都發酵出松花蛋味兒了。終於深刻理解了蒙牛那句廣告語的含義——只為點滴幸福
0	獼猴桃：蒙牛的飲品我喜歡獼猴桃口味的，果汁獼猴桃味道的，獼猴桃片，獼猴桃本身我都喜歡。。。。大前天之前我卻從不知道自己喜歡獼猴桃
0	因為我不是人民幣，所以不是每個人都喜歡我，因為我不是蒙牛純牛奶，所以做不到那麼純，因為我不是蒙娜麗莎，所以做不到對每個人都微笑。
0	光明如實在北京失散的姐妹是蒙牛純甄
0	很久沒喝蒙牛換了包裝感覺比以前好看
0	每天一瓶蒙牛，夠猛夠牛，喝完好精神
0	當初蒙牛讓中糧入股是明智之舉，國有控股，伊利的騷擾就少了很多。當然，也由此帶來了管理質量下降的問題。可是相比老樑，老牛就愜意多了
0	這個1.5L的鮮牛奶呢~蒙牛比光明便宜一點點點，so.....冬天喝牛奶是件極其刺激的事兒，尤其是從冰箱拿出來到咕嘟咕嘟下肚的過程，我有個堅強的胃。
0	對 說：剛才看你寫的蒙牛的文章，真不錯。看了好幾年的 記者中，就記住了你的名字了，還有就是認識你們那的一個小胖子@中國經濟週刊路永慶
0	又一次聽HRM，老師推崇心學「順其自然，返樸歸真」，喜歡華為中信蒙牛，多次提及稻盛和夫。。。不知為何俺與其共識共鳴不多，灰常想念 。
0	感謝蒙牛
0	世界上有兩種人：一種人喝牛奶，另一種人不喝牛奶。我想把這兩種人變成一種人，就是每個人都喝上牛奶。借用蒙牛的一句話:只為點滴幸福。
0	所以蒙牛的奶，要多給點信心要多喝！
0	吃老酸奶把我變聰明瞭蒙牛看我多挺你
0	飯後一瓶蒙牛優益C，營養健康十足...
0	昂貴的蒙牛萊慕冰淇淋月餅，超好吃！
0	1元能吃根蒙牛小布丁，只要你不怕.
0	蒙牛換包裝了，比以前傻牛的好看多了
0	期待9月17日蒙牛音樂盛典的集體紅毯還有演出,全體西裝秒死我吧!據說是在北京,好想看現場啊!希望可以如願以償得到最佳新人獎,good luck!
0	從目前證據看不出蒙牛有什麼問題，支援本土企業，我會買蒙牛。
0	支援本土品牌是我一貫的作風。 從目前證據看不出蒙牛有什麼問題，支援本土企業，我會買蒙牛。
0	中國乳製品企業讓人又愛又恨。愛，是因為蒙牛、光明畢竟是民族企業，我們不能滅自己的威風長他人的志氣。恨，是因為，蒙牛奶有活蟲，光明有變質奶，
0	說好了以後都不碰蒙牛、伊利還有光明的，結果今天超市蒙牛買1送1，我老媽沒忍住，我的心理防線也被攻破了，罪過啊罪過，對自己很失望。
0	這個口感不錯，為啥子你總能發現好喝滴哇，我已經追隨你喜歡好多飲料啦，脈動，紅牛，蒙牛優益C,旺仔牛奶，還有我們都喜歡的最原始的津威@小苗苗Yimo
0	人生第二次被鳥糞砸中。然後今天洗澡沒拿毛巾，洗衣服沒拿洗衣粉，去超市買牛奶，喜歡喝蒙牛的卻買成了伊利的。我今天是真的悲劇啊。。
0	蒙牛純奶出的新包裝,,美觀簡單多了...
0	你又知我未戒奶。。嘻嘻。我天天喝蒙牛啊。生日大快樂啊
0	蒙牛純牛奶+伊利原酸奶！ 美味無窮！
0	一瓶酸奶（冠益乳）下肚後，一炮沖天，那個爽啊！必須是發自肚子的多來幾炮撒，一炮=2500瓶冠益乳，謝謝蒙牛，謝謝方大特鋼對我的支援
0	這東西好貴呀。什麼香蕉味牛奶，什麼banana，那個什麼提議讓自己蒙牛光明，也來個香蕉味的牛奶，肯定不會賣這麼貴！哼哼哼╭(╯^╰)╮
0	居然沒有蒙牛啊，蒙牛要加油，爭取13年榜上有名...
0	一個星期兩支蒙牛優益c，身體都健康滴
0	特別悠閒呢坐在街尾吃蒙牛的冰淇淋。關鍵今天有點晚，沒買到那個紅彊飯店的老冰淇淋。饞死你…欺你吃不著！
0	我喜歡蒙牛+雀巢 你好的是那口兒？
0	#給婆婆送禮送什麼？# 婆婆80多歲了，眼不花，耳不聾，身體越來越硬朗平時不愛穿什麼名貴服裝，只喜歡我給她買的蒙牛真果粒和金味麥片@蒙牛乳業@金味麥麥
0	#沒品胡扯# &quot;炒肝、爆肚、灌腸、炸醬麵、豌豆黃.......&quot; 其實每天不用這麼辛苦,改善腸胃,您需要的僅僅是一瓶蒙牛益生菌...
0	#吃貨番外#花了9塊8買了一瓶進口的紐西蘭牛奶……喝完以後只覺得和國產蒙牛高鈣奶基本沒有區別咱以後還是老老實實的支援國貨吧最起碼蒙牛才3塊……而已。
0	我們都是未來的精英 蒙牛未來星！哈哈哈哈哈哈
0	全自動化工廠確實大氣！ #走進蒙牛工廠#
0	蒙牛！你真牛！
0	切身體會~~~蒙牛的投訴和售後服務還挺好的，問題也得到了滿意的解決呢，不錯哦，現在對蒙牛有了新的認識，以後繼續加油（絕非廣告）
0	你們喝了我的酸奶之後我又去買了一推哈哈看著這堆酸酸我好開心啊快來我家喝酸奶吧，不用客氣啊^?_?^#蒙牛#是不是應該給我個啥獎勵啊
0	我們都喝，光明，蒙牛，伊犁…我們家兒子也喝的
0	蒙牛炫頂杯。還是藍莓的好吃@HHJ婷小姐
0	賣萌帝的歌就是好聽果然是蒙牛酸酸乳，
0	這期要看。 獨家電視專訪蒙牛新總裁孫伊萍，更多精彩內容，敬請關注第一財經明日22:30，寧夏衛視週日18:00播出的《中國經營者》。
0	蒙牛，你的牛奶有用處了，不怕抵制了。
0	每次吃完飯堂的早餐都發渴可想而知給了多少味精突然好想飲冰凍蒙牛優樂C 今天加什麼班呀？方便幫我買嗎？
0	我一直想說不敢說怕得罪朋友的的一件事：多年體驗下來，蒙牛比伊利好喝，效果也好，良心話。
0	來一杯蒙牛紅棗酸牛奶。好喜歡。。。。
0	今兒給我的苗苗喝了蒙牛快快長我的乖乖
0	平凡生活中的點滴幸福，蒙牛與你同在。
0	一箱六個核桃 一箱特侖蘇 一箱真果粒 一箱好吃點 一箱八寶粥 一箱蒙牛 兩箱早餐餅 兩袋北京果脯 一袋蘋果 讓我如何拒絕 以後該怎樣
0	呵呵正想通知你們中糧的朋友呢！好獎品！事實證明，不只蒙牛需要我們的900ML天谷，天友乳業也積極跟進了哦，發哥威武 @天友聖提斯
0	蒙牛在前面領頭，起到了榜樣的作用，
0	正確答案就是~蒙牛香蕉奶特~聖誕豪禮公佈時間到嘍~恭喜
0	感謝蒙牛客服對此事的重視和所做的補償
0	農村送禮還是送蒙牛，好聲音正宗好蒙牛
0	大晚上的，突然特別的想吃涼皮，饞死了，饞死了…忽然之間，想起冰箱裡還有一份，是昨天下午 給我買回來的，拿出來暖暖…等待和最愛的蒙牛＆哈密密一起吃…
0	陳信巨集真是貼心吶，他給了迷妹男朋友一條生路，買不起奧迪ss演唱會門票送給女朋友，沒關係那就買一瓶蒙牛酸酸乳討女朋友歡心吧:)?
0	貌似北京市場上最多的就是蒙牛伊利和三元吧？
0	在我們還在休假的時候，蒙牛卻還在很辛苦的加班為我們生產良心奶，真的是“感動中國，感動業界”啊！
0	#聖誕節：“愛”在行動# 我想去參觀蒙牛工廠，摸摸溫順可愛的大奶牛，參觀蒙牛無菌的生產車間，體驗作為一個蒙牛人的工作熱情好想好想@培君葉-jim_sam_andy_jack
0	原來我愛的優益C是蒙牛的、內蒙古老酸奶是蒙牛的、特侖蘇是蒙牛的、真果粒是蒙牛的，還有最愛的小布丁也是蒙牛的，蒙牛啊，原來我愛了你那麼多年……@蒙牛微客服
0	五月天代言HTC搞得我想去買啊。。。還有蒙牛酸酸乳也是五月天代言的。。。我激動了。。。。哎。。。這。。陳信巨集你說好不好？o_O
0	一直喝蒙牛，從未被超越。這個包裝好喜歡
0	今早去樓下買袋牛奶，老闆問我要什麼牌子的的，我說蒙牛的吧。老闆又問是否我鍾愛這個品牌，其實我是不願意被人選擇。@陳濤濤227
0	洗完澡真舒服…吃個桔子先再來盒蒙牛純…
0	看來蒙牛比人奶還好喝的，還真是挺驚喜的
0	大概沒有人記得那麼溫柔的小蒙牛牛牛了。
0	蒙牛的執行力就是這麼迅速！愛死蒙牛了！
0	薇薇你超好的。你家的小狗還在麼？泡總去摘草莓送薇媽媽蒙牛還是伊利！
0	不是所有牛奶都叫特侖蘇
0	蒙牛堅持不懈地搞笑，一定要堅持哦！！！
0	這活動，是蒙牛贊助的？
0	我參加了蒙牛#中秋月團圓，點滴秀幸福#活動，快來秀出你的點滴幸福，百部平板電腦等你來拿呦 !#測試過程# http:t.cn/zlWCrUT
0	蒙牛不錯啊！聽名字就很虎勢吧！~
0	國航也給蒙牛酸奶了，給的還是我最喜歡的燕麥黃桃口味，想著旁邊誰不喝要過來，結果就一個人沒喝，還收進了包包裡。現在人都挺識貨的，唉，只能回來去超市買了解饞
0	媚姐的蒙牛古老酸奶眞好吃，氣死她。哈～
0	真的猛士，都是狂喝十桶蒙牛來支援國奶的
0	太牛了，蒙牛坐不住了，官微比真正的贊助商伊利反應還快。伊利，看你的了
0	媽媽真是太好啦！前幾天剛給的高鈣奶我才喝了3瓶！現在又給了箱60元的蒙牛朱古力奶特！哇哇哇！我好幸福哦！ 別羨慕，別嫉妒哈！
0	果然名不虛傳——蒙牛，真是一頭牛~哞——
0	呵呵，我也覺得特別意外，剛發完蒙牛客服就回復我了
0	我的胃告訴我，我已經愛上你了@蒙牛老酸奶
0	看我是有多支援家鄉產業呀！從早上到現在已經是第二盒了！而且不偏不倚 喝完蒙牛喝伊利！ 這冰牛奶真是喝的我冰冰涼透心亮啊！
0	把冠名權送給蒙牛吧。
0	平安也喜歡喝蒙牛消健酸奶呀！ @蒙牛微客服
0	蒙牛好！！
0	兩天的時間就這麼過去了。。。。開始期盼著下星期的到來。。。。同事極力推薦的香蕉牛奶還好啦，還是比較稀罕蒙牛滴香蕉牛奶
0	點滴幸福從新蒙牛開始！新蒙牛,新氣象！
0	我喜歡喝蒙牛大果粒！有心的人會記住(^.^)
0	香港的蒙牛有保證，內地的你敢喝？智商是硬傷！
0	一隻幸福的小蒙牛
0	我終於知道為什麼我們學校蒙牛的酸奶那麼便宜咯，因為蒙牛的酸奶廠就在我們學校旁邊 我在#包頭醫學院# http:t.cn/zOgJuEk
0	該報告由“非快捷酒店聯盟”釋出。我又陰謀論了！其實這些不能一概而論，蒙牛在香港都獲獎了！！
0	睡前喝熱熱的牛奶，我喜歡蒙牛這個新的包裝
0	曾經在蒙牛集團工廠看到這句話，受益匪淺。
0	沒有批評就沒有進步。新蒙牛將堅持開啟大門，為網民監督提供便利，不斷改進管理，為消費者生產高品質牛奶
0	大清早就吃雞腿，真好吃，我都不知道三鳳橋是哪，不過這個禮盒算是肉，八個肉菜，好吃好吃。江哥還給我送早飯了，蒙牛純奶還換包裝了，我居然都不知道，是有多久沒有喝過了
0	2005年聖誕節，座在辦公室寫一片奶業稿子，那時蒙牛還沒在哈建廠，清晰記得透過窗戶看到龍塔燃放的煙花，一晃七年真快。
0	逛家樂福回來~冰箱滿了，口袋空了。。。蒙牛紅棗酸牛奶好實惠，下次回家給媽媽帶~相比之下八所的物價真的好higho(╯□╰)o
0	蒙牛冠益乳很好吃 我在:http:t.cn/zjvN4Md
0	幸福就是看見了蒙牛！看見了希望 @ZHUOXUN恂
0	自從給娃兒買了蒙牛的冠益乳，他就對昔日喜愛的花花牛黑加侖酸奶熟視無睹，矮油，親愛的寶兒你還真識貨類，啥貴愛喝啥啊！
0	營養健康早餐…蒙牛新包裝…不知是否新口味…暖暖陽光的早晨霧終於散開了…心情也備外的好…下午要出發遠行…天空真給力…
0	晚上花9.3元買了兩板蒙牛優益C 好happy便宜
0	苦苦等待三個星期的蒙牛集團贊助單子就因為自己遲到五分鐘的失誤而泡湯。感謝這個教訓，讓我深深體會到：細節決定成敗。
0	特意留意了一下乘務員的服務，相當到位。就是晚餐實在是寒酸，僅僅只有一塊三明治，連國航喜歡發的蒙牛酸奶都沒有準備。
0	晚上從圖書館出來，看到天空有顆很亮的星星，揉了揉眼，又發現了其他幾顆… 感謝啊烈請我喝蒙牛酸酸乳…@後來--我叫啊烈
0	好快的 現在都穿大衣了 你的超級霸氣蒙牛！
0	自從在泰國的超市買了香蕉味的牛奶，回來後我就一直念念不忘。純奶一直不能喝，酸奶喝多了，對香蕉味的牛奶感覺很好，因為不膩。呵呵，昨晚超市終於看到了，蒙牛香蕉牛奶。
0	喜歡蒙牛牛奶現在的包裝，看著都好喝多了！
0	大家都喜歡吃隨便，蒙牛公司怎麼做的來……
0	蒙牛純牛奶加麥斯威爾咖啡。。。味道不錯。
0	#蒙牛自由行#活動已經開始嘍，大家要吃好喝好才有力氣參觀蒙牛總部哦。
0	其實吧。。。我還是喜歡喝蒙牛的牛奶。。。
0	試一下蒙牛冰磚，不知道比光明的如何
0	安逸慘了。。。晚餐 義大利麵，甜品dq冰淇淋和蒙牛真果粒，宵夜土豆粉，撐死我了，絕對胖死，關鍵是現在我好睏啊。。。
0	為什麼抵制我很看好 堅決抵制蒙牛
0	蒙牛的冰磚比伊利的冰磚好吃很多喔。。。。
0	快凍成傻B了，我願做一根伊利巧樂滋，或一盒蒙牛大果粒，在教室和寢室大冰箱裡快樂地生活。”快點到碗裡來！””滾！”
0	EXO-M，希望在新人盛典上能拿到新人獎，這是你們和歌迷共同的夢想，加油，祝蒙牛酸酸乳音樂風雲榜新人盛典舉辦成功 ！
0	收到了蒙牛新養道珍養牛奶，灰常感謝 。每天早晚喝上一杯，補血養生，活力無限。珍愛自己，養出好氣色，每天都會記得喝
0	蒙牛！你真牛！
0	蒙牛+手工餅乾搭配不錯慢慢複習@菲家西點鋪
0	蒙牛的也不錯，不是所有的iPhone5都叫特侖蘇
0	所以說天國的食物才是合格的 比如蒙牛和三鹿
0	半夜被渴醒。衝動喝了一瓶450g的蒙牛冠益乳！話說桑椹味的太好喝了，喝了奶好想睡，不知道明天會不會系肚！屎去補眠。
0	還是習慣蒙牛的味道 光明即使是特濃的喝起來還是淡的跟什麼一樣。。。。。 我在#園丁小區二村# http:t.cn/zODXlH1
0	我參加了蒙牛#中秋月團圓，點滴秀幸福#活動，快來秀出你的點滴幸福，百部平板電腦等你來拿呦！ http:t.cn/zlQzW9I
0	每天清晨最開心的事莫過於喝一瓶蒙牛真果粒啊
0	聯通沒移動好，七喜沒雪碧好，可口沒百事好，純牛奶還是蒙牛好，酸牛奶還是依利好，末日，你好我好大家好，全國好迪
0	學校兩塊錢的早餐可真豐盛啊。。。。蒙牛盒裝奶。。稀飯。。八寶粥。。小面。。包子。。饅頭。。還是很安逸哦。。。
0	馬爾哈巴的奶茶用蒙牛純牛奶，保證奶茶的品質
0	實力決定一切？當年大家支援蒙牛？
0	吃完飯拿出優酸乳，神奇地發現亮點：伊利和蒙牛兩種酸乳飲料的代言人居然是周杰倫和蔡依林…元芳，你怎麼看？………
0	覺得這兒牛奶怎麼樣呢。蒙牛霸氣外露，特倫蘇
0	最具市場活力的品牌 蒙牛 給錢就發獎啊真是。
0	在新加坡就一直好想吃蒙牛的「綠色心情」沙沙的口感，清新的綠豆香。這邊沒有賣好可惜，百度一下，自己學著製作。
0	公司發了四瓶牛奶和一個蘋果作為聖誕節的福利。蘋果以為這平安，那麼蒙牛是以為著，，要我們像牛一樣耕作嗎？哈哈
0	伊利以後是蒙牛，光明。難道我們要喝完達山？
0	蒙牛真有創意 太細心了，呵呵
0	要不是打半折而且是買生日活動禮品，我才不會買這麼貴的牛奶。原價98一箱，居然只有8瓶！雖然味道確實還不錯～至於身為孕婦還敢喝蒙牛，我想說，反正光明伊利也都喝過了，不差這一個。
0	我只能找到這個奶了。。天友的。木有蒙牛光明
0	為什麼光明走不出江浙滬？而蒙牛伊利我印象中問題更多的乳製品企業卻已經躋身荷蘭拉博銀行全球乳製品公司前二十？
0	對蒙牛新品，不想表達什麼，送句祝福---好運！
0	我愛牛奶~每天喝起來~不過蒙牛到底安全嗎？~~~
0	自從知道我最喜歡的牛奶是蒙牛的 就自暴自棄了
0	每天又是蒙牛高鈣奶 真果粒 金典 生活太滿意了
0	那些年在蒙牛實習的難兄難弟們，你們都還好吧？記得那是我們互相勉勵的是堅持，而今我還在這裡，你們去了哪裡呢？
0	蒙牛也出香蕉牛奶了，味道不錯，沒韓國的那麼甜
0	支援國貨也要區別對待，華為可以，蒙牛決不可以
0	今天的天氣再配上蒙牛冰工廠的廣告，那叫一個美
0	蒙牛作為國內奶業巨頭，切實起到了帶頭模範作用
0	蒙牛也出圓筒裝了。。。還是紙質的。。。真好看
0	蒙牛出了香蕉味的牛奶味道不錯(&gt;^ω^&lt;)喵
0	謝謝 的蒙牛超級酸酸乳。給我一早上的精神百倍。
0	蒙牛的香蕉奶超好喝的，濃濃的奶味兒香香又滑滑
0	蒙牛的MM請淡定，我沒說您們質量有問題，別心虛了！我只是說人家雀巢跟維記的用來打泡與咖啡混合的更好而已！以後我打泡只會用雀巢維記了，自己喝的話蒙牛伊利誰便宜喝誰！
0	買了一箱蒙牛純牛奶，換包裝了，感覺還不錯，就是每袋牛奶的量少了，少了20到30毫升左右，物價上漲真心傷不起啊~
0	我以前一直喝蒙牛！誰有我更不怕死？
0	今日早餐，蒙牛新養道阿膠紅棗的不錯，很香醇。
0	喝了4年多的蒙牛奶，這次心血來潮換了伊利的，結果頻頻鬧肚子。到底是蒙牛害了我的胃，還是伊利毀了我的早餐！？
0	放大價值，不錯的營銷策略，類似當年蒙牛的做法
0	三元的酸牛奶沒有蒙牛家的好喝。。還是支援蒙牛
0	支援蒙牛還是已改變口味另選牌子？
0	想當年農村市場年節送禮最牛的是牛奶，蒙牛和伊利獲益最大。
0	中糧控股蒙牛後，我可能會對蒙牛增加一些好感。
0	新蒙牛、心蒙牛、新總裁，我們有信心做的更好！
0	我最愛喝蒙牛，一股奶粉味兒，總讓我想起小時候筷一大勺奶粉 含在嘴裡吃，還有溼了的奶粉塊兒沾在上牙膛上，然後使勁兒的抿嘴 慢慢把它含化，舌頭也不忘掃掃漏網之魚。那個時候 這就是幸福了。
0	我也寬恕它們。哈哈~喝蒙牛酸酸乳，青春的味道。
0	看來你已經習慣這個外號很久了... 蒙牛真強大...
0	我家小聰今天著實讓我感動呀—— MYC 22:15:10 1、我很關注你的營養和健康 2、你正在喝牛奶，而且喜歡蒙牛的 Sunshine*^__^* 22:16:21 你也想喝奶了 MYC 22:16:34 特注：不是所有的老公都叫小聰
0	本來渾身不舒服，老媽給的那口白酒真管用，現在小餓，一口氣喝了兩盒蒙牛。今晚能睡個安穩了，明天工作狀態……
0	我給國人丟臉了，地鐵出來上樓梯被一揹著大包的外國壯漢擠飛了……我要多喝三鹿、蒙牛、光明、伊利，強壯起來！
0	哇哈哈，這杯蒙牛雪糕咖啡味道不錯！@汕頭小頑童
0	幾歲的時候吃過，已經忘了名字，忘了味道，小時候沒覺得特別好吃啊，印象深刻的是蒙牛或伊利冰棒有巧克力味的～
0	前天想和冷的，就買全了蒙牛光明伊利，至今還沒開始…純純純純純牛奶。想喝光明屋頂奶~
0	謝謝啊，蒙牛官網發話啦，我們太成功啦！沒錯增強免疫每益添，只有每益添才能增強免疫哦，大家請記牢。
0	這有什麼愛？？樓下怎麼那麼多喊 嫁了吧。。。。。。。。。太容易感動了吧。。。以後表白可以送一集裝箱蒙牛嗎
0	所長，乾脆點，夢個蒙牛！我相信猛牛
0	不僅喜歡香蕉奶還喜歡吃香蕉脆皮雪糕，都是蒙牛的哦
0	老婆給我買了一箱我好喜歡好喜歡好久沒喝的蒙牛早餐奶 還記得我當初跟她說 我的志願就是能把早餐奶當飲料24小時渴了就喝 而不要只有每天早上喝一盒！老婆還說了 只有聽話 以後才能每天一盒早餐奶
0	我用#我查查條碼比價#發現我買的蒙牛核桃奶（百利包）200ml/包價格準確。
0	最近網申得太激情~以至於地方都沒看~往蒙牛去了~剛反應過來好像沒有上海的職位~我勒個去的~去大草原上擠奶麼~
0	蒙牛做的校園模擬銷售大賽算是取得了不錯的成效，賺盡了吆喝，小投入獲大收益。這算是一次不錯的營銷策略吧。
0	蒙牛冠益乳 桑椹果粒的不錯，草莓是我最愛 好好喝
0	嗯，一起奮鬥的感覺真好，還有今年蒙牛音樂風雲榜的投票，真窩心
0	在蒙牛大果粒里加點葡萄乾和核桃仁…吃起來不錯…
0	發現蒙牛蒂蘭聖雪冰淇淋還不錯，近期就吃這個了！
0	排隊上班，我們是多麼積極的忠良啊！像不像蒙牛？
0	蒙牛新出的牛奶，就漂亮，也太貴了，不過挺好喝！
0	蒙牛，綠色心情。我真的真的是越來越喜歡綠色了
0	創新蒙牛！良心蒙牛！放心奶業！感動死了！香港限購奶粉
0	我用#我查查條碼比價#發現我買的蒙牛冠益乳發酵乳（椰果果粒)價格準確。
0	我愛特侖蘇 我喜歡蒙牛 不是所有牛奶都叫特侖蘇。
0	特侖蘇</Feature
0	蒙牛挺你！愛你！支援你！
0	致歉宣告說得好，這才是大國企業應有的態度。中國的乳業底子還薄弱，不能對民族企業太求全責備。支援蒙牛！
0	蒽，寶寶很可愛，可是為什麼討厭蒙牛呢?這是百天照啊！百天的時候大概16,7斤吧。現在19斤了。
0	蒙牛的包裝變得很簡單，之前的什麼榮譽，什麼免檢，通通不見了，希望它能做好質量，做好品牌，真的無新增！
0	我喜歡demom製造的蒙牛奶
0	最喜歡飲酸奶,卡士優益C 暢優蒙牛內蒙古老酸奶燕塘純白酸奶…
0	蒙牛最近還是有些改變的，真要看他們怎麼應對內部挑戰才好，別光說不練
0	謝謝芳菲和蒙牛幫我們照相，讓我有了上鏡的機會！
0	今兒在飛機上旁邊一男的，打電話聽他說自己是西門子的，吃飯的時候蒙牛酸奶喝的這個盡興啊…
0	分享圖片蒙牛冰淇淋月餅包裝很漂亮，味道也超讚！
0	安心了 大蒙牛可以頒個海外最受歡迎新人組合什麼的 姐姐還想看看你們
0	第一次坐國航，好高檔啊~飯也好高階，水果是哈密瓜橙子，蒙牛酸奶，魚肉米飯，小菜和煙燻火腿，還有餐包~
0	如此豐盛的早餐和蒙牛酸奶告訴我：我真的回來了！
0	我最怕聽到黃色笑話，因為我可能會毫無保留的連續笑一個月。影響我因為悲春傷秋而培養的蒙牛綠色好心情。
0	我用#我查查條碼比價#發現我買的蒙牛百利包紅棗酸牛奶180g買得便宜。
0	能先查查蒙牛、伊利、光明不？我是很支援國產奶的啊，為了這幾家企業能更好的為人民服務，我都戒奶3年了~
0	感恩不在於形式，重要的是心意。清晨，在茶几上為老爸、老媽準備一盒金典奶；出門前，細心叮囑爸媽：“多注意身體”，對他們而言，反而更幸福美好。
0	我覺得蒙牛大果粒才是真的大果粒，比光明有料多了~
0	分享圖片天天蒙牛冠益乳，增強身體免疫力！@冠益乳
0	蒙牛榮獲惠康＂出類拔萃＂奶類食品大獎！ @蒙牛乳業
0	天天蒙牛冠益乳，增強身體免疫力O(∩_∩)O~@冠益乳
0	嗯，我是愛聽音樂的蒙牛
0	永遠都支援蒙牛 家鄉的產品 走到哪就要喝到哪 嘻嘻
0	壯士，此去前途未卜，喝一碗蒙牛以壯膽色！！
0	蒙牛太給力了，嘿嘿，找個點入手伊利！@鈴聲響噹噹
0	大早上肚子餓，只有一盒蒙牛真果粒，只能看著雜誌的美食充飢……餓啊～流口水了，怎麼辦？
0	蒙牛就蒙牛吧，總比傳說中的三色杯好多了 遺憾哈根達斯變蒙牛 這個吃的真心痛快
0	吃完飯打算買一支特侖蘇，居然7元，飯堂小賣部姐姐你是亂打價的嗎，七元，七元一支陶園的。果斷換了蒙牛
0	漂亮的蒙牛新包裝，終於換頭像，伊利蒙牛好區分了！
0	又吃了蒙牛冰磚，好吃，再不多吃兩次回家就吃不上嘍
0	喜歡蒙牛核桃牛奶～我得買去，除酸奶外唯一喜歡的。
0	喜歡蒙牛核桃牛奶～我得買去，除酸奶外唯一喜歡的。
0	這款食品要是風行起來可了不得，蒙牛不知道要不要做這個專案？
0	勤勞的蒙牛在幫我們做酸奶
0	蒙牛公關不錯啊！把新浪都拿下了！估計花了不少啊！
0	#健康晚餐分享# 我在用iPhone應用“邊吃邊瘦”記錄今天晚餐吃了蒙牛冠益乳，107克，54 卡路里 @健康4加1
0	蒙牛的香草奶特就是光明冰磚化掉的味道吖。。。 我為了幹掉你買的芝麻，我容易嗎？只好倒在裡面吃。。。
0	你心情鬱悶嗎?開心嗎?傷心嗎?還是聽閃閃心情好興奮?好感動?想釋放自己?喝蒙牛純牛奶!幫助你釋放自己!不純的喝了變純。純潔的喝了更純!還可代替酒精!安全又健康!蒙牛純牛奶!你的選擇。 @金祕書要為金總加夜班_KaK
0	陽曆二四，平安夜，零下五度，冷風大作，買蒙牛隨變牌雪糕一根，獨自啃，這是我所能想到的最爛漫的事。
0	晚上自助不喜歡，夜宵滿記，回酒店還有小同事幫帶的有益c，雖然我抵制蒙牛，不過真心高興～ 你到家沒？
0	喝過伊利還是蒙牛的有理牛奶，就是香蕉味的 賓格瑞香蕉味兒牛奶，老好喝了@未央暖
0	蒙牛也出香蕉奶了味道還不錯~就是太貴了！喝不起啊…
0	我發現蒙牛新出的 奶特不錯上面那句浪漫從遇見開始
0	功能比一般小靈通多許多，不可許多人不懂得用。電話本容量，簡訊信箱容量，通話記錄等比一般小靈通手機多許多。還有很多小功能，比如群發簡訊，外來鍵拒接，計算器，記事本。。。關鍵是訊號好又穩定，這隻小靈通是我用的最長時間的一隻，用得很順手了，現在還不捨得換。我還喜歡那外屏的形狀，比較特別。呵呵!
0	使用C885這麼久，我覺得它最令我滿意的是，查詢聯絡人十分方便，輸入姓名的首字母，就可以了。另外，接收訊號比較穩定，通話時語音清晰，少雜音。
0	外形剛中有柔，不是很生硬。OLED外屏的天藍色冷光和寶石藍色很配，因為是冷光設計所以白天用顯示也很清楚。鈴聲方面還行，和絃音色很好聽，聲音也夠大，還可以下載自己喜歡的鈴聲。
0	外觀正面太空銀與水晶藍相搭配，很時尚手機結合硬朗與溫柔外表，絕對很男人冷光的外屏設計，強光下也可清晰顯示電話簿一鍵查詢設計，很方便。簡訊加密功能，電話有來電防火牆，雙保險關機還可顯示時鐘，這個設計很方便也很貼心
0	V81的通話質量還行，訊號不錯，室內通話很清楚的，如果在室外偶爾會掉線，也還好啦。電話費超省，畢竟接電話不要銀子的，嘿嘿！
0	1、V81外型稜角分明而略帶圓潤，造型比較正統。沒有外屏，翻蓋上方是一個七彩訊號燈，可進入選單對其進行設定；握在手中質感較佳。應該說V81是一款針對男性使用者的小靈通。2、V81採用了32和絃的鈴聲，音量有四級可調，鈴音清脆悅耳，穿透力較強，在嘈雜的營業廳能很清楚地聽到，一改中興小靈通鈴聲小的通病。3、V81的鬧鐘功能很齊全，可以設定多個鬧鈴。
0	年初買的C705，價格比較划算。感覺訊號不錯，通話質量也好
0	我也摔過N次，強，居然沒出現任何問題，撿起來照樣使沒問題，
0	705用了一段時間，摔過N次，強，居然沒出現任何問題，撿起來照樣使沒問題，這讓我沒想到的，還能上網，這個價位這個質量可以了。輸入法呢，一定要把聯想關了，還是很快的，用習慣了，發簡訊會很快。通話質量不錯，聲音清晰，這機子不錯
0	這款手機有著一般手機少有的魔鬼身材，以及超大視窗，超大容量。還採用了高達65536色的大視窗彩屏，128畫素×160畫素的解析度使色彩得以最為充分的表達，讓使用者享盡色彩帶來的衝擊與快感。 另外這款手機在好玩、好用上費盡心思。鈴音方面，原版、原聲的真人發音，讓人聞之如聽天籟，而生動、豐富的外屏屏保功能，則徹底顛覆了一般手機枯燥無味、毫無個性的畫面形象。
0	我覺得還是A96好。造型上，A810肯定遠不如A96的；手感上，A96比A810設計合理多啦，手感很好；功能上，A96比A810全多啦，比如GPRS上網，簡訊防火牆等等。
0	價格便宜，這是我選機子看中的第一方面，嘿嘿，銀子有限。6萬5的彩屏，顏色跟上我看著還行。通話聲音很清楚，呵呵，我們這邊訊號一直不錯
0	彩屏、動聽的16和絃，且可以上網，支援下載（5首歌）；大容量電話簿（300X3）分組、來電頭像、字母查詢；多組鬧鈴（開機狀態），且可以寫入提示內容，相當於日程表；短訊息密碼；呼叫限制；黑名單等。價效比不錯。
0	名片夾功能方便。帶GPS定位。待機時間長。功能簡約且實用。
0	1、C890的外觀，設計風格簡約大方，藍銀兩色搭配讓整體的商務感覺增添了一些時尚元素。2、鍵盤設計比較大方，鍵與鍵之間的距離比較寬大，而且每個鍵都比較大，操作比較方便。3、淡藍色的鍵盤燈在黑夜中顯得相當柔和，長期使用也不會覺得刺眼。 4、65536色STN彩色螢幕，顯示效果尚算令人滿意，顯示文字字型都比較清晰銳利。5、16和絃的鈴聲，由於機身配備了獨立的揚聲器，音量與音質方面尚算不錯。6、電話本有來電大頭貼功能，相當可愛俏皮。7、800mAh 的鋰電池，正常情況下待機兩天左右，持航能力中規中矩。
0	造型美觀,輕穎.手感良好
0	功能齊全，造型經典！！待機時間長！！
0	機子是400元拿到手的（含300元話費），價格便宜沒說的。用著感覺訊號還可以，鈴聲也不錯，通話音量也可以，按鍵也比較舒服。支援中興多出百姓機！
0	訊號好！從沒掉過線！待機時間長！薄電4天左右！厚電一週左右！可以照相！支援彩E可以通過彩E收發郵件！還可以把自己喜歡的圖片以附件的形式通過電子郵件傳送到手機！
0	電池待機時間長，機身小巧，彩色螢幕顯示效果好，動畫介面選單。
0	銀色的外觀顯的很時尚，做工也過關，感覺挺結實的！彩屏顏色很柔和，影象清晰！32和絃的鈴聲也挺好聽！來電七彩指示燈特別漂亮！待機時間就算全天開機也能用將近一個星期！比很多手機的待機時間都長！
0	功能比較全.鈴聲效果不錯，螢幕比較清晰！拍照功能豐富，有連拍、夜拍模試，而且支援短片錄製！支援外接儲存卡！還支援MP3播放；JAVA；紅外介面；智慧撥號；可換外殼！
0	把GPS衛星定位系統搞入手機。不錯。
0	1、搭載GPS衛星定位系統；2、獨特、便捷的待機畫面；3、機身體積相對小巧；4、支援廉價且通用性極佳的SD儲存卡，並支援熱插拔。
0	鍵盤好炫啊，我真是超喜歡超喜歡。還有他的外形我也好喜歡，一個字，薄！我可不喜歡TCL那種厚厚小小的。還有手機容量很大，手機機身就能存100條短訊息。
0	1.外觀的確不錯2.輸姓名的時候把名字裡常用字放前面，比較為人著想。因為我的卡補回來號碼全沒了，100多個重新輸過，體會比較深刻。3.聲音不錯4.鍵盤設計的不錯，按起來舒服5.不知道是不是我的運氣好，看人家都說只能用1~2天，我用了兩天電還是滿的。晚上不關機。嘿嘿
0	1、外觀的確不錯；2、輸姓名的時候把名字裡常用字放前面，比較為人著想。因為我的卡補回來號碼全沒了，100多個重新輸過，體會比較深刻；3、聲音不錯；4、鍵盤設計的不錯，按起來舒服。
0	一、優點：1、螢幕顏色鮮豔2、聲音大，像個塑料揚聲器一樣，我的手機一響，住我樓下的同事都聽得到（），聽筒聲音還非得調小點，否則的話可以把你的耳朵震麻。3、質感不錯4、除了螢幕以外，其它地方還真不沾灰（我上課的時候經常用粘滿粉筆灰的手去拿，咦！真是奇怪，搗鼓兩下，這灰就不見了）所以半年了，機身還乾乾淨淨的，雖然我用的機器是銀色。5、鍵盤好使，手感好，佈局不錯，還藍色背光呢（自豪ing）6、質量過硬，耐摔(摔過n次都沒什麼問題)，基本上沒有什麼故障發生，我的手機進過一次水，我用電吹風一吹，一切正常7、有兩個較為搞笑的遊戲，尤其是那個足球，每踢並贏，在禁區踢倒人都沒事。基本上可以滿足你的成就感！8、內建了不少動感十足的鈴聲，連“來來，我是一個菠菜”、“媽媽，接電話呀”、鳥叫以及破車發動的聲音都有9、有個什麼個人生物鐘的東西，可以畫出你和朋友的體力、智力、情感的曲線，我一看，還蠻準，這就知道什麼…
0	優點就不多說了。
0	待機時間還可以，正常使用，電話也不多，不經常發簡訊，能待機三天左右吧。EL960的攝像頭在轉動過程中可以固定在任何位置，拍照功能很出色的，在拍照手機中應該算是佼佼者了，而且連拍模式支援2－6張，可以隨意選擇。通過彩信還可以發到電子郵件信箱，還是很清楚的，就是尺寸小了點。雖有3倍數碼變焦功能，不過在採用最大變焦時，噪點明顯增加。攝像頭在轉動的終端還設計了有一個卡扣，目的是防止轉動角度超過最大限度發生故障，很人性化的設計。
0	1.microsoftwindowsmobile2003作業系統,可以下載很多好玩的遊戲等等軟體2.語音聲控查詢聯絡人非常方便3.簡訊,聯絡人儲存的非常多4.自動備份功能是資料不容易丟失
0	色彩較好！！待機尚可！與同價格機器比，優勢明顯！
0	1.機身設計借鑑了人體工程學原理，手感很好； 2.電池待機時間尚可； 3.支援SD/MM卡，可擴充套件性較大； 4.可以設定低電量時自動備份資料，也可設定系統自動備份時間； 5.可錄製長達1個小時的視訊檔案； 6.支援GPRS、紅外；
0	E88在尺寸上的確略比普通的PPC功能的手機小了許多。117×67×23mm的體積可以讓我很輕鬆的拿在手中。機身採用人體工程學原理設計，讓人拿著時間久了也不會感覺疲勞，觸控筆的握感也相當舒適，才用了遙杆式的導航鍵，使用方便。機身下方是SD/MMC的插槽，讓使用者可以對記憶體進行無限量的擴充套件，名副其實的PPC啊！機身30萬相素的鏡頭可以拍攝最大為640×480相素的照片，支援儲存為JPG和BMP兩種主流圖片格式。紅外埠可以讓使用者可以將手機中的電話本與電腦的OUTLOOK同步備分，這樣就可以方便的儲存下電話本不會丟失了。
0	1.質量過硬，抗摔打性強； 2. IP縮位功能； 3. 特有寵物養成遊戲； 4. 內建90多種新穎生動的圖片； 5. 鬧鐘適用關機狀態.
0	這款手機我用的還比較和心，機身小巧靈活，聲音還可以，顏色也很漂亮
0	1.鈴聲優美，音量較大； 2.支援關機鬧鈴； 3.支援群發簡訊； 4.按鍵較大，手感不錯 5.螢幕顯示效果不錯；； 6.支援GPRS和WAP，GPRS 上網速度較快
0	1、整個機器看起來非常漂亮，特別是夜裡，黑色的外屏，蘭色的數字真的給人很好的印象，不愧是夜光精靈！機身小巧，很適合女孩子使用！男的，拿著稍微顯得小了一點！2、內屏是 65K 色的，色彩還原也比較真實，用機器裡自帶的圖片看起來很舒服。3、鬧鐘功能豐富，支援關機鬧鐘，可以設定週一至週五、週六和週日，還有定時提醒，不過不能自已設定時間，有10分鐘、30分鐘、 1小時和3小時四個選項。
0	外觀質地純美，造型新穎，立體感強，顏色醇厚，操作簡單，功能也蠻強，設計不算精巧，也算是樸實無華啦。
0	它的外型我之所以非常喜歡（準確來說是喜歡的不得了）這一款手機，就是因為它的別緻的造型！最主要的原因就是因為它的外型設計實在是太不一般啦！它外型方方正正，像一個“火柴盒”似的，稜角分明的外型設計、銀白色的金屬質感、內建式的天線，無一不流露出其造型設計的與眾不同！鍵盤，在鍵盤的設計，GM800可謂是狠下了一番功夫，它的鍵盤設計很有特色。它的功能鍵區和數字鍵區是明顯的被區分開了，同數字鍵相比，它的功能鍵區是處於銀白色的區域內，這使得使用的時候很容易將他們區分開來，不致混淆！為了體現這兩個鍵區設計的不同之處，設計人員又對鍵盤做了進一步的設計，使得它們的區別更加明顯：那就是功能鍵區的藍色背景燈要比數字鍵區的藍色背景燈要亮得多、深得多啦！
0	我的易美950使用快一個月了，總的來說，我感覺還是比較不錯的。一、螢幕顯示色彩鮮豔，顯示效果很好： 950使用的是TFT材質，顯示效果明亮，色彩鮮豔逼真，尤其是在陽光下仍能看得很清楚，比STN或CSTN等強多了；分辯率也比較高。二、鈴聲比較動聽，聲音也比較大：950是40和絃的，聲音比較大，也比較動聽，有電子音樂、古典音樂、普通鈴聲、語音及其他等，種類多，可供你選擇。三、鍵盤佈局合理，很耐用：950鍵盤設計的我感覺還是比較合理的，視覺效果很好。四、待機時間較長：950有兩電兩充，一薄電和一厚電，待機時間比較長了，有三天之多。五、機子速度較快：950總體來說，速度還是很快的，就是發簡訊是比較慢，同v10不相上下。六、通話音質不錯：通話時聲音很大，音質總的來說不錯，只是在家中時不時有點交流聲，在外面就很好。
0	樣子喜歡，呵呵，漂亮時尚，屏也大，數字鍵小小的，發簡訊容易錯字，我正在努力適應中，通話效果還行，常用送的耳機，總聽人說輻射的事情，怕怕了，呵呵
0	專為女性設計的靚麗外觀，機身做工較好，內建多種實用程式如：英語900句、健康寶典、星座物語等，內建FM收音機.
0	我是7月30號買的這款機子,原本沒想買這個牌子的,最後對自己說:支援國貨.畢竟是中國人嘛,怎麼能崇洋媚外呢!可結果呢?不到兩個月,就跑了兩次維修中心,鬱悶啊!一次是導航鍵進入拍照後,反應就特慢,可能這也不算什麼大問題吧!畢竟花了那麼多錢買的,也很是喜歡,所以稍稍有點問題就去問問是怎麼回事也情有可原吧!可第二次是真的出現問題了,機子不能待機充電了,當我拿到維修中心,好不容易輪到我,也好不容易等到最後卻沒能拿到機子,人家說主機板有問題,得等幾天,我一問,居然說得7到20天.修機子事小,可心情很遭,想著當初沒買這款機子的話,就不會這樣了,唉!也許是自己倒黴吧.看看夏新機子的評論也不是很遭嘛!最近的壞心情有所好轉.一句話,國貨也不是很差!只希望這次修好了,以後不要再往維修中心跑了.
0	還好了。mp3效果可以。
0	優點：1.螢幕是他的最大的優點也是他的賣點，26萬色的TFT材質的螢幕，現實效果逼真，色彩飽滿，亮度高，解析度也是比較高的。240×320畫素 這樣就完全沒有一般的手機看上去螢幕有顆粒感。完全可以滿足你的視覺感受。2.攝像頭也是他的一個比較好的方面，是110萬畫素的，還是CCD感測器，這樣拍攝的效果更好，我曾經照片傳到電腦上過，效果還是基本滿意的。3.只能Windows CE系統和手機基本通話系統獨立執行，PDA資源管理與手機通話可同時操作，這樣就可以兩不耽誤了。另外是 基於266MHz雙CPU的硬體支援 ，處理速度很快，看視訊檔案完全沒有拖影和失真的感覺。畫面相當流暢。4.手寫的識別率很高。5.鍵盤輸入、滑鼠操作，資料儲存更隨心應手，可以真正實現掌上PC功能，與PC中Word/Excel/Power Point/outlook完全相容，可以瀏覽 Word、Excel、PPT、PDF檔案…
0	黑色的磨砂外殼，配上2.4英寸的超大螢幕，第一眼就被其不凡氣質吸引住了。它採用了WindowsMobile5.0作業系統，功能強大，操作也十分的簡易。比較喜歡的是它內建的Office辦公軟體，利用它即使在戶外也可以方便地閱讀和編輯Office檔案了，而且可以很快捷地將檔案通過藍芽功能傳輸到電腦中備份。還有就是特滿意它強大的遊戲功能，它可以通過同步功能安裝帝國時代，FIFA足球等遊戲，在工作之餘也可以在方寸之中體驗豐富的娛樂趣味。另外，它表現不俗的多媒體播放也讓我如痴如醉。
0	功能齊全
0	外觀造型獨特，做工精湛；待機時間還可以；130萬畫素的攝像頭，短片拍攝效果極為出色。
0	A660正在電視上打廣告哦，我也用了一部，提醒機友們，A660千萬別跟尖的硬的東西放一起，我的機子，個殼就掉漆了，一直心疼呢，還有A660的充電口/資料口的保護膠皮，大家取下來要保管好，上次我亂放就差點找不到了，用完及時裝上，保護資料口的乾淨。感覺電池後殼很薄，大家用時要小心保護。標配的TF卡相容性不是很好，也根本就不夠用，所以建議大家換個大的效能好一點的TF卡
0	外觀很有特色，特別是彈出式螢幕和左右側面的佈局，很時尚前衛。
0	直接,時尚,一看就喜歡.
0	鈴聲效果好，支援百萬畫素拍攝功能，螢幕顯示效果好，支援外接儲存
0	機身造型出色多媒體能力強支援TF卡拖影現象明顯傳輸方式單一字型過小夏新M650除了能夠播放MP3音樂之外，還支援MPEG4、3GP格式影片播放，由於採用了獨立的AMR9處理器，讓其對於動態視訊處理能力有所增強，在播放過程中畫面相當流暢。
0	優點：1、做工尚可2、系統響應速度快3、螢幕大，解析度高，顯示效果好4、照相200W，配置比較高
0	從得到手機到今天.可能算是買的時間正好吧,那天手機的版本還是9月的,可網上已經有了新版本1028.我在用完手機那被大家罵的不成氣的軟體後,更新了!自己刷,很成功.當時除了播放功能外,我都很滿意.現在的1106版本更是解決了播放的全屏問題!!我是有一個從差到好的過程，所以很滿意手機現在的能力。徘徊在門口的朋友,可以選機啦!!!本人發現的優缺點有限，僅供一點參考！如果不滿，請別怪我，呵呵！一、手機通話聲音很好，鈴聲一很大。訊號更沒有問題啦！！二、螢幕效果一流，這樣的價位，我想近期不會有第二家了！三、播放全屏，耳機聽MP3很不錯！（目前有些音樂剛開始會卡一下）四、簡訊鈴聲可以自己設，不過有些不能放完。好像是規定了播放時間。（我認為這樣不好，我的簡訊鈴聲一不長，比它規定的時間長一點點，每次都放不完）五、手寫非常好，很多地方寫說過了，呵呵！六、來電防火牆很不錯。這個就不多說了！七、其他的功能已經基…
0	不知道怎麼說一個字好
0	目前正在使用這隻機子，感覺還行，資料線下鈴聲，速度挺快，感覺很爽的說，內屏的圖片我也常常換的，看到有自己喜歡的片片，只要格式做成160x160的就能用了，贊一個
0	D80最吸引人的地方，莫過於其簡潔的外觀，特別適合於男性使用。而且手感特別的好。D80的智慧撥號能夠很輕鬆的幫你找到聯絡人；通話錄音功能能夠在你通話的時候輕鬆記錄通話資訊，在需要記錄一些重要資訊的時候能夠給你帶來很不錯的方便。
0	深藍色與銀色搭配，給人印象是冷峻！較小的三圍和七十多克的份量，算是輕薄了，方便攜帶！方向鍵對應四個快捷方式，方便使用者迅速呼叫特殊功能！5嚮導航設計簡化了對功能選單的頻繁操作！
0	此型手機樣式挺好看，輕薄，機內功能多，支援真人真唱，40和絃鈴聲，擁有5倍數碼變焦，5級亮度/飽和度調節，5種拍攝模式，多角度自由拍攝是個挺不錯的手機。
0	滑蓋在國產機中具有領先優勢;螢幕清晰;
0	優點：彩屏色彩很好，MP3音質優秀，可從夏新網站上下載軟體，能在電腦上編輯電話號碼本，並回輸進手機，也能從手機上下載電話本。能將手機與電腦同步通訊，在電腦上傳送簡訊，也能群發。支援自動開關機和關機鬧鐘。由英漢字典能背單詞。缺點：不支援Flash儲存擴充套件。
0	一向以為滑蓋機是三星的專利，現在看到這款夏新手機後，還知道我們國產也有滑蓋機，而且質量不比別人差；搭配的2.0寸QVGA彩屏效果特別出色，無論是瀏覽圖片，還是看移動視訊都覺得效果不錯，畫面驚喜度很高；而且附帶的200萬畫素攝像頭，讓我走到哪裡就拍哪裡，而且支援儲存卡擴容，再也不用擔心拍照收到容量的限制啦，可玩性相當高；另外支援豐富的JAVA程式，讓這款手機可以滿足我悠閒時打發時間的要求
0	支援TV-OUT視訊輸出；螢幕面積很大；MP3功能出色，並且支援後臺播放；擁有128M的記憶體。
0	功能比較齊全,最近在我們學校的文科班裡十分流行.拍照功能一般,機身輕巧.好歹是國產的,支援一下國貨吧.
0	造型很漂亮
0	收音機功能效果很好
0	外型還不錯的特別適合咱們年輕人用，收音機效果很不錯，而且價格也不貴比諾基亞的3系列感覺會好多了。
0	支援鍵盤、滑鼠、優盤、行動硬碟，支援播放格式多，音質不錯，總之這還算功能非常強大的一款手機。
0	樣子挺大方的，拿在手上有點分量。手寫功能方便，手寫筆也好用（比較長，好拿），只是識別差點，不過可以外接鍵盤來用，比較方便。
0	各種功能都不錯,特別是PDA功能.值得買.
0	PDA功能不錯。
0	PDA豐富色彩還算逼真
0	PDA功能齊備豐富、螢幕顯示效果出色、外觀成熟尊貴。
0	30萬畫素CCD攝像頭，成像效果清晰。耳機介面與資料線介面各自獨立分開，分別通過不同介面連線，併為其提供了保護蓋進行防護。上下滑蓋可滑動至任意位置，滑動過程流暢。鈴聲表現層次感突出，對爆音控制十分好。
0	螢幕一流，拍照也強，256MSD卡爽
0	100萬CCD鏡頭非常優秀，可以說是目前3000-4000元級別手機中最好的！機身特別寬大，適合男士使用。螢幕非常好，色彩逼真，QVGA屏顯示極其清晰。
0	都很好.
0	外觀部分；超薄機身設計美觀。螢幕部分；ASV螢幕顯示效果相當出眾。待機時間部分：在飛航模式下試用其他功能的過程中，電池的表現較為不錯，對於MP3的連續播放能夠維持8個小時以上，待機方面可謂理想。
0	入手V904SH已經一個星期了，不少論壇裡的兄弟急著要我寫測評，不多用怎麼寫測評啊！呵呵，用了一週，差不多知道個優劣了！1.外觀外觀是手機的名片，很多人手904非常難看，因為那只是停留在2維的平面圖片上，當我拿到真機的時候，一點不覺得904難看在哪裡，904和903的外型完全是兩種格調，904不免有抄襲DOCOMO SH902i的嫌疑，所以我一個用那款手機的同學看到我的904，琢磨的半天，想怎麼SH902i開了個天窗（外屏）。904的外殼不是903的烤漆，而是磨砂外殼，手感很好，就是容易粘上水汽和汙垢，上部的金屬也是留指紋的好地方，不過添了一個類似V802SH的外屏，有人說這個外屏是雞肋，不過用到現在，有電話或者訊息來的時候，不用開蓋第一時間就知道是誰的，還是很方便的，特別是冷色調背景，看得很舒服。背面的造型也不錯，特別喜歡那個突出來的VODAFONE標誌，唯一遺憾的是和903一樣，相機…
0	出色的影像效果、無懈可擊的視覺享受、超卓的媒體播放效果
0	這臺手機太強大了!
0	1.外觀精美； 2.螢幕顯示效果出色； 3.支援MMS 、GPRS、JAVA； 4.拍攝效果出色，支援短片拍攝，配備了多彩閃光燈。
0	螢幕好,畫素高.
0	價效比高、記憶體大、功能全，螢幕超清晰
0	外型沒的說,該有的功能都有了,螢幕很清晰.買時售貨員說是30W,可我看應該是10W,不過說實在的,手機上的攝象頭玩玩就可以了.電池用兩天(我從不關機).紅外很方便,話音質量滿意,別的網友說的宕機問題從沒遇到.總之你買了決不會後悔的.
0	功能全,記憶體大,價優物美.
0	有強大的儲存空間，鈴聲蠻大的，配置的遊戲也可以。我最欣賞的還是紅外線的配置，和朋友來個任意“溝通”！還可以長時間錄音``````蠻不錯的
0	作為cx65的簡化版，功能強大。65K CSTN，40和絃，10W的攝像頭，另外有紅外，還可用GPRS Class 10和WAP 2.0，彩信，支援無線下載，JAVA程式等。功能可謂是一應俱全的，因為有10M的大記憶體和JAVA的擴充套件性，將來可以做更多的事，玩出更多的花樣1000條通訊簿，紅外介面，編寫簡訊時一行可以聯想8個漢字，做商務機也足夠了。這樣配置的機器剛上市的定價才1400，嗯，比較值！
0	1.機身採用了優質磨砂材料，不易沾上油漬或指印； 2.螢幕表現力出色； 3.鈴聲音量較大； 4.拍攝效果清晰度高, 沒有明顯的噪點； 5.支援紅外、JAVA、WAP和GPRS；
0	機器到是可以，漂亮，耐用！
0	做工不錯,我用了整一年,外觀質量良好.滑蓋力度不錯.通話質量好.
0	1.機身做工出色。2.整體軟體的響應速度較快。3.拍攝功能強大，支援短片拍攝，且成像效果不錯。4.支援大約兩個多小時的錄音。5.電池待機時間比較長。
0	滑蓋十分流暢，顯示屏夠大！有自拍鏡功能！支援JAVA。
0	選料做工都不錯，拿在手裡很有質感。自帶的數碼相機也挺好，可外接閃光燈，支援視訊拍攝功能，效果也說的過去。還有延時錄製及播放功能，視訊及影象可通過E-mail或MMS簡訊與文字及聲音一起發到別的手機上。電話本的容量也夠大，內建Modem，速度也還可以接收，最關鍵的是剛降完價。
0	SL65採用當今主流的65536色TFT材質，解析度為130x130的正方形螢幕，比起SL55那4096色101*80的STN螢幕來說可謂有了長足的進步。SL65還支援視訊拍攝功能，能夠拍攝每秒8幀的128×96畫素的SubQCIF格式的H263/MPEG4格式的有聲短片。而且短片同樣支援5倍數碼變焦，和6級亮度調節。SL65的電話本功能也相當強大，最多支援1000條的電話記錄，另外還有強大的電話群組功能，內建了VIP、公司同事、家人、個人愛好、休閒玩伴、生意夥伴等，還可以自建新的群組；而且電話本記錄可以通過紅外發送，相信這麼強大的電話本功能絕對能夠滿足一般使用者的要求了。SL65的鬧鐘功能相當人性化，可根據各自的需要選擇星期幾作為鬧鐘提醒，不用每天自行設定。
0	1、 造型新穎，做工精緻，很好的繼承了西門子的優良傳統；2、 鈴聲音量較大，很好的避免了漏接電話的情況；3、 實用功能能非常強大，健身、朋友錄、圖片編輯等功能的加入讓SL65在生活的每一個細節都起到作用；4、 遊戲效果出色，賽車遊戲無論從畫面的流暢性還是聲音效果都相當不錯；5、 JAVA程式的載入速度較以前的產品有所加速，縮短了等待的時間。
0	外觀很硬朗，有種粗線條的感覺！很有男人味，好象一個玩具。
0	儲存電話本1000組.方便比同類照相效果好.可靠性非常的高.
0	鈴聲大，顯示屏比較大，按鍵好用。在千元以下手機裡，經比較，拍照效能是十分優秀的。
0	：1、數字/撥號鍵置於螢幕兩側，比較酷！2、螢幕大，看不費眼。3、內建收音機時尚功能。
0	我喜歡它的造型，手感也不錯，還有鬧鐘設定。。。
0	可以自由設定的螢幕,可以攝像錄音,都令人感到它的功能還不錯
0	1、螢幕顯示效果相對較好；2、功能強大實用，效能穩定；3、外觀簡潔，時尚，整體手感很不錯；
0	外觀做工不錯,顏色是黑白兩色選擇,永遠經典不過時的顏色,造型設計很有味道!
0	商務功能強大，自帶 pop3 瀏覽器的，用它直接收發郵件；還支援電子書閱覽；並且紅外、藍芽都具有
0	外表俊朗，功能強大，通話效果好，超大的螢幕，顯示效果也是相當不錯，價效比極高，在這個價位簡直無可匹敵。。
0	1.螢幕大，這是我選擇這款機器的最根本原因2.價格便宜，1000來元的價格讓人心動，而且功能強大3.紅外方便，藍芽介面卡太貴，還是買紅外介面卡便宜（我才花了十幾兩銀子^－^），現在手機上的遊戲都快有50多個了，感覺有點像GBA了。手機可玩性高！4.攝像功能，手機升到最高版本能拍攝1分鐘左右的錄影了，在這個價位的手機中十分難得了。5.圖片編輯功能強大，玩過就知道，不多說了6.發簡訊快，自我感覺上手快，現在我用了2個多月，1分鐘打字速度在25以上7.“長”得比較漂亮，大家都這樣認為，我也相信自己的眼光
0	螢幕大，便於觀看！螢幕色彩豔麗，內建主題很漂亮！通訊錄容量較大！支援來電防火牆！
0	緣分啊，啥也別說了，同樣都身為手機大腕（索愛T628、摩托E398和西門子CX65），做手機的差距咋就這麼大聶？？？ 本人進行了逐一比較，綜合其功能、價效比和外觀時尚程度，我最終選擇了CX65~~~~~還是那句話-什麼也別說了，如果你也看中我說的以上3的方面的特點，那就別徘徊不定了~~我的兄弟姐妹們~~
0	價效比挺高，聲音，影象都不錯，藍芽，紅外都有，攝像頭要不要無所謂，現在數碼相機這麼廉價，尼康都出到D40了
0	材質非常的好，感覺面板亮度極高，觀感非常的好。旋轉的手感也很舒服，卡位堅固、旋轉順滑，各個按鍵的手感都相當不錯。另外，這款手機的功能也十分豐富。有一個BlackBerry郵件服務功能，閱讀和管理e-mail非常方便。還有語音、簡訊、日程表等管理功能。
0	這個鏡面防刮外殼很不錯，鍵盤也是有機玻璃的，一點不怕磨損。外殼的U形藍色閃燈真是漂亮，一下提升了整機的檔次。我很喜歡AF51的鍵盤，手感很好，簡訊功能也很強，一次可輸入300多個漢字呢。
0	體積輕巧。做工精細。價格低廉。
0	我是前天下午把這個心怡好久的愛機帶回宿舍的。當時在店裡試用了好久,發簡訊,打電話,仔細檢查好幾遍，最後選了黑色的拿了回來。拿回來後先把手機的自帶鈴聲聽了一遍,感覺就一個字,爽！很有震撼力，尤其推薦"新音樂"這個鈴聲，擡頭率保證100%，嘿嘿……下載的鈴聲想當作來電鈴聲時要從"資料夾-下載-鈴聲"裡找到你的鈴聲然後在選單裡選擇"儲存到鈴聲"就可以了。然後，拍個寫真，個人感覺它的照相功能不錯,當時我挑手機的時候和康佳A28對比了一下,A28只有兩層調節,而且變焦後效果模糊不清,慘不忍睹！而我們的TP700有10層調焦,放大到最大也沒有明顯的模糊,實在難得，而錄影功能畢竟不是手機的強項。
0	鈴聲清晰，螢幕清晰
0	螢幕挺好,訊號也強聲音夠大
0	比較靈巧，比較經，很好看。功能也比較齊全。
0	聲音不錯，當個小容量的MP3聽歌很好。
0	不錯，功能很全，D盤下有7兆呢，可是簡訊滿了，也只能望卡興嘆！其他都不錯，有三個鬧鐘，陰曆，等等！
0	手寫識別還可以
0	這機子屏不錯，26W色的，顏色很正，亮度可調節，現在調在4級了，還行。手寫機，簡訊速度自然不用說了，識別率也值得表揚，手寫框設計感覺很舒服。桌面和屏保我是自己做的，只要格式設定正確就能用。別的方面，上蓋透明窗容易磨的，所以大家也要小心，我的被劃了一道子，心疼呢
0	一：內屏比較大，看起來文字比以前那個小靈通強多了，這也很好地彌補了它的色彩不行的問題。二：樣子還行，一身熱情的紅色，十分喜歡。三：做工算不錯的，比起我同桌拿的那個天時達，翻蓋十分流暢，而且很長時間也不錯的。
0	買了它已經一年了，記得當初完全被它美妙的鈴聲所迷惑，才痛下決心買了個自己不熟悉的牌子。現在用了一年了，卻仍沒有後悔，若不仔細看，還像新的一樣呢。頗大的內屏讓我這近視眼受益匪淺，還可關機鬧鈴，滿人性化的。以前老聽別人埋怨翻蓋機不經碰，我的它曾不幸被我摔到地上好幾次，卻至今安然無恙。
0	T18內外雙屏均採用高科技耐磨材料製作的鏡面，經久耐用，不易磨損。時尚潮流的款式，前衛的設計理念，讓您充分享受超大彩屏、翻蓋雙屏帶來的無窮魅力。
0	好機，好功能。
0	用了快半年了，目前一切正常，呵呵，贊一下，國產機能有這樣的表現算不錯了
0	總的說來還不錯，就是有時會出現自動充電!
0	鈴聲超大，電池待機長，可達7天，用了十個月，沒壞過
0	功能多，對一個初用手機的人來說確實不錯，如果你會玩電腦，那就更好了啊
0	mp3,u盤，35萬畫素拍照，TFT顯示很絢麗，真的很好！用了3個月，沒任何問題，一個字爽！！！
0	還不錯可以做U盤，MP3還不錯的嗎，歌曲聲音還算可以，還支援來電個人圖片，呵呵。。。
0	MP3不錯,我喜歡,價位還可以接受。
0	功能齊全，價效比很高。用了不到四個月，一點問題都沒有！
0	價格便宜,有MP3就這兩點讓我看中了你.
0	功能還算齊全，對於那些白痴買家來說，是不錯的選擇。當然，我也算一個。現在價格在1280元的手機能擁有這樣的功能不多。
0	外觀大氣,不乏優雅,紳士般的機子,功能不錯,我特別反對有人說它是爛機子,特別是它的mp3真是讓同學大開眼界，讚歎不已呀，他被是可以勾引女生的眼球，你還猶豫什麼？
0	我喜歡，一切還可以，價錢可以接受
0	鈴聲夠大，下載方便，省錢，外表可以
0	MP3播放器效果很好，完全能夠滿足非發燒級聽眾的需要，可接外接音響，通過HI-FI功放，高保真音箱釋放出的聲音絕對夠炫！64和旋夠勁，音量大的在上百人安靜的會場環境下可以全場聽見！支援MP3格式的確是此款手機開發者的過人之處，免除了到網上下載鈴聲的煩惱，還節約了銀子。隨心所欲，想要什麼真人原唱就編輯什麼圖片可以用高精度數碼相機照後，在電腦上修改，放到手機上去嘛！價格的確很誘人哦。
0	1、最大的優點是有mp3播放器。2、還可以當u盤用。3、又可以當數碼相機。真是，手機，相機，u盤、mp3一個都不能少。
0	1、功能比較多，款式不錯2、播放MP3音質不錯3、待機時間在同種功能的機子中算比較長的，3天以上4、配置齊全（雙電雙充一耳機、資料線、光碟）5、做工精緻，保留了南韓機器的風格
0	功能不錯！鈴聲夠大！其它功能很實用！手感和外觀不錯！屏顯比其它同價格手機好。
0	功能挺多。手感不錯。
0	470m記憶體足夠裝你想聽的音樂，26萬彩屏200萬畫素拍照效果很好
0	效能卓越，外觀時尚，設計另類極具特色，功能實用而齊全，音樂功能出色媲美iPOD，iRiver等高階MP3
0	1、外觀設計出色、擁有高階的硬體配備；2、擁有470M超大記憶體、具備多種資料傳輸方式；3、200萬畫素拍照功能成像效果出眾、影音播放功能表現出色。
0	其一：音樂播放鍵圖示，做工相當精緻。其二：數字鍵盤區設計合理，鍵盤操作簡單，易用。其三：待機方面，一般為四天左右，這個數字比較令人滿意了。其四：資料傳輸速度相當可觀，速率滿理想的。
0	索愛機的屏就是清得不得了,我用過幾個最名牌的手機中,它是最清的.音樂和錄音效果特好.真是音樂手機.此外我喜歡它的手機繩往下掛,這樣不影響打電話和拍照.設計不錯.幾科學的.
0	全是優點~！
0	優點忒多了,不用多介紹了.
0	外觀很別緻
0	鈴聲出色，拍照無可挑剔，螢幕細膩。螢幕顯示無可挑剔，選單簡潔！
0	鍵盤舒服,功能多,外觀美觀
0	小巧漂亮白色很誘人
0	硬體沒什麼特別之處，鍵盤較大。側鍵一貫在左側，側鍵上方有一照相鍵。中文輸入流暢。而且支援ＭＰ３作斷信提示音！
0	外觀活力大方~~~而且具有時下流行手機的基本功能~~支援MP3~~~藍芽~~~視訊播放~~!
0	130萬畫素的CMOS攝像頭對1800的手機來說可以了，資料交換也很方便，音樂效果較出色
0	拍照功能十分強勁，便於我平時記錄生活，完全足夠了～而且，各種型號，同檔次200w畫素的拍照手機，不管什麼牌子，絕對不可能撼動750c“光影捕手”的稱號，這個，也是各個論壇都能找到的評測阿對比的。 鈴聲表現也很巴適，有幾首我十分喜歡的，來電鈴聲，足以強勁，在公車上也拉風的很哦～有網友反映鈴聲小，可能和mp3原檔案有關吧。視訊聲音有點小，恩，這個有點。遊戲，自然不用說了，下了很多很多，仙劍可玩性也很高，超級瑪利更是以前小霸王的翻版，呵呵`~~~待機時間我也比較滿意的，平日玩手機還是很多，有時傳照片插了資料線，就充電一會兒，所以，買了三個多月，充電器充的次數可能小於5次。
0	螢幕好，音樂功能強，攝像效果好，機器反應速度不錯
0	大板的機身給人尊貴的感覺。26萬色的大螢幕更是有不同凡響的顯示效果。功能多樣，我最為滿意的是它專業級的數碼相機功能，它匹配有閃光燈，即使是在黑夜，也能比較清晰地拍出2米遠的物品，而且有LED補光燈和自動測光功能，能更好地預防紅眼現象的發生，夜晚也可以留下美麗瞬間了。更令人歡喜的是它還支援微距，可以自動對焦，甚至可以以0.1倍作為變焦單位推移，因而無論是拍攝短片還是照片的成像質量都有極佳的表現。
0	樓下的，手機連上電腦，放如光碟，在選我的電腦的屬性，選硬體再選裝置管理器，把那個問號安裝就好了～
0	照相清楚，可拍可錄，鈴聲音質不錯，尤其是用耳機的時候（畢竟有索尼技術嘛），遊戲，主題，電子書，等等等等．優點大家說的已經很多了，就不多說了哈．總之是一款很不錯的機子，很適合年輕人玩，各種功能都有，記憶體還可以，更何況還可以自己配更大的卡．
0	照相、聲音都很不錯的機子功能齊全容易上手
0	相機質量不錯，如果陽光充足，可以和數碼相機媲美．介面比較人性化，容易使用．軟體安裝簡便
0	功能強好看
0	拍照、MP3、各方面都非常好的機器！
0	音質，畫質，拍照都很強，經常拿來在朋友前炫耀~~~嘿嘿嘿~~~~
0	相對於市場上的其他手記功能還是比較強大的，音、像強大，實用。
0	先來說說小5的優點：1、26萬色TFT螢幕表現出眾；2、Walkman功能，我想這個不用我多說了，用過的人都深有體會；3、外觀時尚，旋轉設計；4、鈴聲出眾，不用擔心漏接電話，回頭率高！5、可更換白色外殼！本人對白色手機有偏愛，之前用過的3個手機摩托V66GPRS、飛利浦330、三星S308都是白色的，這也可以算我選擇小5的一個重要原因.
0	我覺得它很時尚,功能也還行
0	看了一下感覺還可以
0	耳機效果只能說一般，音質也就和普通MP3差不多低音很足，只能說湊合了。鈴聲也我也不覺得跟大多數評測說的一樣糟糕，穿透力很強，音質不錯，MP3鈴聲聽起來清晰不糊沒有很大的雜音。操控上感覺這種旋轉的方式有點累，也許才用幾天不熟練，索愛的機器感覺打字上沒有NOKIA方便，尤其是在中英文切換上，還有鍵盤佈局大了點，手小的人操作會有點累。電池待機覺得還不錯，本身電話和簡訊就不多，不過在上網時曾發現電池的容量顯示飄忽不定，一會黃色顯示40%，等不上網了，又綠了到50%，有點糊塗。在USB同步時也同時充電很不錯，比IPOD好多了
0	前天禮拜六，買了，2300元，全套，（亞太水），型號W550i，估計行貨18個月後能降到這個水平。
0	1、音質總體效果很好，清晰，層次感很強，鈴聲音量也非常大；2、遊戲及其餘娛樂功能很強；3、螢幕顯示清晰，色彩細膩真實；4、外觀獨特，時尚前衛；手感很不錯。
0	機身穩固，可靠，特別耐磨。一般使用可以
0	J200c流線型的機身、簡潔大方的外形、柔和溫婉的色彩搭配，都能很好的彰顯手機的時尚魅力。J200c的外形整體感覺圓潤，邊角處都使用了圓滑的處理，機身略微帶有一些弧線。拿在手裡按鍵的時候感覺是完全不一樣，鍵盤採用弧形設計，兩側按鍵與大拇指貼合的角度更完美，感覺更舒適。
0	1：有個紅外埠這對於低端的產品來說是比較少的啦！不過，一般也不怎麼用得到！
0	1、高畫素；在數碼單反中，2、算是便攜型較強的機種；3、電力強勁；內建閃光燈使用方便；4、LCD螢幕的塑料保護罩透明度高，
0	前幾天不小心把我的W700掉到水泥地上，我以為完完了，揀起來一看，僅僅外皮有輕微地劃傷，手機一切正常！索愛的質量就是過硬！比我以前用的MOTO手機好！值得推薦！
0	W800使用了一年多了,感覺非常好,音質效果不用說,通話質量很好，SONY的影像技術更不用懷疑,選W800沒錯.
0	借同學的w800玩了幾天，覺得跟我自己的NOKIA的6230i比有幾個優點。1.電池很耐用。第一次充電狂發300多條簡訊，打了幾個電話，能用超過兩天，期間還玩過幾分鐘的相機和WALKMAN。2.攝相功能：200W的畫素自然比6230i好，有自動對焦功能，而我的6230i變焦功能就是擺設，在這點上NOKIA要檢討了。3.記憶體大 隨機512M簡直有硬碟的感覺 ，而且W800C還附送讀卡器。
0	此文在於總結缺陷.目的為希望大家針對這些缺陷可以研究相應對策彌補.希望未來的se可以更完美髮展.絕不在於潑那些預購小8的朋友之冷水.而是希望給大家提供一個理性化的對比.眾所周知.瑕不掩瑜.小8的美麗外形,專業音樂播放,媲美數碼相機,以及個性化的主題diy.絕對可以使以下這些小缺陷小而不見.因此,此文定為:雞蛋裡的骨頭...
0	功能多,用耳機音質完美無缺,電量尚可,
0	優點很多大家都說了,我就不多說了.
0	外行好時尚，功能較全。
0	W800使用了大半年,感覺非常好,音質效果不用說,SONY的影像技術更不用懷疑,現在降價非常實惠,欲夠的朋友不要猶豫,選者W800沒錯.
0	W800C太好了功能全
0	顯示屏不錯，音樂播放很好，電池是索愛的優點。
0	功能齊全！拍照功能好！
0	音樂,螢幕清晰```外觀好看``
0	很新潮,很適合學生,外觀好靚
0	可以聽MP3加上200W象素拍攝，應該是手機中的佼佼者吧，不錯的選擇。而且設計滿大方，
0	不錯，我喜歡
0	成了一個數碼相機，不像手機了。功能很全，支援
0	屏超大，顏色超好，看圖，打遊戲爽死了，另外，這機子功能超強，MP3紅外藍芽俱全，愛玩的朋友可以考慮一下
0	看著很舒服，功能也不差，價格合適
0	感覺很好,外觀時尚,低端新軍.照相效果很清晰.
0	大家的SC3聽筒聲音都這麼小麼，在飯店的會場裡無法清楚地聽到對方的聲音，？？調到最大聲也沒有用處，是不是大家也有同感啊，其他的感覺還不錯。
0	小巧可愛,方便,還算不錯啊
0	用了有兩個月了，沒死過機。
0	這款手機確實夠靚，人見人愛，耗電也還行，每次可以堅持四五天。
0	剛剛拿到一部，用著還不錯，MP3能存6到7首，夠用了裝多了也沒用，只是偶爾才聽，電池我還要打電話用。攝像頭200W畫素，聖誕的時候跟GF去拍夜景，效果還可以。
0	優點很多，不一一述說
0	是一款很不錯的商務手機，功能多，雖然本人不是商業人士，很喜歡。
0	其它都不錯
0	有“移動”標誌。按鍵很舒服，很有彈性。藍色鍵盤燈散發出來的光線也非常漂亮。攝像頭具備補光燈，夜拍時可以好好地利用。它的介面比較多，支援紅外、藍芽；還有USB，和電腦上的USB聯上，資訊就可以共享了
0	外形酷
0	一、外觀真是很pp啊，可以說是人見人愛，不過我不喜歡定製機，所以總看著那個mzone標誌不爽～二、照相質量很好的說，對一個低端機來說，拍照和圖片顯示的效果很超值了。我對數字不太敏感，所以也沒對比什麼解析度之類的，個人感覺效果很好，自動調焦實在是很不錯。
0	外殼好看！效能也好
0	百萬畫素，價效比很高的機子
0	除了缺點都是優
0	外觀很漂亮可換面板最出彩的地方還是它的屏1600萬色真不是蓋的！功能比較多都比較實用
0	外觀設計簡單流暢``又有時下最流行的百萬畫素````頂一個
0	桃紅色的看起來好Cute，螢幕色彩絢麗細膩，拍照效果很棒.我買了之後很多人都誇
0	嘻嘻，男朋友送了一隻粉紅色的給我用，喜歡死了，2150到手，正品的行貨，兩塊電池跟兩充，帶資料線，耳機而且還送了錢包（一大一小），感覺好值啊，有時候男人也是很會買東西的嘛，哈！
0	對於我的VS2所有功能我都很滿意，真沒什麼可以挑剔的，待機時間不用多說，這個機子省就一個字，儲存小了一點，其實是可以看著用的，隨用隨刪也夠用了，畢竟手機不是專門用來聽歌看電影存照片的，最近新發現，用紅外傳的一個檔案可以大於1M，呵呵，以前從沒敢想過，也沒試過，偶然發現哦
0	1、灰銀色機身的外屏周圍一圈亮銀色的渡邊，襯托出X88更有時尚的味道，時尚的外觀設計風格，機身線條平滑流暢，表現出很強的質感。 2、使用選單清脆利落，毫無遲緩的感覺，充分顯示出X88強大的硬體功能，精心設計和良好的優化。 3、文字顯示方面，在132×176畫素的高解析度下顯示的文字相當清晰，完全沒有顆粒的感覺。 4、能夠容納200條簡訊和簡訊群刪功能，且有500個電話本記錄，4MB的記憶體容量。 5、支援midi格式檔案作為鈴聲，可以隨意更換。
0	按現在的市價來看X88在各個方面都要比其他機型有優越，從上市時的高價一路掉至現在比較來說X88以它現在的價錢和他的功能相比都是非常合適的。
0	顯示屏效果不錯。防滑邊框新穎。拍照功能還可以。支援自編鈴聲。
0	DV概念是最大賣點。顯示屏色彩飽滿。攝像頭有保護蓋。
0	螢幕大，效果極佳，一鍵翻蓋手感好，支援Java，支援Bluetooth，攝像頭支援微距效果，支援500條手機簡訊儲存，有外屏，比較方便
0	1.不用說那華麗的大屏，看到1600永珍素我就傻了～2.合蓋不清桌面，這個很有用啊！編輯簡訊到一半合上...開啟還能繼續。
0	外形好看
0	1、X500機身方正，外觀設計精緻、線條簡約、流暢十分符合現代人審美觀念。而85×47×22.5mm小巧、靈動的體積也著實擴充套件了X500的消費層面。2、在整體做工方面表現不錯，製作精美，機身各個接縫處理緊密，滑順的滑軸自然、順滑。3、65536色的彩色螢幕顯示效果較之“X移動”系列其它手機產品而言有所提升。色彩過度自然、顯示內容清晰，文字銳利。4、X500內建30萬畫素攝像頭，具有較為強大的拍攝輔助功能，不僅支援景物拍攝功能，同時具有無聲動態影像拍攝，4倍數碼變焦、五種趣味相框以及多種拍攝效果增強了拍攝的趣味性。5、手機具有JAVA功能，一定程度上增強了遊戲的可擴充套件性。
0	這款手機功能齊全、配置完備，可謂“麻雀雖小、五臟俱全”。它的曲線圓滑流暢、造型優雅大方、風格華麗時尚，要不這麼容易贏得偶的好感。另外，它還擁有豐富的照片編輯功能。
0	色彩、形狀、還可以
0	我覺得GD88這個機子還是不錯的！！
0	螢幕顯示超級棒，色彩很鮮豔，看著就舒服，沒有花錢的不是啊，呵呵，訊號也好，執行穩定，待機也長
0	1.外觀時尚簡約。2.黑夜拍攝效果不錯。3.鍵盤很有質感，手感不錯。4.鈴音清脆悅耳。5.摺疊設計很緊密。6.省電。
0	體積小，翻蓋，彩屏，16和玄的鈴聲，雙電雙衝，而且最主要的是價錢不貴，很適合女孩子使用的。
0	C6568手機具有動聽的16和絃鈴音，在這種音效的表現下所有的音樂聽起來都是如此的圓潤飽滿、富有張力。為了盡情展現鈴音的美妙，首信C6568內建了60首各種鈴聲，從古典的交響樂到現代的爵士樂，從充滿異域風情的拉丁舞曲到瘋狂搖滾音樂，多種風格雜糅交錯。 此外，首信C6568還設計了逼真有趣的特殊音效，如大自然的鳥鳴蝶舞，城市的暮鼓晨鐘，這些都讓我感受到更多詩意的生活情趣。首信C6568還可以選擇自編合成鈴音。一鍵上網 速度驚人；EMS音畫簡訊是首信C6568手機給消費者帶來的另一個驚喜。
0	可存三百多個單詞，方便英語的口語學習！電話薄可以新增許多聯絡人的資訊，這等於加了一些內容呀！
0	外觀呈新潮UV外殼，就評這一點，可以把土氣趕走！鮮豔的橘紅色的外殼邊緣呈銀色，尺寸是首信的焦點“小巧”可以放金衣服口袋裡！開啟裡面的鍵盤十分亮麗，呈銀灰色，質感也很不錯，握在手裡有一種充實的感覺，螢幕是65K精顯螢幕，跟上了時代步伐。值得一體的是手機的鈴聲，絕對可以稱得上是16和絃的經典。另外手機還配有來電指示燈，隨著節奏交替閃爍，如果是在夜裡響起的話，絕對會投來羨慕的眼光！手機還配有3款遊戲，無聊時還可以殺一盤！哦！手機上網的速度也十分驚人，真的達到了一鍵上網功能！
0	1.外屏可設定七色背光燈； 2.內屏色彩豐富細膩； 3.鈴聲很有質感； 4.具有眾多一鍵操作功能； 5.支援GPRS和超強小祕書功能； 6.特有防打擾呼機模式功能（對方打使用者手機只能聽到佔線音，電話號碼卻能顯示在使用者的手機螢幕上）； 7.支援關機鬧鐘；
0	和炫音很有個性，這就是我選它的理由
0	65536色大真彩色顯示屏,40和絃鈴聲 最重要的是價格便宜啊,能在800多元買到這款的手機值得了,外觀時尚不錯酷似三星T108.
0	屏大，體看起來舒服
0	聲音好聽，外觀漂亮。功能比較多！
0	1、電話功能：鈴聲還可以，分組功能也不錯，選擇鈴聲的時候就不會一進入就響，因為還要選擇分組。可是升級後的版本鈴聲沒有的名字，只有序號，越升越倒退了！2、簡訊功能：不過手機簡訊中可以提取和插入號碼，個人感覺這一點不錯。3、彩信和GPRS：WAP瀏覽器，瀏覽器支援html，可以直接儲存圖片，比其他的手機無線上網功能要強，可不是我吹的！4、附加功能：女性功能；還有遊戲不錯，有4個：泡泡龍、打磚塊、俄羅斯方快和沙壺球，暫停後還能儲存現場進度！160×120的照片照的時候效果還可以，可是儲存後到相簿和資料夾去看就十分難看。
0	錄音效果不錯，內建的遊戲也很有趣，電話本可以存傳呼機等多項資訊，容量也非常大。
0	鈴聲很個性化，可以有動物聲和人聲，還可以自己錄音，錄音效果也不錯，將自己的錄音記錄可以直接用來做鈴聲，還可以做鬧鐘的鈴聲。另外它的遊戲都很棒，有極品飛車，超級瑪麗，迷宮，星際爭霸，我的朋友一看就想據為己有呢。還有英語字典，可以好好學習。
0	外觀小巧別緻，很適合女士。
0	以前，首信的牌子挺響的，現在好象不行了。不過V859，我還是很喜歡它，它的功能比較接近時尚，雙屏了，百萬畫素拍照攝像頭了，還有多種鬧鐘……
0	價格便宜，操作簡單，自娛自樂！！
0	商務通手機沒有電量低的提示音,並且電池還有2－3格時,很快就沒電了,影響了很多重要電話的接聽,這是本手機的重大缺陷 .價效比很低
0	這個手機有我沒有想到的功能．以前以為電視上是片人的呢．見到後才知道這些功能真的可以實現．售後服務人員熱情．
0	1、手機通話效果還可以，如果用耳機接聽的話，會有雜音，不如直接用手機接聽，聲音偏低，要開到最大聲，或者開擴音。2、寫簡訊時，輸入法蠻方便的，反應也不慢。3、內屏色彩我覺得還可以，畢竟用它只是通通話什麼的；單色外屏，支援動畫、鐘錶（樣式很多種哦），我覺得挺好。4、來電警衛功能我很滿意，我已經把一個我很討厭的人的電話放進去了。5、手機本身自帶60多首鈴聲，總有一首適合你吧，而且還可以下載鈴聲。
0	說明說是“百萬畫素”攝像頭，不過拍出的照片就那麼回事，自然比現在30萬的要好些！耳機介面有橡膠塞，挺有用的，灰塵不易入侵！按鍵大小和鍵距適中，手感也相當不錯。清一色的按鍵看上去十分舒服，在藍色背光燈下映照下，很漂亮很神祕！價格算便宜的了！
0	雙屏設計，顯示水平不俗。百萬畫素攝像頭功能全面，可分五種解析度相片：800×600，640×480，320×240以及160×128畫素等，使用者可DIY。短片拍攝和播放時畫面流暢自然，無明顯的延時現象。價格算比較便宜。節電模試下，待機可達4天，令人滿意。內建時尚的移動QQ。
0	外觀比較美觀
0	外型倒是很不錯的，手感很好。
0	1、螢幕相當大，色素相當高，圖片細膩，真的是很養眼。2、支援SD/MMC卡，可擴充套件大大提高。
0	1、外觀，感覺大方、成熟。體積適中（相對於智慧手機而言），由於以前使用515，感覺體積比515小巧，上蓋面板美觀大方。 2、螢幕和鍵盤，2．2英寸、26萬色的內屏色彩豔麗，過渡自然，在陽光下也能看清楚，按鍵大小適中，手感很好（相對515鍵盤小而且硬），一般不會按錯鍵。3、8390支援SD/MMC卡，大大提高可玩性。而且目前的應用軟體較多，可以根據玩家的需要而增加應用功能。
0	1.鈴聲音量較大； 2.螢幕顯示效果不錯； 3.支援外螢幕取景，方便自拍； 4.支援WAP、GPRS。
0	1、電話簿設有查詢功能，用起來也很好使。2、雙語詞典還可以對解釋進行繼續翻譯3、鈴聲內建很多，可以下30多首，還是40和絃，可以調節在戶外使用者外模式，在衣服裡可以震動，應該不算很輕，算正常啦。
0	1、彩色雙屏摺疊式手機，77x42.4x23.9mm的三圍尺寸，僅重81克，精緻小巧，愛不釋手。2、擁有雙語詞典，大容量的英漢\漢英詞典隨時隨地滿足使用者的需求。3、簡訊儲存容量超大,最多可存500筆簡訊.可自創簡訊資料夾,分類管理,一目瞭然。4、可以選擇7種樂器進行自編鈴聲，也可以通過資料線進行鈴聲下載當然利用GPRS也不在話下。
0	1、很喜歡X700的來電防火牆功能，設定好後，對方電話上聽到的提示音為：”對不起，您撥打的電話正在通話中“。如果能提示：“對不起，您撥的使用者暫時無法接通，或是暫時不在服務區”就爽了。2、提供快速靜音模式，只要長按#字鍵就OK了。
0	體積很小，外觀也很大方。
0	機身小巧，做工精良； 螢幕顯示效果不錯，色彩鮮豔； 支援外屏拍照，方便自拍； 鈴聲音質不錯，音量較大； 電池待機時間長； 鍵盤手感舒適； 支援來電黑名單（類似來電防火牆）。
0	我的感覺比較符合我的需要，一是待機時間長，二是有FM能當收音機用，三是有英語字典，四是機身超薄，五是能拍照。
0	支援FM收音機；可以簡單地拍拍照！顯示屏和鈴聲效果一般。待機時間比較長！
0	美觀，
0	優點比較多，外觀漂亮，很適合男士使用。缺點，個人使用感覺當滑蓋向上退接電話時，距離ok鍵太近很容易碰到鍵盤，設計有些欠佳。
0	很多很多
0	雙模，帶手寫，支援藍芽，
0	第一次深度接觸三星的手機,感覺相當不錯.我LP在4月份買的anycall E738, 她用下來不錯,所以一直鼓動我買三星的手機.後來經過長期觀望,終於下定決心買了X820.我在淘寶上買的水機,是韓國原裝.價格2000出頭,很值.在單位炫耀一番後,買L7的同事後悔不已.X828的螢幕相當奪目,色彩豔麗,細膩.可以和高亮液晶顯示器媲美了.隨機附帶的耳機也不錯,上面有made in china 字樣.播放MP3音色飽滿.層次清晰.用耳機接聽電話聲音特別清楚.特別要提到的是:中文片語輸入,很方便.連"麥當勞,肯德基"這樣的詞彙都有,後來發現,在中文輸入狀態下,長按數字鍵就會輸入數字,這點相當滿意. 長按#鍵,出現符號輸入選單,還可以輸入"回車",這方面sumsung的設計很到位.拍照片功能強大,我用800*600象素拍的人像照片還比較滿意.攝像功能也很好.支援長時間拍攝.由於功能太多,本人喜歡單…
0	屬於小巧可愛型的，攜帶方便，如果充電正確的話，電池待機時間可達半個月。
0	小巧實用
0	太多了,前面都有人說過了!
0	說的過去，不支援mp3
0	挺值
0	銀色的機身，看上去時尚！體積還算小，方便攜帶！做工感覺很好，很細緻，無可挑剔！放在手裡的感覺相當好！耳機與充電介面都有防塵蓋！文字的顏色可自己調，這是有極大好處的，這點也不錯，有時桌布的顏色很可能和文字顏色有重合，現在換一下，來電號碼看得就很清楚了。
0	我是前一段時間在青島國美買的,價格是1280,也是雙電單充,反應比較好,彩屏顏色還可以,鈴聲比較大,總體來說挺滿意的
0	給我的感覺還可以，我挺喜歡的！
0	操作反映速度還好，比MOTO的C350反應快多了。支援GPRS。
0	1、 造型小巧，在X108的基礎上進一步減小體積使得C208擁有更加廣泛的消費層面；2、 鍵盤佈局合理，C208的鍵盤設計繼承了三星一貫風格，無論從人性化還是手感上來說都算得上一流水平；3、 機身頂部增添了手機掛件孔，很好的彌補了X108在這一點上的缺陷；4、 支援JAVA功能，內建了4款非常精彩的JAVA遊戲；5、 電話簿容量達到1000條，並支援名片式儲存，在這一點上接近商務機型的水平；6、 待機時間表現不錯。
0	C208較之於其它的直板手機而言，擁有著更弦的鈴聲，一般的直板手機在鈴聲上多以4和絃及16和絃音居多，而三星在鈴聲的要求上，一貫都很前衛，C208直板型手機同樣也不落後，其採用40和絃鈴聲，使它具有聲、型、色於一身的完美結合。
0	最顯著的是顯示效果細膩，鈴聲悅耳,1000條電話薄夠大家儲備好朋友的號碼了呀！
0	很漂亮！！！
0	外觀漂亮，手感好，挺好用！
0	延續了三星一貫的顯示清晰的特點，外觀乖巧可愛，顏色pp，手感和輸入感覺，通話感覺都特別好。
0	功能多,外觀好看
0	外觀漂亮，視覺感很好！
0	小巧，適合女孩，像個小玩具一樣，手感好
0	視覺與手感都好,挺喜歡的.
0	多種拍照方法,快拍,矩陣拍照,30種相框等等,100萬畫素,TFT屏超清晰通話音質不錯
0	鋼琴漆，鏡面處理，手感好。功能比較全，幾個功能鍵採取感應式設計，較為時尚；200永珍素，夠用；支援擴充套件儲存卡。
0	外觀比較酷，鋼琴漆，鏡面處理，手感好。功能比較全，幾個功能鍵採取感應式設計，較為時尚；200永珍素，夠用；支援擴充套件儲存卡。
0	手感不錯，操作起來比較方便，音樂播放的效果對於我這個外行來說很滿意。
0	內建Modem、 傳真，厲害吧；可通過WAP、SMS和紅外線下載,我最多可下載60個和絃鈴聲，還可以自己編輯個性化鈴音，更有方便操作的震動設定和柔和的報警音，支援無線下載，鈴聲比較多有60首哪。
0	我是剛買這款手機的，總體感覺他很不錯的。
0	我不否認這是我見過低於兩千塊最好的手機，看後確是與購買的衝動。
0	我用這款手機了，功能，畫面都挺好的。
0	這款手機在使用上非常順手
0	價格便宜。螢幕超大，可顯示8行中文！32和絃名符其實。紅外介面。支援彩信，可玩性強。
0	1，螢幕大且細膩。大螢幕不僅很給自己帶來旁人羨慕的眼神，而且就是自己看著也很舒服，尤其是比我原來的V66大了一倍還多。看簡訊時經常不用翻頁就可以看完一條。大M螢幕的細膩程度直逼65K色的TFT，幾乎找不到顆粒感。總之大M給人的視覺享受是一流的，唯一的不足只是STN螢幕不可避免的亮度不夠。不過感覺瑕不掩瑜。2，32和旋果然不負眾望。儘管自帶的鈴聲不太好聽，不過下載的鈴聲一經大M演繹，表現力極強。3，平衡全面的功能。基本目前手機中應有的功能大M都到了,OF COURSE EXCEPT JAVA ，動態記憶體AND攝像頭，尤其是一般高階機才配備的紅外線傳輸功能大M也做到了，豐富了擴充套件能力。
0	想說幾句：偶剛買了M330啊，北京買的，1370雙電雙充帶耳機。效能確實不錯啊！
0	上週六,（上海）太平洋數碼4F-迪信通,兩電兩充,耳機,100元簡訊卡1368大洋!我玩了剛好一個星期，對大M總體感覺尚可，優點如：烤漆色澤優雅，螢幕大而色潤，待機圖片很有特色，32和絃鈴聲非常有穿透力等等！
0	我是前天買的M330，當時是被它完全的吸引。回來後不停的把玩，看它的效能，熟練它的操作。
0	我是前天去買了這款手機，拿來擺弄兩天後，發現這款機子確實不錯她幾乎包含了市場上中等機所有的功能，且又是彩屏機。
0	外觀時尚,功能強大,質量還好
0	色彩明亮，對比度好，通話質量高
0	特別之處就是外螢幕的閃電螢幕
0	我喜歡的是它的造型和顏色。
0	聽說螢幕叫“閃電屏”！很有興趣。外觀出色，很時尚！百萬畫素、26萬色螢幕、64和絃，挑手機時覺得這些數值都是最好最高的了！色彩清新明快，景物清晰，十分滿意！夜間拍出的照片也行了。
0	偶剛剛把一部白色800收入門下，好用得不得了， 偶自己還創作了不少閃電屏，他們羨慕的眼睛都要流口水了~~~
0	1、全球獨有的閃電外屏。2、擁有130萬畫素攝像頭。支援短片拍攝（15秒/段）和連拍，內建精彩像框。3、內建多種實用工具，從日曆到世界時間，從來電防火牆到雙語字典，從貨幣兌換到生物鐘曲線，無所不有。
0	1、外觀炫酷。三菱M800擁有炫酷的外形，採用雙彩屏、摺疊式機身設計，使這款手機融入了更多的時尚新元素，內建天線的設計使得M800外觀更顯清新簡潔。三菱專利的整體鏡面外屏流露出的時尚感覺讓人一見傾心。如過去宣傳的那樣，"閃電"屏設計是三菱M800手機的最大特色。為了讓M800的“閃炫”風采發揮得淋漓盡致，該機不僅自帶50多種"閃電"屏圖案，還允許使用者自行對其進行編輯、創作。超炫的"閃電"屏圖案可以讓使用者無論是在待機或是來電，無論是通話還是新簡訊到來等等多種狀態下都能實現多種圖案變化的酷炫閃光。並且這些圖案也能夠通過網路下載。特別是在夜晚，M800的這種最前衛的閃光方式更是光彩奪目，動畫形式的光影組合的確魅力無限，全新的“閃客一族”自你手中而誕生！2、音效出色。三菱M800採用業界頂級的64和絃，鈴聲的音量得益於良好的獨立揚聲器設計而大大增強。鈴聲音效悠揚洪亮，中高音都有很好的演繹。得…
0	畫素高
0	1.待機時間長.有如此優秀大螢幕的手機待機時間如此之長的未見其二.2.軟體穩定.尤其是作為手機功能這一塊做得很好,極少遇到宕機現象,有也是其他周邊功能裡出現的.3.螢幕大,通話質量好.
0	畫素高，色素也很清晰，遊戲也好玩，記憶體大
0	外觀還算新穎時尚，價效比不錯，待機時間也令人滿意
0	做工挺好，拿著也很氣派。26萬色的彩屏感覺不錯，畫面柔美細膩，完全沒有粗糙的顆粒感。自帶的數碼相機真不錯，支援10倍變焦。照出來的照片效果不錯，對各種色彩的還原比較準確，完全沒有雜邊。都快趕上真正的數碼相機了。
0	看看它的頂極配置，價效比很高。雙26萬色屏，頂極配置，顏色清晰，富有極強的層次感。支援SD擴充套件，無形中加大了記憶體和下載空間。MP3播放功能時尚；有聲視訊攝錄加強了娛樂性；64和絃音質不錯。
0	功能強大,鍵盤舒適,外觀也不錯,價效比很高,強力推薦
0	總的來說還行．
0	感覺蠻好的
0	螢幕效果很好！很清晰，這點最令人滿意！介面有橡膠，可以避免塵土進去，減少機子的壽命！支援多種鈴聲，一般格式的音樂都可以播放！發彩信也放便，不僅能發圖片，還能發音樂和視訊；而且速度也挺快的，沒有因為檔案大就慢騰騰的；能夠即時和朋友分享到樂趣！還有，用著感覺功能比較齊全，沒有缺少什麼或藉助其它的需求！
0	攝像頭畫素雖是30萬，不過比起其他品牌手機的30萬畫素手機，照片效果要好很多。可以在手機上看電子書，還有TXT文字，很方便。其他的優點就不說了，上面的ＧＧ和ＪＪ都說過了
0	鈴聲好。
0	外觀獨特比較吸引人
0	外屏為65536色，比較獨特。VGA 33萬畫素攝像頭，表現不錯。上網速度令人滿意。
0	1、U86手機的外屏採用了65536色TFT彩色顯示屏，這個螢幕在國內市場上還是不多見的，顯示能力還是很強的。2、U86手機的鍵盤設計也是比較出色的，功能鍵包圍著導航鍵，層次感分明。數字鍵做了專門的曲線修飾處理，其按鍵的面積較大，這就減小 了按錯鍵的機率。這款手機按鍵的手感還是很好的。3、這款手機配有一個VGA 33萬畫素攝像頭，這個內建的數碼攝像單元支援5倍變焦和7級亮度選擇，還支援自拍功能，使用者就可以更好的抓住任 何的精彩瞬間，並且可以更加自如的完成取景拍攝的整個過程了。4、這款手機具有高速上網功能。5、U86還支援分組來電識別功能。6、U86手機的電話本採用了支援名片式管理。7、而且這款手機還支援關機鬧鐘功能。8. 別緻的外觀設計。
0	1、 普天三洋SCP-820手機運用簡約的線條勾勒出方方正正的手機造型， 金屬色調的塑料外殼具有極強的質感體現。2、 普天三洋SCP-820手機在鈴聲方面採用了32和絃鈴聲，鈴聲響亮清澈的，音色純正而豐富。內建數十首組鈴聲，可以豐富使用者的鈴聲生活。令使用者每天都有好的心情。 3、 SCP-820手機配有一個30萬畫素的攝像頭，配有內建閃光燈元件。支援4倍變焦功能，還有其獨有的36張連拍功能和照片合成功能。4、 普天三洋SCP-820手機具有輸入聯想功能，而且聯想內容比較豐富。5、 外接擴音器可以使32和絃的鈴聲更加的美妙動聽。 6、 普天三洋SCP-820手機支援彩e功能和上網功能。
0	選了一部紫色在用，銀的太俗了。做工不錯，今天忽然發現內屏上有個貼膜，以前居然沒發現，強。接電話的方式可以自定義，我選的是翻蓋接聽，這樣比較簡單，待機方面薄電跟普通的彩屏CDMA手機差不多，厚電就要長多了，用著不錯的機子
0	操作簡便，外形美觀，功能實用。
0	整體是很好，很完美。
0	03年1月買的，到目前沒出現毛病，質量可靠。可設定開關機時間，還有倒計時鬧鐘，日程提醒，非常實用。
0	商務功能強大，在操作上，上手性很好！通話方面有語音應答和惡意電話反擊這兩項特色功能。還有訊號微弱提示和通話音質選擇，有高、中、底三種音質供選。做工精細，尤其是它外屏和內屏的結合做得很緊密，無晃動現象.機身設計簡潔。側面只有一個集快門、啟動應答留言和聽取錄音三種功能於一身的小按鍵。有效的避免把手機進灰問題，還兼顧了美觀！未完成事項提示”功能也是該機的一大優點。
0	內建數碼相機、雙彩屏、選單人性化、體積小巧。
0	1.吸引我的最主要原因就是它的螢幕顏色。2.小巧：這應該算是所有小靈通的特點了，我覺得現在所出的所有型號的小靈通都是以小巧著稱的。而且外型也以時尚，亮麗吸引廣大消費者。3.IP功能：我想這個功能的出現在很大程度上都滿足了消費者對打長途的要求，對於這樣一種方便，快捷的使用功能，是那些需要經常打長途的朋友們的必須。
0	效能穩定，聲音大，鈴聲響。
0	1、在很大程度上與同功能的其他型號小靈通來說，是價效比最高的。2、體積小！它只重70G.外型小巧，安鍵緊密。3、鈴聲大，和絃的！16和旋的鈴聲，而且比同類型其他小靈通的鈴聲要大。4，外形美觀!由於PT1688比較小巧，所以很受女士們的青睞。5，待機時間長!小靈通的待機時間自然不用我再這裡多說了，就PT1688來說，它的待機時間一般不會低於7-9天，當然舊版本的可能待機時間要短，如果是2004年購買的就基本上不存在此類問題了~
0	1.外型：PT1668繼承了普天公司一慣的設計風格和理練推出了這款超薄時尚簡約的小靈通。它的樣式簡單，功能比較齊全。2.多種和絃鈴聲自由選擇：其實本人一直都非常喜歡普天公司所生產的幾款小靈通。最主要的原因就是因為其鈴聲悅耳，通話清晰，而且在通話過程中不會出現像有些人說的聽不清等等現象發生。其次就是訊號，我個人認為普天系列小靈通的訊號都非常不錯。最起碼我就沒出現經常掉線或者接不通的情況。
0	待機時間，是一星期。晚上十點關，早上七點開，每天語音鬧鐘兩次。一般是週日充電，用到下週六晚上。簡訊功能是強項。自動儲存簡訊。寫信不小心按錯鍵，返回到的選單上時，再次進入還會有簡訊內容。自動將你所發的簡訊儲存。可寫987多字的簡訊。然後再發送。相當於一文章。 聲音不錯。
0	音質不錯。有語音報時，還有擴音功能。手感還行，沒有手電筒功能。群發功能不錯。簡訊發完自動回到寫簡訊的原先狀態，感覺很好。傳送的簡訊自動儲存。這是其它手機的沒有的功能。隨機帶了30張圖片。小黑白。感覺不錯。
0	大家都說了，俺在此就不多說了。
0	待機時間長是這部機子最大的優點，帶了手電筒功能，很實用。
0	400元買的，外殼是銀灰色的（不是藍色和黒色的？？？）。感覺很好用、夠用！常用的功能都有，訊號也很好，待機時間長（三星期），按鍵手感也不錯。
0	皮實!手感!大小!都非常好!待機時間也很滿意!特別是聲音很大!不錯!
0	可以對圖片（相片）進行編輯，很有趣！（我編輯起來很惡搞的！！！）攝像效果很不錯！（注意：是攝像）
0	畫素還不錯！
0	本人昨天下午剛在北京蘇寧電器買的,價格3800送一個松下的電吹風,當然這個價格實在朋友的幫助下才拿到的,如果自己買的話現在蘇寧的行貨價格是在4000元反200元的券,不過我個人覺得那個一點用都沒有,而且行貨裡也有好貨與次貨之分,要是沒有認識人的,大家在試機的時候一定要選好,千萬不要買個次品回家,國美現在的行貨價格在4500左右,配件都是一樣的,歐版的N70和行貨的版本不一樣,而且價格相差僅小几百而已,所以我建議大家買行貨,維修起來也非常方便,應用方面我剛買還沒有碰到什麼問題,聽音樂和收音機的效果非常不錯,我放到最大聲依然非常清晰,沒有出現雜音,別的慢慢用著在說,不過我哥們用的也是這個手機,感覺還不錯,大家買完一定要把電放沒了在充電,而且要保持12個小時以上,這樣共保持三次以後,電池的使用時間會比較長,切記要關機充電.
0	1.做工很好,後蓋的弧度有所增加，更符合人體手型.頂端、背面、底端設計的很有韻味，劃蓋無論合、起都是非常完美的造型，正面的金屬面板，加上小巧的機身,握在手裡覺得夠踏實，帥氣，2.採用Symbian8.0作業系統，熟悉的S60操作介面依舊具有親和力，九宮格的顯示選單還是那麼的人性化。支援主題功能，向下相容以往所有的主題，因此不必擔心介面是否足夠的華麗。N70作為升級產品繼續保留待機模式快捷方式，當然不習慣的使用者也可以將其關閉。五個可自由設定更換的快捷方式在使用上帶來很多的便利，讓人感到諾基亞更為人性化的一面3.方便的後臺執行，可以同時進行聽歌上網和QQ聊天,在收聽收音機或多媒體時如有來電，手機會自動轉換至通話模式，等通話結束後再自動恢復為原來狀態4.專門的音樂播放快捷鍵，N70似乎也要趕一下這個潮流，在鍵盤右側增加了一個多媒體鍵，鍵盤終於能夠左右對稱，5.各種聲音的設定都是採用情景模式管…
0	功能齊全!!!
0	只要你想要的功能，幾乎沒有達不到的！
0	機身大部分使用磨砂質感強的銀色和黑色工程塑料，正面鑲嵌拉絲質感的金屬材質，外觀優美圓潤，螢幕顯示效果好。功能強大，220MHZARM9核心的CPU，SymbianOS8.1a系統的遊戲相容性高。200W畫素的CMOS攝像頭拍照效果非常好，還有20倍數碼變焦，支援MPEG-4格式。
0	目前的同級產品中可算價效比最高的!
0	1、攝像頭拍攝效果較好，成像清晰，色彩搭配較好。2、支援MP3等多種格式檔案的播放，鈴聲夠大，音質很好。3、支援雙電壓RC-MMC卡擴充套件功能。
0	記憶體可擴充套件也許會更好,外觀很經典!我覺得應該是一個時代的代表作!
0	外形簡約穩重；做工不錯，用料紮實，被我不慎摔過N次了，還進過水，照樣很“健康”，按鍵也很有手感；待機時間一般情況下也有三四天左右，在彩屏手機裡算不錯了。
0	質量不錯，功能也算較齊全。鈴也還可以。價格也能接受。價效比比較高。
0	輸入法聯想不錯，照相效果一般，算中等吧，能用。整個手機拿著有手感，很舒服，感覺很實用吧，還是值得買的
0	我的大概用3天，一直不關機。。
0	外型很適合男士用
0	通訊錄有聲控標籤使用很方便，紅外線接受也很快，圖片效果不錯。鍵盤使用很舒服。
0	這款機買了很長時間了，最讓我開心的就是它的輸入法聯想功能。很合理、很豐富，還有片語聯想，有時候還能聯想出相應的標點符號，省了我不少時間呢。而且紅外線相容性也很好，傳輸速度很快的
0	COOL,女孩子用起來尤其帥,主要是她的體形,和她的衣著顏色的搭配!
0	外觀時尚S70功能強大
0	外觀好看.
0	1、外觀大方精緻2、色澤柔美華貴（尤其是黑色與玫瑰紅搭配，真是酷呆了）3、手感爽3、螢幕大4、直接用藍芽耳機欣賞7610中的內帶MP3和任何音訊檔案，爽！5、7610的鍵盤申請了專利，哈哈廠家真強！
0	出色的另類設計；百萬畫素的數碼相機；配有RS-MMC儲存卡擴充套件槽。
0	優點：外形時尚大方。軟體精美華麗，功能全面。播放器音質好。螢幕又大效果又好。各項引數高（目前）。
0	音質和畫面還行,有封閉使用者組功能,卻不能封閉來電!
0	1.螢幕大.色彩清晰2.滑蓋手機。3.外觀還可以。
0	音質很好，電池不錯，設計大方，還是物有所值。
0	總體效果不錯，音質很好
0	還不錯，512卡，雙電，2700元
0	1.音質絕佳。左右各有一個立體聲揚聲器。2.在"諾基亞6270"上，NOKIA第一次使用QVGA解析度的螢幕，色彩飽和，畫面清晰，透過2.2吋的大螢幕顯示出來，效果表現不俗。3.該機內建MP3/AAC/M4A播放器，透過立體聲喇叭來聽，可以顯示出強烈的3D立體音感。諾基亞6270還可將AAC/MP3錄音設定為鈴聲/遊戲/警示音，還有MIDI和絃鈴聲和3D音效。設定方面非常有個性。4.該機還內建了非常實用的字典功能。
0	1、設計時尚大方、做工精緻細膩；2、26萬色螢幕顯示顯示效果細膩、逼真；3、在不使用SIM卡的情況下可以正常使用非通訊功能；4、立體聲揚聲器播放音效格外動人，表現遠遠超越同級的音樂手機
0	時尚靚麗造型外殼用料精緻 讓N72顯得典雅高貴音量充沛而層次感分明同時在重低音方面也有不俗的發揮 機身頂端的獨立揚聲器音量十足64 和絃支援MP3、MID、WAV、AAC、AMR等豐富鈴聲格式S60第二版的N72擁有豐富的第三方軟體資源 可玩性很高擁有20MB的機身記憶體 執行一些大型的程式足足有餘能將資訊放在RS-MMC卡中 滿足資訊多的人很人性化內建的MobileBrower 2.8瀏覽器能很人性化的選擇選擇最大、普通、最小三種字型 另外還支援網頁的全屏瀏覽藍芽傳送功能強大 能在無卡的情況下將名片夾、日曆、多媒體資料傳送至其它S60手機諾基亞中 此外還支援資料續傳
0	粉顏色很漂亮 就是喜歡這個顏色和款式 我多花1000米呀哭。。。照相清晰度也還滿意
0	手機造型非常不錯，簡直讓人眼前一亮。背後的雕花很大方，而且漂亮。200萬攝像滿足一般需要，功能強大。商務感不是那麼強，非常適合。
0	繼承了NOKIA系列操作方便的優點，鈴音的音色也不錯
0	去年七月份買的，710元，還算划算。可以換外殼，還可以編鈴聲，音質不錯，用配件的耳機聽來電時，挺清晰的。
0	昨天剛買了行貨Nokia7710，花了4290元。現在標配電池BP-5L1500mAh，較1300mAh待機時間增強了。這款手機做工精良，功能強大，就像一部小電腦。
0	待機最高可達7-9天，多媒體功能十分強大，支援各種視訊和音訊的錄製和播放，音訊檔案方面支援多種檔案型別。
0	試過用幾天，大體說說7710 給人的第一印像。大螢幕看上去相當的氣派，螢幕的清晰度、對比度、亮度都相當出色。再者就是不論是用手寫筆或手指來操作觸控式螢幕，其反應都是較靈敏的且識別率也相當高。而且手寫筆較長，給人感覺相當大氣，一點也不象有的手機的筆那樣秀氣。長時間書寫也不會有手痠的感覺。機身背後的攝像頭由於沒有鏡頭蓋的保護，所以稍微內陷，這樣鏡頭也能得到很好的保護。桌面上有程式圖示顯示不太直觀，讓人看了不知道是做什麼用的，需要查說明書。選單的開啟和程式的進入速度也顯得有些慢。支援MP3也應是7710的一大亮點，而且效果也不錯。
0	1.6600採用Series 60 Developer Platform 2.0,基於Symbian OS 7.0s；7710採用Series 90,基於Symbian OS 7.0s。2.6600具有WAP 2.0XHTML over TCP/IP；7710具有XHTML over TCP/IP,HTML over TCP/IP。3.6600只支援MIDI tones和True Tones (WB-AMR)格式的鈴聲；7710卻支援MIDI tones,AMR (NB-AMR),WAV,MP3,AAC 。4.6600最大解析度為176 x 208；7710卻達到640 x 320 。5.6600體積為109 x 58 x 24 mm,重為125g ；7710體積為128 x 69.5 x 19 mm,重為189g。6.6600可用記憶體為6M,支援MMC；7710可用記憶體為90M,支…
0	1、 螢幕夠大，買手機時營業員拿一款三*的說是2.12寸螢幕，可是我看著33的螢幕比3*的那個大2、 顯示特細膩，清晰，看習慣了33的螢幕，再看我以前用的機子，簡直無法入眼，感覺就像當初黑白換彩屏一樣3、 通話質量不錯，聲音洪亮，感覺像音響發出來的聲音4、 外觀好，容易一見鍾情，手感也好，搞得今天女朋友非要拿走給朋友炫5、 操作簡單，反映速度也快
0	1:3D立體環繞聲我很喜歡特別是它的(MP3)鈴聲和外放!平時翻學的時候在車上用外放來聽歌,一個字:爽!`特別把它放在視窗邊的地方!那感覺就想為我獨尊一樣!~整輛公車都聽見!哈哈哈哈!有幾次車上有人不服氣也拿出自己的手機出來想跟我的33比都被我的33給弄到無地自容!不好意思的關掉音樂!還有一次我還拿去跟我同學那臺W550開到最大的音量比大聲!本來我都想自己未必是550的對手!在我沒接觸33之前我都以為是550是當今手機界中最大聲的一款!不是其他一般的機就可以比它大聲!可是那一次之後我對這個想發作出了變更!當今的手機界外放最大聲的不是550了!而是NOKIA的3250和6233了!因為那次我的33和550比無論550怎麼調也都是和我的33同樣大聲!在某程度上我的33比550還要大聲!更不用說音質! 2:26萬色QVGA螢幕240×320畫素看慣自己的33螢幕其他的什麼176×220,176…
0	1.外屏的動態OLED液晶藍色螢幕，有兩種動畫可選＋模擬時鐘；2、內屏有動畫桌布和靜態桌布可選；3、能設定IP撥號，用起來比較方便；4、電話本支援分組，（每條能記錄：手機號碼＋家庭電話＋辦公電話＋Email）；5、有話機鎖，可以選鎖話機或選單；6、許多鈴聲音量偏小，因此沒有什麼破音；7、筆畫輸入法是E10，系統預設是拼音輸入，按*號鍵選擇輸入法；8、點亮外屏需長按側鍵，剛開始還是摸索的了一陣；9、可以設定黑名單，然後在免來電打擾裡選擇拒接黑名單中電話或全部電話，拒接電話後對方得到的提示是『手機不在服務區』。
0	總感覺這機子的外屏要碎，呵呵，小心小心再小心的保護，目前用機4個月，還跟新的一樣，只是偶爾找不到訊號重啟就好了，再有，通電話的時候會有無法接通的情況，我想還是找網的問題，重啟也好了，面鏡上有鍵盤的印痕，總要擦的，現在已經形成習慣了，翻蓋習慣性擦屏，呵呵，感覺這機子用起來還行，沒什麼大毛病
0	產品背面的白色很性感,又不失高貴,給人清新的感覺,螢幕也夠大!支援收音,拍照!耳機還很不錯,音質好,價位又很合理
0	可以拍照。訊號相當不錯。鈴聲的效果有三星手機的味道，還算中聽
0	我的幾個同事在用南方高科的機子，反應還行，我就選這部，感覺不錯，雙屏機子，1500買的，不算貴，功能方面，最喜歡這個機子的日曆，帶陰曆的，要查什麼日子很方便，這機子配有攝像頭的，本來沒什麼用，最近寶寶降生，給他人生第一張照片就是用這機子照的，我要永久收藏，一來電話，那小傢伙眼睛就會找聲音，這機子說明書上說是40和絃的，很好聽
0	可以拍照。可以把照片當彩信發給朋友。顯示屏都是26萬色的。
0	很實用，功能齊全。
0	v798是老媽給的，嘿嘿，這裡面的英漢詞典我很喜歡，等車，沒事的時候都能拿出來看，目前我上高中，裡面的程度相當於4級水平，每天看一點，還是很有幫助的，也喜歡拿它當手電用，以前沒注意過這個功能，一次下晚自習樓道里很黑，燈也壞掉了，才想起這個能當手電，挺亮的不錯
0	年初買的6689，目前用著挺好，喜歡它的鈴聲，說明書上說是40和絃的，比我以前不帶弦的強，呵呵
0	使用一年多沒發現故障，鍵盤按著舒服，反應比較快。
0	能保障我發出去的資訊對方安全收到。
0	1、螢幕還可以，一屏顯示字數不少,清晰。2、鈴聲不錯，在同檔次的機子中可以。遊戲好玩。3、一鍵切換，非常方便，在進入主選單後，如果你覺得按上下鍵找每個主專案很麻煩的話，你不防記住每個順序，直接按相應數字，就可一鍵進入，然後同理可再按相應數字鍵進入子選單。例如按左軟鍵，進入選單，想找設定相，直接按5鍵，進入，想設定時鐘，按3鍵進入。這樣大大減少按鍵次數。電話本查詢方便，直接按對應首字母就可以找到。4、發簡訊息較快。
0	速度快，個性，耐摔
0	顯示屏十分清晰！拍照時，啟動速度還可以！可以手寫輸入文字！
0	聽歌不錯顯示螢幕好
0	今天剛買的，正品行貨，一切都還好！
0	大家說的都認可,可是我發現我的手機的音質怎麼在放有些歌的時候發出滋滋振的聲音呀,各位的有嗎,還有這款手機你們的串碼在網上查詢的時候能查到註冊嗎為什麼我的查的時候提示說"此手機還未註冊呀,你們試了嗎請快說先謝謝!!!
0	優點太多了
0	挺好的
0	MP3效果好，
0	音質好，螢幕好，功能好，能擴充套件，相當好，誰說的音質差，簡直是沒長耳朵！誰說速度慢＞＞？？簡直是沒用過慢的！！你們沒用過就別亂說！
0	功能確實齊全，效果也不錯。
0	1、能聽mp3,耳機效果很好，而且可將mp3轉到手幾記憶體當鈴聲。2、開啟java功能，能看電子書，螢幕設定背景顏色，不傷眼睛3、能播放3gp，mp4電影，換卡後很好（32m的不行）可惜不能全屏4、可控制的手機記憶體可以達到5m多，當然是瘦身以後了
0	這個價位來說整體功能不錯....音質也可以接受..拍照也還可以..特別是可以擴充套件CF卡這點不錯..比索愛那引種實際多了..
0	誰說MP3聲音不好了，你下個加洲旅館看看多清澈，下個你的眼神聽聽多動人，在手機裡絕對是極品了，你不能拿它和CD相比。而且圖象異常清晰，尤其把電腦連上可以當MODEM用，太適合我這樣在寢室用GPRS包月筆記本上網的學生了，就這個就能值500元的PC卡，就2300這樣就不錯了。圖片和鈴聲都可以自己做又好有省錢。
0	螢幕很眩，鈴聲立體感超強，遊戲也很好玩。
0	一：沉穩的黑色機身，銀色邊框，有一種說不出的神祕感。二：手感不錯，膠質外殼，溫潤貼手。按鍵較大，佈局合理，既使邊角鍵，也易操作無誤。三：聲音效能突出，既使擴音接聽，音量和音質都比較出色。支援MP3、MEPG4。揚聲器的三維環繞音效、內建震動器、彩燈隨節奏閃爍，營造出了享受音樂的氛圍。在“摩托混吧”，還有集下載、編輯、創作的開放式平臺，可滿足音樂迷的不同需求。四：帶補光並可變焦調節的30萬畫素相機。五：TFT螢幕色彩飽滿鮮亮，對比度也較高。六：時尚的娛樂功能全面：彩信收發、藍芽、K-Java下載、移動QQ。七：內建多種主題和麵板風格。八：附送64MB SD Trans-Flash快閃記憶體卡，便於儲存。
0	外觀還是不錯的，基本功能都有
0	基本滿意
0	1560元，標配，用起來感覺蠻不錯的，外形，質感和顏色比較對我的心思，通話質量清晰，26w螢幕很清晰
0	我的1770兩電一充資料線和盤
0	最近購了此機用了幾天感覺不錯，優點就不在這說了，對於待機本人用原電充足後平均一天發８條信接打電話１２分鐘待機約能維持4-5天。
0	26萬色的螢幕效果不錯,電話簿存量大,mp3音質較好,還支援移動QQ
0	沒有電話錄音功能，手機特殊功能裡沒有英漢雙語詞典。樸實的外觀，內在的品質，擴充記憶體後可以聽MP3、看3GP格式的電影、看電子書。我很喜歡。有該機的朋友可以一起探討QQ：539522629
0	機身金屬質感很強，做工精細；按鍵手感舒適；螢幕顯示效果不錯；攝像頭取景速度較快；具備簡訊群發功能；支援T-Flash卡擴充套件記憶體；支援藍芽功能，相容性不錯；電池待機時間長；支援MP3播放，音質尚可。
0	聲音啊、畫面啊都好，這就不用說了。
0	外觀很好，效能可以。
0	手感好
0	外觀沒話說！
0	它的體積小，超薄。它的簡訊容量大，有250條。對我這個簡訊使用頻繁的人來說，真的很不錯。鈴聲有40和絃，聽起來比較炫。還可以上網，上網速度快。電池的容量比一般的要大得多，是1000mAh。我測試過它的待機時間到少有200小時。很好用。收音的音質不錯，是立體感的。耳機的表現也很不錯，是一對的，而不是單個的。它的價效比高，我只用了500多就買到了。
0	在金飛鴻買的,感覺還不錯,音質也還行,後殼沒有鬆動的感覺,很貼服.
0	668元國美剛買的,不錯600條電話,160條資訊,有收音機,能上網
0	我喜歡!Linux系統穩定！我相信它會是部好機子！
0	外觀推薦、價格可以接受、色彩還行
0	時尚的外型和豐富的功能使我非常喜歡
0	很早就在想換手機，一直在W810C 3250 和E2之間徘徊，後來還是選擇了E2。比較喜歡E2的外型。我一向不用日貨的，3250又太厚了，夏天不爽。關於買機器，很多朋友都在觀望，在等水機上市。我一國美的朋友告訴我，國美要包銷我也就不等了，急啊，真的很想早點拿到真機。最後以2190的價格拿到了黑色的E2，還送了N多東西，一堆禮品。很多朋友說在國美買的時候沒有禮品，那是你沒給他要，你只問有沒有禮品送，她銷售小姐肯定告訴你沒，其實她們都自己私藏了，你給她要，她要不送，送的不多，你就不交錢。說了那麼多話，來點主題，黑色E2，機身的烤漆和造型拿到手裡感覺很不錯，也沒傳言中那麼愛留指紋。就是有點擔心哪個大大的標準插孔會進灰。機器反映也還可以，不算慢。我拿到手的是01.29P的。論壇上有人說這個版本不老美，我也不是很懂，也沒敢刷，還是等等吧，等大家都拿了，刷的人多了在說。按鍵硬度和搖桿的感應我覺的還可…
0	優點大家都說了。現在3400的價格還是比較值得購買的
0	用了5個月，外觀不用說，NO.1!功能方面能出其右者很少，除了LINUX軟體少，還沒找到對應版本的GPS軟體，其他還沒找到什麼毛病，上網速度飛快，除了不支援框架結構，網頁的相容性很好。標配和贈送的電池都可以支撐8～10個小時的連續上網，如果不經常啟動顯示屏，連續常規工作2天沒有問題。總之，前面網友提到的問題，在我這裡基本都沒有遇到，千里馬還需配伯樂，不是什麼阿貓阿狗都配使用智慧手機的。
0	優點：1：200萬畫素攝象頭，有微距可調，全屏取景。光線充足時，拍照效果一流，用最大解析度拍攝，可直接沖洗6寸照片；2：內建Realplayer，影音播放流暢、清晰，支援格式廣泛，影音資源眾多，並且支援FM；3：手寫輸入識別率驚人，有字跡記憶功能，給人書寫的暢快感，在這方面摩托羅拉的確是獨步天下；4：可在不翻蓋的情況下直接操作照相，影音播放，簡訊閱讀等功能；5：系統穩定，操作便捷，通話質量上佳；6：上網速度快，瀏覽效果好；7：內建圖象編輯器，能連線藍芽印表機無線列印，功能強大；8：標準的MiniUSB介面，直接支援U盤模式，使用方便；
0	時尚,功能齊全.
0	和E680I比，它的翻蓋設計，能很好地保護手寫的大螢幕。黑色的很內斂，沒有E680I的那麼招搖。傷心啊，我的E680I就這麼被搶了，還過A1200是不錯，還有大禮包，送了好多東西，有藍芽耳機，三個電池，還有車載充電器，還有一個最大的驚喜，就是還送了一個mircosd卡和轉接的SD卡。雖說只有100多元錢，可真是讓人感到什麼是體貼了。
0	1、外觀設計非常有創意，手機的外殼材質採用獨特的柔軟質地，搭配起來感覺極佳；2、200永珍素的攝像頭，無與倫比的拍攝效果，對色彩的還原很好，照片效果不錯，作為moto的第一款200永珍素的機器算及格了。3、QVGA螢幕顯示效果非常不錯，看起來很舒服。4、Linux作業系統穩定性和易用性兩方面比其它系統強，手機中內建的軟體能滿足大部分商務人事需要
0	1.高硬度的塑料翻蓋不僅具備較佳的耐磨性，對“脆弱”的觸控式螢幕也起了很好的保護作用
0	1）外觀新穎2）擁有強大的多媒體功能和卓越的效能，同時將電池的消耗減到最小，方便了更多的使用者3)這款手機的重量只有95克左右,輕巧方便4)鈴聲音質表現較佳，聲音層次清晰，即使開到最大聲也沒有爆音
0	1、優雅華麗的外觀，透明的水晶外屏設計，既突顯檔次，又不失時尚！2、特有的名片紅外掃描功能，給商務人士帶來了極大的便利！3、柯達移動功能，更把智慧手機帶給人類的便捷性體現的淋漓盡致！以上三點是其他現有銷售機型所不具備的功能，應該可以稱之為優點
0	便宜。能拍照。支援MP3。
0	1000多塊的價格，和小巧的造形、和諧的顏色搭配，讓我心動買了它，而且鍵盤手感不錯，別的不多說
0	剛買了一週，感覺好可以
0	剛發完評論,有網友問機子經常出現記憶體已滿的警告,我用A780近一年知道什麼原因,是電話卡記憶體滿了,不必擔心,機子和擴充套件卡地方大著了,卡里的資訊可刪可不刪.
0	CPU處理速度真快，軟體豐富，強機！
0	大氣，適合男人使用。第二，時間再換電池後不用重設！第三，聲音很好，沒有迴音或小音量的故障！第四，待機時間應在三天左右。第五，屏顯在65536色手機裡相是相當不錯的，何況他還是tft觸控式螢幕。第六，分機撥號應用小鍵盤，觸控式螢幕沒試過就別胡說！總之，2005-9-26guest就一傻＊！你丫用過嗎就胡說，你這個豬！！！！
0	功能齊全，除了收音功能，其他該有的都有了。更換電池時時間不需要重設,關機後鬧鐘會響,開啟翻蓋可以撥發機。我剛買的這款機子，覺得還不錯。有些人說話不客觀，我買之前看了這些網友的話差點不敢買，不過幸好沒相信這些人的話。
0	大家談了780的缺點，我覺得，除了電池外，其他的768都可以啊，難到780反而倒退了？
0	名副其實的PDA
0	我的2電2充帶耳機和資料線、光碟，和諾基亞的那些小朋友的玩具相比功能太舒服了，適合商務人士使用，功能強大，可以當半個膝上型電腦用了，方便。
0	用了2個月了感覺不錯!
0	摔了好幾次，沒有問題！操作簡單，功能實用！
0	通話質量清晰,外型時尚穩重,適合男士使用,比較耐用
0	機身大小適中，男士用手感很好，電池也還不錯，我這幾天天天玩遊戲，拍照，能用3、4天。
0	優點大家說得都差不多了.對於支援國產品牌來說,聯想真的是個不錯的選擇.
0	好的就不說了，上面幾位都說了
0	兩款手機的價格都是比較合理的!比較讓消費者接受.
0	ET280整體表現很出色，如果在價格能下調一些，就會成為很有價效比的機型。1.機身採用金屬材質，比較耐磨； 2.超大螢幕，顯示效果出色； 3.拍攝功能較為強大，效果出色； 4.電池續航能力強； 5.支援GPRS 與JAVA；
0	價效比還是不錯.
0	外觀很乾淨,很漂亮!!而且還支援mp3,竟然還是這麼便宜的價錢!
0	能聽mp3
0	很小巧,很好看,很適合在校的女學生用啊~還沒買手機的人買這款是個非常好的選擇啊~!!!!!
0	1、2.2超大尺寸配合26萬色寬視角顯示的螢幕超凡脫俗、色彩豔麗、2、支援手寫功能，反應迅速，識別率高，很適用。3、語音識別，這個功能太好了，很方便查詢，呼之就出。4、專業音響系統穩定有力、真實動聽，3D環繞效果不錯。5、朗讀來電、簡訊及各種提示。6、採用金屬質感外殼，線條簡潔流暢、外觀大氣。
0	螢幕顯示效果細膩逼真。128和絃鈴聲音質表現就是超好。全面支援藍芽介面、資料線傳輸和Java擴充套件，資料傳輸非常方便。
0	聽內建鈴聲時，感覺聲音效果不錯。而且還支援自編鈴聲，可以滿足一下DIY的樂趣。而且原裝配件中還有耳機，又省下幾個銀子了。電話薄也夠大，500條足夠了，除了可以新增聯絡人的電話外，還能在聯絡人專案中新增電郵地址和QQ號；查詢聯絡人也比較方便。
0	有多種外觀可供選擇：紅、銀、綠、藍，挑了半天，還是選擇了紅色，整個機身全是紅色，感覺十分搶眼！鈴聲和顯示屏效果也還行。300組電話薄和100條簡訊也夠平常用了。支援WAP上網。內建移動QQ功能。待機時間還可以！
0	我女朋友喜歡
0	超薄機身，纖引時尚潮流；鬧鐘提供兩次設定時間提示；類似防火牆的接線祕書功能；電池持久耐用
0	最為獨特的設計就是其螢幕右下角的那個小圓點了，還以為那是一個服務指示燈。原來是K686獨有的“LIGHT SENSOR”功能。當用戶把螢幕背景燈選擇為“自動”時，它就會根據不同環境自動調節螢幕顯示亮度以達到節能的效果。支援動態拍攝功能，不過20秒的時間有些偏短。
0	兩個螢幕，2萬多色了！反正畫面清晰、細膩，文字也看得十分清晰！待機動畫也很好看，每一款都相當精彩。，可以換著來！背景燈可自設15秒到10分鐘的點亮時間，這樣可以省電！還可以自編問候語！
0	文字輸入非常之快。功能全面。記憶體容量出色。
0	1.做工考究，手感不錯； 2.螢幕顯示效果不錯； 3.鈴聲清脆、嘹亮； 4.電話本儲存量較大，支援SMS、EMS和MMS； 5.拍攝功能強大，在每一種相片尺寸下都可以實現最大倍數的變焦； 6.支援JAVA、GPRS和紅外；
0	1、做工非常精良，手感特別好。2、鈴音大。3、照相清晰。
0	K18做工方面非常不錯！尤其是照相方面這款機器的照相可以和聯想的130W畫素的相媲美，和同等畫素的簡直不是一個級別，我用這款機器和聯想的V850（130W相素的，可能是內屏65K色影響了他整體的效果！）、LG的G810（30W畫素）、海爾的V6000（30W畫素）比較過！可以毫不憂鬱的說是裡面拍攝最清晰的！通話聲音大！在嘈雜的商場裡把通話音量調到最大，絕對可以聽到對方的聲音，而且本人還覺得有些過大！根本就不用調到最大聲去使用！這款機器還支援MFLASH手機動畫，這可是喜歡手機DIY愛好者的最好選擇！
0	1.外屏256色，內屏面積很大，顯示效果出色； 2.支援FM收音、一鍵上網，還支援最新的EMS5.0功能； 3.電話簿儲存量大； 4.鈴聲效果不錯，還專為短訊息配置10首鈴聲； 5.支援關機鬧鐘。2000元左右的代價就能得到彩色螢幕、GPRS、多媒體資訊以及藍芽功能，再多掏一點就有外接攝像頭可玩，夫復何求？
0	出色的雙彩屏，動聽的16和鉉鈴聲以及方便實用的fm調頻收音機，各個都能構成為誘惑我們的理由。
0	如標題所述。質量還不錯，沒在維修上出現問題
0	偶認為手機最重要的作用是通訊，因此擁有較長的電池待機時間、良好的通話能力是鑑別一部優秀手機的前提。K618電池巡航能力強,電池經過三次完全衝放之後（座衝），現在可以做到薄電70小時以上，厚電120小時以上的待機時間（平均每天3個電話，5條簡訊，連線30分鐘）。訊號穩定，通話失真率低，通訊質量讓人滿意。
0	外觀看上去，很漂亮，一身紅裝，而且紅的自然。機子造型也很好，比較長，而且比較輕巧，手感不錯。訊號還湊和。
0	1.鈴聲效果很好； 2.螢幕顯示效果出色； 3.通話質量不錯，聲音清晰； 4.遊戲可玩性高；
0	總體上不錯，相當滿意。
0	1.螢幕比較清晰鮮豔.2.DV攝像功能 ,可以把拍攝的片段發到電腦中儲存.3.拍照相當清晰,感覺不象是手機拍出來的.4.鍵盤設計挺不錯的,手感很好,按鍵比較大,按起來特方便.
0	1.機身設有來電彩燈，非常動感眩目 .2.外屏不是彩屏而是蘭+黃雙色螢幕，滾動顯示出來的時間很有個性,顯示很清晰,就是稍微小點.3.支援WAP和GPRS.4.電量低會有人聲提示,挺逗的.
0	還過的去吧
0	它的外形美觀，手感也不錯，鈴聲也挺好，我喜歡它
0	１外觀時尚,２功能一般比k8i8要好的多,３螢幕亮度高，顯示效果好,４訊號好,５鈴聲動聽
0	1 、外觀很時尚，少男少女大伯大媽都適合； 2 、功能：很實用，和絃鈴聲 / 自動開關機 / 關機鬧鐘（支援懶人鬧鐘） / 通訊錄分組 / 分組設定鈴聲（可以聞聲識人，呵呵）收到的簡訊可以再修改傳送，可以群發 / 萬年曆 / 區號查詢等； 3 、顯示螢幕：清楚，由其是內屏可以顯示 8 行 8 箇中文字。一般一條簡訊一目瞭然了！每個中文字沒有缺胳膊少腿的現象。
0	1、強大的電話簿功能，除了可在手機裡儲存500條電話外還可以在手機與SIM卡之間相互全部複製移動或相互逐條複製移動，可以給電話分組設定不同來電鈴聲圖片，可以給每條電話設定不同的來電大頭貼，其他諸如聲控撥號智慧查詢撥號IP撥號及選擇電話自動儲存到手機或到SIM卡等應有盡有。2、強大的輸入法功能，我特別喜歡t9簡體中文聯想輸入的功能。3、待機屏支援大頭貼背景圖片、動畫背景圖片、通過資料線下載的背景圖片及通過手機外接攝像頭拍攝的背景圖片，很不錯。
0	黑色機總讓人感覺很酷，剛剛拿手上用，同事都過來看哦，嘿嘿，拿起來也很輕。按鍵音挺逗的，以選擇東北話，閩南話，上海話，很搞笑，電話每天都用，3天充一次，還行
0	外觀設計較好，做工細緻,電池續航能力較強,娛樂功能較好，附帶FM調頻收音功能。鈴聲也可以！
0	世界上最差的售後服務，剛買了壞了也不給修好！
0	1.外觀設計較好，做工細緻2.電池續航能力較強3.娛樂功能較好，附帶FM調頻收音功能
0	外形和做工都不錯，待機時間也長
0	鈴聲音量大，來電一般都可以接到！操作介面給人很親切的感覺，而且目錄很清新很簡單，很方便使用！外面那個螢幕，可以設定待機和對比度！裡面螢幕的效果還說得過去！
0	外形時尚，功能齊全
0	買這款手機時我是看中了它的螢幕，採用了65536色CSTN彩色螢幕，無論是文字或是圖片的顯示都相當細膩生動，螢幕的對比度與光亮度都十分充足。不僅“身材”出眾，S800的功能也是非常的強大，S800每一個功能選項都有相應的動畫作為圖示指示，感覺非常人性化。對於使用者使用較多的簡訊功能，S800提供了數字、英文、拼音和筆畫四種輸入方法。S800支援EMS簡訊並且提供了EFR_STK支援。自己摸索出來，在編輯短訊息時，按“＃”鍵來快速切換輸入法。不妨告訴你S800的正常通話時間約為兩小時，預期待機時間為120小時，如果使用頻繁，電池差不多正常使用兩天。在鈴聲方面，S800採用了64和絃鈴音，30首特色MIDI鈴聲，呵呵，當然如果你嫌少可以去康佳樂園下載更多的鈴音。
0	S800造型是典型滑蓋手機造型，外型細部都顯得非常順滑。按鍵部分佈局非常的清晰，按鍵手感很好，在配合藍色背景燈光設計，樸實簡潔。螢幕區按鍵區的外部造型非常相似，在手機滑蓋關閉的狀態下兩個部分渾然一體，緊密結合。
0	外形不錯!
0	手機現在是離不開了，因為常在外邊跑，所以每天都24小時開機，說實話，我用機子挺費的，選這隻手機的原因就是看中它配的電池了，感覺用著還行，這機子我能用的住，呵呵，過來支援康佳一把
0	1.作為一款低端手機，功能較為豐富，實用2.電池續航能力較好，充電時間短3.娛樂功能較為突出
0	自己實用最重要，照相．ＭＰ３播放．６０Ｍ記憶體．手感好．
0	螢幕很大很清晰真實手感好拍照清晰
0	清晰度高，具有來電視訊功能
0	可以錄音六分鐘。也好操作，可以當一個錄音筆用了。
0	通話質量還可以。鈴聲一般，不是很大也不很小；外觀還看得過去，價位也不高，新奇的功能一個沒有，基本功能較齊全，能滿足日常使用的需求。
0	照相清晰,音質很好
0	除了待機時間短，其他都不錯
0	螢幕挺大的，拍的照片也清晰，機子也夠薄，摸起來手感也還可以。單說2000元以下的機子能配到130萬畫素的可是不多，剛剛搞了一部用，呵呵，感覺超不錯
0	這隻手寫機反應挺快，而且手寫識別挺準的，外形也不錯
0	我用過你們的手機還不錯加油
0	1、其15mm的機身厚度設計無非是京瓷KZ860最大的優點，寬大的按鍵設計也不失手感和質感。 2、可視面積達2英寸且高解析度為128×160畫素的65,536色TFT顯示屏，更突出在各種色彩之間的過渡和層次感都相當圓滑和豐富,整體畫面逼真細膩，螢幕的色彩豔麗，光澤均勻，對於閱讀文字、欣賞圖片時都極為悅目。 3、2.8M記憶體容量可以讓你的手機變得更具有個性化，輕易地管理京瓷KZ860內所儲存的檔案，並可實時查閱檔案的大小和做出刪除，大大提高使用效率。 4、內建35萬畫素CMOS帶閃光燈數碼攝像機，3階4倍變焦,攝像功能相當具有人性化，非常貼心圖片編輯功能。
0	機身外觀時尚，鍵盤操作手感好，支援CDMA1X
0	5.電話本的備份我在KZ690裡還發現了一項挺實用的功能，那就是電話本的備份。它既支援將SIM卡上的電話本全部複製到手機上，也可以從手機上全複製回SIM卡上，這樣無論是手機壞掉還是送去維修，只要把電話複製到手機卡上就行了。6.其他功能也很實用KZ690的鬧鐘功能也很實用，除了可以分別設定三個鬧鐘以外，還可以讓它分別按一次、每天、雙休日、工作日（就是週一到週五）為週期進行報時。再有就是比較常用的計算器和萬年曆功能，雖然他們沒有什麼過人之處，不過做為這麼一部低端手機，能做到這些我已經很滿意了。
0	不言而喻，這款金立GN636聲控手機最大的亮點，就在於它強大的智慧撥號功能。它採用智慧模糊語音分辨系統，無需事先錄音，無需標準普通話，手機都可以根據你所說出的人名或報出的電話號碼撥打相應電話。此外，金立GN636還具備一些人性化的功能，比如來電免打擾，可以禮貌、溫和的拒絕不想接聽的電話，比如記事本，可以提醒你不要忘記重要計劃和安排。
0	內建數碼相機，可以進行簡單的拍照！原裝配件較全：包括一電一充和耳機等！有彩信功能！有來電防火牆功能！內建電子字典！支援資料線下載功能！支援聲控語音撥號！有錄音功能！
0	把玩了幾天，總體感覺還不錯。按鍵操作靈活。通話穩定，聲音清晰。mp3和視訊播放都很流暢自然，螢幕顯示清新亮麗，效果令人滿意。使用T9輸入法，發簡訊時十分方便快捷。還有就是連線資料線就可以當Ｕ盤使用。
0	一是把錄下的話可當作來電鈴聲，給了很大的個性創意空間啊，我就給所有女同學的號碼錄了個“帥哥，快接我的電話”的聲音，呵呵，爽！二是支援WAP2.0，下載速度很快，而且圖片都可以直接顯示，坐車的時候無聊還可以線上看網上的小說。外觀比較硬朗，比較符合我的個性，機器拿在手裡手感也很舒服。據說這個機器是通過義大利TIM認證的，質量應該不錯，我用的目前還沒出什麼問題。
0	螢幕不錯！MP3與MP4播放都還可以，而且功能較多，對於1500左右的價格值得！！！
0	外觀時尚.螢幕顯示效果好.具有擴充套件能力.
0	1.如果促銷也許便宜！2.很適合通訊花樣少的使用者！
0	同類相比外型可以看，簡訊檢視可以直接翻下一條（方便）
0	智慧手機，我以前也用過很多，從最開始的treo180到treo270,再到ET180，和現在的P505，也算是用了很多，早在去年看到P505的一些介紹之後，就一直很心癢，現在有幸得手，經過幾天的試用，現在寫一些心得，也給朋友們一個參考。
0	很好用效能比價高
0	外觀大方，功能比較多，攝像、錄音、mp3/mp4、紅外均有效果還可以。
0	功能強大，手感很好，外觀大方，適合男人。
0	手機識別率很高，本人認為這是該機最大的優，據說其識別軟體是漢王的技術。農曆顯示及農曆節氣提示等小功能貼閤中國人的需求。
0	外觀小巧，簡潔，沒有一點多餘的感覺，具有一定的特色，是一款不錯的手機，是民族品牌的驕傲！！
0	操作比較直觀，手寫識別率比國外品牌好，音質不錯
0	好精緻的！特別適合妹妹！
0	質感，輕巧。外觀時尚，價格合理
0	1.手寫識別特別快2.功能多價格便宜、
0	1.手寫輸入還行,用著還行.基本上還是一部不錯的手機.其它不說了
0	除了缺點
0	這機子算是海爾比較出彩的機子了吧，帶手寫的機子，樣子做的也很有個性，功能方面做的也很出色，其中有個絕密保險箱功能我很欣賞，很好的保護了使用者的隱私，建議以後出的機子都有這一功能
0	硬體不錯，從外觀，做工多不錯.
0	1.外觀漂亮，十足高檔手機2.通話非常好，聲音清晰，前面說N60訊號不穩的朋友，可能買到水貨了吧？3.旋屏+手寫+320*240清晰度，超越同價位所有外國手機4.影音效果一流，MP3功能不輸索愛W800C5.照相不錯，插值提升的效果約等於300萬畫素級DC，特別是夜拍和近拍效果特好6.智慧功能強，手寫板+日程+任務+電子書+JAVA擴充7.待機時間長，一天看一部電影+聽3小時MP3+拍50張照片+打半小時電話，厚電可撐3天。如果不怎麼使用，可以待機5天左右8.優點太多了，比我用過的諾基亞，索愛，摩托的機子都好。估計我以後不會買外國貨了
0	手感不錯，聲音效果也行，發簡訊方便
0	好,史上最好的國產手機!!!支援國貨,振興中華!!!!!
0	１、待機：A62配備了兩塊電池，我每天有十幾條簡訊，30分鐘左右電話，再加上偶爾拍照，玩遊戲。950mAh那塊可待機3——4天，680mAh那塊可待機2——3天。曾進行了一次測試，聽了兩個多小時mp3，掉了一格電。保守估計連續可聽6——8個小時。對這樣一款TFT彩屏手機，其電池有這樣的表現已經很不錯了。２、按鍵反應很快，符合我的需要。鍵盤平，比較大，應該很適合男性使用。尤其是側鍵功能較多，可用於報時，讀出未接來電，未讀簡訊。訊號較好，。３、拍照功能：200百萬畫素的效果不是吹出來的，大家可以看看我後臺發的照片就知道她的拍照魅力了。４、保險箱功能很有用。可以將祕密鎖起來。５、mp4播放效果較好。我從網上下載了《愛拼才會贏》及其它mp4格式媒體檔案，影象相當清晰。mp3播放十分方便，不用翻蓋即可進行。聲音效果不錯。６、人性化設計。來電提示音，簡訊提示音可自行設定。擴充套件卡支援熱插拔。鬧鐘五…
0	手寫輸入；通話質量好；外觀大方；多功能
0	韓式滑蓋設計加手寫筆的輸入方式，讓這款手機擁有最佳的使用舒適度，別小看它附帶的那個小巧的手寫筆，給我這樣對拼音輸入法不是太瞭解的使用者提供了又一種輸入方式選擇，而且它的靈敏度不錯，當習慣了手寫輸入方式後，發簡訊的速度也會快很多；標配200萬畫素攝像頭的效果還行，外出辦公做個留念還是挺不錯的；96和絃鈴聲的效果也夠清晰，可以隨意把自己喜愛的MP3設定成鈴聲，可玩性相當高
0	應該在保證質量的前提下，價格適中，先佔領市場，讓使用者感覺到海爾手機是非常可靠的，就像海爾冰箱一樣，這樣海爾手機還會沒有銷路嗎？利潤還會少嗎？在一定的時期讓利於消費者不見得就會減少利潤，放長線釣大魚，看看奇瑞汽車，一開始不就是走的讓利於消費者，佔領市場的戰略嗎~!
0	外形確實不錯，功能也算齊全，流行的功能都有了，支援一下
0	我曾經也碰見過，後來才發現是電池卡扣沒有卡好，注意一下就解決了，並非手機質量問題，實話實說，不能隨便冤枉人，呵呵
0	外觀比較冷峻，功能也比較齊全，mp3\mp4\200萬畫素……mp4可以橫屏哦~~~用的感覺還行吧
0	優：貝殼式設計時尚。紫、藍和淡黃三種背光燈。簡訊防火牆很好。
0	1，語音報號，特別在駕車，耳機接聽等不便看手機的情況下比較實用。2，拍攝圖片效果好，特有的4副照片同畫面顯示功能。3，聲音巨集亮悅耳。
0	我需要的功能基本都有了～～
0	待機很長!1周多!可以錄音方便!
0	外形還不錯,做工精細,可自錄鈴聲和簡訊聲!好
0	待機時間好，外形個人喜歡
0	廣告說:"旋影加百萬畫素攝像頭",買回來後,拍照時可以把螢幕旋轉,的確很方便,照片還算清晰;螢幕顯示細膩，看上去比較鮮豔,文字也很晰,沒什麼"毛邊"!簡訊輸入速度和選單反應速度可以,等待時間很短很短.鈴聲也不錯，在聽內建的各種樂器時,十分準確.
0	拍照功能全面，解析度也不錯。頂極64和絃音。整體執行水平較好。
0	外型非常喜歡,不誇張,顯穩重.
0	基本應有的都有
0	外觀喜歡
0	1月31日買的859，剛拿上覺的手感太好了，發簡訊按鍵舒服。支援來電大頭貼，有樂趣！支援紅外傳輸，手機間傳送資料方便！揚聲器外接，鈴聲相對要大很多，在嘈雜的環境也不至漏掉來電。記憶體7M，至於手機電池嘛，原裝的電池還是可以的，用的不多的話，撐三四天沒問題，在彩屏中算好的了。
0	機身整體挺流暢，使用翻蓋接聽比較順手。接聽時螢幕不亮，節約電，而且有分鐘提示，很好，這個很人性化喲。遊戲還可以，還可以上網玩遊戲，內建遊戲也還可以；中國特色專案做的非常好，特別是有農曆時間，就是轉換費點時間。電池非常好，我一天電話有三百個左右，只用了一格電池；
0	1.外觀大氣。2.主流配置。3.支援來電大頭貼，不過得設定到群裡，如果你想要單人的，可以單獨把這個人自己佔一個群。4.可外屏字拍（不過麻煩）。5.拍照可關閉快門音（手機聲音關閉）。6.可設定熱鍵（功能項）。7.可語音撥號。8.可語音操作（長按ok鍵，喚出語音功能）。9.可鎖鍵盤（長按C鍵）。10.充電器奇輕，攜帶方便。11.支援紅外傳輸。12.支援JAVA2.0。13.耳機，充電器插孔有護蓋。14.揚聲器外接，在攝像頭左側。15.長按通話鍵可直接在撥打號碼前加IP。16.記憶體大7M。17.機身無天線。18.簡訊支援簽名。
0	這款手機不僅擁有130萬畫素的攝像頭，而且還配有TV連線線，可以輕鬆地在電視上瀏覽照片和A/V短片，這個功能在一般的主流手機上都是沒有的哦，顯得非常有特色，儼然一部數碼萬物，可玩性相當高；內建的觸控式螢幕技術也讓這款手機增色不少，使用舒適度一流，讓我減少了使用輸入法發簡訊的麻煩，只需螢幕手寫即可完成
0	待機時間為是這款手機的最大亮點，40天的超長待機的確吸引人；鍵盤的手感很好。
0	只要用上飛利浦手機的人，就很難在用別的品牌的手機，我相信有很多用過飛利浦手機的人與我有同感，我是說很難！長待機，耐用，是她最大的優點，如果你是一個追求簡單的人我推薦用飛利浦手機
0	超長時間待機，適用於生活節奏快，時間少的人群。
0	1、做工不錯，樣子也很好看。2、通話聲音音質很不錯。3、mp3播放效果不錯（用耳機），音質相當理想。4、與計算機連線很方便，可直接作U盤使用。
0	機身外殼採用烤漆工藝,不易留下指紋；功能全面，記憶體大。
0	外表是大部分女生的最愛型別，時尚美觀，記憶體很大130萬的攝像頭也不錯，我的電池效能超好，給家裡打1小時電話都沒事，還能再用起碼1-2天。熱鍵的設定也不錯，很多功能直接調出。
0	小巧好看,特別是針對女性使用者推出特別功能很有人情味,功能簡單使用,是比較適合女性使用的一款手機
0	很漂亮，一見鍾情,而且待機時間超長
0	剛買2天，好喜歡，喜悅ing～′～～′今天玩了玩自定義熱健功能，太好了，把短按上健定義為看簡訊，2定義為照相機,8定義為會議模式......
0	剛買的還不瞭解
0	外觀很漂亮,手感也不錯.功能齊全
0	很耐看,是飛利浦的頂級產品,剛剛買回來,還說不出什麼優點和缺點,總之很喜歡,用一陣再和大家分享心得.
0	支援SD/MMC卡，可擴充記憶體，最大優點；mp3播放效果還可以；更換鈴聲和背景可直接使用記憶體卡里的，比較方便；螢幕比較大，看起來舒服；26萬色確實比6.5萬色的好；滑蓋使用方便，有質感。
0	支援SD/MMC卡，可擴充記憶體是我買他的最大原因；mp3的播放功能還可以，雖然聲音沒有索愛的W系列大；滑蓋手感好，有質感；執行速度還可以，比我以前用的一款moto快多了。
0	飛利浦 960手機支援SD/MMC卡儲存，並可最大支援到512MB。在具備紅外介面的同時還支援USB資料線並能夠將手機做“移動U盤”使用。此外960還增加了比較流行的MP3/AAC格式鈴聲和支援64和絃鈴聲。同時手機配備的內建攝像頭為SXGA的130萬畫素而非傳說的200萬畫素，在功能上則支援MP3/AAC播放功能，可滷質QCIF格式的視訊錄影。
0	外觀很男人
0	簡潔，時尚
0	１．待機時間沒的調２．拍照還可以３．外行設計非常酷
0	全身線條流暢，超長待機。
0	1、外觀大方，整體做工不錯；2、待機時間超長；3、百萬畫素的拍照功能，效果還不錯，64和絃鈴聲的表現令人滿意；4、配合紅外線和資料線使用，和PC資料交換非常方便。
0	看到對768的好評，我也衝動的買了一個，可是就只是開心了一天都不到。 兩塊電池都只能用一天，原裝電只能堅持一天多，而且是晚上關機，電話三四個（加起來不超過15分鐘）,另外一塊就更差了，連10個小時都不行，而且是完全靜待機。我哭啊，誰說這個手機待機時間長的。早上找到飛利浦手機維修點，說我的手機沒有問題，電池也沒有問題，那到底是誰的問題，我才買了一週啊。不過我也要說一下它的優缺點優點：手機攝像效果不錯，戴耳機聽音樂的效果不錯，選單比較明瞭，手電功能比較方便，隨意更改快捷建的功能我很喜歡，就是其中可以選擇的專案不夠多。
0	功能全,現流行的都有了.色彩也不錯,螢幕夠大方.
0	功能比較全
0	1.圓滑弧形設計手感相當好。2.MP3播放效果出色，音質比較優異。3.擴充套件功能好，支援記憶體擴充、支援紅外、藍芽功能、USB1.1資料線及免驅動U盤功能。4.電池待機時間長。
0	也買了，感覺不錯，手感很好，2280搞定,送藍芽
0	圓滑的弧形設計手感相當好；MP3播放出色，音質相當優異；內建主流的130萬畫素攝像頭並帶有閃光燈；支援記憶體擴充；支援紅外、藍芽藍芽功能、USB1.1資料線及免驅動U盤功能；電池待機時間長。
0	說是功能全藍芽只能傳300KB哎~~很是踢臉啊~~我無奈啊~~我同學的768當天買當天換~~而且導航鍵十分難用啊~~~~~而且機子反映很遲鈍啊~~看不出來有什麼優點唯一的優點就是它有個金屬外殼
0	功能比較全，
0	也買了，感覺不錯，手感很好，2350搞定，暫時沒有什麼不爽的，就是不知道是否耐磨！
0	真的很好用～～
0	顯示屏達到26萬色，影象清晰，而且，外屏也可以取景！鈴聲十分清脆！比較柔和！內建揚聲器也不錯，保證了MP3播放時的音質！CCD的攝像頭拍照更專業！
0	別的一般！有自動應答功能啊！我不願接的人我就起動自動應答！特方便
0	我昨天剛買了部，對於它的簡訊確定方式開始真的不習慣，現在還好了。不過效能真的不錯，收音機，移動QQ，java，相機==皆有。上網很方便。
0	這上面是不是打錯了，才８５０元？有誰能告訴我這機子到底多少錢啊
0	1.做工不錯。2.按鍵手感比較出色。3.螢幕畫面顯示效果相當細膩逼真。4.內建藍芽、紅外介面，並且還支援RS-MMC卡的擴充。5.拍攝效果相當好。
0	等同於筆記本
0	1、融合了時尚滑蓋元素，鍵盤採用側開方式，同時螢幕顯示內容還可以自動調整方向，非常時尚2、採用“微軟”最新版本WindowsMobile5.0作業系統，配備128MBROM和64MBRAM，立體聲揚聲器，USB2.0、藍芽。。。功能強大3、觸控式螢幕為65536色的TFT顯示屏，2.8英寸可視面積，解析度為標準的240×320畫素，顯示效果清晰，色彩鮮豔4、130萬畫素的CMOS攝像頭，4倍數碼變焦，7種拍攝模式，帶補光燈，拍攝效果不錯5、聯絡人功能太強了，電話本的儲存條數無上限，每個名片下可儲存將近30項內容
0	外觀設計時尚，鍵盤手感良好；螢幕效果很好，色彩飽滿鮮豔；鈴聲效果不錯；自帶閃光燈，拍攝功能強大；功能齊全豐富；電池待機時間長；記憶體容量較大。
0	基本可以說上是完美
0	身材纖細,製做工藝也好.手寫筆整體手感不錯,觸控式螢幕面積也挺大,又好寫又好看文字.聲色也不錯,裡外螢幕都十分清晰,鈴聲音量洪亮.待機時間也可以,三四天不成問題.有專門的自拍鏡,便於自娛自樂了.
0	外觀大方，螢幕夠大，聲音還不錯，而且比以前的薄了一些，最重要的，裡面有詞典，計算器，健康物語，比較不錯！
0	1.功能設計人性化，特有“健康物語”功能； 2.螢幕表現令人滿意； 3.內建遊戲可玩性高； 4.電話薄儲存量較大，支援名片式儲存； 5.支援簡訊群發、英漢字典功能； 6.可錄製語音備忘錄； 7.電池待機時間較長；
0	螢幕顯示的色彩比較豐富，支援WAP、GPRS，支援錄音和來電防火牆，電池使用時間也比較長！
0	東信EG818 GPRS雙屏手機，4096色激情真彩，16和絃曼妙鈴音，處處動人心絃。機身做工手感都很好，流暢線條，輕巧優雅，手感盈然，為你帶來前所未有的激情體驗。 螢幕大，支援10行中文顯示，每行8字，支援WAP、GPRS、錄音、來電防火牆功能，電池待機時間較長。
0	1、EG860的替代產品，稱為東方魅力2，改進了過去手機電池和機身之間縫隙過大的缺點，做工也更為精細，手感也更好。2、螢幕顯示比較豐富，支援10行中文顯示，每行8字，使用者瀏覽資訊更加輕鬆和方便免去了接收簡訊後頻繁翻頁的煩惱，對於簡訊一族非常合適。3、獨具的“來電防火牆”是EG818的主要賣點之一能夠有效隔離不必要的騷擾，使使用者進入一個全新的寧靜空間。
0	耐泡，跑了半個小時，才從洗衣機裡撈出來，扣出電池，拆掉外屏的蓋子，內屏的蓋子，然後，吹風機吹了半個小時，再放到電腦顯示器上，烘了倆個小時，拿起來繼續用，，，沒毛病，03年初購買，真皮實，我從六樓掉到四樓，拿起來，裝好電池，繼續用。沒毛病，現在待電時間四天三夜。。唉！真想給東信寫份表揚信，這樣的手機，應該多生產一些，可惜，聽說早就停產了。。。
0	鈴聲悅耳！
0	款式小巧，螢幕清晰，待機時間也可以。
0	我的730沒有過重齊的現象，不過電池待機時間有些短，我看了一下，好象是因為超大高亮真彩螢幕的原因。
0	馬馬虎虎還可以吧。
0	不到一千元，在電信超市買的，鈴聲還可以，來電時，可選鈴聲還算清脆！可以簡單地短時間錄音！
0	今天到商店一看，說廠家搞活動，價格也確實挺低的，並且兩電兩衝，資料線光碟耳機都帶
0	今天逛手機市場,發覺這款價格狂降,就買了,看外觀,不錯,有咖啡色和蘭色兩種,(不知還有沒有其他顏色)整體統一流線型設計,蠻小巧玲瓏的,色彩感覺也還可以,功能較全,只是價格比列出的還要便宜呵呵可能是照顧咱窮人吧呵呵
0	我是今年3月1號買的機器，當天買回來的那個的確有宕機的情況，後來我去找東信的售後，他們給換了個新的，後來這個用的還好，一直都沒有大家所說的宕機的情況。
0	你的觀點有點太片面性了，這機子我用子，彩屏加和絃加GPRS。
0	我剛剛買了一部，是彩色的那種，我覺得功能還可以，不過螢幕滿大的。
0	我剛剛買的彩屏那種，福州有促銷788，排隊買，我運氣好買了一部。感覺最好的就是螢幕，聲音不錯，不過我喜歡的就3首。還可以自動開機和關機。
0	我用了兩個月，除了時間不太準之外沒什麼效能上的毛病。我滿意的是螢幕的大小和顏色以及自動開關機的功能。
0	功能挺全的還可以
0	1 使用起來還是非常方便的，尤其是它的鈴聲，非常響亮2 螢幕，TFT的，非常清晰，感覺顆粒感比起其他機器的TFT要好的多3 它有3種中文輸入方式，發起簡訊來也比較方便4 遊戲功能比較好，自帶的遊戲不錯
0	1.鈴聲優美，音量較大； 2.螢幕顯示清晰； 3.攝像頭為５倍變焦，抓圖比較方便； 4.內建遊戲可玩性高，支援 JAVA 下載； 5.支援FM收音，收音效果不錯；
0	1，外形夠酷，通話質量也不錯2，內含多款遊戲，娛樂功能比較強3，內建多組動態桌布，使用者可自定義4，價格也不貴，還可以接受
0	此款手機很漂亮，通話時的音質很好，沒有雜音呀。怎麼說呢，適合低收入人群使用。或是年輕的女孩子用。
0	手機的螢幕效果不錯顏色比較鮮豔，而且可以調節自動關閉螢幕亮度功能，使用很方便。還是採用紅色的鍵盤背景燈，金屬質感的按鍵，靈敏度很高，用著爽。16和絃鈴聲，內建5款遊戲：坦克大戰、二十一點、小精靈、五子棋和倉庫世家。自帶的拍照相機所拍的圖象也不錯清晰的攝像效果，逼真地體現了生活的色彩，讓心神迴歸大自然。內建30萬畫素的數碼攝像頭具有連拍、定時拍照的功能。除此之外，它還具備2段式變焦、3種攝像品質、4組環境模式和6組拍攝效果，並且可儲存約60張的畫面。
0	1 價格最低的雙屏而且是TFT彩屏手機2 中文輸入不錯，比T9好像還有改進3 具有自動關機功能4 螢幕效果不錯5 可以從簡訊內容中提取電話號碼儲存到號碼簿中（很棒的功能）6 體積小巧
0	購了5688+後感到好用，又給女兒購了一個5688也好用啊。
0	支援真人原唱的鈴聲，有同步軟體PC，130萬畫素的數碼相機拍出的相片比一般相機清楚，可選鈴聲比較豐富，支援簡訊群發！
0	這款機子不錯,無論從價格還是到效能都很好,我用了一段時間覺得挺好
0	1.機身採用噴漆，很有質感,手感也很不錯的.2.螢幕顏色過渡柔和，顯示效果細膩.3.按鍵面積較大，手感舒適,長時間操作不易疲勞.4.支援拍攝視訊短片,可以把生活中的精彩片段拍攝下來.5.電話本儲存量大，可以存500條,裡面分4個選項,支援名片式管理，支援來電大頭貼.6.鈴聲音量較大 ,聲音傳透裡強,不容易出現漏接現象.7.支援自動開關機,可以按照自己的習慣設定,非常方便.
0	外觀和鈴聲不錯，功能也很多。螢幕和鍵盤都很滿意，顯的很大方，我喜歡按鍵偏大一點且稍微外凸，按上去有手感，J6很符合我的口味。而且在130W畫素手機中價格比較有競爭力。
0	J6的噴漆經過處理的，是比較耐磨的。我喜歡這款手機的拍照，效果真的不錯。
0	我覺得迪位元5688這款手機價錢又經濟,外觀又不會落伍,畫面又清晰
0	1.手機外觀比較小巧.外屏為豎行顯示，比較有個性．2.鈴聲動聽悅耳, 通話時聲音較大.3.手感不錯,4種不同的顏色能滿足不同人的喜愛.4.支援簡訊息群發,還可以多方通話.5.支援自動關機,很方便.
0	1.先說外觀吧!目前市面上只有兩款顏色可做選擇，(光亮銀，酒紅)特別是酒紅色的外殼漆採用的是烤漆，這樣手機的外殼還是非常耐磨的，而且看上去也還比較精緻~!再就是它的外型也蠻圓潤，拿起來手感也比較好..2.因為它是內建30萬畫素的彩屏照相手機，螢幕是採用迪色靈技術，所以螢幕看上去色彩還是較豔麗，而且也蠻清晰的，而且它的照相功能還有個性化的"主題模式"(連拍 定時 多組拍攝)而且機身可存100張照片!因為2051C支援資料傳輸，所以還可以把儲存在手機裡的照片上傳到軟體光盤裡，可將圖片下載後用專業的沖印裝置沖印出來，而且還可以將拍攝的圖片設定為待機的圖片。3.它來電還可以設定來電圖象識別!EMS增強型短訊息服務，手機鈴聲雖為16和旋不過裡面還是記憶體了幾首比較悅耳的鈴聲，而且它還可以下載!
0	1.外型圓潤，小巧幹練，手感很好； 2.內建FM調頻功能，收音效果不錯； 3.彩屏顯示效果很好，字型細膩，色彩真實舒服； 4.按鍵手感舒適； 5.來電鈴聲動聽； 6.記憶體較大； 7.支援支援JAVA和GPRS功能，可以進行WAP上網；
0	時尚真彩和絃，輕盈小巧，燈光炫麗，畫質一流，鈴聲清脆大聲好聽，價格便宜，遊戲具有一定的可玩性，訊號不錯(在電梯內，地鐵站都是滿格)
0	是彩屏的。而且價錢比較適合學生
0	樣式是不錯的。
0	哪裡都不錯
0	1.檢視簡訊方便，可以一個一個往下看，不用看完了一個要退出來看下一個。2.通話鍵按下去可以看到未接來電，打出電話，打進電話，很方便。3.字型很大，適合我爸看，這一點不錯。4.鈴聲很大，來電不會漏接。還有真人真唱。5.來簡訊時還有振動提示，也不怕漏掉簡訊，呵呵。6.螢幕上的中國移動在右下角，不在中間，這個設計不錯，可以看到圖片。7.電池的待機不錯，我爸每天電話30分左右，沒有資訊。晚上10點左右關，早上7點左右開，可以用5天以上。
0	1.上翻蓋最上面是七彩霓虹燈，來電的時候閃爍，非常漂亮，中間偏上是外螢幕，下面是一銀色像月牙形裝飾品，給人的第一感覺很時尚.有點設計最好，就是上翻蓋翻起來的時候機身上有一橡膠墊保護著，不容易損壞.2.機身沒有太多的設計，簡單.就只有左側有按鍵，來電的時候可以選拒絕來電和消來電鈴聲,比較方便.3.支援開機時間設定,很貼心的一個設計.
0	外型無可厚非很不錯，各方面功能都還不錯。128*160寬螢幕，顯示效果很不錯；防貪睡功能確實是比較實用。
0	外觀小巧可愛 銀炫直立式手機，最適合時下帥直的年輕姆指族，有話就講的生活型態，除了有EMS簡訊功能，在遊戲及螢保動畫亦可展現個人的獨特風格。 群組管理設定，來電鈴聲方便辨識區分家人、朋友、同事、重要人物，不同的群組設定不同鈴聲，麻吉的死黨也有專屬的鈴聲! 電池待機時間長，價格便宜！
0	外形可愛，實用性很高，價格也不貴；鈴聲比較好聽，種類多；這款屬於純情天使，聽名字就已經很浪漫了；整個機身設計非常簡潔；每個鍵盤與手指的接觸面積足夠大，增加了舒適感；內設5款遊戲，娛樂性比較強；機子硬體效能不錯，使用時間長，快2年了沒壞過。
0	C608的選單我自己以為是很絢的，基本沒有延遲現象。從上一項切換到下一項時，螢幕就會像攝象機一樣把鏡頭拉遠，然後在推進到下一項上，很動感。
0	1.彩屏彩的比較好``很明亮，鈴聲還算可以，下載速度很快比LG8080快多了，選單翻動也很快。做工還算過得去！反正要比LG8080的好得多！我個人認為啊！2.我用了1個星期了還沒出現什麼大的問題！小問題也很少的！
0	1、外觀漂亮、手感好；2、螢幕大、亮度高、色彩豔麗；3、鈴聲大、曲目經典；4、可下載動態屏保、和絃鈴音；5、通話質量還行；
0	總的感覺這臺機器還不錯，實用的有：開（關）機鬧鐘5個，800條（500個人）電話本， 陰陽曆顯示，時間與日期快速轉換，WAP上網，日程表，記事本等。
0	是一款女士機，很小巧，螢幕顏色很好，而且還有2.5M大容量下載空間。
0	背景燈的紫色特別棒,而且這款機的鈴聲很酷
0	現在它的價格很低不到1000元，才899元，紅色的很可愛
0	由於其螢幕超大，所以可以顯示文字資訊多達八行，C618在大顯手機中也屬很棒的機器了，機子執行速度很快，選單操作也很順手，儘管您是第一次用也不例外，這可增加了C618的親和力了。當年諾基亞的滑蓋就已經迷倒了許多使用者，甚至有的人今天還在留戀那種款式，而C618又一次讓廣大使用者找到了那種感覺高貴，大方，迷人。其簡訊功能也很方便還可支援群發，而它的輸入法也很方便，總體來看C618的功能沒有讓使用者失望。
0	64和絃，1.8寸26萬色TFT，1.3寸LCD，WAP1.2.1，紅外，聯想輸入法，
0	1.外觀剛毅、沉穩，有金屬質感，做工精細，按鍵手感很好； 2.鈴聲純正自然，清脆響亮； 3.有錄音功能，還可以拍攝動畫； 4.螢幕解析度很高； 5.支援涵蓋掌上寬頻、互動視界、以及定位之星在內的全部“聯通無限”資料服務； 6. 選單反應速度較快.
0	1 別的翻蓋手機在來電話時，可以按一下手機側面的鍵（三個當中的任意一個）關閉鈴聲，這時既不接也不掛斷，而只是取消了鈴聲。我覺 得這種設計非常好，大顯C318則同是按住側面兩個鍵3秒鐘即可。 2 支援通話中錄音，方法是：在通話中長按側面M鍵。 3 用筆畫輸入漢字時，非常快。 4 在儲存電話號碼時特方便，可以先輸入電話號碼，按“-”鍵就可以存了， 5 如果某人電話是：13X555XX000，則在待機是輸入555或者000後按“OK”鍵，則所有含555或000的電話都查到了；如輸入133後按“OK”鍵，則所有含133的
0	不掉漆
0	D8000的評價很好外觀也很大方我很喜歡的
0	手機外觀很大方
0	機器還可以，手感也不錯，外觀有三種可選擇：太空銀、玫瑰紅、寶石藍，外屏4096色,內屏很大，65536色，亮度足夠。
0	130萬的照相還是不錯的，效能也比較穩定。
0	功能齊全,價格適中
0	通話質量不錯。螢幕顯示效果比較出色。線上看電視節目，訊號穩定，畫面流暢。電池待機時間還算比較理想；
0	剛才那個談優點的人根本就是無知,多普達就不生產CDMA的產品,如何比CDMA的產品,
0	實際上這個機子就是多浦達700的OEM產品,WINDOWS手機系統最高支援65K色,你要個26W色在上面幹什麼錢多了你去看看一個多浦達700的私貨是什麼價格,再看看這個機子現在什麼價格再來放屁
0	微軟的WinMobile平臺加上CDMA的高速率，的確是移動辦公的極品配置！我出差現在可以不帶膝上型電腦了!E-mail, Word檔案, 電子錶, 發現場照片回北京,上網查詢等等，一部CU928全搞定!
0	用了半年了，總體感覺還好，鈴聲很清晰，按鍵手感也很不錯
0	手感很好
0	訊號不錯，功能比較全，在相同價位中，螢幕顯示和鈴聲效果算不錯的。
0	40和旋，鈴聲大，鍵盤手感好
0	1.機身採用烤漆工藝，很有質感。2.螢幕面積較大，顯示效果不錯，GX20N使用了夏普獨有的CG-Silicon TFT液晶屏，26萬髮色數，絕無僅有的2.2英寸，240X320解析度超高解析度彩屏。3.按鍵面積較大，手感舒適。4.拍攝效果出色，GX20N採用的是35永珍素CCD鏡頭，最高可以拍攝640X480解析度的照片。擁有4X數碼變焦，微距和連拍功能。除了普通的拍攝之外，GX20N同時支援有聲攝像。同時七彩的輔助照明燈也相當炫目。5.支援GPRS、JAVA和紅外。6.支援EMS/MMS，可傳送超長短訊息和進行短訊息群發，20條預置短訊息，可儲存200條短訊息。
0	手感好，質量還行一般。
0	1、螢幕：這款機子的最大賣點就在於螢幕。採用了CGS技術的螢幕，26萬色的螢幕，給人感覺畫面細膩，色彩鮮豔，亮度高，相比之下，三星的TFT螢幕點距太大，感覺粗糙！2、選單選項：GX20的選單採用了桌面佈局，比起三星“膠片式”的選單，給人感覺一目瞭然，加上靈活的方向鍵盤，操作方便，簡單！3、內建的數碼相機：GX20採用了30萬畫素的鏡頭，CCD材質，成像效果十分出色，而且有微距和普通人像兩個模式供使用者選擇。並且配備了補光燈，而且補光燈的亮度也很高（能當手電筒哦^_^），色彩豐富，滿足了不同場景的需要。具有像框功能，可愛的MM們，可以拍出滿意的大頭帖了！此外，還提供了連續拍攝，延時拍攝！4、簡訊功能：GX20的簡訊輸入還是很方便的，採用長按數字鍵進行選擇文字，而且反映速度不錯，挺快的，不輸給NOKIA。再說標點符號，在輸入狀態按一下#鍵，所有的標點符號就能全部顯示出來，很方便。而且片語的聯…
0	我買了臺V628,感覺還不錯,價格也很划算 才1180元`!
0	我買了臺V628,感覺還不錯,價格也很划算,在廣州買1400.各方面還是滿意的,不過上網就不是很快.很一般,不過打字可以智慧.總體來說還是值得試一下的.
0	外觀時尚，軟體比較合理，用耳機聽音樂音質比較好
0	外形精美,功能實用.
0	鈴音很大，容易聽到，放包裡很放心。MP3功能做的也不錯，音質很好
0	36M超大記憶體，可作U盤使用。支援MP3歌曲重複（單曲/全部）、隨機播放功能，聽歌很方便，而且音質不錯。
0	支援MP4播放，30M超大記憶體，能夠支援30分鐘無間斷的影音同步攝錄。還可外接T-Flash卡
0	按鍵做的挺好，很大，充分利用了空間，用著挺不錯
0	支援MP4播放，30M超大記憶體，能夠支援30分鐘無間斷的影音同步攝錄。還可外接T-Flash卡。
0	具備現在時尚的MP3、照相、還有U盤功能。雙屏顯示。價位低廉，款式簡潔。
0	1.面板設計非常簡潔。2.支援MP3鈴聲，音質還算不錯。3.支援U盤模式，在WindowsXP下可以實現免驅動操作，miniUSB的相容性還挺好，操作方便，快捷。
0	外觀美
0	感覺功能與價格的配搭還是比較合理的，算是價效比較高的機子
0	價格實惠！能當U盤使用方便快捷
0	M09的攝像頭低於機身，免去的平時磨損鏡頭的機率。
0	支援MP3,這點我愛!記憶體容量超強:64M,多少文字和圖片基本可以下了;而且可以當移動U盤使用,接上電腦,資訊傳輸,非常實用!音效不錯,聲音較大,無失真的情況!還有一個簡單的攝像頭.
0	外觀小巧，精緻
0	功能全，無限時攝像和錄音，MP3音質可以，可擴充套件記憶體，有資料線，兩電，耳機。
0	本人用了３個波導的還可以．Ｓ２０００的．Ｓ６８９的．Ｅ６８６的，我感覺很好！真的朋友，買手機還是買咱們中國的！
0	總體感覺不錯,這個價格的功能還說得過去.
0	支援TF卡
0	支援TF卡（256M）DVMP3
0	MP3擴充套件音質還可以價格適中
0	30萬畫素的DV攝像
0	待機時間長，聲音夠大。訊號不錯。
0	電池電力很好，還有就是訊號強勁，在幾乎完全遮蔽的地方竟然還能接打！
0	待機時間長,螢幕大,觀賞起來舒服.
0	我上次說下載圖片不能做桌面，昨天終於找到原因了。本機只允許128*160或者更小的圖片，凡大於這尺寸的圖片（即“橫版”）其選項就沒有“定義為”。
0	待機還挺長，價效比較高
0	昨天剛買。螢幕大，有拍攝功能。錄音效果很好。現在還沒玩轉。拍出的照片效果也還不錯。螢幕可當鏡子用。
0	屏大；和絃聲音不錯；錄音可以做鈴聲；電話本分類多；電池不錯；紅外適應能力強
0	2.0的WAP。64和絃的鈴音。待機時間還不錯
0	價格低，支援MP3，JAVA的支援
0	價錢可以，外型不錯，鈴聲挺大！
0	聲音比較大，訊號也不錯，鈴聲也不少也不錯，圖片也可以拉.....
0	外形不錯，聲音很大。
0	軟體執行速度很快，螢幕做得也很好，手機背面電池做得很不錯，來電七彩燈非常漂亮。
0	我用了三個月（可惜掉了），感覺還可以，聲音比一般很好。
0	功能多便宜
0	外型好，非常實用，音質也不錯，MP3非常好，MP4流暢，支援擴充內在卡，U盤好用。照相功能130萬可以了，電話簿商務功能不錯，在此以前，一年內我買了MOTOV3、PHILIPS859、Nokina7610等好幾部手機,返修多次,最後用得苦不堪言,從前我從不考慮國產手機,而波導手機D660真得不錯,速度也快。很滿意！
0	經濟實惠方面可以了，螢幕清晰度也比較高
0	外觀風格素雅。11萬畫素CCD攝像頭，清晰度不錯，正所謂波導的彩客本“攝”。
0	色彩的飽和度和還原度都相當不錯。按鍵反應很快，具有來電防火牆功能。
0	V79三圍為87mm×43mm×21mm，重量僅約80克左右，相當輕盈。V79採用了內嵌式電池的設計，後殼底部有一個開鎖按鈕，將按鈕按下，才能夠取下後殼，這樣可以保證機身良好的密封性。
0	１、130萬畫素的攝像頭拍攝出的圖片比較清晰，用來做PC桌面應該蠻擋的。２、支援儲存卡，可以任意擴充套件儲存空間。３、ＭＰ３ ＭＰ４播放效果尚可，可滿足在此價位購機者的需求。
0	彩屏，和絃，關機後有時鐘
0	發簡訊記載和通電話記載還是廷好的。
0	1.螢幕顯示效果清晰；採用了特寬顯示屏並帶背光的觸控式螢幕，從而使的上網瀏覽和收發電子郵件更為便捷等 2.支援WAP；支援WAP協議，可以瀏覽基於WAP的國際網際網路 內建調變解調器，紅外線介面，EPOC作業系統 WAP瀏覽器，收發電子郵件和短訊息的功能 個人電腦資訊同步更新功能 地址簿，日曆，記事簿，計算器，鬧鐘 語音資訊，揚聲器 愛立信移動網際網路服務3. PDA的功能；愛立信這一系列的產品皆具有“功能多，效能佳”的特點， R380鍵盤式翻蓋合上時，體積與一般手機無異；而當你開啟其鍵盤式翻蓋時，它便露出特寬顯示屏，成了一部掌上電腦。4.訊號接受能力強，通話音量大；5.電池待機時間長；950毫安鋰電池可待機107個小時
0	機子小巧玲瓏還可以
0	小巧精緻的手機，是彩屏的，又很便宜，作為大學生，應該算是實惠的。
0	對於1000元左右價格範圍來說，選購一款外觀功能都出眾的手機產品的確是一件令人費心的事情。然而OT332以其完善的功能及極強的價效比使得選購這樣一款產品變得容易許多。其彩屏的搶眼，相信年輕人或學生使用者群，都會把它作為考慮的物件之一。其顯著特點主要有以下幾個方面：1.螢幕為4096色 2.WAP功能增強 3.手機待機時間長 4.具有高效能價格比
0	是有Wap，有Ems，操作也比較方便，體積小巧，值得推薦。
0	1.彩屏較大、效果好。OT535採用了cstn彩屏，較stn彩屏色彩更加豔麗，解析度達到128×128畫素，在同檔次機型中表現出眾。2.鈴聲好。OT535採用獨立式的24和絃鈴聲，清脆悅耳。3.快捷鍵多操作方便。OT535可以設定9各快捷鍵，加上“OK”鍵的改進，操作上較以前的產品更為舒適便捷。4.自帶圖片鈴聲多，給玩家帶來更多的樂趣。5.具備來電防火牆。可以把不想接聽的電話禁止掉，對方總是聽到忙音，能夠避免許多騷擾。
0	一部便宜的商務手機!
0	阿爾卡特 OT535是一款功能豐富價格適中的手機產品。該機突出特點主要有：螢幕面積大，看上去比較舒服。紅外線、24和絃、4096色螢幕。這就代表著阿爾卡特的OT系列手機，將會是阿爾卡特公司的主打手機系列。另外該機具備紅外線功能，支援多重檔案格式. 是一款值得推薦的產品
0	1是價效比高2是功能在同類產品中比較全3是好大的螢幕啊4是一鍵通是阿爾卡特傳統風格繼承和發展很好用5是好可愛的外表6是功能全,能上網7能經摔
0	我剛買OT535有三四天了，1350元，原配一電一充，附一禮盒內裝天音公司一電一耳機，總的來說我很喜歡。
0	我買了一部1470元（單電單充），總體感覺可以，功能很全。聽筒聲音不小，圖片、鈴聲、簡訊提示音、按鍵音（5個）不少。
0	聲控語音撥號是這個機子的一個很好玩的功能。
0	發信息超快！就是聯想功能略顯遜色，改進之後便是完美！！手感很棒！GPRS功能雖然很好且方便就是太費錢了呵呵！當然和手機是沒關係的拉！！我準備再買一個
0	1、作為一臺兩千元級別的彩屏機，能擁有11萬畫素八倍數字變焦功能的數碼攝像頭，相信這已經是很了不起的事情了。 2、內建海量1000條的電話本記錄，和強大的多國匯率換算功能，強大的商務功能表現的淋漓盡致。支援紅外線及專用USB等等外接功能和可玩性頗高的遊戲.
0	作為一臺以高性價比的數碼照相手機OT735切入中端彩屏手機市場，憑藉其低價和內建攝像頭的魅力，受到廣大消費者的關注。1.擁有11萬畫素八倍數字變焦功能的數碼攝像頭. 2.內建海量1000條的電話本記錄，和強大的多國匯率換算功能，強大的商務功能表現的淋漓盡致。支援紅外線及專用USB等等外接功能和可玩性頗高的遊戲.
0	這款手機是直板機中的一個突破，設計注重人性化，操作簡單易於上手。商務功能強大，可以稱得上是價效比最高的彩屏手機。其主要優勢有以下幾個方面：1.機身質感較強，既美觀手感也很好； 2.螢幕大，顯示效果不錯； 3.鍵盤手感舒適； 4.支援JAVA功能； 5.有錄音功能；是一款值得推薦的經典產品
0	1.外觀時尚亮麗,銀色金屬外殼,比較適合男士使用.2.機身不太容易沾髒汙,藍色的燈光透過半透明的鍵盤，感覺十分別致.3.顯示屏超大,採用26萬色TFT螢幕,色彩相當鮮豔，亮度十足.4.鈴聲也是相當大的,支援流行的MP3鈴聲作為來電響鈴,支援MID、AMR、WAV等音樂格式，能夠相容更多的鈴聲，擴充套件性十分強.5.因為超好的螢幕顯示效果,所以拍攝效果讓人很滿意.
0	1.外觀簡潔明亮,機身流暢自然.2.支援紅外線無線傳輸3.機身有4508K的總記憶體,應付JAVA的遊戲擴充套件,應該是夠了.
0	輕薄時尚內屏顏色
0	夠輕薄、夠時尚
[truncated: 4,564 more rows]
